# Supplementary material for: Reconstructing spruce budworm outbreak severity: a comparison of paleoecological and tree-ring signals
Source: PLoS One. 2025 Aug 12;20(8):e0329406. doi: 10.1371/journal.pone.0329406 (PMC12342301; doi:10.1371/journal.pone.0329406)
Supplement: S16 Dataset — (ZIP) [file pone.0329406.s016.zip › Lake 5 wavelet data/Coherence_Lepidopteran_scales_Percent_defoliation/coherence_wavelet_significance.txt]

V1	V2	V3	V4	V5	V6	V7	V8	V9	V10	V11	V12	V13	V14	V15	V16	V17	V18	V19	V20	V21	V22	V23	V24	V25	V26	V27	V28	V29	V30	V31	V32	V33	V34	V35	V36	V37	V38	V39	V40	V41	V42	V43	V44	V45	V46	V47	V48	V49	V50
1	0.968095424821933	0.953234160455076	0.930577698168484	0.901596269171953	0.866173742543088	0.838127074861728	0.811838404231156	0.81392128629699	0.822490340561824	0.842655757563394	0.853350811303422	0.863108876716472	0.862319957325572	0.854266475601062	0.858504769060808	0.855317270893147	0.851933298175323	0.857898498991141	0.857217567942547	0.867221469265724	0.862771503459783	0.862218315069473	0.860423154161421	0.866154024293609	0.860123946256543	0.850821135931079	0.854071070496439	0.852558226551439	0.846655839462838	0.845230077306332	0.844060738862411	0.84691303056483	0.852779897502914	0.849240713726312	0.840098492740699	0.843755477146537	0.842828738364096	0.839560471283754	0.841488091002214	0.847839841384165	0.852684251196623	0.862512565840568	0.857833364975362	0.856635660108365	0.860121120638149	0.86353506757574	0.866746908258952	0.865901158013755	0.854148148718945
2	0.962172042890351	0.942838775589752	0.91581014733088	0.882227321832908	0.852492314398436	0.808540708999122	0.772906895309899	0.771006087456262	0.789154979130039	0.814493214028733	0.825827330124206	0.827260025185384	0.835826498123597	0.828162184830135	0.824018869312653	0.826624702365261	0.816510512679861	0.829851465683447	0.832876092419065	0.842574452240414	0.835448381880588	0.831343166851625	0.828235532697894	0.83639550354872	0.829311343689902	0.818826511253886	0.820162651803089	0.822404216620629	0.819865460983769	0.817266068198084	0.812948558976002	0.815448141147881	0.821425528794177	0.814417988476638	0.807301569136567	0.807311252428801	0.81065061085675	0.813178171633033	0.814148735190647	0.824659396956315	0.826702676693424	0.82843951029039	0.817730052823103	0.819328668199809	0.835847950245988	0.840847796600791	0.843195430945296	0.835918330704833	0.826785695609758
3	0.94862828375339	0.928542790690707	0.89907534828998	0.869690494625965	0.831843779967153	0.778943222940071	0.735447004554492	0.720427343555336	0.750479365800726	0.776850777365514	0.792273735316131	0.795674993031637	0.803002486392996	0.790723664514482	0.792032092257674	0.795681443560958	0.787576434774377	0.792959318578467	0.808283323298405	0.811730104042433	0.795398765086471	0.798747284697148	0.789228868791132	0.797993259950922	0.797205870730889	0.782747641267878	0.781275434351669	0.789985501484222	0.790338775547413	0.784719335780799	0.787616555566202	0.791800707801826	0.787030061692533	0.78238485741984	0.776463328143812	0.779014809378152	0.775050577021979	0.785952523217993	0.79240540577911	0.797180803649666	0.79180431974422	0.797110203823737	0.792864228927623	0.793043767934659	0.792172291056079	0.799178937431599	0.803115884487582	0.805008809121557	0.793947621506744
4	0.932993913777632	0.913842999626705	0.88592728039194	0.846350721740588	0.811610428926094	0.751482239727786	0.712860934658165	0.700699934104006	0.710734495179546	0.747353295512818	0.765968597574463	0.762389145903747	0.760402337051455	0.762752706185878	0.758168765021722	0.763433714242994	0.757463336971411	0.765940558504304	0.773149679302563	0.771714698428069	0.765391818272066	0.772198384631208	0.762957645597626	0.772558022441104	0.761258962058054	0.753908495970198	0.749067843576161	0.75746835151497	0.751567351768405	0.754624445231625	0.753148710377698	0.757351807342802	0.751194972621775	0.751221170307887	0.748812929171575	0.748224301301966	0.749641681896499	0.755001049670113	0.767038432917186	0.778797535447996	0.759945218858245	0.765456113645916	0.766519011183396	0.773653298718909	0.762092158878519	0.766078773054867	0.768776746780223	0.76901115071156	0.75586863146445
5	0.920459902788651	0.909558395491481	0.880164288765673	0.836479299645472	0.782327975547069	0.732906350448094	0.688191453551461	0.67861812417921	0.687110409335591	0.695792706864264	0.72601390089349	0.733293609392355	0.739117775157949	0.727646426955371	0.727741013690413	0.731646367419855	0.724625468720022	0.732749618214078	0.74106720328209	0.745887716155653	0.737425508791119	0.737627010400961	0.744358118118117	0.735903509563339	0.737858447360539	0.728104005482297	0.724780788405417	0.739957240620396	0.734592222960285	0.729603240278296	0.739681460841317	0.733739953762308	0.731053313495541	0.722386048202566	0.715220419873358	0.727038765518968	0.721631162708038	0.728419794389439	0.741097372888773	0.74511307576194	0.73186575358551	0.732301844219466	0.736123574404954	0.727082830643469	0.720581930840253	0.732023809700565	0.731837503234838	0.737959658148001	0.725918704191032
6	0.911008504734825	0.897987286971196	0.87113243416693	0.827156322969019	0.774119078270938	0.721941843900892	0.665762999159282	0.668696264328794	0.665765313017412	0.677748049839084	0.697398758013601	0.717301462776576	0.718719580451708	0.705080590425224	0.709439474933726	0.710766901775129	0.701549843136016	0.703144775313171	0.718171272284112	0.727143143602499	0.716833945020349	0.721761733138831	0.723076933131225	0.726624496768113	0.719149439575215	0.717979285704988	0.713521726651736	0.712895117248901	0.732025855807494	0.730033545847902	0.724564186427387	0.72270818773629	0.717671199408103	0.699949112313943	0.698421101570821	0.71198608973384	0.720265449348227	0.708750295124678	0.717764124644377	0.713681902062533	0.715680840031669	0.708050005688744	0.718026637492306	0.715149252691424	0.71257522852006	0.702000259675063	0.704803332546063	0.697638877821668	0.677374197073765
7	0.898346721598679	0.884474813433613	0.849359903647637	0.8149802473539	0.76340463468914	0.708217020920182	0.663244175067278	0.665185787564657	0.661838564394396	0.665812385968713	0.67931578707524	0.705217281715331	0.697857941054135	0.686293248168354	0.692380815613622	0.706827014542881	0.706653365562402	0.701709169197079	0.717381455017333	0.729327468171468	0.721735581724239	0.731354726088158	0.724356363316096	0.719087529390472	0.724813806376194	0.7179546580955	0.711734292453182	0.703922471723785	0.711161959112956	0.706633882169388	0.715799114789778	0.711689516553361	0.700349250037135	0.695559599487836	0.693740099509676	0.70307417880277	0.694485480170436	0.693479907236384	0.704138409787079	0.703956716395759	0.711202025085612	0.718558978843603	0.719146141562708	0.704133599516947	0.690407966365711	0.68646412172239	0.70597378467536	0.696489924176178	0.663425223115474
8	0.887436735128062	0.870997701690105	0.846625497656555	0.803339462011877	0.759904173694423	0.707275296414562	0.677040382327683	0.667301102634492	0.644285153437028	0.655217989809289	0.658800880280301	0.67728529905561	0.677032806423553	0.68390372208046	0.686025273284115	0.69519217909386	0.695723219097001	0.704877815849977	0.707022168639383	0.716926170654638	0.732264101443154	0.733655396858583	0.733379934323379	0.727883152363913	0.729257472926551	0.72014334703785	0.7062981299325	0.697834473485701	0.699573654155253	0.719538542037495	0.720271577484051	0.706093638459474	0.698479850746913	0.698415798836149	0.688456535170495	0.691993995040773	0.686889706321757	0.691543203667452	0.704949144223942	0.707727304310586	0.712047731322286	0.72222190788806	0.721040335357938	0.711580716067289	0.698231887097692	0.694616649296901	0.698104103386048	0.685779734577094	0.685119602450639
9	0.875406496246837	0.863841055642553	0.840931686947711	0.804220949851254	0.762828578045347	0.716605364594214	0.684672021793178	0.666041938833115	0.658396392470884	0.663871764867726	0.650707191910463	0.650854501691545	0.658741693171551	0.668409519480215	0.680399235035205	0.690878275572073	0.694265511150354	0.686018933875381	0.705663529568314	0.701825647696117	0.721212482118957	0.727681589488746	0.728701619509664	0.722611395430562	0.721718649751208	0.714230487082144	0.704066426981902	0.702099065348088	0.695429805058263	0.70446751771912	0.697729441819386	0.703908313929728	0.69353761779523	0.69508496654174	0.68909805207471	0.697110848045123	0.70240075410884	0.698552602522081	0.700306827696574	0.719526099262179	0.715209078677803	0.72099202839385	0.742111467798511	0.711844778000108	0.700562789047284	0.703980033155266	0.697043062273338	0.680064176250928	0.683131138279148
10	0.866793158063514	0.854620395802324	0.840961571446726	0.807217175470762	0.767634262443376	0.731251193107424	0.690570018879396	0.671824516308507	0.657674405280744	0.654945102984186	0.658506717413671	0.65066168200402	0.652580736721983	0.666920802126405	0.675972320845258	0.679363324975107	0.702867912204003	0.692928338515871	0.701527242652024	0.699605955332263	0.711384054860658	0.721184691497824	0.72122946471934	0.716778206594527	0.71145858954887	0.699941810740204	0.704949051107415	0.690016508248377	0.682501977906353	0.683358742158805	0.693690129596735	0.697051876731269	0.691871422437038	0.694844146687009	0.699963826373212	0.695290964142726	0.689340679362795	0.694029434860976	0.706262024532843	0.709937445522413	0.723274498180372	0.728891857280658	0.733049218376716	0.729114761116708	0.717380047405949	0.72028783515699	0.699239654043316	0.686416269841699	0.683547461223228
11	0.855078008218557	0.848826287048596	0.835187487464365	0.796673326692315	0.765162969828799	0.733152381497822	0.717943912472285	0.675752182772644	0.656339496942255	0.65091187162522	0.65892496751782	0.658148004712008	0.66182178869713	0.668094684703467	0.672313494416774	0.670637891507997	0.687322872782542	0.688032000737604	0.694689840394754	0.694636759944025	0.704445135931268	0.703227003365257	0.707575301765027	0.698687415168777	0.693445624942375	0.694938885295343	0.694885472944987	0.694765004671496	0.689472088130806	0.684356224145143	0.69558014322799	0.699035328069055	0.704507550221679	0.69201569474379	0.693072732415463	0.700799619932014	0.695136773962463	0.698049695681576	0.70113684771137	0.698445728092765	0.704602674442787	0.721473181075314	0.73357655110908	0.729586368842589	0.728577751338827	0.714089817831501	0.711480183376701	0.700320846809802	0.693167090409792
12	0.842762665826575	0.833315835497876	0.81649121477132	0.798620432064438	0.770183135131287	0.741481861628021	0.711710019999802	0.694015584458943	0.661662070150855	0.657210466818239	0.646487233129976	0.65657705644687	0.663729671402039	0.666580951922001	0.670375287212944	0.677035860476021	0.693518885910868	0.697422010440045	0.702692403384392	0.702260433751423	0.70807301040557	0.694242550031439	0.694526442615956	0.69072258183533	0.688486904010432	0.686793678524077	0.679838979981468	0.679611102640008	0.675829629333837	0.674389090235389	0.680115296389623	0.694944308688733	0.699554587343775	0.700211484477236	0.700590104268966	0.700915936957437	0.704072036752361	0.700661330251124	0.707512923915962	0.707283757460524	0.708918547676668	0.717749668497162	0.728571196056172	0.726000672637603	0.714798140725317	0.706621488772281	0.700845095247344	0.688171410685713	0.691033828987934
13	0.841241545534096	0.839003809179938	0.820013500857417	0.802325694409481	0.77324069656514	0.75593377019432	0.725636600404243	0.717859830763206	0.68330309716558	0.656844130279693	0.649489910657521	0.653326084505774	0.662710825535249	0.667473046742521	0.670599552474311	0.676113901481142	0.679730772667601	0.689826030301712	0.687792294687003	0.706167255516624	0.697016063749205	0.678326284540456	0.685539460291995	0.689663579432075	0.692317993834257	0.688357844544497	0.699027979713651	0.70194267276027	0.688816539158613	0.703427432647034	0.696149195423704	0.689190617277712	0.69956077977845	0.699846509181928	0.700100490283557	0.700070313834637	0.708961495098155	0.702655525483879	0.696738913250582	0.709736464550972	0.7085730781959	0.717942965744688	0.724152475118264	0.721122891987872	0.716388362102528	0.700384479537516	0.690596837343367	0.686040980723038	0.687893482890893
14	0.838732185134944	0.83335614134682	0.822645386411232	0.805621687693141	0.785004462819616	0.759584943963851	0.730223989221066	0.714095321719231	0.696044529485263	0.674111807625358	0.674225569778834	0.666788860244732	0.665375316660245	0.669943091465825	0.670509564948033	0.674237660938488	0.689987282918284	0.69384160884117	0.701783879686336	0.699016214252342	0.676111787497019	0.667533542252261	0.684653066057543	0.692303980031569	0.70236373376013	0.711305467903062	0.705131817621553	0.716599320852322	0.70778132290994	0.698752422781186	0.704119558621508	0.700732349641717	0.698364173671943	0.693378623010369	0.699194980417704	0.689821995371736	0.698609102331941	0.700935285610216	0.692240061854337	0.71288443892072	0.711179936446445	0.707160280370919	0.70987410210547	0.707114633759148	0.699201533886541	0.693245998038081	0.689213590288176	0.701851431673359	0.702683466681043
15	0.834039949829329	0.829326647689702	0.826693069220731	0.8081632377178	0.792064213216287	0.774913177050155	0.750591204502201	0.716779123298625	0.697197260154002	0.683705955726244	0.685588462763939	0.679415089107795	0.674177797698431	0.678807315388034	0.681495981123932	0.682847963698424	0.68505353953488	0.693618841341501	0.697963499221539	0.695470936132437	0.695676536146485	0.687961562350682	0.695632340811421	0.700287372106727	0.70679243452943	0.709257869038043	0.711069488565553	0.708292401772658	0.710601188894262	0.711828416348496	0.710785163868241	0.707264661865512	0.699305512036815	0.696597357724117	0.692754900098151	0.686040891730696	0.687876575735378	0.694231275498025	0.702622915238769	0.702781651418988	0.706808220386237	0.7184515211562	0.710733228511709	0.706960555393195	0.701784819182474	0.693510217455781	0.691868052998324	0.687567947369642	0.693544623460379
16	0.819965894570914	0.824754180455427	0.822295679605815	0.805073782932328	0.784998563330854	0.7777265942512	0.738425569868522	0.7194550056305	0.697173133618514	0.689718604053339	0.689384073869877	0.686444243875226	0.676656902127925	0.682234443397038	0.673971136307151	0.679006026471504	0.680548812188338	0.686051510266924	0.699060029084875	0.70335883639484	0.695269555867705	0.704015121216785	0.70882042460907	0.712386004183794	0.713571549329583	0.721701677708066	0.70768640196386	0.717226323884834	0.711322360583682	0.710164556449961	0.699424397448712	0.702161306658033	0.704492259336322	0.695775612667579	0.690809319237747	0.691282527494803	0.698053939017018	0.699866803325856	0.703356733006715	0.704042628999004	0.701770741889441	0.703762133770103	0.709280735891879	0.713775720872783	0.705910941711064	0.690057618951908	0.688037941014048	0.693018184745766	0.697465933260326
17	0.821458898359265	0.818467210430287	0.806514323865887	0.797608656998355	0.78734015280941	0.767557989686925	0.741036105082708	0.724000049501209	0.711847655819149	0.708561134192447	0.699851646527185	0.694499067660583	0.68466457084144	0.684202483078388	0.672716820695729	0.676817097946624	0.684555104782596	0.690079842893358	0.687975304322369	0.691431437006742	0.689932498220568	0.694267141132078	0.699609072437785	0.701155263101344	0.709691663571497	0.721257362149711	0.723619152535899	0.720037011840375	0.71659763388356	0.709668392382642	0.710487502219207	0.712027547542279	0.704304452390562	0.699164872857101	0.692225215641854	0.692788403935756	0.690576939174978	0.699861580732598	0.703970368177245	0.70152549786669	0.712454615685694	0.709854650043565	0.713524682385898	0.699158934966459	0.707077852916607	0.683616484557711	0.685226269977055	0.69233062975684	0.688198110382977
18	0.807293614335975	0.810037057385828	0.802745782501128	0.797127254842815	0.787839986590186	0.776619968265229	0.752273961032593	0.739810466916498	0.72788012525958	0.717014970421125	0.711970568237244	0.69190791809332	0.678976190710723	0.674764734840217	0.675637766697091	0.677078442076609	0.689681164669215	0.689963393485558	0.685330737909794	0.690355962036409	0.690649960889302	0.698564659887653	0.704050421554708	0.704582011234894	0.715790644563901	0.718427870070411	0.715645817939468	0.716982453459039	0.70695655110743	0.710568729736087	0.711701027588821	0.714129327076502	0.708504112137064	0.700246824834237	0.693650367666236	0.699638602816181	0.692903111170015	0.698473661809319	0.70311480519627	0.70948626667644	0.709614512272688	0.714584375430273	0.711196100000852	0.704513032815379	0.707213237421761	0.698146979835073	0.698972456012874	0.703360518588395	0.702974381583028
19	0.795377843868342	0.799035746477073	0.800871296575342	0.791825174247104	0.781604620142691	0.781190594635897	0.765675227874009	0.750767120449368	0.739004927911649	0.730237882065748	0.7164574051202	0.70166283714546	0.690635128561021	0.680680252839493	0.676404305635274	0.688214520414368	0.702148182688608	0.694355327118554	0.682396754676533	0.696662100697714	0.70197790538588	0.707704684690021	0.715246848770736	0.723517276480979	0.726213329503277	0.724279948105218	0.719478789978446	0.718877479675513	0.708149207376049	0.699355371776984	0.699835256083351	0.701021813201956	0.707356853563912	0.699946406419729	0.698485099602527	0.70173515223109	0.707064021473075	0.697781530413685	0.708394475748882	0.716312326278249	0.717970179139193	0.720547755549945	0.717041769179828	0.714223995910342	0.710436525989941	0.708102801308542	0.707846555408592	0.707341753614092	0.704170023134231
20	0.778859876587636	0.783058987702986	0.78871155090886	0.785786975629033	0.781830406194002	0.769352044017949	0.765254498567098	0.756847240868231	0.736834185053945	0.725068380397718	0.722962168352537	0.712427478330306	0.694784555666562	0.679677241334731	0.677520343482187	0.684961104298601	0.677711511629347	0.678615862992192	0.682831091853097	0.690438853031843	0.696467788579238	0.697436478668574	0.694082258496043	0.703506729960092	0.708275771526992	0.708564011674512	0.707983499932526	0.708328851091457	0.700517594799071	0.708760127456803	0.704339380904239	0.702990883659316	0.716137644328048	0.713098932288466	0.712433697811202	0.715184480565865	0.717953524318379	0.719008657024162	0.722589937201417	0.719213352935821	0.719243274104727	0.722778188867233	0.721948234250867	0.720865174033397	0.720852500221006	0.715722376630906	0.717004849820887	0.703117456576212	0.697773637350375
21	0.753048407369726	0.761760229401424	0.769778828160277	0.779201170655779	0.776609667587261	0.770968041803084	0.760156968805754	0.752504655904655	0.741022573271474	0.73160990789908	0.71380703704201	0.695756198293138	0.694219554570849	0.689159110739653	0.691573944976303	0.681467063039411	0.674875787055286	0.678652475589029	0.684167166919586	0.692131902835009	0.694295668644638	0.692422586479443	0.692716110763425	0.695700225295824	0.707837128142046	0.704741248164239	0.703175080596726	0.688794853978184	0.693707819829083	0.696772843058637	0.701348600631481	0.705264513701389	0.715524609969005	0.716959244459553	0.722715779525359	0.730751957013729	0.729323863006143	0.731875520035748	0.719159864947246	0.720539133361796	0.72177645772614	0.728266406514301	0.724970518441878	0.728904231215786	0.719174956891007	0.718301385009222	0.711455365023879	0.711639971712495	0.700692300697008
22	0.733445968309665	0.744130953974722	0.756933293270973	0.7643606074155	0.763954047176996	0.763168903837201	0.761247612388952	0.754446144756961	0.748936944313961	0.728867319930377	0.723826009075609	0.710440885851472	0.699508382989884	0.692064475886622	0.686089409427142	0.684983694801308	0.686683638427676	0.68249739966517	0.688264335065519	0.685606683315989	0.693602910803598	0.68518593050749	0.684314600034452	0.695557748420783	0.700386613208828	0.704176728642739	0.708668549354269	0.706049576655988	0.697429921277628	0.700686038840841	0.711388215706832	0.718137016603228	0.724825784676753	0.724707740457424	0.740557565248518	0.739676894548307	0.743203700578465	0.740351524478408	0.738161114723088	0.724102081094859	0.732218066623363	0.737098136891109	0.733364468837144	0.732979219539712	0.725287592872536	0.719627144623746	0.702973329116896	0.700733544416508	0.693309769716258
23	0.728350936563397	0.732386643810854	0.743165485836112	0.745285837439652	0.755922211747184	0.758271366383911	0.752490088039658	0.753393749536571	0.747986689808135	0.741300762536766	0.729480199209156	0.714974045770461	0.703837879848623	0.701810550316891	0.695674831003929	0.686894430378727	0.687549130417046	0.695594231568337	0.689965684589357	0.686619253868441	0.672538777231799	0.675271135297809	0.680822314957428	0.689456028884729	0.704320418654926	0.70489972155048	0.703352071108364	0.705873916922504	0.700982557057852	0.706350621948977	0.707275667986007	0.714208053436483	0.714379511066643	0.715257474665522	0.719171773741461	0.725456292217523	0.731983630214273	0.727205108613474	0.728472630470165	0.719584396969971	0.731247964945241	0.729187178190864	0.727640540316958	0.71798904513981	0.713631452366715	0.708705791594983	0.694434310534862	0.69212182276932	0.684929601541224
24	0.717213097090398	0.732724031810232	0.744588409719812	0.746921422593926	0.757006727086323	0.755498196804392	0.75250876265827	0.750824686737875	0.740789879862688	0.726542513629173	0.714561201585157	0.707542540083416	0.698118865709751	0.696557160252319	0.679594481879914	0.678154776105407	0.680566144611554	0.681940739005715	0.677392844866362	0.680457748190291	0.682116883233709	0.679895145015917	0.678064454840314	0.6893615238484	0.69412804235444	0.700577044930094	0.703684834676669	0.704421443065057	0.694220682222642	0.692366734430426	0.696582265390748	0.698862993535313	0.698203874108598	0.699838989558547	0.7152697332817	0.711020994624975	0.712698391561992	0.708557750216851	0.706126185850248	0.702332836002592	0.707020071789873	0.703235707714104	0.700897127603872	0.701982979126905	0.700062741600885	0.697842498918187	0.690133917601921	0.68753419954775	0.685680417883442
25	0.717130198248497	0.727402184205046	0.737538706756736	0.740883555273099	0.75044928234322	0.744008936268294	0.744601167727954	0.747490496132172	0.734702134557581	0.726328219005485	0.71131282026457	0.706871480962937	0.697992072166175	0.696159690399873	0.704327942755529	0.699787487802078	0.685246893378209	0.673729568282096	0.664211721366305	0.671056936753517	0.671691494080334	0.668535844472208	0.669624511803081	0.678887092394926	0.681516101340744	0.687657418518004	0.689872261458039	0.698844142609726	0.704309041205945	0.707537718188021	0.696734445341015	0.704139933448716	0.700739685795684	0.703365897510572	0.699638637416153	0.700509675525387	0.699007165306031	0.6940725634088	0.696534632127665	0.69276568838091	0.691479459162002	0.696398583759313	0.697188196984014	0.693413636798833	0.696859073524261	0.684152247247864	0.689163539120097	0.690142738952025	0.687500607039209
26	0.710640168729674	0.725140443291441	0.731469464606085	0.726912285718031	0.732216193657974	0.736671017399727	0.737653727451128	0.734175547711526	0.732697057994957	0.721300207885533	0.720785823995427	0.705349846285096	0.700780938950013	0.699407662592435	0.687745675329877	0.682565104408008	0.680976614088571	0.686738949450612	0.683230417407888	0.685545191501168	0.684097376807067	0.682917139948155	0.682685760279977	0.679179568600258	0.681021391389209	0.679138717667984	0.679306737418694	0.684166381024335	0.693047066392976	0.694217616233666	0.695640418576602	0.698876818004178	0.700057013271879	0.701604458308493	0.700653971405928	0.701866910217095	0.700986643535031	0.695645967609503	0.704880964509194	0.692122407694732	0.684378745508037	0.688859133234012	0.687145503451619	0.68739602542116	0.682035873904557	0.677915262727317	0.681207137231616	0.68196576495373	0.684977737521722
27	0.708090650390058	0.713317953355465	0.711476452555796	0.718983269498894	0.726370802758071	0.726176411360169	0.726523658997135	0.725095632050186	0.727823248830052	0.72544046708749	0.718953794020632	0.710500706480666	0.705793890106647	0.703268630986134	0.692756193598837	0.695667801566092	0.704188509123237	0.689746263281404	0.683833862101969	0.681708642567244	0.684463119596235	0.690185050236287	0.681029769928551	0.686632284057418	0.677384121959267	0.675907265532121	0.684465762359493	0.690926215430538	0.68989597763056	0.688605701200161	0.68094615007007	0.688411137034484	0.693727192682956	0.686896140464239	0.685090861915225	0.68303090812958	0.683068633858764	0.692381490179177	0.692834820467075	0.684011149766466	0.687260332867499	0.689755629658404	0.690203184303432	0.681050770064691	0.689585103643913	0.682467503176855	0.674458464875293	0.67353286417656	0.682605115795398
28	0.693894746699973	0.702897188068761	0.712065904005224	0.711609966632809	0.710018632233444	0.716017257942123	0.713263703250159	0.719387322416161	0.723878123255566	0.729343536270755	0.732347370289987	0.722095318776344	0.723310903798206	0.725635036954871	0.716250194789516	0.712019803195337	0.705305266651202	0.696948446808683	0.694174450537381	0.686539504567254	0.684298562818754	0.678441390798853	0.678102784918184	0.683533197625561	0.686352479041815	0.690121761957525	0.693541087857477	0.696417521914323	0.694234720092789	0.692399348453136	0.689600534880428	0.685916757930954	0.683964933736481	0.683133220452853	0.688568511711353	0.682409098540015	0.685454061809393	0.675990090614913	0.678061907255023	0.675213303067833	0.685111348632374	0.685992324779046	0.685174078889839	0.684970315991104	0.684906837770117	0.687850140385969	0.688646374024398	0.687199605334879	0.689385464997628
29	0.68976790859857	0.698899125362242	0.706183933100604	0.711736712482425	0.715429393745274	0.72456975793724	0.729583030798609	0.726891516397453	0.726045974107941	0.733226386891663	0.733658234749374	0.731472463806351	0.720311599124166	0.71788347804127	0.716549774265184	0.717755583938071	0.707483390152215	0.709915061030976	0.703461892338498	0.703945356031235	0.704775280469256	0.701349279237289	0.692648169860229	0.687557701264555	0.691586587918557	0.689721404206893	0.693157487329604	0.692476611630565	0.691881139697416	0.684448697980037	0.676029073861644	0.673146158089039	0.68143492167549	0.681524054156579	0.680342349853989	0.683719708261877	0.683454172465212	0.685420803125591	0.681019297929429	0.688065914945822	0.689294559320159	0.693009528589957	0.695857396753163	0.689841389798016	0.690627876943266	0.690090112279348	0.695241054043722	0.694594544129357	0.697180546692097
30	0.681079664346452	0.691832554186155	0.6995104953566	0.706321709678919	0.709076627306495	0.712572002193809	0.735698219725442	0.732767214097519	0.729789990866509	0.730499924946836	0.727024724867491	0.736235675148217	0.73546212517805	0.72705879335045	0.723916989555938	0.72356007816488	0.717207110866446	0.718631199880061	0.715174944249914	0.718380834644331	0.715073189616164	0.712316187139708	0.706064273763642	0.69908764416876	0.701045425714388	0.69940194967778	0.695945449295715	0.698235890061892	0.695998726008159	0.688089530177814	0.691455457176306	0.699434011585692	0.693228559949626	0.689817755222116	0.68470832175107	0.686585157454241	0.692908781934726	0.69776160945543	0.697281719894397	0.701486901071154	0.696346424264529	0.702112262627574	0.69700569139577	0.699556726163132	0.694855158538137	0.691871408850618	0.692396036375079	0.695880787506361	0.697866948856239
31	0.667388119115225	0.675880974960567	0.691691185531501	0.70439451011291	0.700994979800716	0.704676777323287	0.718435628253514	0.727230364419752	0.728507916358008	0.735135781297064	0.737705622384077	0.739102158550299	0.739588435624351	0.734460204291011	0.72942838716533	0.722075016479139	0.715657557803923	0.720489976721798	0.714832934929174	0.70729740021465	0.70106618262682	0.701535191025573	0.700182500725099	0.699726482791339	0.702524668776557	0.702144624152955	0.703177962336396	0.703629150640735	0.700890777337813	0.695287937889455	0.697230275897869	0.700426416811298	0.696639260166342	0.696616776742656	0.695713355603214	0.694666788031189	0.698713258381271	0.692871622717033	0.695509075142291	0.703426595314936	0.705627108017445	0.704233539959846	0.697295953109041	0.696980579839065	0.695520108423344	0.693656883503184	0.69875622180299	0.697392784857766	0.700144410302776
32	0.663665628619712	0.664814996823423	0.682339288048556	0.689781937907289	0.69645701608146	0.697556911535697	0.708175320706119	0.716102073215454	0.721123678225668	0.723596212855551	0.730007869409007	0.7300789137036	0.726769072100937	0.718958177193424	0.721595525067627	0.723159562306497	0.717098259451399	0.716720040712037	0.713113469346996	0.714789771089143	0.715684385479218	0.708503763615179	0.707902076490768	0.705291604284537	0.704314242280613	0.705647038832649	0.703284188703906	0.700057645313393	0.700222335770544	0.698420848891212	0.6933468767656	0.695729904607816	0.693749411514184	0.689855228112999	0.685954295506008	0.689925905066595	0.686010849138931	0.69285600794081	0.695542347755122	0.696140086546932	0.692331290503877	0.685831073365905	0.683049583403671	0.682956194929858	0.688661872076695	0.690483369604468	0.696029234171116	0.698390023306949	0.709508972831613
33	0.661150202050038	0.664314504513051	0.672006995141785	0.677154251610589	0.684255568704789	0.690313031599331	0.696831770945946	0.708090335568746	0.716644310803926	0.721487054177399	0.726529480694846	0.731342281762332	0.730986578621304	0.73181184659691	0.728942649826998	0.721849803386956	0.71469287490156	0.710694553772424	0.707165073476805	0.701533827143491	0.696780160588952	0.694702239236858	0.690817004444725	0.691586224975864	0.689396233362775	0.687723491087255	0.689274587987268	0.690393970287755	0.695259087391678	0.692623615452402	0.695581454613598	0.693251821215496	0.685698174497202	0.691589288152979	0.692308938876386	0.690835047077646	0.696531693314113	0.694770482091185	0.693392928742989	0.693093308398242	0.688851756689046	0.680482353848482	0.678097460116118	0.676413165230248	0.677790780966154	0.68117436533228	0.69224382307339	0.696051413262483	0.69793766294587
34	0.65960663005977	0.670619448453414	0.677202736088492	0.680786422976804	0.68204720675608	0.683150647660469	0.695600148035958	0.702094882916053	0.701626127620937	0.71334283428506	0.712958643135252	0.719230043210527	0.724006111830855	0.724172903777007	0.722818482680319	0.719264306739329	0.719637574644229	0.713682471944628	0.70884631090097	0.702104426902503	0.701443144852046	0.70106870389419	0.696192666832777	0.697475159918883	0.695105119907408	0.696641241837346	0.698457061266164	0.698183824070455	0.694369483638551	0.694742980002037	0.690330151091868	0.690629164647938	0.689993824973995	0.68635863038032	0.689179807451823	0.699301636075082	0.696644015314683	0.687394121099794	0.691194066562498	0.691104255785073	0.694579325563849	0.692160980121212	0.693070250547322	0.693862214100166	0.693946483975777	0.698206413451507	0.694649938571083	0.703164685829309	0.712806781200335
35	0.655195787275639	0.670276425687236	0.670701804012824	0.673679042528871	0.685381776318696	0.68672616534859	0.688337816343007	0.692559644402518	0.695160065510124	0.700962600723719	0.706020297010241	0.708745388536377	0.70761363002054	0.714237148863416	0.710837492542021	0.709279030528759	0.712784339814773	0.718640956384485	0.717355287623102	0.710123792073303	0.707954935252387	0.708303007799387	0.700989596068607	0.703190271245447	0.704858911317365	0.703476568034206	0.698232466253236	0.69693761063771	0.699963643025811	0.705263413868891	0.707515447376952	0.703268232761048	0.699358302927049	0.701017941129003	0.694455232000741	0.691589391386472	0.693944588120978	0.694343761397923	0.696548905419381	0.696380393289737	0.690558536603223	0.693558969282997	0.696451062299164	0.693731079041421	0.695610697978606	0.705056901421294	0.708129264387033	0.7100276750797	0.713909589936729
36	0.644071805395813	0.639944001637342	0.648956749068359	0.657050812973123	0.665391034017518	0.671354754593276	0.677753130081409	0.682790864390527	0.692873028373814	0.700795565534538	0.702067561033304	0.701544364205303	0.705302690165355	0.710324039855558	0.709442374916789	0.709472962486639	0.710441883826352	0.707598950225637	0.705486939067577	0.708896850528764	0.708733203459435	0.708342820677843	0.711415767711169	0.709147155937769	0.713846405412603	0.712896963093685	0.712203961214361	0.709377189289843	0.708837839930563	0.710071798804918	0.712910560799672	0.714811428691093	0.720255566284996	0.714404025521617	0.711589991787254	0.706972297668952	0.708471065893835	0.702042411156253	0.701434279362119	0.704150960085721	0.70397770511223	0.702577787048971	0.700098727126606	0.695588246667238	0.697139807425108	0.69529639347682	0.701107338433352	0.706875388574717	0.708400359386438
37	0.64657633289416	0.652498488882444	0.655881055763921	0.652227518163731	0.656276178976415	0.66156447963264	0.667246354705123	0.672112095610537	0.676278048259144	0.681684738400044	0.687245117340351	0.693308078414436	0.699207612542277	0.699709929597028	0.703276667081611	0.705240250824959	0.709337319407163	0.707510691881806	0.714249890870958	0.709113942953442	0.715921884269656	0.721055684212689	0.725142981465867	0.724973435503229	0.719775110309166	0.721078654327911	0.716658030934493	0.714837001587523	0.714345927177711	0.715033609919898	0.709948892488466	0.70981120909747	0.711359686840958	0.712939060832464	0.713192091138255	0.713869464990527	0.711691328155002	0.708578882843935	0.710216073744155	0.707449723925124	0.705403719114784	0.699359017000279	0.699260209937076	0.70453309807374	0.705168553559406	0.700026668290976	0.705983991290313	0.70293068525777	0.70375816395081
38	0.640730595294837	0.643995987350093	0.650295781639965	0.653161180087926	0.656468671998501	0.663507076549173	0.670488804023672	0.677091303054268	0.681286701631901	0.683816369210394	0.687538190696746	0.69026017312113	0.692606615042462	0.695826939070961	0.703461360013995	0.708278316308147	0.71238641796666	0.715227630457625	0.715218063629831	0.716230405219641	0.715821357148894	0.711692915007055	0.714019120386655	0.718318096751349	0.716025985706169	0.717789040345315	0.717931634110794	0.72324813547284	0.717624771726691	0.713348645447814	0.712860202253857	0.711569855862419	0.70299133800635	0.702365210139767	0.704543291598884	0.71054514466724	0.71132117347947	0.711000424582735	0.711072495759539	0.711117923231421	0.709921712651981	0.710688302946166	0.717967101135221	0.714164443883037	0.715011131445382	0.711598555014278	0.710788030981241	0.712185058431693	0.716336779352343
39	0.645678340690044	0.645249795079921	0.652543267406696	0.658775562814335	0.66534743024037	0.669589292541076	0.675163056661498	0.677548109410363	0.676755367853115	0.676742919033646	0.685433130027359	0.686728133460134	0.692680398293891	0.7011797448903	0.702886005954806	0.706835464281851	0.71049598673911	0.711264730714059	0.709974035060449	0.711651149992473	0.707820034260076	0.70680512836917	0.704608024404998	0.706876975768132	0.701714484254673	0.700916566884709	0.706547760841814	0.70462430993995	0.705690477398832	0.698960203848805	0.700996513858678	0.700094512802658	0.700909020919258	0.697407200062563	0.702404744338038	0.702281657093336	0.69979642144273	0.697034518931687	0.698469604896304	0.702155739112242	0.705933411943429	0.7088871689894	0.713341558616018	0.716014397744105	0.715383815391471	0.715289728489744	0.715984238587285	0.716131860663663	0.71783105246137
40	0.644995591893569	0.651048750094467	0.642579039007389	0.648264556033053	0.648597431437581	0.654924226276769	0.661782189307403	0.664952478098099	0.673639905255614	0.677082930455202	0.673850807471266	0.678022061805096	0.684891801817033	0.688801006530477	0.684098172784655	0.687525044153084	0.687969659881852	0.692078355508735	0.690693676493257	0.692248671291503	0.698699736189735	0.698058387347088	0.698901261412963	0.704022083306856	0.710754032217797	0.706291164934571	0.703650478494992	0.705808571191056	0.703832755003002	0.701574747410615	0.700146549997634	0.697859413393481	0.697683733650498	0.70312096787599	0.705531700341826	0.710235904773915	0.712067375521125	0.708205721575712	0.715020283512378	0.720024181837656	0.719958322058161	0.723156298748764	0.724370107294358	0.722227129200045	0.715331968837956	0.711989629871808	0.711426365117492	0.710172968818978	0.710641661288631
41	0.636447752335145	0.627715708568503	0.630191657681493	0.63704492063295	0.645002342319681	0.648551880155233	0.654443557817244	0.656653702791371	0.65746425548792	0.662522401090173	0.670561543311192	0.676402775762403	0.680711076043355	0.686112083853091	0.68759453079827	0.688470656932862	0.691922918800941	0.69789026357967	0.70122527634675	0.701289969377268	0.703473507091781	0.705328644925119	0.7103652129579	0.705298804967192	0.704277591499094	0.708681688663056	0.709267066562268	0.708231103014878	0.707539486139804	0.700919349448344	0.706045730558491	0.70239461259667	0.704203542395525	0.704749679922469	0.709360832567611	0.708868335255391	0.711946012251623	0.711058723344602	0.710082112199733	0.710160393728335	0.709832558919627	0.71031199186015	0.709806667050107	0.710886662664004	0.712301979624043	0.713221238140731	0.712571761894194	0.707595104369312	0.705613937967113
42	0.626684270274596	0.626887183673993	0.633479969994322	0.642353412027425	0.642112341370874	0.647769263128028	0.653741530995225	0.656122401531948	0.660370646103739	0.661058669565188	0.666109838134575	0.666422788176066	0.66991803747929	0.673098740101576	0.67770996521404	0.681517875766033	0.685230985514232	0.688406882456478	0.686341880039959	0.690221810785542	0.697716956881956	0.703955676136916	0.708535219759114	0.713369428882535	0.717596995100137	0.715062227370417	0.712592598515637	0.712609340766473	0.715732884347421	0.712743568636583	0.709640428695579	0.709994184455862	0.711843776868922	0.71007380800235	0.712170174369334	0.710906348179905	0.711575864267534	0.711933539003434	0.713370570540494	0.71340249768981	0.716565740722663	0.712626994495111	0.710178254733241	0.708408444353786	0.710232755370953	0.711015454548798	0.713967917462675	0.714914471569392	0.707320048754841
43	0.639803317197981	0.640437598987239	0.646386001503644	0.648614236276292	0.656012107630897	0.663016966632414	0.666399603312772	0.671101037281199	0.670006168126481	0.668013505231585	0.673553706421164	0.682425989023709	0.688980586014331	0.688847848720933	0.692546094608226	0.692033383600081	0.696673246687121	0.700937564542472	0.703899153229276	0.706548728477023	0.709366920403735	0.712123680909743	0.715963569620511	0.718199200129572	0.719922982714114	0.721380383480988	0.722345514212234	0.722908570607193	0.725088083366989	0.723668073564606	0.722787872532778	0.721966534890741	0.72094041131823	0.721392861458	0.719757310073722	0.720076266391703	0.721043163674661	0.719921354977443	0.718568644568619	0.718107203883752	0.71511547632455	0.714517602967471	0.710922343753221	0.709716686558711	0.707474554835885	0.705124066226753	0.703090543892266	0.701200164448167	0.699011210665786
44	0.651168015545508	0.654799660591773	0.658653773909565	0.663878712343826	0.667332340575688	0.672101787590816	0.675732744989676	0.681012163119143	0.682331311956142	0.684209852561345	0.689925586292647	0.689090300362092	0.690577290100011	0.693488335494233	0.69441793074551	0.693997121730706	0.69546668106194	0.701095752850031	0.709439199073665	0.712099372781476	0.716160514330574	0.715952004838543	0.718222890438861	0.720813321640271	0.718387179445612	0.722321229559298	0.722281896464541	0.723194883326623	0.723344634282687	0.723022229363169	0.724182128978806	0.729709312944522	0.731322241041999	0.729639911441483	0.726891006689324	0.725828466907191	0.724134155091727	0.722421305777345	0.720224587135383	0.721884317782631	0.724150209018826	0.724417301207294	0.718430819819978	0.719130476536474	0.718203615418732	0.718165343265814	0.716279112695046	0.717029335095478	0.718387983570664
45	0.666915842303261	0.663053511891798	0.665523066067782	0.667848535179491	0.674981496356966	0.67840190458771	0.680018024540675	0.682871215090413	0.684762485307779	0.68818875974434	0.686002124276739	0.685905262896696	0.695297135659712	0.695531057393191	0.69934500430073	0.702296159316237	0.704605484459937	0.707430831550639	0.707400242016585	0.707655228578643	0.709509739419177	0.708667990523009	0.712027929985452	0.712764646832149	0.717923084110431	0.720107070878325	0.722997976526359	0.727985826865485	0.732739854319064	0.734293643055221	0.735733363455294	0.735954069774548	0.735481239534577	0.734188236011475	0.732443596327253	0.728432724601	0.729553477840266	0.728728317360529	0.728060267328684	0.731234084814279	0.733290748752384	0.731211583434974	0.728467934531891	0.725936219630942	0.726551807853155	0.723108770505149	0.718945079757264	0.716512565474718	0.720273518815477
46	0.67613295967832	0.676146029984173	0.678370956359549	0.681689345952728	0.683322429290962	0.684941001820027	0.686346484079153	0.688826517743211	0.69172432259521	0.69576671223962	0.697832363729415	0.699682790792267	0.701939342160758	0.705137877885141	0.709394766320557	0.712248541044644	0.713444882278355	0.71108321583106	0.710975677358971	0.710398794259349	0.714468767535264	0.718179120614745	0.723078577227406	0.722746159149047	0.722477546745442	0.724375934685281	0.727903610423373	0.728705439331329	0.731748593724976	0.735467823751928	0.738998394994978	0.74087002123793	0.741837756877381	0.740583994370914	0.738885015319648	0.739168908570631	0.739360650789101	0.739600957379446	0.743146916854882	0.743652859192775	0.742629762724443	0.740078303195267	0.742754583328539	0.740640290561367	0.737604377248871	0.736062824394188	0.734954575952425	0.734494664165776	0.737999230402668
47	0.689833882037467	0.689616714302357	0.692889289787862	0.697054143335272	0.703202603344434	0.708016730630397	0.710546669390352	0.714494309562093	0.716615750234685	0.722945089438792	0.726681139708962	0.730246599312484	0.731967710966923	0.735435513246913	0.736640277919809	0.737934088158164	0.73971095324086	0.741933287893504	0.743682496104188	0.74396701735225	0.743942531005143	0.746211756104586	0.74623173804794	0.746953452036668	0.74485563834275	0.742836442374582	0.744593165839823	0.743949991683125	0.743215195279334	0.743159556928036	0.744442180592029	0.747075110809257	0.746819076548722	0.746683714602111	0.746879999603607	0.747450989515633	0.749894411739906	0.751362036088282	0.750477225626958	0.752443930682534	0.753683616875581	0.755742781295059	0.756452832820748	0.75761228503237	0.75607118501143	0.756566642029812	0.75105370960586	0.749777664283269	0.748044225009194
48	0.716308896389999	0.715136939498993	0.71655435726033	0.720076983779988	0.723407823371443	0.729540624393468	0.735826102458688	0.735172029445782	0.7364546474433	0.742491246110013	0.743806050723212	0.746065519051693	0.744568189109871	0.742781578896944	0.742808266208564	0.743989078168807	0.748286903501194	0.752531475350146	0.755270992132405	0.755680158746963	0.758781918185074	0.761867460286514	0.762785964233763	0.766607840490384	0.764127693609591	0.765067319995106	0.768257487616486	0.769155436083284	0.772575974576512	0.7735559666898	0.775057865853479	0.776900206314273	0.778609809230205	0.780327444618422	0.780567801393423	0.778128840416283	0.775470817966132	0.775496902195258	0.779703163303962	0.779983739459043	0.776797479396009	0.777295051905468	0.773830637264317	0.769799176510356	0.765267172833667	0.763599271474142	0.765292519795088	0.767535243996631	0.770763986211082
49	0.726994394796968	0.729038333773128	0.730903918916763	0.734191284598034	0.737530997335947	0.738982005275886	0.740150078897963	0.74173115039674	0.744211930608456	0.746689549744592	0.749479947914903	0.75149224250242	0.752800395521794	0.75304540229374	0.753517141986513	0.756617005515876	0.761031904373837	0.763867658490149	0.761638809615543	0.759028172676066	0.760138982576987	0.762127049947756	0.764146715220628	0.766215933971995	0.768483253755306	0.771001649445666	0.773633341037582	0.776334078547966	0.775965944529811	0.773891611380133	0.771927895006546	0.773744472667366	0.775187644192677	0.777010505559731	0.77719884483949	0.777802317484047	0.777632800837521	0.777338525712653	0.777783675156733	0.777224726005619	0.777226911654486	0.777265317679597	0.776487021987201	0.777148727724827	0.779741455386402	0.781272651264042	0.782646437352093	0.78112376597075	0.777990040522982
50	0.761573597533206	0.76466777995172	0.764326336276219	0.761669343576268	0.767029311049007	0.769440373426921	0.77084179063285	0.772240354687089	0.769558002469811	0.767962429843367	0.76915507615789	0.766554323893293	0.769646215538901	0.772956565179267	0.776123682330536	0.774634206570152	0.777112959693231	0.779659968468488	0.782096808166741	0.784376558873187	0.786465261061923	0.788410956006456	0.79017052562376	0.791681832817658	0.792481886059422	0.794436188556516	0.795642408155742	0.795775579082769	0.7935183672111	0.793213936530842	0.794500464001048	0.796845469827402	0.7975717327009	0.798423679803548	0.798920584528179	0.799014361583548	0.79983745320052	0.800061739309824	0.800017563906897	0.799875895820558	0.801251279421142	0.8034771191325	0.801303139843271	0.796936198444308	0.796567235191563	0.797715284340909	0.795689577456055	0.795211473794292	0.796726358312915
51	0.787071321652802	0.788627460327451	0.789512928560236	0.790798702904833	0.791028717784051	0.791301127957515	0.791621905425804	0.794314853495875	0.796296473205756	0.794748698274363	0.794584485061524	0.794911819070325	0.794859552932065	0.795574378187479	0.794665811351934	0.794870906927239	0.796817707267667	0.798325208455542	0.799896614067626	0.802759998179712	0.804818921701171	0.806121514808696	0.807565184426841	0.807927508943564	0.807637690511463	0.807276469668718	0.807406183656527	0.808263846742518	0.80922811185575	0.809986181432661	0.81044712485821	0.81172559246705	0.812488720382234	0.813430739686734	0.814925115854187	0.816403978363766	0.817606615099485	0.818658152027783	0.821207729360511	0.820818044622516	0.821717476579284	0.822454978060829	0.82266919773094	0.821320639145002	0.821464979755242	0.821870354357141	0.822179523039704	0.822885606568313	0.822636128132655
52	0.814298492264458	0.81530726299274	0.814680101488031	0.814950682284748	0.815128015788705	0.813807937107695	0.815420004869585	0.81930726739538	0.820620520765113	0.822985485085232	0.825192561733209	0.826121365173704	0.82706546726611	0.827765532900567	0.827981399052876	0.82862040570433	0.829271487553097	0.829925536298704	0.830826984602733	0.832701589429501	0.834395591510887	0.835908851947503	0.837239456055631	0.838394149394787	0.839367380523482	0.839558372782988	0.840667008780459	0.841368603083412	0.841699009260147	0.842222286640623	0.843916730493819	0.844275848621888	0.845452081388825	0.846653885597053	0.84618293292456	0.846846933835937	0.847054566926625	0.846381727390657	0.846951470039614	0.847327655174327	0.847554866236274	0.84763345855151	0.847532583480199	0.847176349520348	0.848218438523491	0.848998698493768	0.850332112388629	0.850821167511537	0.852184601126909
53	0.850048477790096	0.851101947363517	0.85138048803177	0.851635502653501	0.851824045973806	0.852072011971552	0.852385800896757	0.851434783527918	0.851032234867368	0.851581058607397	0.852195591105042	0.853615192762849	0.854373776559077	0.854550644527815	0.854836118930324	0.855248758430758	0.855709206730862	0.85622499941628	0.85692231389762	0.857612525019783	0.858373816103032	0.859154406950747	0.859496564252245	0.859916758790144	0.860413862702603	0.860939053915162	0.861518619477115	0.86214142415785	0.862941497224988	0.863888197923837	0.864706824721796	0.865514694948192	0.866444341016779	0.867799085201242	0.868973143357973	0.870195274045234	0.871462910248447	0.872703480649084	0.873542844129703	0.874640978480394	0.874769141201098	0.875074194163633	0.875313214639072	0.875458732210572	0.875471524500502	0.876473981680133	0.87873364254522	0.880474198735552	0.879974204905239
[truncated: 71 more columns]
