# Supplementary material for: Reconstructing spruce budworm outbreak severity: a comparison of paleoecological and tree-ring signals
Source: PLoS One. 2025 Aug 12;20(8):e0329406. doi: 10.1371/journal.pone.0329406 (PMC12342301; doi:10.1371/journal.pone.0329406)
Supplement: S16 Dataset — (ZIP) [file pone.0329406.s016.zip › Lake 5 wavelet data/Coherence_Lepidopteran_scales_Percent_defoliation/coherence_wavelet_wave.corr.txt]

V1	V2	V3	V4	V5	V6	V7	V8	V9	V10	V11	V12	V13	V14	V15	V16	V17	V18	V19	V20	V21	V22	V23	V24	V25	V26	V27	V28	V29	V30	V31	V32	V33	V34	V35	V36	V37	V38	V39	V40	V41	V42	V43	V44	V45	V46	V47	V48	V49	V50
1	11.4395125364432-0.1319957281548i	8.98733485534423-0.15299697322517i	5.67342754512384-0.12732390842611i	3.01391642015999-0.08621416251554i	1.47787405177954-0.05529168853255i	0.764080458944507-0.040664692855688i	0.45856209553787-0.036163164832788i	0.31778820614688-0.034140388424693i	0.240479906373918-0.03120612629772i	0.190838719943647-0.026414919031121i	0.155868515584017-0.018416718606144i	0.12881049086426-0.009258792145461i	0.10700842339924-0.002523276520858i	0.0896750486886701+0.0014057292248462i	0.0757747125234109+0.0011898632354916i	0.065467935713407-0.0033310293831761i	0.0585459715198931-0.0088855271920976i	0.0531131942516659-0.0142080280494609i	0.0477960643471746-0.0182831331552621i	0.042679317870295-0.0196560860253376i	0.0378677656625436-0.0189445083177303i	0.0336652646526346-0.0160665158818449i	0.0308482667758389-0.0115244951477075i	0.0291947072621551-0.0074892764611593i	0.0280102245637875-0.0045348779032538i	0.0270118967720795-0.0029257026939366i	0.0260312067992379-0.0030603088193375i	0.0251131496267893-0.0040897211891764i	0.0242309904070383-0.0054268576281217i	0.023097654229676-0.0066953260555057i	0.0218014879114014-0.0071222565214219i	0.0205586321235441-0.0065863479866336i	0.0194079617739564-0.0055656835827999i	0.018565228393132-0.004493309376264i	0.0181162848155054-0.0039477906039652i	0.0176906456519441-0.0045380511478578i	0.0169763570709804-0.0057898572392909i	0.0161052136130876-0.0067705698071978i	0.0153352069076889-0.0072317205427062i	0.0149417367136393-0.00680321968342i	0.0152559041626977-0.0055336297146603i	0.0162411385015344-0.0046260843367041i	0.0171124134923139-0.0048954013884022i	0.017096854774854-0.0059844372301034i	0.0162507352411507-0.0075667477691409i	0.0145976035674338-0.009252582201788i	0.0125419831103895-0.0096809900068677i	0.0111980014241248-0.0085988787569865i	0.0107917417286999-0.0069324177859031i
2	15.0442085741809-0.1764037598174i	11.5308386722635-0.1846033663342i	6.86360270034867-0.13612388272964i	3.26247720417981-0.07662828884881i	1.33907616369278-0.03799792645234i	0.565128286381971-0.023822935313072i	0.300509980316848-0.022986700111422i	0.204357930674609-0.024543417559884i	0.157072950737952-0.024452767189447i	0.126566598508215-0.021999465284515i	0.104648270597698-0.015247857655517i	0.0868399442618761-0.0063326454138123i	0.071738367012451+0.0004305374342333i	0.0594709336916428+0.0047700277167141i	0.049377956203978+0.0049915366078115i	0.0421764099472433+0.0004597032740264i	0.0381377380553476-0.0050605810636741i	0.0351761830059563-0.0103215005017458i	0.0317726981048062-0.0145047540238109i	0.028208569271326-0.0159890174056747i	0.0246237762301511-0.0155649329104257i	0.0213797651400031-0.0129820335675361i	0.0195059585820231-0.0085442518685786i	0.0187678560374706-0.0047264807363324i	0.0183140416250637-0.0020353127416288i	0.0178834948647524-0.0006135765467551i	0.0173675062591658-0.0009865721978218i	0.016886679485963-0.0021944942452379i	0.0164412011604229-0.0036401526270644i	0.0156740221609693-0.0050477396151263i	0.0146897348589485-0.005534135965272i	0.0137424248286531-0.0049441375105958i	0.0128372320690722-0.0038393814281478i	0.0122375873453298-0.0026313581880813i	0.0120873925952539-0.0019570479341231i	0.0119344399495386-0.0025958170573144i	0.0113883926116913-0.0039892856789913i	0.0106079549535208-0.005046362364097i	0.00987528900214914-0.0055638065581728i	0.00949032133798698-0.00508033339155243i	0.0098946463701241-0.00355039372818676i	0.0111202094670294-0.0024268856518372i	0.0122334609917748-0.0026722684462802i	0.0123476401145015-0.0037679938867107i	0.0115967001390609-0.0054287785866459i	0.00996158031422231-0.00733807646176658i	0.00785354819898157-0.00785466118816847i	0.00656932363490978-0.0067045471379067i	0.00628304030726517-0.005039555105012i
3	17.7275970539191-0.2154148458242i	13.2882184973228-0.2004701752525i	7.48040614446479-0.12807939747512i	3.15939488095512-0.05550480743913i	1.0234846152802-0.01488868856593i	0.294850950198954-0.003963354731691i	0.118695377334037-0.007070443563097i	0.0826171888058157-0.0116183001758206i	0.068864157747636-0.0139894293883625i	0.0580875126567235-0.0143016687839318i	0.0495241939224776-0.0103089097670564i	0.0416173288284231-0.0036002463517581i	0.0340778948540985+0.0015921578097878i	0.0276887210142149+0.0053709673104918i	0.0220751470694629+0.0060581603062369i	0.0182952576134441+0.0025020324629985i	0.017054001969594-0.0016850960104749i	0.0163964427935317-0.0055690767575599i	0.0149357113019302-0.0088222777871712i	0.01313739336618-0.0099595773165462i	0.0110740632637203-0.0098630920095316i	0.00904289662896798-0.00812046439614753i	0.00817969162316287-0.00467989930965698i	0.00825345132361195-0.00189035486784716i	8.36451850693764e-03-3.897508498604e-05i	0.00835093088404853+0.00094100287305205i	0.00820347089186994+0.00045226122887952i	0.00809041423427414-0.00060925474830434i	0.00803384463181623-0.00177422240199535i	0.00765961610618972-0.00298677498593927i	0.00707699931071805-0.00341548671023717i	0.00653024067815617-0.00289436855202987i	0.00595769957447845-0.00196753897236188i	0.0056195904083382-0.0008947828810482i	0.00571667005883003-0.00021462372979349i	0.00580368842486918-0.00075978784787565i	0.00548336783906395-0.00199172997121183i	0.00491400349976492-0.00286959897395422i	0.00432708082184072-0.00334048713310124i	0.00396414635014992-0.00293350526837986i	0.00430783263132551-0.00146105762754135i	0.00547856321926238-0.00036726543971381i	0.00655581796576906-0.00056788427588084i	0.0067094130925403-0.00141097769537698i	0.00617548670328949-0.00274784193187955i	0.00488427506499312-0.00447850183739926i	0.00314956583410015-0.00495673640298408i	0.00220890124217303-0.0039506693679299i	0.00209027936779782-0.00266581012000692i
4	19.0767539181934-0.2473192545188i	14.1080599889891-0.2066464928984i	7.66541754170098-0.11741344183247i	2.98123502640538-0.04124639778383i	0.784483574585091-0.003611515105883i	0.125114036956046+0.004773820472949i	0.0164462410607708+0.0011370655031619i	0.015816157107793-0.0031338603989934i	0.0185670375982255-0.0055448250532502i	0.0172059143671773-0.0070602988893754i	0.0155235214123697-0.0056238050234154i	0.0134062646642092-0.0018593054960694i	0.0107474081455091+0.0009727999069745i	0.00832596151438835+0.00341017355064947i	0.00586448699911908+0.00423561895142015i	0.00434388380500151+0.00206221520362251i	0.00455664968901223-0.00026885005979961i	0.00495669935493733-0.00224410193201726i	0.00457809792008968-0.00405061148179013i	0.00397124571439608-0.0045877555117192i	0.00304147488484808-0.00467611824638862i	0.00193656241242165-0.00386065595991667i	0.00170871012961772-0.00178245305129484i	0.00213904099749692-0.00027563907730577i	0.00240963753232093+0.00061144198638931i	0.00250130526466671+0.00112694055688284i	0.00250229218937638+0.00070719294072971i	2.55264859781505e-03+3.415054760723e-05i	0.00266707213712176-0.00061434015340518i	0.0025341516491065-0.00139845565961791i	0.00226482698351995-0.00168562115866066i	0.00204841984752444-0.00133142860652625i	0.00175226231618655-0.0007681440012226i	1.57267764117427e-03-5.302561558149e-05i	0.001736735287224+0.00049059800786364i	0.00191090502991488+0.00013892762439847i	0.0017781734921424-0.00069224731109489i	0.00145877546449618-0.0012118870036048i	0.00107475395478638-0.00154446145199126i	0.000758003347092-0.00130995668042291i	9.40420129242586e-04-2.12377956840197e-04i	0.00179972593189302+0.0005925779927688i	0.00258496917564775+0.00042380853752849i	2.66587460713851e-03-3.895976814064e-05i	0.00235055020672311-0.00080860688088498i	0.00155816884682909-0.00203173522816155i	0.0004613240214516-0.00236260718667343i	-6.09060784888e-06-1.65399336102893e-03i	3.513845412621e-06-9.40805097044681e-04i
5	19.2664876621009-0.2750405151335i	14.26164546266-0.2147830545767i	7.75410352992672-0.11864564754178i	3.01162975679186-0.04527811149845i	0.785418237268095-0.010608709276184i	0.117646905406608-0.000615311133755i	0.00575615671690734-0.00016934535844827i	0.0020724603988583-0.00116626156959888i	0.00368606064084622-0.00174963596578586i	0.00311311083033427-0.00267687699843531i	0.00290516877480212-0.00242024231256824i	0.00269615065347073-0.00084383410607845i	0.00202286848952886+0.00013407500804152i	0.00130046013579343+0.0012098197284905i	0.00038790059036316+0.00179987745575662i	-5.4120965784358e-05+7.33014427465669e-04i	4.46369230162739e-04-1.94877619471998e-04i	8.47600134091673e-04-7.72256578184155e-04i	0.00075311388957893-0.00142469337853815i	0.0006687749610029-0.00150022556447216i	0.00031560588170266-0.00160417377456257i	-0.00027958330945303-0.00138558345782767i	-2.65735923191258e-04-4.05060571711463e-04i	1.5380310230292e-04+1.71895210750456e-04i	3.20349360332446e-04+4.14914576580366e-04i	3.38289267313401e-04+6.17134474836921e-04i	3.64671707794946e-04+3.57473631929294e-04i	4.44361193608281e-04+5.7222840107482e-05i	5.47991023434468e-04-1.56471105960037e-04i	4.90131662436161e-04-5.26543084044822e-04i	3.89920734832623e-04-6.71653203412245e-04i	3.63444107652228e-04-4.92551378486442e-04i	2.39771539591186e-04-2.70373196405705e-04i	1.17407911328982e-04+6.7923731769235e-05i	2.03914769676019e-04+4.05569409372648e-04i	3.36459565538954e-04+2.43393575859487e-04i	3.232954429764e-04-1.67037840705405e-04i	2.08434044643029e-04-3.5295572941834e-04i	-5.5710907666e-07-5.23561559140094e-04i	-2.50474086908424e-04-4.45875871736192e-04i	-2.05199391176324e-04+1.73940275163911e-04i	3.05916835270141e-04+6.05970316690458e-04i	7.55905843182108e-04+4.6373256682715e-04i	7.3350163709549e-04+3.06487570343413e-04i	5.37625284815456e-04+3.0785185768426e-05i	1.54420388988765e-04-6.30753996822318e-04i	-3.31924011753854e-04-8.01219752398282e-04i	-4.07545968097542e-04-4.1236312464817e-04i	-3.52184013125557e-04-1.69428534956026e-04i
6	18.7918291947854-0.3013822365106i	14.1293085876558-0.2299369884231i	7.95944415798817-0.13181784191373i	3.31257875195773-0.06015113933886i	0.996624999677569-0.024506740514731i	0.213196460555916-0.009655030016839i	0.0347075738825315-0.0035508491422493i	0.00619824333206953-0.00117883159057043i	0.00150428744192969-0.00047782632676157i	1.45287660259848e-04-7.58266134883429e-04i	4.3529136069641e-05-7.96523908808181e-04i	2.51628770324118e-04-2.78309155255235e-04i	1.49741844537066e-04-1.16756000737974e-04i	-1.32086889655009e-04+1.71144201954432e-04i	-4.47412002398567e-04+4.42980894814124e-04i	-3.99660582372371e-04+7.550027252747e-06i	-6.322215270387e-06-2.60184366960686e-04i	8.9488808297931e-05-2.84280546095361e-04i	-1.9584602609345e-05-4.07335260312221e-04i	4.9978513621458e-05-3.21965839800069e-04i	-9.1627648318139e-05-3.73333349872177e-04i	-4.49602675309466e-04-3.75569515240221e-04i	-3.82551180078285e-04-6.18374589264e-06i	-7.5420143844101e-05+1.48621936308249e-04i	-3.417343305438e-05+1.50572835086044e-04i	-9.7234359817289e-05+2.0814573986922e-04i	-6.36952402311767e-05+8.31619756471101e-05i	1.6620297108705e-05-1.52554513135567e-05i	5.31131021890303e-05-3.4119322985955e-05i	-1.0637865033167e-05-1.59932101477755e-04i	-4.2607832737401e-05-2.16320043202142e-04i	1.0100389726288e-05-1.50871618960921e-04i	-2.2545353404526e-05-1.09130456851924e-04i	-1.30148816028783e-04-1.788807198992e-06i	-1.49919463021783e-04+1.60078930940133e-04i	-8.5605101502987e-05+1.09677368787712e-04i	-2.40292181884363e-05-3.45718299464116e-05i	-2.02159060729229e-05-4.90058657640344e-05i	-1.45848328085037e-04-1.04873020540371e-04i	-3.47290325000224e-04-1.01604281386606e-04i	-3.56422808512752e-04+1.58577971498996e-04i	-5.4947936465722e-05+3.23295485902209e-04i	1.95987905404156e-04+2.25823357604807e-04i	1.15649545121635e-04+2.08912507265132e-04i	-7.268844941984e-05+1.77720942472712e-04i	-2.53318979216147e-04-9.1175495314323e-05i	-3.4319660563742e-04-1.59731723519587e-04i	-2.05438116147969e-04-4.333656146632e-06i	-1.63208089279685e-04+1.2905025422864e-05i
7	18.0920558543946-0.3261641301665i	13.9423759894472-0.2479852713964i	8.28383378542095-0.14630898284754i	3.77910687461193-0.07125801467678i	1.31790570554145-0.03194010770177i	0.35199079884432-0.013599209430484i	0.073695912162226-0.0044205957230087i	0.0127518594819145-0.0003100186433964i	0.00169128125494185+0.0006526155026407i	-2.17065787254945e-04+2.54844200210591e-04i	-3.20795384209051e-04-8.3277380318094e-05i	-3.93129263130135e-05-3.15261078716216e-05i	-1.10707515009864e-05-4.78481824696125e-05i	-2.63775810508636e-04-7.25247797193e-06i	-3.977555808275e-04+9.8151540402045e-05i	-1.32081119739534e-04-1.7861475035044e-05i	1.67435906561072e-04-8.1551178494085e-05i	7.73723262018934e-05-6.9872239055893e-05i	-6.34989973962075e-05-9.72895883003152e-05i	1.35834889334289e-05-2.70768972405601e-05i	-7.43946035575398e-05-3.11719582729071e-05i	-3.13956308470721e-04-6.8490553783847e-05i	-2.36628240855979e-04+2.7210428622953e-05i	-2.9887648800242e-06+5.19415151794793e-05i	-1.02811316930289e-05+3.20623134548251e-05i	-1.08214931857009e-04+5.6667490516514e-05i	-7.39088864748007e-05+1.77978749030344e-05i	6.15524459452399e-06-9.33640604405648e-06i	-2.6281432029226e-06+2.3055687061829e-06i	-7.90766536807968e-05-3.12976233180905e-05i	-8.52093527007444e-05-5.05290075054105e-05i	-8.0158376247947e-06-3.50569109988142e-05i	-6.752337621613e-07-3.91106865244764e-05i	-1.05296627356978e-04-1.5065340399062e-05i	-1.94318876248229e-04+4.1563588771533e-05i	-1.66530341674674e-04+2.4077729448718e-05i	-5.49732947342118e-05-1.6683255793082e-05i	-4.18293573351145e-06+6.82718967070335e-06i	-1.26107304634748e-04-2.1039601503e-07i	-3.17973518243689e-04-1.9365049947807e-05i	-3.28662962924463e-04+4.7563527996817e-05i	-9.45553914877246e-05+8.77557897260764e-05i	9.61055223158841e-05+4.19034791659878e-05i	5.926287818941e-07+5.1577715035081e-05i	-2.34799113439097e-04+7.6996510136845e-05i	-3.66257275833684e-04+6.954473694229e-06i	-2.70516378936186e-04-9.398752089645e-06i	-5.23821961799084e-05+3.12392325112956e-05i	-2.88675580966337e-05+1.9750274872674e-06i
8	17.3961444324508-0.3484963548259i	13.7717096049927-0.2642454761279i	8.65030936272923-0.15580866554891i	4.30740768688723-0.07380768310058i	1.6970511319142-0.03125709918608i	0.527477206993413-0.013899216974084i	0.129211119309376-0.006138938248981i	0.0252955224793867-0.0016787995735754i	0.00410148667713863+0.0003715755329077i	3.48347135068481e-04+6.0933422610148e-04i	-2.21573307144931e-04+2.69493639346417e-04i	-8.67718240643766e-05+8.95090158188454e-05i	-6.39620034684328e-05+4.37450878668604e-05i	-3.20342140889377e-04+8.2861046120278e-05i	-4.04716752504383e-04+1.99819588978408e-04i	-8.2203677315332e-05+2.67000304650687e-04i	1.95793060428139e-04+2.4009985614205e-04i	9.6924953519333e-05+1.17890728139017e-04i	-4.9262337381182e-05+1.0420360197001e-06i	-4.25418987727197e-05+1.16616562625377e-05i	-1.43410393549202e-04+3.6578709242854e-05i	-3.09748646057861e-04+1.080646181181e-06i	-2.22919778895456e-04-3.2383380153921e-05i	-1.8353751449991e-05-5.95055106658814e-05i	-1.0892963442788e-05-4.75404887006825e-05i	-1.00836387028514e-04+1.0340384238718e-05i	-7.87193390538817e-05+4.30360388178402e-05i	-9.7509869059353e-06+4.81643874486173e-05i	-2.87250934148464e-05+4.52388933960348e-05i	-9.48302724348227e-05+2.85400648621252e-05i	-8.48065149830263e-05+1.84402265867218e-05i	-5.8056489289154e-06+2.07814644420043e-05i	7.8005499030883e-06+2.22430445734332e-05i	-1.01758261283426e-04+2.9046978750022e-05i	-2.22460035329796e-04+2.9542930053e-05i	-2.08735095265075e-04-1.452161334649e-06i	-7.89464389200595e-05-2.53557959764235e-05i	-2.48934101909732e-05-1.03032291143876e-05i	-1.67138057534238e-04-1.4464076020406e-05i	-3.62310842606441e-04-5.9252440088717e-05i	-3.62174330898096e-04-9.1071685803506e-05i	-1.40498392017461e-04-1.03830999839092e-04i	3.6992151537204e-05-1.20740030177152e-04i	-6.3197452531922e-05-1.17806579839741e-04i	-3.35590858993999e-04-9.2032452951236e-05i	-4.69979822603335e-04-7.1501850603993e-05i	-3.14555666876289e-04-4.3903658746525e-05i	-6.9288328626515e-05-2.45803211142106e-05i	-2.89629595431555e-05-4.05908619286252e-05i
9	16.7740285204646-0.3701082405052i	13.6209337811119-0.2800099514037i	9.00762293682653-0.16327453469836i	4.8513267930704-0.07216951350324i	2.12457310814736-0.02570368191844i	0.752976895039561-0.011546147220813i	0.21417080510474-0.009153093189499i	0.0486678807099663-0.0068454187273978i	0.00905623065291628-0.00330254855420241i	0.00134852315542485-0.0007005561819557i	-7.4233631835381e-05+2.4540926564027e-04i	-2.7858278497045e-04+3.17678227355693e-04i	-3.66046961394167e-04+2.60429634578656e-04i	-5.88496478327143e-04+3.46226604432596e-04i	-6.24454690658172e-04+5.79144634196984e-04i	-2.95524313275905e-04+7.81959719501772e-04i	3.2649641005839e-05+7.39227110317813e-04i	5.3258142964502e-05+4.44494863238301e-04i	-7.4406722716665e-05+1.48912493412646e-04i	-1.94688530211333e-04+4.6882136657605e-05i	-3.72270895814175e-04+4.4322416166265e-05i	-5.11026793013145e-04-1.8730986128197e-05i	-4.1833570058408e-04-1.38485038340896e-04i	-2.17425238222156e-04-2.11212519089223e-04i	-1.54755647674334e-04-1.63977493945283e-04i	-1.93437703120369e-04-2.9502827512654e-05i	-1.75861264870804e-04+9.1061839884356e-05i	-1.22650340597251e-04+1.40654768309199e-04i	-1.25802796923124e-04+1.34266832900024e-04i	-1.5569075222439e-04+1.11565104398108e-04i	-1.29695702122963e-04+9.9588905184324e-05i	-6.7205672339494e-05+1.03486732349881e-04i	-7.5725680324743e-05+1.1450666240142e-04i	-2.00142193856874e-04+1.11434254774337e-04i	-3.38121377819891e-04+7.0370908741178e-05i	-3.49026147866339e-04+1.684460903947e-06i	-2.51050946358915e-04-4.6161010360229e-05i	-2.27676724809558e-04-6.0987519625688e-05i	-3.78969407773348e-04-1.01311780559409e-04i	-5.58082735532834e-04-2.02153931327701e-04i	-5.496492868093e-04-3.11842631309214e-04i	-3.54300239346667e-04-3.74142654719752e-04i	-2.09776050391771e-04-3.97662441854473e-04i	-3.18063087417842e-04-3.99288070963953e-04i	-5.89939697305942e-04-3.61334687456351e-04i	-7.24398393990592e-04-2.8033021701438e-04i	-5.66182345706714e-04-1.92886211458631e-04i	-3.02274270183973e-04-1.40892030356095e-04i	-1.91798060405111e-04-1.38437585051003e-04i
10	16.2281887655141-0.3955178097929i	13.481581920384-0.3009449940073i	9.33637511665454-0.17523573035093i	5.39320101816594-0.07098411323705i	2.59641449588176-0.01421808669212i	1.0369716402469+0.00118980885001i	0.339457027297245-0.002902180702479i	0.0888160123394488-0.0080217079193076i	0.0176319098179481-0.0076795095127659i	0.00214104708191804-0.00414620075378873i	-0.00043124170889683-0.0010660232715264i	-8.7852919305019e-04+3.73744797423934e-04i	-0.00113187149424235+0.00082613892803243i	-0.00135986030670885+0.001114877279139i	-0.00133447488756186+0.00152122904569366i	-0.00094824239223205+0.00184168474589283i	-0.00047481535890595+0.00176136729199513i	-0.00024646773121081+0.00126598951070457i	-3.21068811148145e-04+6.85836921690479e-04i	-5.9072393376457e-04+3.09050885387871e-04i	-9.18870171868306e-04+1.04699156748918e-04i	-1.10707243103255e-03-9.885678301006e-05i	-0.00102663084961868-0.0003246159212256i	-8.00195133643219e-04-4.37990745988352e-04i	-6.36761961180981e-04-3.40078183656794e-04i	-5.66761383499297e-04-8.9597484359772e-05i	-5.03682427727232e-04+1.58731170460591e-04i	-4.31655246178122e-04+2.96602067712672e-04i	-3.86620548052054e-04+3.25681309140387e-04i	-3.57280617578407e-04+3.07829881923938e-04i	-3.13976579062817e-04+2.92663162705535e-04i	-2.86128974826256e-04+2.94316965206673e-04i	-3.44518504755144e-04+2.97559752922405e-04i	-5.0582304074684e-04+2.65554657263952e-04i	-6.81518793797492e-04+1.70830818438797e-04i	-7.61687204120313e-04+3.5502218654862e-05i	-7.58698114066576e-04-8.9008488148145e-05i	-8.01693920588482e-04-1.97470547260861e-04i	-9.49869764768564e-04-3.45385449056296e-04i	-0.00108840359185622-0.00055907704928673i	-0.00107496844721283-0.00077754213832181i	-9.37445660402318e-04-9.25842070949421e-04i	-8.63401873417871e-04-9.94512093522952e-04i	-9.94574834072887e-04-9.98261944453639e-04i	-0.00124799143977112-0.00092232838927676i	-0.00137312853832395-0.000768724503342i	-0.00122305392022334-0.00059832415998344i	-9.18375889901913e-04-4.82898334920836e-04i	-6.65957116360714e-04-4.49777454056268e-04i
11	15.7436195324735-0.4303991972062i	13.3442913244603-0.3342258313585i	9.62710777968209-0.19971056091759i	5.91926025861151-0.0770584738641i	3.10290987249652+0.00104905140148i	1.38277023327169+0.02986231608786i	0.518013252457624+0.025372863166825i	0.158002808561208+0.00962143205709i	0.0355366068731261-0.0020027520152916i	0.00306268495921557-0.00530294380918948i	-0.00283583567052537-0.00343734221961701i	-0.00330439360828599-0.00054255063924351i	-0.00336446030792263+0.001535619412354i	-0.00348605717722449+0.00283392845039372i	-0.00334166821232165+0.00374817603814137i	-0.00278490821504359+0.00426357974321452i	-0.00204731986002693+0.00413224133788477i	-0.00153441499297606+0.00334817756314814i	-0.00149532575382708+0.00226434502977515i	-0.00187642177691644+0.00126731128435888i	-0.00238894179931007+0.00048367571973632i	-0.00269673678594735-0.00014026646964476i	-0.00264301319775745-0.00059544596857926i	-0.00233565529777911-0.00076312732110223i	-0.00198437393536316-0.00057854700294173i	-0.00169557392424631-0.0001526593973044i	-0.00145965874328853+0.00029568380489439i	-0.0012543785390758+0.00060125267534748i	-0.00108320053150343+0.0007353881907706i	-9.53623826268138e-04+7.61692872423095e-04i	-8.78873977516394e-04+7.49972311477373e-04i	-8.92951209618858e-04+7.304152202222e-04i	-0.00103095781100307+0.00068918829720905i	-0.00128143501019114+0.00058499732368696i	-0.00156722807642897+0.00038729169771361i	-0.00180068073087868+0.00011020763442968i	-0.00196624143141064-0.00020711576670836i	-0.00211419384104684-0.00055558390984791i	-0.00226026380586399-0.00095960978724431i	-0.00234347175062062-0.00141097158947293i	-0.00231830593464141-0.00183434299319156i	-0.00225088003397412-0.00214529484781411i	-0.00228091311289914-0.0023104925306381i	-0.00248190998479978-0.00232719731366151i	-0.00275775687868404-0.00219316378239401i	-0.00289144819480184-0.001939992907158i	-0.00272982997044992-0.00165867102791743i	-0.0023127755693471-0.00144880855075074i	-0.00178719767651695-0.00134990849208975i
12	15.3030451832837-0.4810382221188i	13.1982712607646-0.3891693310188i	9.86941420324768-0.25029543342746i	6.41219400003659-0.10855535151511i	3.62690875124544+0.00015237380101i	1.78637055806415+0.05926127056956i	0.761556582585498+0.072001338191516i	0.274384871181829+0.055321899029504i	0.0768112388053587+0.0299435508117789i	0.0100685787681336+0.010571925942186i	-0.00737423139060141+0.00177474080645702i	-0.0101187727760804+0.0008513397170308i	-0.00993507236895598+0.00332315237780328i	-0.00954416070481676+0.00625610775354827i	-0.00898866698182198+0.00848769927657516i	-0.00804679667305865+0.00963407758412905i	-0.00688723164596618+0.00952333280208533i	-0.00597062380878721+0.00823871348497054i	-0.00567424621337262+0.00619534322125722i	-0.00599847189399872+0.00394166912110448i	-0.00657249154760162+0.00189650019568363i	-0.00692779375267592+0.00029261641370094i	-0.00680570952841339-0.00072460889285304i	-0.00625792091808105-0.00106463138275564i	-0.00550454420578561-0.00077504626990235i	-4.73521776953498e-03-8.941233366836e-05i	-0.00403340128366982+0.00066924425612782i	-0.00342094409420442+0.00125442750736986i	-0.00291630366400773+0.00158496638330581i	-0.00255236137256073+0.00170843948927979i	-0.00236894974135119+0.00170854526494075i	-0.00239935398066327+0.00163653078596426i	-0.00265182158707745+0.00148916373586152i	-0.003088203907092+0.00122350874189734i	-0.00361904110265642+0.00079562719651855i	-0.00413515811932332+0.00019526029684335i	-0.00455550045101855-0.00055466728116013i	-0.00484145914266302-0.0014218556809956i	-0.00497652558177828-0.00236592353763528i	-0.00496846718009804-0.00331208064866728i	-0.00488720304981614-0.00414891269842181i	-0.00487010787542546-0.00477241954853958i	-0.00504764183921598-0.00512533328520936i	-0.0054350680778659-0.00519442472741409i	-0.00587952234842879-0.00500378331065154i	-0.00612080151200103-0.00463380399477271i	-0.00594107102066071-0.00422016804089818i	-0.00528482358016579-0.00389480757769391i	-0.00424454408173917-0.00371431104764978i
13	14.8897661934295-0.5537642561603i	13.0307045153262-0.4769206637607i	10.0486302306858-0.346296950959i	6.84743947202112-0.19598207478988i	4.13857599666351-0.05838178728839i	2.22707890582197+0.04334131890331i	1.06820139109739+0.09812335744392i	0.452276094696925+0.108455000057445i	0.161481734258066+0.088761220280151i	0.0391372318356537+0.0584531652927249i	-0.0061779303232565+0.032920920464732i	-0.0204980052262744+0.0186061776654248i	-0.0241094397842814+0.0143251457065676i	-0.0245299963486779+0.0157041816448176i	-0.0238546474854954+0.0186906979582244i	-0.0225019514619522+0.0207743393009863i	-0.0207857745011358+0.0208317108885667i	-0.0192300311923976+0.0187181933858582i	-0.0182956239623059+0.0149543440301266i	-0.0180529581567562+0.0104161265409035i	-0.0181358834644487+0.0060140591682312i	-0.0180052303183301+0.002465618219947i	-0.0172899888244437+0.0001960425846164i	-0.0159487860033417-0.0006936353426638i	-0.0141885378074582-0.0004221510913595i	-0.0122783988607793+0.0005543934957712i	-0.0104255356977988+0.0017186874008493i	-0.00876179706051985+0.00268209636101608i	-0.00738317055578081+0.00327790771826482i	-0.00637561884258004+0.00352441480639306i	-0.00581035514012393+0.00351675846471019i	-0.0057245543905249+0.00332763704216714i	-0.0061009779803423+0.00295953988394074i	-0.00685105888662694+0.00235224233379996i	-0.00781179344199219+0.00142792058944042i	-0.00877152417606734+0.00014306639202217i	-0.0095231824052889-0.00148156102439833i	-0.00992389106597619-0.00335788488033554i	-0.00994370244339278-0.00534012416795598i	-0.00969477567723078-0.00724243934810591i	-0.00941839458620385-0.00887386138932765i	-0.009401282213034-0.0100846872476751i	-0.0098343697109267-0.0107979831108161i	-0.0106850978390422-0.0110160077948941i	-0.0116663702138768-0.0108202004148843i	-0.0123370742874725-0.0103702352377307i	-0.0122888692309177-0.0098738905572697i	-0.0113114590887879-0.0095137586756958i	-0.00944432773800828-0.00937060073163451i
14	14.4887604576912-0.6507792534118i	12.8277475301261-0.6032850835799i	10.1460676112535-0.5014632261528i	7.19207152878918-0.36697286577781i	4.59142222932685-0.22136529106978i	2.65755672424745-0.08419304971717i	1.40456153903115+0.02641072300933i	0.679225909067952+0.096785314313609i	0.294761452996264+0.123669576220792i	0.103711727926789+0.116498358111182i	0.0130017798872521+0.0924253970432507i	-0.0286859639370709+0.0675958244802305i	-0.0473984017283519+0.0510150470049051i	-0.0555011666585869+0.0439303356209929i	-0.0584213909299698+0.0429636192548757i	-0.0584584311587512+0.0437102859825908i	-0.0568260826605835+0.042918920930479i	-0.0544665257666645+0.0391552298649842i	-0.0520994773223998+0.0325809423550543i	-0.0500213240309534+0.0243801401481931i	-0.0480521311140511+0.0161190122481311i	-0.0457465567091624+0.0091982246049444i	-0.0427207666719616+0.004492122543074i	-0.0388724486078122+0.0022081599733329i	-0.0343916897894062+0.0019544574284667i	-0.0296289096368122+0.0029703826309593i	-0.024953742044495+0.0044329798444028i	-0.0206847390576677+0.005718630704599i	-0.0170814835454332+0.0065209775515484i	-0.0143513008593596+0.006806652071253i	-0.0126393895581568+0.0066730497697996i	-0.012000847480502+0.0062020058046163i	-0.0123664800584398+0.0053774280035846i	-0.0135174399573699+0.0040875874205897i	-0.0150889927581296+0.0021920524058602i	-0.0166244582319368-0.0003895626201649i	-0.0176841075487369-0.0036105493638873i	-0.0179849636053875-0.0072771233096969i	-0.0175224779842366-0.011078050048817i	-0.0166147057263197-0.0146512345230709i	-0.0158216172217121-0.0176659444109445i	-0.0157370101578408-0.0198942609475349i	-0.0167207771279319-0.0212513792927714i	-0.0186935298619328-0.0218032621205674i	-0.0211063741991714-0.0217520555655045i	-0.0231178845096152-0.0213989276219632i	-0.0239010058734469-0.0210712132536809i	-0.0229329942073326-0.0210177742514633i	-0.0201396012734493-0.0213139583595568i
15	14.0899525919048-0.7609413516615i	12.5794928699644-0.7538406646752i	10.1455009690186-0.7013899622672i	7.41230578898041-0.61442260531175i	4.92927428953838-0.49998474730092i	3.00600566282605-0.36387697280292i	1.69729284168491-0.21749319022481i	0.893947399071254-0.079992245148143i	0.434833105080115+0.028122455419627i	0.180856476233931+0.094979239926483i	0.039500166007213+0.122523877374831i	-0.041459902862972+0.123373830061777i	-0.089009914747286+0.11276579645182i	-0.116888239672388+0.10160395338666i	-0.132341492319223+0.094046280852478i	-0.139447955983076+0.089118126835084i	-0.140786598989925+0.083860525620011i	-0.138244000824014+0.07589599220263i	-0.133257547466992+0.064595768216839i	-0.126771211587746+0.051022130084397i	-0.119200988493035+0.037189401390714i	-0.110574146389951+0.025164440968658i	-0.100803447421801+0.016364612523355i	-0.0899420266289165+0.0112293083357224i	-0.0782967054495974+0.0092804785590752i	-0.0663906837361893+0.0094655076359913i	-0.0548522488833857+0.0106054478596965i	-0.0443106204378832+0.011766115009248i	-0.0353296687583789+0.0124311923203106i	-0.0283633377182955+0.0124596216814764i	-0.0237055932107328+0.0119041862618515i	-0.0214253791343482+0.0108106606695793i	-0.0213016396652629+0.0090974891556081i	-0.0227917036185541+0.0065576030908775i	-0.0250728963711051+0.0029609137775676i	-0.0271857774806599-0.0018051339036975i	-0.0282729111455573-0.0076272178658229i	-0.0278564048363606-0.014138144984976i	-0.0260524574471883-0.0207798388364439i	-0.0236103933444278-0.0269320583083208i	-0.0217082344390289-0.0320602540454816i	-0.0215343092469549-0.035835527326319i	-0.0237972309721187-0.0381977328463527i	-0.0283715315957916-0.0393562226649225i	-0.0342512560463119-0.0397350876512016i	-0.0398506395423282-0.0398683651586514i	-0.0435261557247344-0.0402524672245619i	-0.0440920161975903-0.0411838538662174i	-0.0411208599655342-0.042639493362456i
16	13.6957399080493-0.8485448813823i	12.2914541263219-0.876740276548i	10.0496184588817-0.8773770461817i	7.49586088466033-0.85716325516816i	5.11478314110874-0.81242318364219i	3.20810205973776-0.73208470110188i	1.86164816085355-0.60888115645911i	1.00294922361507-0.44961615910725i	0.492032957436386-0.276069720550952i	0.194062254986477-0.115893553012614i	0.0132075594945577+0.0095978647645486i	-0.105358495250861+0.09266127667125i	-0.188038768419854+0.138226139491205i	-0.246281564474971+0.157570466494303i	-0.285340583203137+0.161624751411823i	-0.308432260531029+0.15736464503295i	-0.318243292471902+0.147729825818528i	-0.317324576499325+0.133499991593241i	-0.308075588692703+0.115281908359044i	-0.292582861848886+0.094549831624123i	-0.272475190015298+0.073609916948803i	-0.248918316742557+0.0549165653727i	-0.222771577002054+0.040293666566834i	-0.194820050876278+0.030460682829947i	-0.165960623596782+0.025011248678947i	-0.137269933194685+0.022767008134134i	-0.109959520817137+0.02229785496376i	-0.0852671401991962+0.0223796173392429i	-0.0643268975088909+0.022233215823583i	-0.0480322045882407+0.0215104509116406i	-0.036890113212255+0.0201044567130955i	-0.0308773835494398+0.0179218466390417i	-0.0293366492285275+0.0147424600905643i	-0.0309737115683288+0.0102280906653611i	-0.034015452799347+0.0040605444029008i	-0.0365518882189396-0.0038706447917529i	-0.0370177722403579-0.0133273073401029i	-0.0346883250303374-0.0236980157423553i	-0.0300064835995772-0.0341060605577749i	-0.0245671816061547-0.043612696823013i	-0.0206806844054991-0.0514462573049942i	-0.0206025840020187-0.0571864216144533i	-0.0256846700662703-0.0608557222320878i	-0.0357778992897218-0.0629004465000533i	-0.0491452678407292-0.0640663774799956i	-0.0629352591618521-0.0651906704115091i	-0.0740242655661494-0.0669495406107443i	-0.0798869426536004-0.0696268502801853i	-0.0791751515653466-0.0729874861846156i
17	13.3323679573115-0.849267499427i	12.0012921262643-0.8773402822148i	9.9039795800556-0.89758132026935i	7.48561078330747-0.92291860842807i	5.17555052819349-0.95057012784681i	3.26661662586678-0.9609373742328i	1.87127123938504-0.92779310151879i	0.952162667981323-0.833544532780959i	0.391374003839598-0.679954676944203i	0.05776042387797-0.48818969182722i	-0.151784413051394-0.289335354910906i	-0.30014832948608-0.111963686620944i	-0.416773929056418+0.02642308926671i	-0.510898705951557+0.121144928169993i	-0.58303288659067+0.176798206648436i	-0.631855416753778+0.202008662102288i	-0.657133523183853+0.205441273111263i	-0.660317161280784+0.194100471341767i	-0.644148188881193+0.173357453668695i	-0.612018586076472+0.147587039704154i	-0.567407796229212+0.120588368606583i	-0.513540259796824+0.095544731765736i	-0.453295303782591+0.074711198606106i	-0.389306549538039+0.059152489911537i	-0.324127670861462+0.048751761209853i	-0.260345143519969+0.042517997051969i	-0.200572608046528+0.039060645019728i	-0.147321472021246+0.037039050134689i	-0.102776266149681+0.035434056139756i	-0.068512559238762+0.0335906597664906i	-0.0452017889950021+0.0310879940193629i	-0.0323662208388404+0.0275581108238106i	-0.0282720009098424+0.0225754498608538i	-0.0300565413477997+0.015683121946725i	-0.0341556203317502+0.0065422846932294i	-0.0370168973421921-0.0048742967529894i	-0.0359735379815055-0.0181462715953267i	-0.0300417424836292-0.0324038976178139i	-0.0203529110509002-0.0464798398734791i	-0.0099842797910255-0.0591727046745354i	-0.0031255604391635-0.0695403590830057i	-0.0037683093939376-0.0771339404299167i	-0.0143277482681506-0.0821048371312336i	-0.0346872545172694-0.0851531712749856i	-0.0620290167041933-0.0873252515685619i	-0.0915178775645238-0.0897042242178729i	-0.117573374305603-0.0930714304759i	-0.135259102951335-0.09763923500772i	-0.141333794944159-0.102954361476314i
18	13.0590344899563-0.6885744885585i	11.7905902950517-0.6469036101758i	9.81247308051904-0.60757177783741i	7.50076570121158-0.59967539766178i	5.23463804854783-0.63637553309655i	3.29550872972974-0.70704288759388i	1.81851136826763-0.78094296510665i	0.802098893582882-0.820738642016098i	0.15617232244822-0.798636407229816i	-0.240396282434637-0.707058575423144i	-0.495695190651508-0.559525412037505i	-0.683332568923233-0.383057299439356i	-0.840787878462666-0.207222207409064i	-0.978966725504391-0.05518765805728i	-1.09454203350267+0.06037876003035i	-1.17989719509819+0.1367782776674i	-1.22896255762986+0.17816159612746i	-1.23946447236628+0.19200974362291i	-1.21291695404331+0.18651348325096i	-1.1535971516964+0.16913019942991i	-1.0673352736484+0.14599914205232i	-0.960551749908011+0.121784563257759i	-0.839685547089667+0.099676914462172i	-0.710969283340501+0.081474834012832i	-0.580404076928204+0.067767058807861i	-0.453764422360919+0.058225965201581i	-0.336504140736458+0.051969570581922i	-0.233505180491103+0.047907272991402i	-0.148679687416235+0.044987781204001i	-0.0844890266228118+0.0423119848123912i	-0.0414845606052601+0.0391325710531798i	-0.0180070503879466+0.0348052867950272i	-0.0101946544244657+0.028764347334529i	-0.0124230562089158+0.0205658888113592i	-0.0182182553493117+0.0099948870242485i	-0.0215455660688335-0.0028130341425491i	-0.018218556706492-0.0173024340540423i	-0.0070464043885587-0.0325352228306691i	0.009685316580783-0.0473486988201901i	0.0266793056855768-0.0606022122096466i	0.0370452663931559-0.0714447377193432i	0.0343441569399125-0.0795235693157985i	0.0146588288455615-0.0850678967653948i	-0.0219787283338731-0.0888146378595321i	-0.0712841057291547-0.0917883324958261i	-0.125633383017886-0.094991591751518i	-0.175861413787231-0.099095773916067i	-0.213343482083921-0.104230949891348i	-0.231746364435573-0.109951128914984i
19	12.9628011230014-0.335655697064i	11.77459520927-0.1415276115951i	9.92061417871881+0.0592064832287i	7.71365587354532+0.21668276494186i	5.48319906259399+0.29101456661059i	3.49359715703416+0.26642942052852i	1.89619104049046+0.15649738320183i	0.724460050667913-0.001783438699831i	-0.076763125035133-0.162045141126528i	-0.606909373927107-0.284290293988153i	-0.968618257349946-0.345894900547449i	-1.24120191005496-0.34455041039588i	-1.47100370970201-0.29387404619259i	-1.6747329950301-0.21520606435801i	-1.84943469009856-0.12960367251793i	-1.98343951911675-0.05266964618933i	-2.06483282507284+0.00714203460652i	-2.08626062557943+0.04760410719486i	-2.04647705844661+0.07058912038353i	-1.94975650506417+0.07991887800786i	-1.80434400952708+0.07980780944643i	-1.62080839534976+0.07400768644169i	-1.41075349984877+0.06547958595977i	-1.18599253485388+0.05635624043152i	-0.958068051987401+0.048018733025246i	-0.73791382349257+0.04120144643i	-0.535476309320649+0.036103985285935i	-0.359196638372644+0.032515022186813i	-0.21535632065664+0.029951310891051i	-0.107383366665734+0.02780289232705i	-0.0352862467685839+0.0254663677030363i	0.0045790152822729+0.0224480132719244i	0.0192130123727783+0.0184265035750405i	0.018026527339268+0.0132759784845745i	0.0112651867499541+0.0070583643134141i	8.02090396124679e-03-4.11020723031e-06i	0.0142396279950511-0.0075687929545642i	0.0312544867932264-0.015222722492209i	0.0553456438591303-0.0225431352672163i	0.0786158956529502-0.029165321840599i	0.0911050075069073-0.0348473176802727i	0.0836540427633355-0.039513992790326i	0.0507296336168799-0.0432627186538272i	-0.0076333927906985-0.046322439227512i	-0.0853649844110683-0.048975530116772i	-0.171495101826623-0.051469190695776i	-0.252513408777733-0.053949965796958i	-0.315233955389431-0.056445409124012i	-0.349385005327945-0.058894478934854i
20	13.1305575700622+0.115452409447i	12.0613104958534+0.5064229023779i	10.3594528387997+0.9312150341064i	8.27731307417307+1.32310236917855i	6.0929471391992+1.61569406257184i	4.04634027388225+1.76032338358949i	2.29638181542844+1.73852918623531i	0.90781067257098+1.56527496591909i	-0.13468637940074+1.28227435586905i	-0.896277578890475+0.944609101903275i	-1.45884595703335+0.6059398390799i	-1.89500170622161+0.30724511398029i	-2.25392155458943+0.07173324543727i	-2.5586484890333-0.09425332040571i	-2.81137908303647-0.19653000440425i	-3.00234480631397-0.2473074738548i	-3.11858327360681-0.26044894577494i	-3.15035903455666-0.24861758804662i	-3.09450835229744-0.22214679704548i	-2.95509849688708-0.18895762705044i	-2.74234642073898-0.15485283610323i	-2.47079401722881-0.12380056989566i	-2.15747152721842-0.09812518984495i	-1.82040670951823-0.07869424872736i	-1.47751790063893-0.06520409387134i	-1.14574697568769-0.05658338160469i	-0.840250892430333-0.051439463144341i	-0.573537597431148-0.048429237127925i	-0.354548307234535-0.046461929424084i	-0.187806159971609-0.044715006707616i	-0.072838437770539-0.0425240883827181i	-0.0041139772689478-0.0392536537396841i	0.0282979078866735-0.0342479656600403i	0.0372558210388829-0.0269080258198644i	0.0363595870090751-0.016868426169277i	0.0373747365803902-0.0041917689051056i	0.0477989340275589+0.0105178426061662i	0.0691994538636839+0.0261524350660573i	0.0968718272534012+0.0413014951851352i	0.121089588955853+0.054568251071274i	0.129784952712263+0.064910592291652i	0.112047095055238+0.07190652656351i	0.0615135050989356+0.0758647100751016i	-0.0213033870647877+0.0777417938907361i	-0.128427835975742+0.078878660176501i	-0.245730303157697+0.080617693840915i	-0.355736829529708+0.083904114729151i	-0.441141531475891+0.088994144797292i	-0.488113669922511+0.095377314332336i
21	13.6053844927663+0.3864975764503i	12.695842814532+0.9183406344497i	11.1774735025263+1.5154194869505i	9.24520376471721+2.10608869001501i	7.12515698846302+2.61026892017225i	5.02715946515336+2.95619122781604i	3.10905748848575+3.09580200463427i	1.46051500100377+3.01427372544484i	0.10644121089789+2.73111372359626i	-0.97574979409327+2.29325613650752i	-1.83338826159557+1.76301506530976i	-2.51781560354291+1.20490560125294i	-3.07029383623117+0.67486351597598i	-3.51587719765374+0.21381535260298i	-3.86401660114854-0.15425621696811i	-4.11334860856911-0.42088325301089i	-4.25794377732944-0.58988160879086i	-4.29288368025393-0.67361528937201i	-4.21797274589233-0.68949286885548i	-4.03930837391916-0.6569511450597i	-3.76909161751551-0.59495459974714i	-3.42436431148134-0.52003320196301i	-3.0253408742413-0.44495077928318i	-2.59378604373452-0.37810852726009i	-2.15162094810205-0.32369560483094i	-1.71973490729159-0.2824426321799i	-1.31689306506954-0.25269932416646i	-0.958654588895012-0.231516051157986i	-0.6563107944728-0.215481288859045i	-0.415965679181086-0.201216847724706i	-0.237968934859708-0.185591034671271i	-0.116941963994922-0.165808880439822i	-0.042590966477543-0.139542904471839i	-0.00137124585619-0.105187299682714i	0.0211334435194366-0.0621993339586764i	0.0374834264792581-0.0113937052026109i	0.0558685626171681+0.0449758301487563i	0.078445309809749+0.103464526038177i	0.101061122713629+0.160023764706367i	0.114604136001961+0.210813771296185i	0.107782170591462+0.253037148470245i	0.070692205620707+0.285560736599808i	-0.001753466818893+0.309138072231031i	-0.107500687657118+0.326148684810472i	-0.236800071518064+0.339905204453019i	-0.373596369812757+0.353708999166261i	-0.498477677733513+0.369923038494878i	-0.592391998678115+0.389345450899052i	-0.64019977318251+0.411091936179595i
22	14.3511797335491+0.0588696485947i	13.6238613291511+0.5497161843432i	12.3051091971884+1.1231995917451i	10.5385879184183+1.7189500687572i	8.50197821250954+2.26387110595524i	6.37317830005386+2.68508027639608i	4.30250212738971+2.92363422029052i	2.39658517850524+2.94552291269073i	0.71522973395201+2.7472421800926i	-0.72147682832296+2.35492109184417i	-1.920523829191+1.8178316114951i	-2.90262497640606+1.19846313038657i	-3.69157587268259+0.5618097516379i	-4.30784904804393-0.03388308653994i	-4.76631172598203-0.54357834314866i	-5.07695008978808-0.93874475377127i	-5.24715347588989-1.20781166878962i	-5.28427683462004-1.35441897410925i	-5.1976269961669-1.39414968528238i	-4.99950381085306-1.35038446796181i	-4.70532720121536-1.24988361583684i	-4.333117894929-1.11869059534078i	-3.90266008608407-0.97889816950242i	-3.43460001424988-0.8466612199789i	-2.94959871046842-0.73157780072874i	-2.46753420349527-0.63726004950031i	-2.0066874092909-0.56268168444923i	-1.58285964087246-0.50380025938578i	-1.20844023744441-0.45502963864781i	-0.891535789579563-0.410331974558877i	-0.635350758255142-0.363917234913317i	-0.438041600208666-0.310691657109129i	-0.293231246073994-0.246633726097163i	-0.191259998119245-0.16920332369845i	-0.12107418132951-0.077759764618919i	-0.0724515132433378+0.0261502960366784i	-0.038091777952122+0.138815185551838i	-0.015032430090704+0.254816646647046i	-0.004935253531786+0.367921168280004i	-0.013042190974039+0.472247697227375i	-0.045963957447183+0.563436789379835i	-0.108835734877812+0.639508321328131i	-0.202619002984794+0.701155200285244i	-0.322344973421393+0.751365275349482i	-0.456856951755603+0.794452935552023i	-0.590185577568776+0.834760799677922i	-0.704224931934601+0.875404515070707i	-0.782028017129089+0.917437926521231i	-0.810916664666602+0.959697933797176i
23	15.2467435104958-1.2273581362901i	14.6957191216803-1.0291734318921i	13.5707182302953-0.7510394015321i	11.9743637982037-0.4272081191139i	10.0440239715823-0.1041665670393i	7.92840821352423+0.16686443939377i	5.7666013016846+0.33897128409589i	3.67354481087317+0.37807981978319i	1.73341037892791+0.26906222255401i	-0.0000946581439598+0.018172291237757i	-1.49891668958729-0.34847967592603i	-2.75406343884917-0.78978296331123i	-3.76934002748745-1.25656619484057i	-4.55651889183012-1.69916251942007i	-5.13213522025321-2.07428356962028i	-5.5155467052089-2.35023326118209i	-5.72773483669523-2.50990006937798i	-5.79043044858628-2.5513489116167i	-5.72535340081268-2.48617160181965i	-5.55353876779913-2.3360541169657i	-5.29481977189529-2.12826654134018i	-4.96754683365856-1.89092995108206i	-4.58856995518026-1.64890497435532i	-4.17343584133358-1.42095257388627i	-3.73668589338443-1.21847540141917i	-3.29210991159384-1.04575532317634i	-2.85282265612554-0.90128074738098i	-2.43108269236322-0.77960013026337i	-2.03785158879976-0.67317338002236i	-1.68217747586936-0.57387526610159i	-1.37055945082131-0.4740406379848i	-1.10648842715144-0.36713177666835i	-0.890349384880846-0.248190670512664i	-0.719801164471354-0.114206368756157i	-0.590628772075688+0.035577177510884i	-0.497914717387546+0.199496649829359i	-0.437243644458917+0.37358551276051i	-0.405589853642351+0.552076461194602i	-0.401580653245274+0.728290124513294i	-0.424988337071295+0.895772678057551i	-0.47554406311079+1.04943162930987i	-0.55141252268051+1.18637673448668i	-0.64782627233803+1.3062242503801i	-0.7563830576903+1.41075839246145i	-0.86534187339409+1.50302617982598i	-0.9609632057566+1.58611545733319i	-1.02962492826199+1.66197385368555i	-1.06021675545238+1.73062754756985i	-1.04624661238208+1.79004222813159i
24	16.1080797733905-3.4882183817585i	15.6997028782395-3.7742917686663i	14.7428424024046-3.9897446026172i	13.3120428500901-4.1350337224501i	11.5154777514808-4.2203463238431i	9.47853444006037-4.26354705300475i	7.32782573873695-4.28649672565609i	5.17845169725201-4.31048892980065i	3.12590439361321-4.35176151925178i	1.24255442838355-4.41802082957386i	-0.42234378142881-4.50668708013683i	-1.84053886003421-4.6052004091015i	-3.00176176748416-4.6933094776916i	-3.91050720511459-4.74688265043532i	-4.58285526987865-4.74249828184807i	-5.04330810358477-4.66192682576997i	-5.32159362910623-4.49563709425589i	-5.44951795158364-4.24464728242834i	-5.45809754727711-3.920376154106i	-5.37526911876581-3.54257194745874i	-5.22442250336131-3.13581213214312i	-5.02385701451302-2.72536817976573i	-4.78708506357815-2.33332962779094i	-4.52376016224869-1.97575114550395i	-4.24092774031971-1.66126827989813i	-3.94429488862726-1.3912257311032i	-3.63927376349019-1.16100262039724i	-3.33164650917862-0.96200426903166i	-3.02780125181017-0.78376199906841i	-2.73457996771667-0.61571510178304i	-2.45884827304637-0.44846579982754i	-2.20693757283588-0.27450759694317i	-1.98411690762844-0.08856039038181i	-1.79422311920604+0.11232357432846i	-1.63951722939527+0.32877092541526i	-1.52075518063702+0.55919020911624i	-1.43738518950088+0.80001005728941i	-1.38773945156835+1.04611159726679i	-1.3690966661393+1.29147132554018i	-1.37755853437217+1.52995070675617i	-1.40778900275357+1.75608937034124i	-1.45277003632107+1.96571759793231i	-1.5037858663171+2.15622407793249i	-1.55082568344246+2.32639712787297i	-1.5834890869347+2.47587903320333i	-1.59232049492281+2.60439501303557i	-1.57034356192779+2.71099807277701i	-1.51447120394964+2.79357661861351i	-1.42646464283725+2.84879372877562i
25	16.7215048849528-6.2293907764812i	16.3986895588609-7.0081437650036i	15.5657697319512-7.7114383031541i	14.282164136968-8.3091484676118i	12.6382458565-8.7795495948342i	10.7430405554545-9.1113458402309i	8.71135134204578-9.30403540017754i	6.65242439028266-9.36652302247402i	4.66148440273154-9.31426658135655i	2.81456348446737-9.16557946320571i	1.1663163027447-8.93791481883554i	-0.24987504172363-8.64496904889532i	-1.42024913874718-8.29524410298421i	-2.34803626527696-7.89234085356567i	-3.05019895472716-7.43680856751096i	-3.55374588936625-6.92896676760347i	-3.89180617144916-6.37186019525305i	-4.09972402191508-5.77348098913274i	-4.21151609432218-5.14760560992687i	-4.25704996277736-4.51298680467864i	-4.26021948330578-3.89109731559408i	-4.23822783466071-3.30300752023571i	-4.20189459726702-2.76618395356528i	-4.15673939317129-2.29197011520164i	-4.10450407445969-1.88427968484299i	-4.04477068570705-1.53968160271562i	-3.97639758356797-1.24870127423038i	-3.89859903181506-0.99790517208069i	-3.81160058693022-0.77223558736968i	-3.71688925349865-0.55711894813492i	-3.6171327096349-0.34003694760145i	-3.51586625059056-0.11145227972494i	-3.41704626327131+0.13484809129602i	-3.32455363530498+0.40183153325481i	-3.24170756687564+0.68954290472249i	-3.17082697180505+0.99553750517953i	-3.11285962087386+1.31535449896973i	-3.06709372716937+1.64301528149329i	-3.03097480029913+1.97155294732702i	-3.0000685792168+2.2935669923938i	-2.9682284995708+2.60176577518145i	-2.92802929769058+2.88942969664531i	-2.87150457025138+3.15071982262747i	-2.79117149948428+3.38077890791766i	-2.68124961423278+3.57562006841361i	-2.53890358269515+3.7318564867118i	-2.36528894050618+3.84637170017256i	-2.16617517074246+3.91604517089588i	-1.95196858867251+3.93762353222162i
26	16.881095415779-8.5909170168739i	16.5679380202512-9.6685123593797i	15.7950282349954-10.6447965598329i	14.6171085220711-11.4720741016109i	13.116167984539-12.1118384607476i	11.3912731524447-12.5387257039081i	9.5474347228561-12.7426864381625i	7.6852310460451-12.7289637731934i	5.8924818365668-12.5159012521135i	4.2386658777599-12.1310621111665i	2.772188430758-11.6065020501141i	1.5201655667451-10.9742013551753i	0.4901604269817-10.2625773761145i	-0.32674246155156-9.49468219455301i	-0.95207582022858-8.68822718487488i	-1.4157956543076-7.85709454231134i	-1.75212979508002-7.01363011519754i	-1.99579293483711-6.17086117716162i	-2.17884939127581-5.34388076905052i	-2.32844141831919-4.54994602020265i	-2.46550007038239-3.80725100539569i	-2.60442410531143-3.13272896946037i	-2.75357747913527-2.53950250208419i	-2.91635253074619-2.03466966140451i	-3.09250078625812-1.61798859837208i	-3.27945434750548-1.28175950337254i	-3.47343515712381-1.01189061833107i	-3.67024977717185-0.78986636115335i	-3.8657629874937-0.59517584747115i	-4.05611086751738-0.40773302044482i	-4.23774269576854-0.20990718945438i	-4.40737445955915+0.01206165779631i	-4.56190832655518+0.26732061026276i	-4.69833902531183+0.56025873024739i	-4.8136443479965+0.89080851804302i	-4.90465131527209+1.2550292239679i	-4.96788266661271+1.64583675767305i	-4.99941414178117+2.05379277043988i	-4.9948008224757+2.4679082272239i	-4.94914844884385+2.87644003794527i	-4.85740279672749+3.26766034046754i	-4.71490148907917+3.63056395316341i	-4.51817972194821+3.95546264262998i	-4.26595374249198+4.23440711035187i	-3.96013911506125+4.46138612912058i	-3.60671281025104+4.63227737903485i	-3.21621409105248+4.74456044100009i	-2.80370645554485+4.79683995233394i	-2.38808849222206+4.78825719423433i
27	16.4423677911719-9.7714686203957i	16.0549277090651-10.8598517311471i	15.2650044730731-11.815789143005i	14.1292755534877-12.5906731538231i	12.7275223771218-13.1464339566095i	11.1535103261486-13.4593501885143i	9.5048463133766-13.5220678344763i	7.8732964998657-13.3434663115001i	6.3368161986921-12.9464129181315i	4.9541216911947-12.3638611385041i	3.7621340110076-11.6340733912484i	2.7761588435476-10.795899986019i	1.99231438820793-9.88498070099735i	1.39151602145526-8.93146784977839i	0.94426771634327-7.95946945173643i	0.61556392202465-6.9879841126634i	0.36933181278398-6.03275761583121i	0.17200710312116-5.10832095544747i	-0.00498799630267-4.22950611427819i	-0.18392485033769-3.41195593700295i	-0.3805120234294-2.67147540729768i	-0.60448283012722-2.0224156443657i	-0.86072519054226-1.47554578829087i	-1.15062436933371-1.03598926037407i	-1.4733189817091-0.70176270105273i	-1.82665025760464-0.46328629231878i	-2.2076950471216-0.30399273951467i	-2.61288859688326-0.20191900767455i	-3.03783787012973-0.13197959833722i	-3.47698127489493-0.06852722771481i	-3.92325899467905+0.01218926785813i	-4.36792527962935+0.1299800181947i	-4.80057553735194+0.29927180989461i	-5.20939686088403+0.52833369366713i	-5.58159920538864+0.81913591160721i	-5.90395777046339+1.16774568699777i	-6.1633982383289+1.56513876975495i	-6.34757952377527+1.99830707781067i	-6.44546154693236+2.45155522126441i	-6.44787399497246+2.90788911661193i	-6.34811398989654+3.35040141744124i	-6.14258958221078+3.76355168242232i	-5.83149311251436+4.13423076700922i	-5.41944208102889+4.45249854398804i	-4.91597867410651+4.71190062830431i	-4.33578742937811+4.90930813967953i	-3.69848604573262+5.04428348615374i	-3.02787354840474+5.11804716998927i	-2.3505817725524+5.13219315528617i
28	15.3920545506765-9.4422860766124i	14.8591163016764-10.31374695794i	13.9817664098732-11.0416755991092i	12.821053939059-11.5892873874253i	11.4569966197583-11.9301498109323i	9.9801220455726-12.0506184015976i	8.4820919473742-11.950750290661i	7.0467007070115-11.6435382368904i	5.7424160548279-11.1526077389619i	4.6173220579755-10.5088046048025i	3.69690235460863-9.74630369728695i	2.98465029231311-8.89894068493694i	2.46509253974405-7.99738706751835i	2.10852389270541-7.06757171545535i	1.87660487725119-6.13045143695375i	1.72797276831168-5.20292205442101i	1.6231394845334-4.29941572396235i	1.52815986300052-3.43360736394936i	1.41680782022655-2.61967764438107i	1.2712532769053-1.87273809865146i	1.08145278130058-1.20826854523443i	0.843624231541197-0.640682368349383i	0.558255281529063-0.1813553085513i	0.228092896769348+0.163420780738938i	-0.14351246110888+0.394087328525426i	-0.553660358166366+0.51869548614887i	-1.000254574307+0.55280210542662i	-1.48170732930845+0.5183732736292i	-1.99615968062566+0.4418606882409i	-2.54045406255429+0.35174159201344i	-3.10911162040291+0.2758705991446i	-3.69353549487478+0.23898334698294i	-4.28159537739465+0.26063274602793i	-4.85766707988446+0.35375045403972i	-5.40312212026561+0.52393046231233i	-5.89720081187109+0.76944433469966i	-6.31816564928316+1.08192708903825i	-6.64462006818851+1.447620424757i	-6.85688495278764+1.84902308560398i	-6.93834212426382+2.2667726200253i	-6.87667075406353+2.68156637437321i	-6.66491213681863+3.07592308753268i	-6.3022980203558+3.43559378010548i	-5.79477029452604+3.75045691534645i	-5.15511201446886+4.01478206310244i	-4.40261029504598+4.22681880454232i	-3.562188799425+4.38775808523118i	-2.66298640218815+4.50021030977901i	-1.73641905422633+4.56643196346135i
29	13.8992961004783-7.833810660446i	13.1853613739368-8.4062591875292i	12.1802970108044-8.8571696178612i	10.9482963932969-9.1661075804724i	9.56871509589171-9.32058760647254i	8.12833330752256-9.31696074040396i	6.71287049133883-9.16028371691894i	5.39884411247155-8.86319107594784i	4.24679875555347-8.44396572854643i	3.29670814857072-7.92414774109016i	2.56601291454725-7.32610226810152i	2.05036256310278-6.67096458668045i	1.72674877479003-5.97729037366972i	1.55840916949609-5.26058023906217i	1.50069008840627-4.53365350443256i	1.50700377624827-3.80766072601299i	1.53409555468047-3.09338945525757i	1.54602473383497-2.40246334083219i	1.51651901440194-1.74807188172012i	1.42963934500125-1.14498637078791i	1.27894567415025-0.60878783891523i	1.06554751066005-0.15441539102479i	0.79553390910022+0.205702288667991i	0.477298289585058+0.463575037063409i	0.119212297853524+0.617263502757408i	-0.272020281067024+0.671856850930251i	-0.692156281344796+0.6396115658606i	-1.1393421434859+0.53919229902665i	-1.61331032471769+0.39410191103118i	-2.11407568378132+0.23050897859443i	-2.64041581109158+0.07475962609154i	-3.18842075886771-0.04911040586825i	-3.750357241312-0.12156536837906i	-4.3140234158112-0.12921781250768i	-4.86268800034901-0.06577199432612i	-5.37562570840718+0.06781081543648i	-5.82919033508316+0.2639080898886i	-6.19831334862941+0.5094941631091i	-6.45828118119774+0.78789454018956i	-6.58662688197154+1.08082090821295i	-6.56496794490682+1.37044320890256i	-6.38062838496024+1.64125085808416i	-6.02789711734326+1.88147693577576i	-5.5087958153753+2.08390765543331i	-4.83325878783584+2.24597273719031i	-4.01866696437114+2.36910475682433i	-3.08872924097119+2.45745710446702i	-2.07176666867692+2.51616703935795i	-0.99852453674238+2.54942655694553i
30	12.3078079484988-5.4448014598865i	11.4259714530114-5.7487756406477i	10.2969928669145-5.9768565089629i	8.98471568312419-6.12230576129413i	7.5649916905711-6.18276304970188i	6.11892657845488-6.16012229574175i	4.72554237881455-6.05993121459446i	3.45472899350751-5.89041305437826i	2.36132345889715-5.66127830826437i	1.48099986572234-5.38253482027144i	0.82839975850109-5.06350661011698i	0.39762323936979-4.71223172349978i	0.16488426250492-4.33533323655041i	0.09285870658739-3.93835930058969i	0.13606087639559-3.52648757625252i	0.24649793653512-3.10540783527282i	0.37887862706754-2.68215189051306i	0.49478022983844-2.26564287986547i	0.56537889179365-1.86678680262848i	0.57258650605772-1.49801835441387i	0.50867335327516-1.17232265277348i	0.374654679986415-0.90186233229834i	0.177855764472491-0.696424294049773i	-0.070869306425598-0.561945847175683i	-0.35980491355558-0.499378118048529i	-0.678546079339141-0.504096938378598i	-1.01941779339212-0.56598800641538i	-1.3780277667797-0.67022987978219i	-1.75298014774283-0.79869354751657i	-2.14489674678397-0.93178787921386i	-2.55497586402855-1.05051892871404i	-2.98336080688762-1.13850485555078i	-3.42759127355026-1.18369804122565i	-3.88137690174023-1.1796075590181i	-4.33387273670593-1.12588063467054i	-4.76956178816592-1.0281813990244i	-5.16877049003264-0.89738907996517i	-5.50876749260073-0.74821660799967i	-5.76533146412978-0.59741661186664i	-5.91462399323823-0.4617887760571i	-5.93517198492002-0.35622603402612i	-5.80975148076951-0.2920344016361i	-5.52697197771236-0.27573181576571i	-5.08238665331482-0.30847701335363i	-4.47899816560068-0.38620500811265i	-3.72708947682484-0.50045882726457i	-2.84338049936636-0.63981821617934i	-1.84958842477627-0.79174697534611i	-0.770544544997835-0.944623387780787i
31	11.0659661697159-2.6569510246258i	10.0755254674885-2.7424664106732i	8.86978857465429-2.80027498516677i	7.50819701945492-2.83218630627026i	6.05994087912061-2.84127958842198i	4.59843425827768-2.83141762511073i	3.19532779159388-2.8066756001561i	1.91470619837936-2.77077670717807i	0.80810482997573-2.72663193739034i	-0.08912026816287-2.67606927253236i	-0.75970532461747-2.61980826177193i	-1.20452917176432-2.55769349619494i	-1.44088774487263-2.48915181730246i	-1.49929294572538-2.41379212415474i	-1.41926039648346-2.33203254234992i	-1.24464447482345-2.24562502533232i	-1.01909268173125-2.15795641783939i	-0.78212776121967-2.07403749375634i	-0.56623942719901-2.00014277270078i	-0.39520082079982-1.94312546118324i	-0.2836448678631-1.90949280872458i	-0.23776909096089-1.9043764474045i	-0.25690623419254-1.93056073235895i	-0.33561692835159-1.98773421007465i	-0.46593533877654-2.07210425299738i	-0.63942637378997-2.17646647835154i	-0.8487834880111-2.29075657019315i	-1.08879456876154-2.40304266889142i	-1.35661312841044-2.50085221732345i	-1.65137710653042-2.5726774111025i	-1.97330496938957-2.6094748636341i	-2.32245962831958-2.60597097492037i	-2.6974007677923-2.56160442208009i	-3.0939456053343-2.48097770530836i	-3.50423055071883-2.3737450801303i	-3.9162177886501-2.25392755030658i	-4.31372891163856-2.13870967470169i	-4.67702018054724-2.04683102745652i	-4.98384821810643-1.99673151476564i	-5.21091749324058-2.0046399719543i	-5.33555717931762-2.0828066074711i	-5.33744881376529-2.23807061295771i	-5.20022004125772-2.47092506094529i	-4.9127342775622-2.77519437442707i	-4.46994023105236-3.13837938768579i	-3.87319576175111-3.54265728204698i	-3.13004250297281-3.96645573582528i	-2.25347424302707-4.38646028057845i	-1.26080522961164-4.7798684189186i
32	10.6355845169024+0.3945066774975i	9.63018909666254+0.51025787966762i	8.42876478022228+0.61591865404627i	7.08298000411117+0.7044576046461i	5.65287029064506+0.76937711848433i	4.20263805575604+0.8052341802686i	2.79605813428677+0.80806783365319i	1.49193325237807+0.77567662568932i	0.340042706155739+0.707707104917958i	-0.622027663328826+0.605539701879043i	-1.37088861429234+0.4719876070869i	-1.8980342969067+0.31085303394969i	-2.20921443626593+0.12640865240829i	-2.32263952773729-0.07711432023145i	-2.26628801021986-0.29594884189628i	-2.07466609766805-0.52705563109315i	-1.78540419987194-0.76818252943428i	-1.43605713054598-1.01770818003199i	-1.06141422559781-1.27429574174144i	-0.69153159657451-1.53641706633065i	-0.35058729460549-1.80183416251242i	-0.05654762229194-2.06713822931773i	0.17846567153928-2.32744445224186i	0.34729035524978-2.5763229849503i	0.446544019424-2.80601544840258i	0.4753787645416-3.00794631248003i	0.43437410726743-3.17349545390806i	0.32472270461687-3.29495815775429i	0.14779958286941-3.36658741465625i	-0.09486295449991-3.38559474491536i	-0.40123634160174-3.35298223789277i	-0.76818584286553-3.27409024801138i	-1.19071723873138-3.15877055143548i	-1.66122253646774-3.02113057185467i	-2.16886290768668-2.87883644100572i	-2.69920606506885-2.75200674284889i	-3.23420143584734-2.66177053719093i	-3.75253454478424-2.62859893418481i	-4.23035707569437-2.67054610164821i	-4.64234606739401-2.80155097203989i	-4.96300900729909-3.02995377125466i	-5.16812477113817-3.35737137490307i	-5.2361959157585-3.7780528474505i	-5.14978701889603-4.27880268573313i	-4.89663646584452-4.83951654811171i	-4.47045378588966-5.43432575640633i	-3.87134846592136-6.03329647213633i	-3.10587509130004-6.60458143915807i	-2.18671888580155-7.11688079474027i
33	11.4356008159199+3.6571164853068i	10.534901003052+3.9697203578888i	9.4479796678605+4.24308015705757i	8.21659773418802+4.46585341154916i	6.89006514733581+4.6280555719589i	5.52226834620573+4.72162373468057i	4.16833815467859+4.74085484075042i	2.88123919534597+4.6826818585362i	1.70856984883713+4.54676913950808i	0.68983825656312+4.33542837785262i	-0.14557225614749+4.05337656909169i	-0.77960907794053+3.70737413039899i	-1.20587497968857+3.30579239391771i	-1.42910744050548+2.85816332596985i	-1.4639279368302+2.37476001731643i	-1.33303776632732+1.86624496140583i	-1.06507380141697+1.34340629792757i	-0.692347240754027+0.816982840253788i	-0.248672004273947+0.297560048522168i	0.232548685861667-0.204495727858122i	0.719861873563541-0.679105937476315i	1.18487435198234-1.11659338493197i	1.60293354658273-1.50787535513132i	1.95343014458585-1.84475683548879i	2.21980766834899-2.12032543061568i	2.38938236098616-2.32942870798053i	2.45307812200902-2.46919503445335i	2.4051679154215-2.53954332359553i	2.24308883483504-2.54361773040535i	1.96736751808953-2.48808150750631i	1.58166067940149-2.38321025891167i	1.09288649608122-2.24273802185859i	0.51139981109018-2.08342853909333i	-0.14885026339717-1.9243668300436i	-0.87024685194116-1.78599060680608i	-1.63157851987298-1.68890513749572i	-2.40831000171244-1.65254698677823i	-3.17308349105992-1.69378012183001i	-3.89646188521402-1.82552094043214i	-4.54790216713614-2.05549591819207i	-5.09692453872014-2.38523608640396i	-5.51442297535809-2.80940596861265i	-5.7740472001591-3.31555070709488i	-5.85357590655755-3.88432401930465i	-5.73619713818342-4.49023189717727i	-5.4116142858837-5.10289369526012i	-4.87690486099978-5.68878513661588i	-4.13707320801788-6.21338906362094i	-3.20525633976424-6.64364220859253i
34	13.8241250667055+7.026245449113i	13.1715638287589+7.5184657398132i	12.3389125252658+7.9470342533298i	11.3569224791892+8.2971139232023i	10.2631562801621+8.5557503188925i	9.10001095383904+8.71254352758407i	7.91241224253015+8.76020398446101i	6.74534692215626+8.69495590960686i	5.64141289099561+8.51676405085371i	4.63856259510182+8.22937328808106i	3.76819487366262+7.84016473430508i	3.0537160655188+7.35984470399956i	2.50964729406647+6.80199299055991i	2.14130629261894+6.18250341897561i	1.94504429517068+5.51895228121751i	1.90897635527027+4.82992925510591i	2.01411092710062+4.13436148473864i	2.23576417212154+3.45085574042065i	2.54513711928497+2.79707720137882i	2.91093876644679+2.18917756794359i	3.30095335469389+1.64128080449819i	3.68347230812039+1.16503234322961i	4.02853718602896+0.76921710167709i	4.30896597253451+0.45945283180751i	4.50115815244736+0.23796746112252i	4.5856921209886+0.10347137998259i	4.54774034297817+0.05113724600718i	4.37733307808125+0.07270013259201i	4.06950102547007+0.15668930706765i	3.62432213604325+0.28879943772519i	3.0468896723693+0.45240372576415i	2.34720904506839+0.62920467878804i	1.54002158400053+0.80001045189924i	0.644545512793064+0.945616381187862i	-0.31588106015833+1.04776299089756i	-1.31427275182127+1.09013377556616i	-2.32060188661288+1.05934879521004i	-3.30254853166598+0.94590391877221i	-4.22640120252714+0.74500080085268i	-5.05810427580261+0.4572098708324i	-5.76443666478411+0.08890836359865i	-6.31429369287262-0.34756156696639i	-6.68003122553169-0.83406261568979i	-6.83881899155622-1.34719635083768i	-6.77393970876878-1.85922134620502i	-6.47596321274679-2.33935388861185i	-5.94372128860154-2.75542412657039i	-5.18501018024456-3.07583197257162i	-4.21695438711057-3.27171746689206i
35	18.0221981392598+10.4661001227758i	17.7665645597287+11.1360849903516i	17.3365280715115+11.7280312147525i	16.751062800332+12.2256176403653i	16.0349569161243+12.6147734170658i	15.2175863723999+12.8843890961988i	14.3314112627521+13.0269144645107i	13.4102903779426+13.0388044473903i	12.4877228942805+12.920783209445i	11.5951305679017+12.6779075782541i	10.7602890747087+12.319423204331i	10.006003862551+11.8584194495491i	9.3491055349593+11.311300891786i	8.7998144658636+10.6971036886031i	8.3614965365248+10.0366931952291i	8.03080416929668+9.35188475967191i	7.79817160155126+8.664532350402i	7.64861256332354+7.99562967395685i	7.56275355944959+7.36446596829989i	7.51802748687452+6.78787410847993i	7.48995032499419+6.27960251037728i	7.45340749231903+5.84983507111357i	7.38388506159238+5.50487553451093i	7.258592960968+5.24700467210784i	7.05744103592287+5.07451092724408i	6.76384293207766+4.98188802484947i	6.36533590019676+4.96018678289394i	5.8540158252039+4.99750318458004i	5.22679538286397+5.07958081732706i	4.48549892039084+5.19050309992515i	3.63681045456817+5.31344924666897i	2.69209137504048+5.43148749491584i	1.66708254221631+5.52837949032291i	0.58150214465324+5.58937054830242i	-0.54145331300448+5.60194142649004i	-1.67570139648827+5.55649791449294i	-2.79295900799911+5.44697473195952i	-3.86352149007517+5.27132984195863i	-4.85713590175765+5.0319044615125i	-5.74396576838407+4.73562314548203i	-6.49563907439939+4.39400791362085i	-7.08636342893627+4.02298122758787i	-7.49408267584219+3.6424355192652i	-7.70163852357082+3.27555268334646i	-7.69789006920842+2.94786603974379i	-7.47873460016593+2.68606997558521i	-7.04796607156004+2.51659857633771i	-6.41790442396099+2.46401331841846i	-5.60973048261515+2.54926006287498i
36	23.9165902526494+14.1526642260392i	24.1607232851504+15.0541523316412i	24.2328490436882+15.8811716720701i	24.1397472752372+16.6177895855156i	23.8928495521442+17.2502372456339i	23.5075925453659+17.7675275007721i	23.0025648342295+18.1619670729981i	22.3984991902676+18.4295305417409i	21.7171727637171+18.5700708283933i	20.9802834475952+18.587350151506i	20.2083714378049+18.4888859913664i	19.4198506447306+18.2856177265562i	18.6302055882183+17.991410472957i	17.8513965688721+17.6224224777682i	17.091500408963+17.1963704950581i	16.3545972419443+16.7317333376404i	15.6408971046748+16.246936892726i	14.94708477975+15.7595641486135i	14.2668485806199+15.285631268185i	13.5915494139505+14.8389657301258i	12.9109809864723+14.430715486158i	12.2141705685439+14.0690095335097i	11.4901720456573+13.7587809422733i	10.728808531566+13.5017539016688i	9.9213297927682+13.2965874237783i	9.0609592046837+13.1391605528428i	8.1433149342871+13.0229777303509i	7.1666995752183+12.9396686565099i	6.1322607313012+12.8795546799887i	5.04403143176+12.8322533651224i	3.9088633886915+12.7872941791223i	2.7362678633278+12.7347208161567i	1.5381784456888+12.6656590357535i	0.3286477651733+12.5728325030483i	-0.8765133759995+12.4510124638733i	-2.0601500009994+12.2973897421727i	-3.2042294350484+12.1118592304602i	-4.2903623937451+11.8972076656049i	-5.3003819481107+11.659195164725i	-6.2169826362087+11.4065200720539i	-7.0244186323822+11.1506556495559i	-7.7092542025255+10.9055466661045i	-8.2611519996005+10.6871546789377i	-8.6736757011729+10.5128433819147i	-8.9450739143468+10.4006002928823i	-9.0790032010206+10.3680985018238i	-9.0851406188738+10.431612125862i	-8.9796314184617+10.604811088969i	-8.785316434695+10.8974740834741i
37	30.899339613594+18.2748713755824i	31.647588441565+19.4884544947347i	32.2189249245993+20.6461639579951i	32.6089975504111+21.7326648563761i	32.8171637842318+22.7341853761622i	32.8462988734401+23.6389923632927i	32.7024633158499+24.4377887583751i	32.3944521704+25.1240109343211i	31.9332561566544+25.6940093066526i	31.3314690243617+26.1471021648973i	30.6026776473864+26.4855000441641i	29.7608705973839+26.7141055966884i	28.8198976997883+26.8402012805541i	27.7930076023621+26.8730437192676i	26.6924832121344+26.8233888255937i	25.5293866302389+26.7029753530426i	24.3134166562531+26.5239962003042i	23.0528737661706+26.298586463951i	21.754720347533+26.0383549892863i	20.4247184329005+25.7539822363186i	19.0676235692244+25.4549020146624i	17.6874119574834+25.1490785003102i	16.2875185494139+24.8428834346257i	14.8710661580835+24.5410720346145i	13.4410694264957+24.246850387424i	12.0006021885936+23.9620223541942i	10.552921777328+23.6872005475983i	9.1015486156467+23.4220639163362i	7.6503034617435+23.1656438665994i	6.2033075772489+22.9166215348791i	4.7649526067952+22.6736205397365i	3.3398470355928+22.4354819372469i	1.932744844165+22.2015107952796i	0.5484596876109+21.9716863957466i	-0.8082349934823+21.7468302285011i	-2.132722566962+21.5287274015474i	-3.4206817715944+21.3201977270532i	-4.6682542074691+21.1251125601954i	-5.8722480449853+20.9483526226863i	-7.0303839111962+20.7957008226043i	-8.1415857921464+20.6736628786621i	-9.2063149545353+20.5892078229913i	-10.2269386170664+20.5494206518847i	-11.2081178600722+20.561060927255i	-12.1571916798023+20.6300243019006i	-13.0845269105699+20.7607088879089i	-14.0037977427856+20.9552950509188i	-14.9321545268923+21.2129553180218i	-15.8902401497306+21.5290201443362i
38	37.9659226863653+22.5860961175275i	39.1173083860927+24.123104549521i	40.0809016880963+25.622647882819i	40.8442876107273+27.0689272608274i	41.3982368072909+28.4469667733665i	41.7368258570777+29.7429993999202i	41.8574565084904+30.9448120337324i	41.7607785146042+32.0420353570934i	41.4505249175562+33.0263672364659i	40.9332720576776+33.8917218753629i	40.2181390136071+34.6343009609003i	39.3164425155156+35.2525871900995i	38.2413236041598+35.7472645757495i	37.0073615151718+36.1210735324954i	35.6301886135315+36.3786116905138i	34.1261179131023+36.5260934907691i	32.5117920544576+36.5710827670132i	30.8038598559923+36.5222126792674i	29.0186839566855+36.3889065760282i	27.172080850014+36.1811117470422i	25.2790929214537+35.909055766153i	23.3537910259153+35.5830324387738i	21.4091056762391+35.2132215065374i	19.4566849846754+34.8095434657724i	17.5067779691416+34.3815483445329i	15.568142525363+33.9383352278577i	13.6479780763802+33.4884978359226i	11.7518834509983+33.0400905899923i	9.8838407530559+32.6006093228456i	8.0462257573017+32.1769810173406i	6.2398446665674+31.7755575531286i	4.4639959254732+31.4021092401209i	2.7165543187835+31.0618147415955i	0.9940729626388+30.7592446766989i	-0.7081027542044+30.4983366135922i	-2.3957164595211+30.2823592458664i	-4.0754851807761+30.1138632769786i	-5.7549946064352+29.9946159820825i	-7.4426120178808+29.9255157034425i	-9.1474217121054+29.9064818512516i	-10.8791848108845+29.9363155510826i	-12.6483216079167+30.0125261410599i	-14.4659102759907+30.1311195000705i	-16.343691166725+30.2863458623424i	-18.2940614811293+30.4704074503991i	-20.3300412076211+30.6731299487497i	-22.465188361183+30.8816064438483i	-24.7134401306901+31.0798277527433i	-27.0888569030068+31.248318720687i
39	44.0326717168692+26.208119791048i	45.4187759799736+27.935225663313i	46.605538513608+29.6268712036659i	47.576415271989+31.2658532514732i	48.3178103400666+32.8353155715283i	48.8193510877599+34.3191152018966i	49.0740819731827+35.7021766527203i	49.0785722479743+36.9708228769053i	48.8329357995882+38.1130729317506i	48.3407642721435+39.1188976779306i	47.6089773120225+39.9804266275469i	46.6475961823719+40.69210104634i	45.4694490054303+41.2507705165448i	44.089817476702+41.6557322552996i	42.5260360335887+41.908714446088i	40.797055163+42.0138065806905i	38.9229808289817+41.977341252352i	36.9246019389563+41.8077329398793i	34.8229174002193+41.5152800580251i	32.6386737027508+41.111936929984i	30.3919231517009+40.6110623952716i	28.1016119063212+40.0271515513942i	25.7852058944517+39.3755567030932i	23.458361485537+38.672203025661i	21.1346465348952+37.9333038033206i	18.82531606739+37.1750794355904i	16.5391454595056+36.4134837561234i	14.2823225195532+35.663940605925i	12.0583983797813+34.9410930559713i	9.8682956368464+34.2585671785597i	7.7103707568938+33.6287518071699i	5.580526458986+33.062595281026i	3.4723686753368+32.5694197237464i	1.3774018319586+32.1567529435086i	-0.7147443311225+31.8301775656846i	-2.8160633161929+31.5931965350982i	-4.9399024233571+31.4471136893119i	-7.1006811929215+31.3909277594554i	-9.3136024659757+31.4212379676744i	-11.594359273283+31.5321594344938i	-13.9588389706864+31.715246958627i	-16.4228241060806+31.9594264485577i	-19.0016875877461+32.2509344106104i	-21.7100780066639+32.5732674415609i	-24.5615896359467+32.9071456039809i	-27.5684108741274+33.2304958018532i	-30.7409448818847+33.5184636959091i	-34.0873970154+33.7434651289757i	-37.6133254662192+33.875290257311i
40	48.2691315011217+28.020089891104i	49.7072491103003+29.6838665000484i	50.9389030006207+31.2925342734435i	51.9468469918969+32.8275430824576i	52.7166290594752+34.2705910163166i	53.2369040728758+35.6039996889003i	53.499677298526+36.8110915152701i	53.5004710487523+37.8765588805258i	53.2384091422301+38.7868151545501i	52.7162162916268+39.5303178843468i	51.9401320587925+40.0978552024774i	50.9197415233138+40.482787492704i	49.667727207657+40.6812376071564i	48.1995490105726+40.6922243785023i	46.5330608499726+40.5177357548037i	44.6880743502949+40.1627395402826i	42.6858811851593+39.6351313889313i	40.5487465767519+38.9456213102364i	38.2993869467982+38.1075614538635i	35.9604448126015+37.1367192978274i	33.5539737411851+36.0510015367891i	31.1009455428149+34.8701349282442i	28.6207909401129+33.6153110892931i	26.1309837371975+32.3088027399909i	23.6466770880555+30.9735591644595i	21.1803988826959+29.6327887193015i	18.741811594336+28.3095360782497i	16.3375402224474+27.026261585627i	13.9710702850445+25.8044296264753i	11.642716215675+24.6641123387445i	9.3496590569041+23.623614325622i	7.0860510554717+22.6991233084103i	4.8431836875047+21.9043909276164i	2.6097147961442+21.2504471874391i	0.3719499163742+20.7453513810539i	-1.8858275137545+20.3939817633524i	-4.180982520847+20.1978657829248i	-6.5321169964453+20.1550523696058i	-8.9586254428012+20.2600276140914i	-11.4802231649885+20.5036751787639i	-14.1164517912976+20.8732829391354i	-16.8861668458616+21.3525976549444i	-19.8070120666016+21.9219298757056i	-22.8948853175536+22.5583117486561i	-26.1634013353998+23.2357108536388i	-29.6233572066689+23.9253035620898i	-33.282207404159+24.595811618121i	-37.1435564028997+25.2139055750552i	-41.206678303573+25.7446782972179i
41	50.3523651354644+27.4754402565965i	51.7004560074209+28.8356767866679i	52.8435888942903+30.1110155807643i	53.766172020871+31.2829505770084i	54.4552099175059+32.3333902984932i	54.9005867930096+33.2450276924048i	55.0952916604554+34.00171474249i	55.0355779717782+34.5888326723815i	54.7210522230389+34.9936482825424i	54.1546878897974+35.2056469770847i	53.3427630771407+35.2168333439007i	52.2947223531637+35.0219907463332i	51.0229653085115+34.6188922495998i	49.5425663800227+34.0084563124664i	47.8709323299789+33.1948419870987i	46.027405427198+32.1854798429686i	44.032821784287+30.9910364140904i	41.9090354293121+29.6253116094616i	39.6784195039403+28.1050701703931i	37.3633564697712+26.4498098529549i	34.9857293680362+24.6814705103751i	32.5664260244426+22.8240896059208i	30.1248676403367+20.9034108659006i	27.6785724921437+18.9464537578014i	25.2427645088835+16.9810522322827i	22.8300353532943+15.035371691389i	20.4500673395139+13.1374134397939i	18.1094231240212+11.3145159507285i	15.8114066500185+9.5928621506637i	13.5559983488978+7.9970016203201i	11.3398661413529+6.5493961523346i	9.156452364495+5.26999652899729i	6.99613540245986+4.1758577189885i	4.84646353157187+3.28079897125528i	2.69245731492674+2.59511453567881i	0.51697579626805+2.12533998835617i	-1.69885925555793+1.87407840281083i	-3.97518772170625+1.83988989916268i	-6.33289165430549+2.01724742562608i	-8.79304027315+2.39656097726028i	-11.3763085300868+2.9642718246165i	-14.1023790614342+3.7030176917732i	-16.9893380454629+4.5918691653759i	-20.0530761417518+5.6066369057325i	-23.3067062981528+6.7202484378257i	-26.7600107456452+7.9031923950061i	-30.4189299282375+9.1240270453858i	-34.285106391723+10.3499487314935i	-38.355496730982+11.5474144883501i
42	50.5513846384609+25.2743018550214i	51.745726359302+26.2708905044142i	52.7471199455074+27.1661455031433i	53.5426103515952+27.9440303976249i	54.1214988905341+28.5891476856911i	54.4755642575183+29.0870617427038i	54.5992370832462+29.4246226299559i	54.4897225129418+29.5902830564122i	54.1470665249732+29.5744005343548i	53.5741630651232+29.3695167664801i	52.7767005386561+28.9706065349895i	51.7630477282056+28.3752888322825i	50.5440807454606+27.583993669443i	49.1329541329546+26.6000789057765i	47.544820665076+25.4298925353152i	45.7965057141025+24.0827771126308i	43.9061432117267+22.5710143629723i	41.8927812190608+20.9097094589974i	39.7759658950029+19.1166159140447i	37.5753132077471+17.21190349517i	35.3100780580448+15.2178729543261i	32.9987305736639+13.1586226722311i	30.6585491971348+11.0596734701644i	28.3052398341446+8.9475588393696i	25.9525897737795+6.8493886418866i	23.6121643542653+4.7923949337876i	21.2930534519009+2.8034689429982i	19.0016738413459+0.9086983977313i	16.7416323378634-0.8670856461336i	14.5136534118457-2.5007435774585i	12.3155736872104-3.9712351296345i	10.142404420611-5.2599925243137i	7.98646172834008-6.35125170030543i	5.83756300057672-7.23233530344956i	3.68328663433755-7.89388203214636i	1.5092909414186-8.33001791207139i	-0.70031314132314-8.53846609059766i	-2.96254208256507-8.52059277805439i	-5.29508017114975-8.28138800448108i	-7.71578897418322-7.82938089633375i	-10.2421954161096-7.1764902009042i	-12.8909688595409-6.3378117936549i	-15.6773982380011-5.331345894456i	-18.6148808045279-4.1776676935415i	-21.7144343941084-2.8995460477856i	-24.9842452261062-1.5215158523621i	-28.4292631680045-0.0694106190898i	-32.0508560170034+1.4301373060107i	-35.8465337060925+2.9502205890851i
43	49.5122522002561+23.1370992927854i	50.5623350609397+23.9464692795335i	51.439596477006+24.6686969242724i	52.1334195972434+25.2921917547095i	52.6349546498575+25.8060624051953i	52.9372745160812+26.2003507490018i	53.0354970938384+26.4662615841173i	52.926870984931+26.5963822277389i	52.6108218329919+26.5848863236556i	52.0889575152072+26.4277162803025i	51.3650313246788+26.1227390394577i	50.4448632467829+25.6698703245246i	49.3362204058035+25.0711631252239i	48.0486587115247+24.3308569285421i	46.593328644483+23.4553850845936i	44.9827489602314+22.4533386763323i	43.2305528468233+21.3353863153323i	41.3512117184701+20.1141503805735i	39.3597423581319+18.8040413197745i	37.2714035225416+17.4210527091204i	35.1013883884624+15.9825207836582i	32.8645193461393+14.5068530755388i	30.5749516355937+13.0132316021787i	28.2458921773835+11.5212967070128i	25.8893396780209+10.0508181526484i	23.5158516998327+8.6213603865284i	21.1343438856599+7.2519490354503i	18.7519259314863+5.9607456365971i	16.3737782165357+4.7647373843981i	14.0030722425227+3.6794482756262i	11.6409372134558+2.7186774858452i	9.28647421638015+1.89427012914089i	6.936818553166+1.2159247637692i	4.58724983519198+0.69104113491795i	2.23134849785446+0.32461071923043i	-0.138803568148866+0.119151681073333i	-2.5323815246713+0.07468889363981i	-4.9595394216154+0.18877874277778i	-7.43110044654684+0.45657753911663i	-9.9582215223126+0.87095153258781i	-12.5520389658666+1.4226257672114i	-15.2233026134688+2.1003683438555i	-17.9820064012666+2.8912060819095i	-20.8370238440625+3.7806670916498i	-23.7957571562907+4.7530453891008i	-26.8638088855473+5.7916824039245i	-30.0446848592711+6.8792600464543i	-33.3395369605451+7.9980999097922i	-36.7469537342499+9.1304631841011i
44	47.8713491342349+22.4671683839516i	48.8258065880797+23.356706715473i	49.6320258120655+24.1975079895101i	50.2810731940299+24.982391196171i	50.7652675436232+25.7046884176544i	51.0782871206935+26.3583812182457i	51.2152560147665+26.9382305436743i	51.1728079179603+27.4398967185818i	50.9491257712857+27.860046210647i	50.5439562382333+28.1964420125703i	49.9585984582718+28.4480147781395i	49.1958670445482+28.6149122317671i	48.26002980295+28.698524844323i	47.1567211524921+28.7014863202804i	45.8928327092629+28.6276480573787i	44.4763829484786+28.4820274024911i	42.9163682733732+28.2707302161987i	41.2225981888809+28.0008489520865i	39.4055175968874+27.6803381325121i	37.476019494178+27.3178697380649i	35.4452515612106+26.9226716014562i	33.3244202777486+26.5043523882191i	31.124596289305+26.072717138876i	28.8565247760535+25.637577625929i	26.5304445436087+25.2085619337421i	24.1559194633371+24.7949276939936i	21.7416857392522+24.4053833023598i	19.2955182696561+24.0479212065834i	16.8241191050978+23.7296669998386i	14.3330306804993+23.4567475883974i	11.8265761191812+23.2341811449782i	9.3078284710352+23.065790928032i	6.7786102578797+22.9541443643378i	4.2395241586171+22.9005180810573i	1.6900150789484+22.9048888580697i	-0.8715367795708+22.9659497760365i	-3.4476929012075+23.0811501832808i	-6.0418052288842+23.2467575163515i	-8.6578391726946+23.4579385035825i	-11.3001740023357+23.7088568732636i	-13.9733844584607+23.9927843896579i	-16.6820080691192+24.3022218583613i	-19.430303252521+24.6290266804666i	-22.2220038046029+24.9645435914708i	-25.0600757870035+25.2997353905406i	-27.9464831260174+25.6253107395386i	-30.881968385113+25.9318464766456i	-33.8658551640785+26.2099023312046i	-36.8958783915866+26.4501264270148i
45	45.9613591474563+22.9814094312478i	46.8745929279455+24.0700262584235i	47.6669192362867+25.1470481623837i	48.330863369461+26.2078517316848i	48.8597817461526+27.2480273581819i	49.2479359700871+28.2634474043255i	49.4905551755149+29.2503297338476i	49.5838855269077+30.2052948615102i	49.5252259508965+31.1254150727047i	49.3129494010336+32.0082540140522i	48.946509191082+32.8518954598857i	48.4264301763441+33.6549602126982i	47.7542848113057+34.4166103924192i	46.9326543621253+35.1365407019406i	45.9650758010742+35.8149566151482i	44.8559751540391+36.4525398078922i	43.6105883090009+37.0504015297938i	42.2348705205801+37.6100249828232i	40.7353960609449+38.1331981181963i	39.1192496683173+38.6219385736286i	37.3939116285424+39.0784127363495i	35.5671384901049+39.50485112281i	33.6468415556626+39.9034624046818i	31.6409654103571+40.2763484756729i	29.557368835228+40.6254229404678i	27.4037105090015+40.9523353141111i	25.1873419190901+41.2584030486677i	22.9152098784015+41.5445532582808i	20.5937709741305+41.8112757009972i	18.2289201539622+42.0585882058766i	15.825935480475+42.2860153193281i	13.3894408532288+42.492580499779i	10.9233882085015+42.6768117306616i	8.4310603587792+42.8367599653145i	5.9150952296342+42.9700293810745i	3.3775317942852+43.0738180206521i	0.8198775019558+43.1449670529331i	-1.7568035464575+43.1800166071072i	-4.3517829920958+43.1752659357797i	-6.9645430825271+43.1268355539872i	-9.5946364918132+43.0307289881537i	-12.2415341468893+42.8828918548044i	-14.9044646399175+42.6792661723808i	-17.5822492793235+42.4158380860514i	-20.2731372297347+42.0886775465268i	-22.9746454940179+41.6939689175664i	-25.6834086813887+41.2280319779218i	-28.3950435686416+40.6873333139756i	-31.1040333843402+40.068488649218i
46	43.6872944997664+22.8544669807802i	44.5903037630639+24.0095105480001i	45.4010695093271+25.1675993267122i	46.1136876774388+26.3246947728913i	46.722779810894+27.4767597809423i	47.2235407476657+28.6197997536486i	47.6117796316224+29.7499021824381i	47.8839535985754+30.863273840113i	48.0371935905936+31.9562747339209i	48.0693218629858+33.0254480402001i	47.9788608682663+34.0675453416565i	47.7650333294435+35.0795466124865i	47.4277534500497+36.0586745418847i	46.9676093493572+37.0024029488787i	46.385836957025+37.9084592159864i	45.6842857506739+38.7748208502475i	44.8653768711113+39.5997064615835i	43.9320543013713+40.381561623718i	42.887729945374+41.119040245466i	41.7362235874665+41.8109822237042i	40.4816988526336+42.4563882677967i	39.1285964156289+43.0543928733983i	37.6815658221828+43.6042364770655i	36.1453973829506+44.1052378387826i	34.5249556768966+44.5567676755247i	32.8251162511347+44.9582245049808i	31.0507071246128+45.3090135557689i	29.2064566893564+45.6085294617353i	27.2969495515317+45.8561432876477i	25.3265917621639+46.05119423766i	23.2995867515521+46.192986183558i	21.2199231008407+46.2807889252902i	19.0913750586381+46.3138438707543i	16.9175164412035+46.29137360485i	14.7017482442881+46.2125946191274i	12.4473399476035+46.0767323024088i	10.157484115194+45.8830371582978i	7.8353634945024+45.6308011252354i	5.4842294030363+45.3193728349978i	3.1074897751269+44.9481706607707i	0.7088048343933+44.5166924786672i	-1.7078120268095+44.0245211970151i	-4.1378909279499+43.4713252937816i	-6.5764028064156+42.8568538395509i	-9.0176606501984+42.1809257645896i	-11.4552281183012+41.443413444537i	-13.8818390835938+40.6442210189708i	-16.2893316107863+39.783258207693i	-18.6685997576818+38.860410736951i
47	40.6238376321369+20.460710130172i	41.5050833972016+21.4257695812142i	42.3212471942528+22.3853441246891i	43.0680131677142+23.3351671541825i	43.7413689565092+24.2709302437763i	44.3376304060064+25.1883233682088i	44.8534623529696+26.0830758342423i	45.2858952099978+26.9509973044246i	45.6323371401675+27.7880182887356i	45.8905816825894+28.5902294885151i	46.0588107647395+29.3539194005101i	46.1355931170504+30.0756096263024i	46.1198781885495+30.7520873827497i	46.0109857484014+31.3804347709023i	45.8085914459932+31.9580544322338i	45.5127086904814+32.4826912996751i	45.1236672980881+32.9524502342988i	44.6420894403245+33.3658094238048i	44.0688635069234+33.7216295033536i	43.4051165716341+34.0191584399261i	42.6521862150139+34.2580322955465i	41.8115925136686+34.4382720499149i	40.8850110476758+34.5602767171365i	39.8742478047658+34.6248130326472i	38.7812168688588+34.6330020139974i	37.6079217695455+34.5863027123559i	36.3564413360128+34.4864934705778i	35.0289208421012+34.3356509892613i	33.6275691473697+34.1361274758635i	32.1546624315606+33.8905261157675i	30.6125549866517+33.6016750608276i	29.0036973724619+33.2726000834846i	27.3306620600704+32.9064959964649i	25.5961764845221+32.5066968929908i	23.8031632077388+32.0766452239853i	21.9547866584658+31.6198597004613i	20.0545056735476+31.1399019943295i	18.1061308197511+30.6403422119488i	16.113885234334+30.1247231339056i	14.0824674927409+29.5965232530138i	12.0171148007165+29.0591187006964i	9.923664623444+28.5157442290938i	7.8086127136492+27.9694535107457i	5.6791653912521+27.4230791267542i	3.5432838657733+26.879192734216i	1.4097183851603+26.340066029721i	-0.7119699543254+25.807633252402i	-2.8114017896562+25.2834560912812i	-4.8773883400168+24.7686919710213i
48	36.367155445205+15.9773380314415i	37.1789228330056+16.5875930925485i	37.9480293239098+17.1749495223844i	38.6714395542736+17.7350783653645i	39.3462467164585+18.2636669132647i	39.9696792109448+18.756464113663i	40.5391052658567+19.209327579453i	41.0520355532068+19.6182716544387i	41.5061238776251+19.9795159555247i	41.8991660605885+20.2895337862374i	42.2290971904843+20.5450997998416i	42.4939874554156+20.7433362835211i	42.6920368206571+20.8817574381214i	42.8215688551897+20.9583110407361i	42.8810240508743+20.9714168996651i	42.8689530125795+20.9200015424785i	42.7840099269806+20.803528617404i	42.6249467407862+20.6220245351609i	42.3906084948106+20.3760989317198i	42.0799302676332+20.0669595911854i	41.6919361805937+19.6964215309614i	41.2257409037354+19.266910017393i	40.6805540792227+18.7814573480861i	40.0556880441166+18.2436933059788i	39.3505691877239+17.6578292590392i	38.5647532197868+17.0286359473039i	37.6979445545652+16.3614150651647i	36.7500199326422+15.6619648107832i	35.721056307672+14.9365396358878i	34.6113629202167+14.1918044877424i	33.4215173665917+13.434783890695i	32.1524053489374+12.6728062674469i	30.8052636656158+11.9134439501812i	29.3817258709104+11.1644493791399i	27.8838699026502+10.4336880313679i	26.3142668488544+9.7290686653494i	24.6760299031156+9.0584715082774i	22.9728624467117+8.4296750517401i	21.2091040969743+7.8502821585627i	19.3897734798729+7.3276462180957i	17.5206064236306+6.8687981188842i	15.6080882328421+6.4803748356663i	13.6594786920347+6.1685504510716i	11.6828284665495+5.938970450086i	9.68698561909755+5.79669013595758i	7.68159104383499+5.74611801827513i	5.67706173702747+5.7909650158671i	3.68456097425496+5.93420029733828i	1.71595464769585+6.17801454892556i
49	30.9036462301957+11.2604148564208i	31.5926500337206+11.5445077222164i	32.2547177842811+11.792452656491i	32.8875710224234+12.0001303851897i	33.488916062655+12.1634896617317i	34.0564396000998+12.2785938935575i	34.5878038814631+12.341669655731i	35.0806416607504+12.3491566172079i	35.5325511879222+12.2977583614472i	35.9410915033734+12.1844935445248i	36.3037783320917+12.006746801596i	36.6180808879375+11.7623187871557i	36.8814199100634+11.4494747166584i	37.0911672594814+11.0669907671995i	37.2446474036636+10.6141976934836i	37.3391411103822+10.0910210224912i	37.3718916583759+9.4980172062098i	37.3401138516016+8.836405136521i	37.2410060956062+8.108092459696i	37.0717657588845+7.3156961696859i	36.8296079990211+6.4625570091094i	36.511788183163+5.5527472640544i	36.1156279752529+4.5910716029095i	35.6385450989786+3.5830606797406i	35.0780867161786+2.5349572984341i	34.4319662863068+1.453695014114i	33.6981036944255+0.3468691322706i	32.8746683541872-0.7772998473226i	31.9601249096172-1.9100102064857i	30.9532810766013-3.0419301798598i	29.8533370833262-4.1632560083665i	28.6599360901041-5.2637764745018i	27.3732148947333-6.3329434342326i	25.9938541615282-7.3599477788992i	24.5231273521521-8.3338001836664i	22.9629474861616-9.2434159276913i	21.3159108203939-10.0777030062705i	19.5853365106238-10.8256526977178i	17.7753013077474-11.4764316984904i	15.8906683454101-12.0194748999809i	13.9371090975835-12.4445778501719i	11.921117623911-12.7419879237409i	9.8500162782382-12.9024932157971i	7.7319521317947-12.9175081777734i	5.5758834568576-12.7791550294728i	3.3915557288351-12.4803400091818i	1.1894667336356-12.0148235642417i	-1.0191794884335-11.3772836375011i	-3.2225299729115-10.5633712704733i
50	24.7180807239241+8.3996739355762i	25.2594339022608+8.5234248184197i	25.7835925961429+8.6067876270612i	26.2886131596604+8.6458723478235i	26.7724315796991+8.6368621324286i	27.232854811284+8.5760569377138i	27.6675528781839+8.459919207011i	28.0740520217611+8.2851212138315i	28.4497291907563+8.0485936449003i	28.7918081698712+7.747574959169i	29.097357645232+7.3796610229564i	29.363291499732+6.9428544895136i	29.5863716205649+6.435613364772i	29.7632134847852+5.8568981804087i	29.8902947663309+5.2062171812243i	29.9639671796197+4.4836689266415i	29.9804717406468+3.6899817063033i	29.9359575866712+2.8265491775723i	29.8265044503736+1.8954616484214i	29.6481488342056+0.8995324528446i	29.3969138760519-0.1576811025014i	29.0688428389137-1.2718627023201i	28.6600360958172-2.4379283323016i	28.1666914173835-3.6500243151259i	27.5851473043629-4.9015323927173i	26.9119290419303-6.1850821075799i	26.1437970876961-7.4925706635302i	25.2777973423115-8.8151903689456i	24.3113127913639-10.1434636846442i	23.2421159511039-11.4672858146333i	22.0684214995728-12.7759746922372i	20.7889384300129-14.0583281276005i	19.4029210261239-15.3026877963588i	17.910217929778-16.4970096645179i	16.3113185521568-17.6289403624047i	14.6073960697311-18.6858989420952i	12.8003462477718-19.6551633790837i	10.8928213466922-20.5239611112022i	8.888258390876-21.2795628469491i	6.7909011159385-21.9093788223677i	4.6058149586314-22.4010566412977i	2.3388945136407-22.7425797989433i	-0.0031370470271-22.9223659639074i	-2.4127370141323-22.9293640796398i	-4.8815609705812-22.7531493430063i	-7.4004896386717-22.3840151256417i	-9.9596648647593-21.8130609229657i	-12.5485347454569-21.0322754461418i	-15.1559077792016-20.0346140135916i
51	18.5095562727597+8.4712736849084i	18.9068139156221+8.6321285879138i	19.2932788097751+8.7579320413204i	19.6671557522334+8.8450791788998i	20.0264735402371+8.8900192087233i	20.3690763033027+8.8892936064383i	20.6926162091953+8.8395762837504i	20.9945477999807+8.7377154416806i	21.2721242123144+8.5807767802837i	21.5223955300114+8.366087700487i	21.7422095065451+8.0912821001282i	21.9282148803335+7.7543453357145i	22.076867486436+7.3536588944491i	22.1844393446235+6.8880442982253i	22.2470308758064+6.3568057430721i	22.2605863666648+5.7597709644081i	22.2209127662883+5.097329810844i	22.1237018590182+4.3704700075066i	21.9645558148866+3.5808095942328i	21.7390160735583+2.7306255347049i	21.4425954700164+1.822878009798i	21.0708134610167+0.8612299321342i	20.6192342612101-0.1499387509635i	20.0835076475084-1.2055223623811i	19.4594121404801-2.2996867615942i	18.7429002230786-3.4258728776716i	17.9301452106042-4.5768067602151i	17.0175893422679-5.7445163408105i	16.0019926248285-6.920355034519i	14.8804819232684-8.0950322442191i	13.650599763074-9.2586507609514i	12.3103522840494-10.4007509815967i	10.8582557673347-11.5103617920537i	9.2933811459401-12.5760578904617i	7.615395905099-13.5860232518085i	5.824602782434-14.528120363406i	3.9219746895658-15.3899647911015i	1.9091852965165-16.1590045696339i	-0.2113652519218-16.8226038481096i	-2.4365299828612-17.3681301640122i	-4.7624005564521-17.7830446672561i	-7.1842989418798-18.0549945702812i	-9.6967756506596-18.1719070617206i	-12.2936148053441-18.1220838903256i	-14.9678462517712-17.894295803089i	-17.7117648481455-17.4778760072452i	-20.5169569854615-16.8628118203221i	-23.3743343120206-16.0398336758375i	-26.2741745511224-15.0005006646194i
52	12.3748467198761+11.1670897351675i	12.6150386435858+11.5337964472856i	12.8481095998087+11.8794633211833i	13.0723704886125+12.2011141913973i	13.2859489402039+12.4958068839001i	13.4867827382172+12.7606636079362i	13.6726146929339+12.9929029295747i	13.8409891573006+13.1898731096616i	13.9892503720023+13.3490865605169i	14.1145428162793+13.4682551486125i	14.2138137286228+13.5453260449826i	14.2838179459451+13.5785178016747i	14.3211251913479+13.5663563115339i	14.3221299193037+13.5077102904147i	14.2830638030589+13.4018259058992i	14.2000109225565+13.2483601650952i	14.0689256823958+13.0474126664181i	13.8856534585711+12.799555316673i	13.6459539402867+12.5058596154991i	13.3455270993928+12.1679211144763i	12.9800416853093+11.787880668068i	12.5451661081425+11.3684421081495i	12.0366015374911+10.912885993168i	11.4501170096531+10.4250791069486i	10.7815863020705+9.9094794107003i	10.0270263013656+9.3711361847149i	9.18263656071729+8.81568513336006i	8.24483971408345+8.249338267953i	7.21032238934497+7.67886842662199i	6.07607624027933+7.11158833790429i	4.8394386987671+6.55532418514523i	3.49813303416788+6.01838368124746i	2.05030729669895+5.50951871743216i	0.49457171618688+5.03788270483737i	-1.16996587303719+4.61298278339041i	-2.94366700590419+4.24462712782525i	-4.82633237429517+3.94286763533825i	-6.817174829212+3.71793833254457i	-8.91479597817963+3.580189890479i	-11.117166733811+3.5400206847543i	-13.4216121398203+3.6078048830476i	-15.8248007665477+3.7938180832565i	-18.3227389295668+4.1081610624187i	-20.9107699425729+4.5606822283292i	-23.5835785699236+5.1608993922792i	-26.3352007954194+5.9179215021013i	-29.159038972715+6.8403709894153i	-32.04788236971+7.93630739338i	-34.9939330650169+9.2131529251873i
53	5.1629008871228+15.0571395035899i	5.1671206025239+15.737032752274i	5.1622165317753+16.4155396837193i	5.1466733693019+17.0907189053722i	5.1188249574113+17.7606445741957i	5.0768507662181+18.4234269216138i	5.0187735924985+19.0772337954044i	4.9424586008379+19.7203130678424i	4.8456138235033+20.3510157416897i	4.7257922267358+20.9678195688301i	4.580395440628+21.5693529806652i	4.4066792374698+22.1544191150843i	4.201760829478+22.7220197121171i	3.9626280412639+23.2713786395066i	3.6861503953502+23.8019648006023i	3.3690921306715+24.313514170375i	3.0081271544376+24.8060507011705i	2.5998559071992+25.2799058381936i	2.1408240996332+25.735736385793i	1.6275432576877+26.1745404694884i	1.0565129905344+26.5976713454242i	0.4242448735221+27.0068488185868i	-0.2727121837229+27.4041680436892i	-1.0377452354814+27.7921054980856i	-1.8741494366664+28.1735219343563i	-2.7850992101469+28.5516621412138i	-3.7736186552372+28.9301513649702i	-4.8425514248705+29.3129882698275i	-5.994530314113+29.7045343434803i	-7.2319468157794+30.1094996847318i	-8.556920909735+30.5329251417484i	-9.9712713608511+30.9801608029223i	-11.4764868063191+31.4568408767558i	-13.0736979159976+31.9688550323838i	-14.7636509095516+32.5223163079624i	-16.5466827112548+33.1235257297908i	-18.422698017428+33.7789338203216i	-20.3911485425641+34.4950992077782i	-22.4510146982686+35.278644583528i	-24.6007899442867+36.1362102853018i	-26.8384680331948+37.0744058144058i	-29.1615333499362+38.0997596229052i	-31.5669545244521+39.2186675320093i	-34.0511814703973+40.4373401652529i	-36.6101459755749+41.7617497992497i	-39.2392659405267+43.1975770505242i	-41.9334533309775+44.7501578289999i	-44.6871258778465+46.4244309969179i	-47.4942225256454+48.2248871761603i
[truncated: 71 more columns]
