# Supplementary material for: Reconstructing spruce budworm outbreak severity: a comparison of paleoecological and tree-ring signals
Source: PLoS One. 2025 Aug 12;20(8):e0329406. doi: 10.1371/journal.pone.0329406 (PMC12342301; doi:10.1371/journal.pone.0329406)
Supplement: S16 Dataset — (ZIP) [file pone.0329406.s016.zip › Lake 5 wavelet data/Coherence_Lepidopteran_scales_Percent_defoliation/coherence_wavelet_wave.txt]

V1	V2	V3	V4	V5	V6	V7	V8	V9	V10	V11	V12	V13	V14	V15	V16	V17	V18	V19	V20	V21	V22	V23	V24	V25	V26	V27	V28	V29	V30	V31	V32	V33	V34	V35	V36	V37	V38	V39	V40	V41	V42	V43	V44	V45	V46	V47	V48	V49	V50
1	0.567471694823543-0.006547817429007i	0.445828275117622-0.007589611132675i	0.281437651668592-0.00631606581801i	0.149509190497069-0.004276764133492i	0.0733118382647296-0.0027428151419271i	0.0379031913849017-0.0020172242567838i	0.0227475610265487-0.0017939201843146i	0.0157642916481452-0.0016935777656238i	0.0119293142610991-0.0015480199285267i	0.00946679952483779-0.00131034594555176i	0.00773205767521219-0.00091358495278737i	0.00638980964695209-0.00045929426223935i	0.00530829012104414-0.00012517036886301i	4.44844583199045e-03+6.973300157198e-05i	3.75890182413283e-03+5.902469224118e-05i	0.00324762093817652-0.00016523998584346i	0.00290424802434933-0.00044077797537587i	0.00263474813839018-0.00070480745850337i	0.00237098508827015-0.00090695827512305i	0.00211716231514348-0.0009750653635687i	0.00187847909526272-0.00093976663851829i	0.00167000864138687-0.00079700013163451i	0.00153026784785508-0.00057168736627729i	0.00144824090687027-0.00037151516665391i	0.00138948312307568-0.00022495843606789i	0.00133995979223923-0.00014513323544066i	0.00129131140803475-0.00015181054497387i	0.00124577000424375-0.0002028758661861i	0.00120200936444887-0.00026920623461757i	0.0011457887694433-0.00033213023824312i	0.00108149077640721-0.00035330867170289i	0.00101983732062316-0.00032672424133159i	9.62756841766782e-04-2.76092874195583e-04i	9.2095197129024e-04-2.22896375959375e-04i	8.98681549184024e-04-1.95835217427642e-04i	8.77567172434145e-04-2.25115848937342e-04i	8.42133971033191e-04-2.87213296012378e-04i	7.98919782237121e-04-3.35862801074062e-04i	7.6072261179423e-04-3.58738774907248e-04i	7.41204018045718e-04-3.3748244006974e-04i	7.5678869739351e-04-2.74502800945444e-04i	8.05662510703029e-04-2.29482848205555e-04i	8.48883224356685e-04-2.42842666054883e-04i	8.48111414217214e-04-2.96865686078243e-04i	8.06138569283105e-04-3.75358230272259e-04i	7.24132851848723e-04-4.58986210016892e-04i	6.22161161974988e-04-4.80237928781105e-04i	5.55491226268657e-04-4.26558412018355e-04i	5.35338192897102e-04-3.43891477688303e-04i
2	0.790663816272368-0.009271080579232i	0.606015056523456-0.009702019312139i	0.360723681653057-0.007154130313611i	0.17146283661511-0.004027278337499i	0.0703765216125598-0.001997020008803i	0.0297008968860671-0.0012520388065989i	0.0157936103247751-0.0012080896076379i	0.0107402407083091-0.0012899044902613i	0.00825513007555422-0.00128514026703998i	0.00665183743602587-0.00115620446845297i	0.00549989722550656-0.00080136680267644i	0.00456396236441525-0.00033281867672173i	3.77028347855784e-03+2.262733656745e-05i	0.00312555593456836+0.00025069370047786i	0.00259510914778+0.00026233532750727i	2.21662449580675e-03+2.416017720057e-05i	0.00200436795103919-0.00026596402972152i	0.00184872038700108-0.00054245704824734i	0.00166984674620438-0.00076231222892247i	0.00148253029873089-0.00084031921374132i	0.00129412782262148-0.0008180310180026i	0.00112363549157469-0.00068228409310278i	0.00102515566548192-0.00044905192295704i	9.86363928994175e-04-2.4840504424673e-04i	9.62513246957711e-04-1.06967949272243e-04i	9.39885420248658e-04-3.2247144915632e-05i	9.12767109701813e-04-5.1850314033583e-05i	8.87496765330293e-04-1.15333896507216e-04i	8.64084194891554e-04-1.9131195594218e-04i	8.23764315485398e-04-2.65289134218365e-04i	7.72034086494832e-04-2.90852193420241e-04i	7.22247235956754e-04-2.59844219323837e-04i	6.74673901791429e-04-2.01782629982574e-04i	6.43158958127628e-04-1.38293729225377e-04i	6.35265318944582e-04-1.0285466201774e-04i	6.27226735726735e-04-1.3642582863438e-04i	5.9852865766707e-04-2.09661001680425e-04i	5.57511955849285e-04-2.65216751377525e-04i	5.19005945093853e-04-2.92411561870789e-04i	4.98773574544943e-04-2.67002133578136e-04i	5.20023291427533e-04-1.8659458492322e-04i	5.84434017355965e-04-1.27547465303787e-04i	6.42942093383098e-04-1.40443809817041e-04i	6.48942894320455e-04-1.98030784502056e-04i	6.09476473481788e-04-2.85315028294793e-04i	5.23541073530719e-04-3.85660136972323e-04i	4.12751282971617e-04-4.12809777260209e-04i	3.45257543452321e-04-3.52364353385331e-04i	3.30211629454618e-04-2.64858988892384e-04i
3	0.987093343190313-0.011994550625825i	0.739903551602101-0.011162413884863i	0.41651776532955-0.007131610689423i	0.175918803096379-0.003090572612384i	0.0569888207368428-0.0008290195973863i	0.0164176458484193-0.0002206842281249i	0.00660909746975484-0.00039369056919041i	0.00460022172521623-0.00064692054585052i	0.00383443686644894-0.00077894779435044i	0.00323438066036473-0.00079633364917954i	0.0027575650551543-0.00057401215605594i	0.00231730155660419-0.00020046592873567i	1.89749705265235e-03+8.865320948857e-05i	0.00154174037865684+0.00029906174325567i	0.001229170014184+0.0003373254531947i	0.00101870134724154+0.00013931609462693i	9.49586780867134e-04-9.3828117229719e-05i	9.12973116676175e-04-3.10092709033455e-04i	8.31637878337737e-04-4.912347482293e-04i	7.31505431852198e-04-5.54560916533164e-04i	6.1661679789084e-04-5.49188501761994e-04i	5.03519063438948e-04-4.52156957577006e-04i	4.55454798866192e-04-2.60582268499954e-04i	4.59561825277474e-04-1.05257170537212e-04i	4.65746175980743e-04-2.170178328342e-06i	4.64989601242338e-04+5.2396140835528e-05i	4.56778856366782e-04+2.5182434317084e-05i	4.50483729408699e-04-3.3924017142828e-05i	4.47333867763983e-04-9.8790778977096e-05i	4.2649638565322e-04-1.66307125396683e-04i	3.94055600887423e-04-1.90178295748479e-04i	3.63611440582327e-04-1.6116182705182e-04i	3.31731682123006e-04-1.09554871773022e-04i	3.12905368203891e-04-4.9822557608735e-05i	3.18310876715183e-04-1.195050035972e-05i	3.23156161137617e-04-4.2305876233189e-05i	3.05320336182127e-04-1.10901854889645e-04i	2.73617463679857e-04-1.5978262796704e-04i	2.40936922341722e-04-1.86002231552762e-04i	2.2072830636683e-04-1.63341005203597e-04i	2.39865160575689e-04-8.135339796911e-05i	3.05052809330729e-04-2.0449769341143e-05i	3.65035613879066e-04-3.1620460839643e-05i	3.73587970226135e-04-7.8564888758497e-05i	3.43858324240832e-04-1.53003053422735e-04i	2.7196214965295e-04-2.4936822163301e-04i	1.75371510268652e-04-2.7599688172363e-04i	1.2299420532191e-04-2.19977892230316e-04i	1.16389200582892e-04-1.48435426169982e-04i
4	1.12537862454579-0.01458989321074i	0.832264714086198-0.012190519778284i	0.45219941959945-0.006926470731826i	0.175869447593186-0.002433213459925i	0.0462783684232238-0.0002130510211441i	0.00738074535241999+0.00028161790736067i	9.70199029839528e-04+6.7077932516939e-05i	9.33029026211486e-04-1.84873145633769e-04i	0.00109530936572251-0.0003271011210048i	0.00101501378733622-0.00041650217259603i	9.15765818968752e-04-3.31760318820755e-04i	7.90864302847457e-04-1.09684418572988e-04i	6.34012654778251e-04+5.7387552723271e-05i	4.91166325112971e-04+2.01173451015285e-04i	3.45958664720265e-04+2.49868245409578e-04i	2.56255021300934e-04+1.21654497370059e-04i	2.68806537084229e-04-1.5860041587987e-05i	2.92406324800704e-04-1.32384385541903e-04i	2.70071814232134e-04-2.38954258019702e-04i	2.34272301197857e-04-2.70641536273476e-04i	1.79423126029663e-04-2.75854243489274e-04i	1.14241969749356e-04-2.27748374416677e-04i	1.00800474947823e-04-1.05150728042394e-04i	1.26186615706898e-04-1.6260540290012e-05i	1.42149685601964e-04+3.6070274040496e-05i	1.475573617184e-04+6.6480640222557e-05i	1.47615582523525e-04+4.1718828179037e-05i	1.50586215048786e-04+2.014614040655e-06i	1.57336305018644e-04-3.6241243128005e-05i	1.49495040376973e-04-8.2497898408605e-05i	1.33607000775803e-04-9.9438407035784e-05i	1.20840679729105e-04-7.8543828804357e-05i	1.03369711833038e-04-4.5314461949659e-05i	9.27756267270771e-05-3.1280947788437e-06i	1.02453739096162e-04+2.8941428592206e-05i	1.12728385731931e-04+8.195638499475e-06i	1.04898267670295e-04-4.083715343534e-05i	8.60562930567657e-05-7.14918132859598e-05i	6.34020406484954e-05-9.1111093216351e-05i	4.47162430154302e-05-7.72771538360602e-05i	5.54774001950547e-05-1.25286311275802e-05i	1.06169692311309e-04+3.4957446602184e-05i	1.52492875247993e-04+2.5001374504271e-05i	1.57265660156777e-04-2.298320273499e-06i	1.38663997549662e-04-4.7701453995313e-05i	9.1919721833927e-05-1.19856418252011e-04i	2.7214493354449e-05-1.39375264653638e-04i	-3.592980185732e-07-9.7572615426329e-05i	2.072892764817e-07-5.55001102712802e-05i
5	1.20415547888131-0.01719003219584i	0.89135284141625-0.013423940911043i	0.48463147062042-0.007415352971361i	0.188226859799492-0.002829881968653i	0.049088639829256-0.0006630443297615i	7.35293158791302e-03-3.84569458597e-05i	3.59759794806709e-04-1.0584084903017e-05i	1.29528774928644e-04-7.289134809993e-05i	2.30378790052888e-04-1.09352247861616e-04i	1.94569426895892e-04-1.67304812402207e-04i	1.81573048425133e-04-1.51265144535515e-04i	1.68509415841921e-04-5.2739631629903e-05i	1.26429280595553e-04+8.379688002595e-06i	8.12787584870896e-05+7.56137330306564e-05i	2.4243786897698e-05+1.12492340984788e-04i	-3.3825603615224e-06+4.58134017166043e-05i	2.78980768851712e-05-1.21798512169999e-05i	5.29750083807296e-05-4.82660361365097e-05i	4.70696180986832e-05-8.90433361586345e-05i	4.17984350626814e-05-9.37640977795101e-05i	1.9725367606416e-05-1.00260860910161e-04i	-1.74739568408142e-05-8.65989661142292e-05i	-1.66084951994536e-05-2.53162857319665e-05i	9.6126938939325e-06+1.07434506719035e-05i	2.00218350207779e-05+2.59321610362729e-05i	2.11430792070875e-05+3.85709046773075e-05i	2.27919817371841e-05+2.23421019955809e-05i	2.77725746005176e-05+3.5764275067176e-06i	3.42494389646542e-05-9.7794441225023e-06i	3.06332289022601e-05-3.29089427528013e-05i	2.4370045927039e-05-4.19783252132653e-05i	2.27152567282643e-05-3.07844611554026e-05i	1.49857212244491e-05-1.68983247753566e-05i	7.3379944580614e-06+4.24523323557717e-06i	1.27446731047512e-05+2.53480880857905e-05i	2.10287228461847e-05+1.52120984912179e-05i	2.0205965186025e-05-1.04398650440878e-05i	1.30271277901893e-05-2.20597330886463e-05i	-3.48193172913e-08-3.27225974462559e-05i	-1.56546304317765e-05-2.7867241983512e-05i	-1.28249619485202e-05+1.08712671977445e-05i	1.91198022043838e-05+3.78731447931536e-05i	4.72441151988817e-05+2.89832854266969e-05i	4.58438523184681e-05+1.91554731464633e-05i	3.3601580300966e-05+1.9240741105266e-06i	9.6512743117978e-06-3.94221248013949e-05i	-2.07452507346159e-05-5.00762345248926e-05i	-2.54716230060964e-05-2.57726952905106e-05i	-2.20115008203473e-05-1.05892834347516e-05i
6	1.24432809421117-0.0199564598049i	0.935592562339697-0.015225609578902i	0.527046083562635-0.008728508667855i	0.219347183428624-0.003982994513324i	0.0659929628796393-0.0016227491961498i	0.0141171113629388-0.0006393217486107i	0.00229821210145567-0.00023512460124065i	4.10425628761641e-04-7.805803529214e-05i	9.96085642520415e-05-3.16399599198218e-05i	9.6204321319451e-06-5.02096866007163e-05i	2.8823445746955e-06-5.27429803223173e-05i	1.66619622273384e-05-1.8428642425952e-05i	9.91537237301927e-06-7.73116711417939e-06i	-8.7463240523869e-06+1.13325603615184e-05i	-2.96260315321671e-05+2.93326193476139e-05i	-2.64641023308544e-05+4.999359522308e-07i	-4.186346095981e-07-1.72284834077552e-05i	5.9256306093657e-06-1.88240466895214e-05i	-1.2968227301434e-06-2.69722922082522e-05i	3.3093994183043e-06-2.13194328070356e-05i	-6.0672569885e-06-2.47208066301936e-05i	-2.9771090100974e-05-2.48688775477141e-05i	-2.53311785622837e-05-4.094656598843e-07i	-4.99405368588092e-06+9.84121603317549e-06i	-2.26284319554207e-06+9.97039761166951e-06i	-6.4385134831294e-06+1.37826706024718e-05i	-4.21767226945508e-06+5.50669025325748e-06i	1.10053696274746e-06-1.01016172840677e-06i	3.51696072476322e-06-2.25926021925901e-06i	-7.044015878385e-07-1.0590134944938e-05i	-2.8213391447444e-06-1.43239438964299e-05i	6.6881188460297e-07-9.99018201720835e-06i	-1.49287311758646e-06-7.22623071907394e-06i	-8.61799170981585e-06-1.18448450641e-07i	-9.9271336373589e-06+1.05998574697226e-05i	-5.66846535820599e-06+7.26244528231344e-06i	-1.59112936605971e-06-2.28922362079304e-06i	-1.33862540020598e-06-3.24499413650751e-06i	-9.65755756125645e-06-6.94431842853169e-06i	-2.29963301478614e-05-6.7278741473754e-06i	-2.36010507254469e-05+1.05004692738466e-05i	-3.6384569247895e-06+2.14074772428966e-05i	1.29776220447803e-05+1.49532195766622e-05i	7.6579015584883e-06+1.38334432123423e-05i	-4.8131705966577e-06+1.17680487277869e-05i	-1.67738818487673e-05-6.0373170247159e-06i	-2.27252586113892e-05-1.05768666292128e-05i	-1.3603381389592e-05-2.869592969375e-07i	-1.08070592057952e-05+8.545248854558e-07i
7	1.26922787952821-0.02288167860198i	0.978111744463397-0.017397128480132i	0.581143064914874-0.010264142535819i	0.265119002703559-0.004999026069535i	0.0924561961075419-0.0022407224196344i	0.024693519566053-0.0009540372795455i	0.00517005403235249-0.00031012193312475i	8.94592394613941e-04-2.1749010092553e-05i	1.1864993885558e-04+4.5783508365783e-05i	-1.52280067612545e-05+1.7878308935509e-05i	-2.25050402529677e-05-5.8422311806054e-06i	-2.75795423714629e-06-2.21167872605016e-06i	-7.7665615038258e-07-3.35673555642012e-06i	-1.85048960348743e-05-5.087894549807e-07i	-2.79040964988825e-05+6.885711192775e-06i	-9.26600276286458e-06-1.25305174085389e-06i	1.17462781649424e-05-5.7211314284071e-06i	5.42796873443989e-06-4.90180853566499e-06i	-4.45470091768366e-06-6.82524191017171e-06i	9.5293442571277e-07-1.89954934615634e-06i	-5.2190699432725e-06-2.18683375830135e-06i	-2.20252525678559e-05-4.8048779556288e-06i	-1.66003887449404e-05+1.9089170904685e-06i	-2.0967344682169e-07+3.64389872004067e-06i	-7.2126125869348e-07+2.24929562712751e-06i	-7.59169712936732e-06+3.97544421735741e-06i	-5.1849950062981e-06+1.24858994495087e-06i	4.31814278463412e-07-6.54985090753728e-07i	-1.84374437675179e-07+1.61744585778753e-07i	-5.54753391649988e-06-2.19564964855244e-06i	-5.97776653547459e-06-3.54480582897267e-06i	-5.6234209495265e-07-2.45937825794553e-06i	-4.73702669852e-08-2.7437663316906e-06i	-7.38696675144893e-06-1.05689205267554e-06i	-1.36322227411727e-05+2.915846936724e-06i	-1.16827492763634e-05+1.6891460947279e-06i	-3.85658981310489e-06-1.17039509187325e-06i	-2.93449163211483e-07+4.78953831373392e-07i	-8.84691646669335e-06-1.476009637419e-08i	-2.23070754122468e-05-1.3585333518768e-06i	-2.30569814104763e-05+3.336765941258e-06i	-6.63342740050038e-06+6.15640896793364e-06i	6.74217508953309e-06+2.93969156599649e-06i	4.157520727575e-08+3.61837672908714e-06i	-1.64720683632546e-05+5.4016037800548e-06i	-2.56943682525305e-05+4.878832992336e-07i	-1.89777730501216e-05-6.593589076309e-07i	-3.67481420119021e-06+2.1915533070151e-06i	-2.02517114942733e-06+1.3855583742659e-07i
8	1.29297617079284-0.02590214654447i	1.02358844050054-0.01964016251991i	0.642938090070766-0.011580548353115i	0.320149991778982-0.005485788867817i	0.126134080037237-0.002323197796652i	0.0392049779723957-0.0010330654824092i	0.00960367390126098-0.00045627931526566i	0.00188010095688737-0.00012477752484747i	3.04844821158883e-04+2.7617516718423e-05i	2.58910557196407e-05+4.52890373184098e-05i	-1.64685345844647e-05+2.0030234584921e-05i	-6.44935440994506e-06+6.65279740429138e-06i	-4.75400435090556e-06+3.2513731086056e-06i	-2.38095720738032e-05+6.1586841001752e-06i	-3.0080752602438e-05+1.48516798081276e-05i	-6.1098248714238e-06+1.98449163749057e-05i	1.45524062830813e-05+1.78455285772035e-05i	7.20399027165617e-06+8.76228079348564e-06i	-3.66144513221039e-06+7.744979054478e-08i	-3.16194554414024e-06+8.6675778750787e-07i	-1.06590412733782e-05+2.7187288305761e-06i	-2.30222058596542e-05+8.03195079663e-08i	-1.65686116960818e-05-2.40690913043e-06i	-1.36415073820755e-06-4.42277354160853e-06i	-8.0962435185175e-07-3.53346796334738e-06i	-7.49470930659228e-06+7.6855365678412e-07i	-5.85084988069923e-06+3.1986727227318e-06i	-7.2474643792729e-07+3.57983951522772e-06i	-2.13500534175333e-06+3.36240086883839e-06i	-7.0483021685711e-06+2.1212530122924e-06i	-6.30328193852498e-06+1.3705780411995e-06i	-4.3150743834213e-07+1.54459158591297e-06i	5.797793403554e-07+1.65322417912809e-06i	-7.56322802053472e-06+2.15892961242867e-06i	-1.65344410511218e-05+2.1957914135659e-06i	-1.55143287774999e-05-1.07932536956e-07i	-5.8677291792414e-06-1.88458081135751e-06i	-1.85021378223667e-06-7.657920856458e-07i	-1.24226104504656e-05-1.0750488822129e-06i	-2.69289144918882e-05-4.4039639584234e-06i	-2.69187681984604e-05-6.7689435458014e-06i	-1.04426054646004e-05-7.7172852354059e-06i	2.74945811295634e-06-8.97405643451951e-06i	-4.69717876256303e-06-8.75602643372227e-06i	-2.49429398278462e-05-6.8403529912977e-06i	-3.49314593092252e-05-5.3144068421332e-06i	-2.33794898196068e-05-3.2631589597512e-06i	-5.14988583683115e-06-1.82694329737943e-06i	-2.15268484751603e-06-3.01693386310088e-06i
9	1.3208719765294-0.02914419768451i	1.07258132437794-0.0220494019971i	0.709305859226476-0.012857063948641i	0.382018046656774-0.005682993076462i	0.167299648812215-0.002024038119303i	0.0592932150090516-0.0009092021205429i	0.0168648941015246-0.0007207609238187i	0.0038323554600162-0.00053904294687457i	7.13133477019526e-04-2.60059402608719e-04i	1.06189544361902e-04-5.5165342517498e-05i	-5.8455322099714e-06+1.93247687262137e-05i	-2.1937019682663e-05+2.50155928586704e-05i	-2.88243919944105e-05+2.05075486638799e-05i	-4.63411938020856e-05+2.72636366848909e-05i	-4.91727255916139e-05+4.56047822224029e-05i	-2.32710814407525e-05+6.15754694231358e-05i	2.570998123423e-06+5.82104873088983e-05i	4.1938159624554e-06+3.50017771727549e-05i	-5.8591622627761e-06+1.17261240651828e-05i	-1.5330761086647e-05+3.6917369274353e-06i	-2.93144961187187e-05+3.4901715693799e-06i	-4.02408383485957e-05-1.4749727317627e-06i	-3.29418721930251e-05-1.09050134313246e-05i	-1.71211646509064e-05-1.66319436751146e-05i	-1.2186243630938e-05-1.2912418520667e-05i	-1.52322646252918e-05-2.3232020884132e-06i	-1.38482068419915e-05+7.1706705570285e-06i	-9.6581091184533e-06+1.10758689600529e-05i	-9.9063494986934e-06+1.05728505670911e-05i	-1.22598785000922e-05+8.785201466556e-06i	-1.0212896574101e-05+7.8421348736072e-06i	-5.29211507830411e-06+8.14906952952825e-06i	-5.96302366617211e-06+9.01683464454717e-06i	-1.5760210188276e-05+8.7748977043459e-06i	-2.66253900834211e-05+5.5413618264526e-06i	-2.74840869162825e-05+1.32642984413e-07i	-1.97690232446016e-05-3.6349517898292e-06i	-1.79284186349178e-05-4.80246623483e-06i	-2.98419708824897e-05-7.9778028080706e-06i	-4.39462616300457e-05-1.59186245874233e-05i	-4.32821691569214e-05-2.45560684650678e-05i	-2.78993955959786e-05-2.94618878965603e-05i	-1.6518828853275e-05-3.13139550778154e-05i	-2.50458986895183e-05-3.14419653487126e-05i	-4.64548401752729e-05-2.84533236739651e-05i	-5.70427990686742e-05-2.2074621333626e-05i	-4.45840659646716e-05-1.51888373782002e-05i	-2.38026072403999e-05-1.10945521755045e-05i	-1.5103150852088e-05-1.09012767188981e-05i
10	1.35387707032516-0.0329970584716i	1.12473455278667-0.02510708574462i	0.778910349949493-0.014619477296688i	0.449941228787394-0.005922026460109i	0.216612346690486-0.001186179297918i	0.086511942065352+0.0000992627669896i	0.028320048050903-0.0002421216541045i	0.00740969705994711-0.0006692309643252i	0.00147098599563307-0.00064068220988236i	1.78622185912416e-04-3.45907125596689e-04i	-3.59774137384927e-05-8.89356467691353e-05i	-7.32934862459521e-05+3.11805906806358e-05i	-9.4429198769605e-05+6.89226978886874e-05i	-1.13449733343678e-04+9.3011414043962e-05i	-1.11331891519166e-04+1.26912322344559e-04i	-7.9109483535304e-05+1.53647137352173e-04i	-3.9612654027482e-05+1.46946453699166e-04i	-2.0562184399191e-05+1.05618328365605e-04i	-2.6785965315721e-05+5.7217653533359e-05i	-4.92826156000655e-05+2.57833399238916e-05i	-7.66590328886178e-05+8.7347879454032e-06i	-9.23602751496973e-05-8.2473733635538e-06i	-8.56492358494664e-05-2.70818918093779e-05i	-6.67582722187429e-05-3.65404689689323e-05i	-5.31234527127404e-05-2.83718695674279e-05i	-4.72834801562131e-05-7.4748933098e-06i	-4.20209611484642e-05+1.32425432768658e-05i	-3.60119141162584e-05+2.47447663007571e-05i	-3.22547822488089e-05+2.71707744499287e-05i	-2.98070254666338e-05+2.5681474668533e-05i	-2.61942781880636e-05+2.44161533391749e-05i	-2.38710224394313e-05+2.45541259322651e-05i	-2.87423144153897e-05+2.48246635748634e-05i	-4.21995471216472e-05+2.21545587485242e-05i	-5.68574029579239e-05+1.42519865482869e-05i	-6.35456522794463e-05+2.961861023248e-06i	-6.32962799962318e-05-7.4257548337228e-06i	-6.68833122529583e-05-1.64744722817853e-05i	-7.92452511427622e-05-2.88146414031724e-05i	-9.08027807394687e-05-4.6642395433732e-05i	-8.9681920332185e-05-6.4868389658034e-05i	-7.82087392889851e-05-7.7240680935663e-05i	-7.20314519252028e-05-8.2969648618032e-05i	-8.29748829046899e-05-8.32824892723744e-05i	-1.04116794466846e-04-7.6947543289942e-05i	-1.14556668615816e-04-6.4132756496123e-05i	-1.02036319782064e-04-4.9916683403669e-05i	-7.66177961843716e-05-4.02869964352926e-05i	-5.55591312554021e-05-3.75238044488399e-05i
11	1.39155251647913-0.03804227387022i	1.17947986070684-0.02954166897517i	0.850924149278372-0.017652086487425i	0.52319363355903-0.006811071177149i	0.274261076531622+0.000092723919975i	0.122220776096165+0.002639480775958i	0.0457863354446606+0.0022426654504226i	0.0139656071725188+0.0008504224815368i	0.00314102196254349-0.00017701994138097i	2.70705662912422e-04-4.68718440966138e-04i	-2.50654829119899e-04-3.03820999093751e-04i	-2.92069891016064e-04-4.7955154518273e-05i	-2.97379087345634e-04+1.35730862474652e-04i	-3.08126833702434e-04+2.5048625308386e-04i	-2.95364531676021e-04+3.31295086706336e-04i	-2.4615343547993e-04+3.76850768569573e-04i	-1.80959219535367e-04+3.65241983939712e-04i	-1.3562440583596e-04+2.95939882439838e-04i	-1.32169372576752e-04+2.00141715687508e-04i	-1.65853820352966e-04+1.1201555038055e-04i	-2.11154618269018e-04+4.2751297665104e-05i	-2.38360108552324e-04-1.2397921482363e-05i	-2.33611569362479e-04-5.2630485276574e-05i	-2.06444712446737e-04-6.7451562957514e-05i	-1.75395533263141e-04-5.1136813626906e-05i	-1.49868977479706e-04-1.3493311880724e-05i	-1.29016824449694e-04+2.6135002940983e-05i	-1.10872446394422e-04+5.3143730493095e-05i	-9.57423051513682e-05+6.49997470622999e-05i	-8.42892342819078e-05+6.73247744089788e-05i	-7.76822186637794e-05+6.6288813393475e-05i	-7.89264819487781e-05+6.45601944126229e-05i	-9.11246574096891e-05+6.09162148088665e-05i	-1.13263923169501e-04+5.1706946819379e-05i	-1.38524700063609e-04+3.4232073218818e-05i	-1.59159194444533e-04+9.741070705469e-06i	-1.73792831200051e-04-1.8306620391267e-05i	-1.86870100218382e-04-4.9107143771449e-05i	-1.99780983049618e-04-8.4818323481679e-05i	-2.07135595797869e-04-1.24713447372234e-04i	-2.04911230906245e-04-1.62134546188472e-04i	-1.98951566957564e-04-1.8961906681674e-04i	-2.01606141178537e-04-2.04220617036884e-04i	-2.19371922568316e-04-2.05697125206147e-04i	-2.43753573722667e-04-1.93850122847943e-04i	-2.55570328249248e-04-1.71472767513153e-04i	-2.41285160448926e-04-1.46607191449759e-04i	-2.04422411055989e-04-1.28057793859613e-04i	-1.57967449548247e-04-1.19316181092246e-04i
12	1.43304130599235-0.04504643577805i	1.23594145203386-0.03644344767306i	0.924213321584577-0.023438713700892i	0.600464728035064-0.010165578212996i	0.339638940573563+0.000014268921524i	0.167283228066979+0.005549473817442i	0.071315351070617+0.0067425071598087i	0.0256945496424769+0.0051805745513852i	0.00719292641785835+0.00280403963050655i	9.42863926399059e-04+9.8999946596209e-04i	-6.90553942441517e-04+1.66194169371024e-04i	-9.47564303731769e-04+7.9723020178339e-05i	-9.30361827480545e-04+3.11193920325139e-04i	-8.93755220429705e-04+5.85848157552778e-04i	-8.41736459409478e-04+7.94823743280853e-04i	-7.53535775089469e-04+9.02175413967472e-04i	-6.4494924470251e-04+8.91804808301018e-04i	-5.59114244129643e-04+7.71507669930669e-04i	-5.31360203589807e-04+5.80157912005604e-04i	-5.6172205557651e-04+3.6911442117857e-04i	-6.1547566240523e-04+1.77596229030674e-04i	-6.48747650423524e-04+2.740182771615e-05i	-6.37315171849303e-04-6.7855414508093e-05i	-5.86017949880966e-04-9.9696545940487e-05i	-5.1546859615682e-04-7.2578581943848e-05i	-4.43425643415405e-04-8.37294576846e-06i	-3.77704605450374e-04+6.2670837819711e-05i	-3.20351546621623e-04+1.17469850732565e-04i	-2.73094901131512e-04+1.48422896794921e-04i	-2.39013819203401e-04+1.59985436075218e-04i	-2.2183838513948e-04+1.59995341351555e-04i	-2.24685565572501e-04+1.53251603633551e-04i	-2.48327690658281e-04+1.39451535254339e-04i	-2.89192360552135e-04+1.14574487912829e-04i	-3.38902180976107e-04+7.4505866193706e-05i	-3.87233542136638e-04+1.828499278709e-05i	-4.26596160279751e-04-5.1941369542136e-05i	-4.53374530991332e-04-1.33148526820814e-04i	-4.66022718589765e-04-2.21554998736754e-04i	-4.65268096073151e-04-3.10157117192781e-04i	-4.57658182229551e-04-3.88521578586808e-04i	-4.56057318431427e-04-4.46909373962592e-04i	-4.72682343077258e-04-4.79957695786299e-04i	-5.08962560273314e-04-4.86427708086735e-04i	-5.50583121456592e-04-4.68575246594164e-04i	-5.7317751384929e-04-4.33928832389212e-04i	-5.56346797155182e-04-3.95194227580409e-04i	-4.94893035637948e-04-3.64726109795732e-04i	-3.97476902236552e-04-3.47823658025932e-04i
13	1.47725190743816-0.0549403726732i	1.29280962846972-0.04731652270994i	0.996950387439379-0.034357009015354i	0.679352038823431-0.019443884480523i	0.410598743172125-0.005792206909836i	0.220954212369874+0.004300003451301i	0.105979000746368+0.009735070051821i	0.044871471781373+0.0107600988238999i	0.0160210171771814+0.0088062284029183i	0.00388290518669+0.00579928850478391i	-0.00061292831838273+0.00326616898609232i	-0.00203365969121485+0.00184596662495016i	-0.00239195937974576+0.0014212344602627i	-0.00243368387554171+0.0015580521539552i	-0.00236668078205037+0.00185435210005658i	-0.00223247633887752+0.00206107550377062i	-0.0020622100193173+0.00206676748617551i	-0.00190786073401208+0.00185707999197847i	-0.00181515579526118+0.00148365884030734i	-0.00179108029807329+0.00103341063927901i	-0.00179930753061491+0.00059667024064058i	-0.00178634509676543+0.00024462030975599i	-1.71538415302752e-03+1.944988781567e-05i	-1.58231997995752e-03-6.881734203918e-05i	-1.4076812400906e-03-4.18826929071e-05i	-1.21817145425539e-03+5.500280114947e-05i	-0.00103434414587611+0.00017051538675704i	-8.69280366937568e-04+2.66097661559813e-04i	-7.32503294194194e-04+3.25209635014266e-04i	-6.32541503603739e-04+3.4966623570254e-04i	-5.76460241358848e-04+3.48906630399939e-04i	-5.67947728848025e-04+3.30143408831529e-04i	-6.05293679001886e-04+2.93623545319336e-04i	-6.79711130232981e-04+2.33371997197387e-04i	-7.75028070473543e-04+1.41667665362798e-04i	-8.70245419028362e-04+1.419398382483e-05i	-9.44819360515041e-04-1.46989470542812e-04i	-9.84574694859276e-04-3.33144374464547e-04i	-9.86540232443779e-04-5.29807420115883e-04i	-9.61843569289491e-04-7.18540989999951e-04i	-9.34423092124475e-04-8.80398556527419e-04i	-0.00093272532967626-0.00100052769660811i	-0.00097569305153557-0.00107129560932777i	-0.00106009597187992-0.00109292639763155i	-0.00115745052188491-0.00107349984506838i	-0.00122399279388398-0.00102885764534572i	-0.00121921024654115-0.0009796140161018i	-0.00112223887855232-0.00094388440812319i	-9.36995986652924e-04-9.29681341185662e-04i
14	1.52294334129278-0.06840474266444i	1.34835086423284-0.0634125330198i	1.06647398540311-0.05270982865668i	0.755973395850891-0.038573270915993i	0.482613811694646-0.023268159965272i	0.279341240344136-0.008849704212056i	0.147636345396817+0.00277608528785i	0.0713948290103358+0.0101733029819397i	0.0309829811474418+0.0129991629150013i	0.0109013525291757+0.0122453814648295i	0.00136664376238852+0.00971502313150885i	-0.00301524053034753+0.00710513581144314i	-0.00498214326276582+0.00536229626880306i	-0.00583384151070059+0.00461760771807319i	-0.00614079227589344+0.00451599417721881i	-0.00614468565034374+0.00459447784905941i	-0.00597310615027449+0.00451129584462467i	-0.00572508828356403+0.00411568655398755i	-0.00547628296462477+0.00342464970399413i	-0.00525784400798416+0.00256264655674984i	-0.00505085809988838+0.00169430245211052i	-0.00480851444336693+0.00096684426212453i	-0.00449046744391786+0.00047217621791891i	-0.00408596283580544+0.0002321042257353i	-0.00361498108230368+0.00020543703067046i	-0.00311435548768395+0.0003122230132882i	-0.00262293902904772+0.00046595960750629i	-0.0021742153655064+0.00060109700745714i	-0.00179546978507126+0.00068543333088087i	-0.00150849468085788+0.00071546116582449i	-0.00132855217130616+0.00070141795377927i	-0.00126143370329509+0.00065190555606057i	-0.00129986609380607+0.00056523249143741i	-0.00142084585044496+0.00042965470112626i	-0.00158603499001256+0.00023041112626702i	-1.74743091659635e-03-4.094772635168e-05i	-0.00185881283058675-0.00037951225214867i	-0.00189043642802986-0.00076491336306042i	-0.00184182361541334-0.00116443657175643i	-0.0017464058107197-0.00154002132368648i	-0.00166304265065677-0.00185690366590433i	-0.00165414942856745-0.00209112658936301i	-0.00175755519339178-0.00223377608331106i	-0.0019649152811672-0.00229178561975278i	-0.00221853430038584-0.00228640319367904i	-0.0024299682765481-0.00224928519094781i	-0.00251228376999244-0.00221483846125835i	-0.00241053407749752-0.00220922137808341i	-0.00211691481443533-0.00224035389742728i
15	1.56909008784827-0.0847402093469i	1.40088175908835-0.08394946023015i	1.12982672602378-0.07810842728754i	0.825451715733358-0.068423538933585i	0.548935518238985-0.055679471307514i	0.334755823966791-0.040522191078864i	0.189014502120733-0.024220550546942i	0.0995520739896839-0.008908123582956i	0.0484240319901072+0.0031317824355381i	0.0201406003555235+0.0105771103875559i	0.0043988309077696+0.0136445456618526i	-0.0046170717893555+0.0137391983817626i	-0.0099123523687672+0.0125578629386251i	-0.0130169478612264+0.0113148539787707i	-0.014737858232997+0.0104732138821673i	-0.0155292506540766+0.0099244031200556i	-0.0156783250714327+0.0093389043471803i	-0.0153951753905883+0.0084519552706641i	-0.0148398722776085+0.007193535887709i	-0.0141175387375776+0.0056819437861224i	-0.0132745009811883+0.0041414987534242i	-0.0123137956597837+0.002802371025212i	-0.0112257077615262+0.0018224015399901i	-0.0100161545288308+0.0012505220502372i	-0.00871930431495726+0.00103349580650113i	-0.00739342187962897+0.00105410107743153i	-0.00610847477716539+0.00118104748793848i	-0.00493453436851416+0.00131030209740386i	-0.00393439457614532+0.00138436666289009i	-0.00315860765192637+0.00138753262306761i	-0.00263991032552478+0.00132567803514842i	-0.0023859803508077+0.0012039004665973i	-0.00237220043400876+0.00101311767837836i	-0.00253813744225055+0.00073027002346699i	-0.00279217640463538+0.00032973428611988i	-0.00302747178864605-0.00020102393510947i	-0.00314853753720909-0.00084938482745484i	-0.003102154420089-0.00157445690549968i	-0.00290126261801323-0.00231409147281884i	-0.00262930864566749-0.00299921702797048i	-0.0024174797793526-0.00357030490404665i	-0.00239811106301872-0.00399072816986259i	-0.00265011532104377-0.00425378890358535i	-0.0031595201412961-0.00438280104037815i	-0.00381430001329447-0.00442499233170619i	-0.00443786046066662-0.00443983442677419i	-0.00484717454259284-0.00448260893154353i	-0.00491019008883203-0.00458633032718651i	-0.00457931517901536-0.00474843374734569i
16	1.61588213654716-0.10011496458678i	1.45019847691759-0.10344157824089i	1.18569708944878-0.10351670705343i	0.884393817558296-0.101131797290981i	0.603464052728741-0.095853171758368i	0.378505640830963-0.086374493009665i	0.219645234785098-0.07183841038221i	0.11833225113679-0.053047642893492i	0.0580521586896263-0.0325718897171572i	0.0228962971928526-0.0136736184617525i	0.00155828451751602+0.00113239725098127i	-0.0124306471612605+0.0109325748537856i	-0.0221856204124752+0.0163085128008631i	-0.0290573552993732+0.0185908394701556i	-0.0336657058563818+0.019069181393898i	-0.0363901609896983+0.0185665557713593i	-0.0375477086184344+0.0174297984758812i	-0.0374393145675388+0.0157509016010103i	-0.0363480793164166+0.0136014540021283i	-0.0345201809537576+0.0111553946672986i	-0.0321477915873129+0.008684813720826i	-0.0293684506411581+0.0064792919244995i	-0.0262835461409788+0.0047540196045244i	-0.0229857052021824+0.0035938820087415i	-0.0195807461912048+0.002950934394519i	-0.0161956954807495+0.0026861492693031i	-0.0129734958917604+0.0026307965660243i	-0.0100601829187312+0.0026404432417696i	-0.00758956327164377+0.00262317016302352i	-0.00566704551153903+0.00253789525871226i	-0.00435245378162088+0.00237201003273898i	-0.00364304614689207+0.00211449633480152i	-0.00346126370337004+0.00173937867315234i	-0.00365441133971967+0.00120675400585172i	-0.00401328901644253+0.00047908044467518i	-0.00431254854623372-0.00045667527405634i	-0.00436751554129691-0.00157241288194216i	-0.00409267736826112-0.00279599354009194i	-0.00354029363544318-0.00402397930840625i	-0.00289854145662945-0.00514561302975206i	-0.00243999584737844-0.00606985009422461i	-0.00243078122679653-0.00674709929950846i	-0.00303038753815712-0.00718001912432i	-0.00422123001266013-0.00742126446345118i	-0.00579836948809075-0.0075588260012421i	-0.00742537181060468-0.00769147490349025i	-0.00873370034787705-0.00789899395354018i	-0.00942540413617611-0.00821487443155013i	-0.00934142397065131-0.00861137666960858i
17	1.66654599466394-0.10615843742837i	1.50016151578304-0.10966753527684i	1.23799744750695-0.11219766503367i	0.935701347913434-0.115364826053509i	0.646943816024186-0.118821265980851i	0.408327078233348-0.1201171717791i	0.23390890492313-0.115974137689848i	0.119020333497665-0.10419306659762i	0.0489217504799498-0.0849943346180254i	0.0072200529847463-0.0610237114784025i	-0.0189730516314243-0.0361669193638633i	-0.03751854118576-0.013995460827618i	-0.0520967411320522+0.0033028861583388i	-0.0638623382439447+0.0151431160212491i	-0.0728791108238338+0.0220997758310545i	-0.0789819270942223+0.025251082762786i	-0.0821416903979816+0.0256801591389079i	-0.082539645160098+0.0242625589177209i	-0.0805185236101491+0.0216696817085869i	-0.076502323259559+0.0184483799630192i	-0.0709259745286515+0.0150735460758228i	-0.0641925324746031+0.0119430914707169i	-0.0566619129728238+0.0093388998257632i	-0.0486633186922548+0.0073940612389421i	-0.0405159588576827+0.0060939701512317i	-0.0325431429399961+0.0053147496314961i	-0.025071576005816+0.0048825806274659i	-0.0184151840026558+0.0046298812668361i	-0.0128470332687101+0.0044292570174695i	-0.00856406990484525+0.00419883247081132i	-0.00565022362437527+0.00388599925242036i	-0.00404577760485505+0.00344476385297633i	-0.00353400011373031+0.00282193123260673i	-0.00375706766847496+0.00196039024334062i	-0.00426945254146878+0.00081778558665368i	-0.00462711216777401-0.00060928709412368i	-0.00449669224768819-0.00226828394941584i	-0.00375521781045365-0.00405048720222673i	-0.00254411388136252-0.00580997998418489i	-0.00124803497387819-0.00739658808431692i	-0.00039069505489544-0.00869254488537572i	-0.00047103867424221-0.00964174255373958i	-0.0017909685335188-0.0102631046414042i	-0.0043359068146587-0.0106441464093732i	-0.0077536270880242-0.0109156564460702i	-0.0114397346955655-0.0112130280272341i	-0.0146966717882004-0.0116339288094876i	-0.0169073878689168-0.012204904375965i	-0.0176667243680199-0.0128692951845393i
18	1.72944563625923-0.09118990729313i	1.56146190978976-0.08567131257363i	1.2994941366505-0.08046248447413i	0.993348054983712-0.079416744052236i	0.693238228095673-0.084277048933627i	0.436433734535942-0.093635730691868i	0.240830710169047-0.103422531291252i	0.106224271972186-0.108692787666328i	0.020682351499284-0.105765724908961i	-0.031836373657584-0.093637808276385i	-0.0656463450683334-0.0740995655512394i	-0.0904957047434868-0.0507293839726169i	-0.11134796592698-0.027443035135196i	-0.129647389534709-0.007308660871976i	-0.144953361215131+0.007996133491917i	-0.156257191668072+0.01811394216233i	-0.162755059269781+0.023594454491149i	-0.164145858155199+0.025428404640733i	-0.160630093666447+0.024700519013099i	-0.152774200997543+0.022398400554702i	-0.141350291467294+0.019335087851569i	-0.127208641156222+0.016128281279283i	-0.11120198100105+0.013200501529035i	-0.0941557146152923+0.0107899474694556i	-0.0768645874151382+0.0089745872275256i	-0.0600933323780822+0.0077110326580654i	-0.0445642147761704+0.0068824802576558i	-0.0309237651340037+0.0063444984607233i	-0.0196900802122971+0.0059578617353438i	-0.0111891256981511+0.0056034982947274i	-0.00549392011837308+0.00518243935227961i	-0.0023847256655372+0.00460936460599028i	-0.00135010751530851+0.00380934555428321i	-0.00164522119656217+0.00272360002479148i	-0.0024126961482762+0.00132365174181024i	-0.00285334151212612-0.00037253823215042i	-0.00241273605787754-0.00229141129035541i	-0.00093317567470117-0.00430873348198124i	0.00128265443431571-0.00627052487074062i	0.00353321746962485-0.00802572590908136i	0.00490601157053217-0.00946163286247796i	0.0045482958480901-0.0105315358527265i	0.0019413110210502-0.0112657871422128i	-0.0029107064413359-0.0117619788813825i	-0.0094403599043057-0.0121557938465135i	-0.0166379915908695-0.0125800107168972i	-0.0232898347036775-0.0131235394088807i	-0.0282536932112522-0.013803605587487i	-0.0306908400464286-0.0145611454085708i
19	1.8187815375439-0.04709509765665i	1.65206703207637-0.01985742160042i	1.39193911394147+0.00830712880476i	1.08228574647166+0.03040227252125i	0.76933535638591+0.040831600815698i	0.490178777606546+0.03738211413704i	0.26605030991185+0.021957796662972i	0.101647364048877-0.000250230282006i	-0.0107704618201955-0.022736190128433i	-0.0851540923745475-0.039888133213052i	-0.13590465414686-0.048531737321032i	-0.174150254790724-0.04834309492485i	-0.20639322963285-0.041232807979288i	-0.234978028496598-0.030195079975986i	-0.259490031307805-0.018184400465362i	-0.278291948165693-0.007389959868175i	-0.289712060280961+0.001002082849191i	-0.292718546886886+0.006679225458735i	-0.287136603855266+0.009904201081757i	-0.273565960047356+0.011213238438411i	-0.253163459098564+0.011197654657791i	-0.227411988920165+0.010383852414247i	-0.197939657887483+0.009187293772357i	-0.166403951243964+0.007907217633722i	-0.134424378506694+0.006737400678592i	-0.103535032724159+0.005780882494141i	-0.0751314793726499+0.0050656691595228i	-0.0503980743067+0.0045621098005794i	-0.0302161621000778+0.00420240122154i	-0.015066719212747+0.0039009614337932i	-0.00495093410312684+0.00357312890686873i	0.0006424713591225+0.00314963036971003i	0.00269573465276776+0.0025853813682525i	0.00252926160014246+0.00186272275038833i	0.00158059307424264+0.00099034325811857i	1.12539503620423e-03-5.7669395334e-07i	0.00199793025081107-0.00106196035537621i	0.0043852469080979-0.00213586603368126i	0.00776542309639006-0.00316297672341936i	0.0110304199080358-0.0040921208616001i	0.0127827391671805-0.0048893489476858i	0.0117373110236867-0.0055441196605389i	0.00711776105744838-0.00607009497445087i	-0.00107102421342468-0.00649939750224995i	-0.0119773694069932-0.0068716467314887i	-0.0240620929089169-0.0072215266516508i	-0.0354295897552795-0.0075695986393342i	-0.0442297689078858-0.0079197286928749i	-0.0490214260911234-0.0082633521824162i
20	1.95186906078385+0.01716210334482i	1.79292453224074+0.07528021483852i	1.53994187792947+0.1384259430196i	1.23042995011396+0.19668034391301i	0.905722011158895+0.240174359359761i	0.601492080427854+0.261673636558786i	0.341359199208796+0.258433909738865i	0.134946863862101+0.232679515800829i	-0.020021250084665+0.190611223423126i	-0.133232459229246+0.140416983109963i	-0.216858748974626+0.090073495987177i	-0.28169368899763+0.045672259449397i	-0.335047443671967+0.010663210732029i	-0.380345373493671-0.014010839904888i	-0.4179140010646-0.029214359943631i	-0.446301225670005-0.036762475937684i	-0.463580177212712-0.038715967426315i	-0.468303672338486-0.036957225577481i	-0.460001418748433-0.033022318952695i	-0.439278019753995-0.028088719315302i	-0.40765223441813-0.023019011809038i	-0.367285728124332-0.018403064820164i	-0.320710061322992-0.014586396740575i	-0.270605076394722-0.011697970062046i	-0.219634349997963-0.009692646544888i	-0.170316306935081-0.008411169999401i	-0.124904042458192-0.007646521945396i	-0.0852568739483359-0.0071990491708353i	-0.0527039211969349-0.0069066071309843i	-0.0279175527099471-0.0066469255155115i	-0.010827498555301-0.0063212435579666i	-0.00061154637989903-0.00583509053963569i	0.00420650917481547-0.0050909905546611i	0.00553811093183845-0.00399990196945746i	0.00540488494621907-0.00250750655242528i	0.00555578783284406-0.00062311017579984i	0.00710535405438984+0.00156348665771645i	0.0102865603611244+0.0038875827319002i	0.0144000832766324+0.0061395039918017i	0.0180000750923819+0.0081116190534018i	0.0192926486482143+0.0096490172740341i	0.0166559003318845+0.0106889691255573i	0.0091440372415513+0.0112773566248662i	-0.0031667674338878+0.0115563868034923i	-0.0190909120383443+0.0117253829879721i	-0.0365280281108637+0.0119838918888409i	-0.0528805960931549+0.0124724212767389i	-0.0655760809942908+0.0132290587733153i	-0.0725585311502425+0.0141779226017331i
21	2.1427137892937+0.06086955403789i	1.99946995102318+0.14462958703962i	1.76034176880938+0.23866361387873i	1.45602835421682+0.33168818418693i	1.12214190919626+0.41109159480142i	0.791728003915621+0.465570944430001i	0.48964587188456+0.487558263993183i	0.230016699181486+0.474718364604125i	0.016763440273319+0.430123458751962i	-0.153670963126087+0.361165209898303i	-0.288740557926804+0.277657474008194i	-0.396531109832185+0.189760741269353i	-0.483540979203767+0.106284343698026i	-0.553715961271168+0.033673807941898i	-0.608544481616286-0.02429383185441i	-0.647811812186501-0.066284958752082i	-0.670584124290782-0.092900531982682i	-0.676086814187762-0.106087760326352i	-0.664289081304077-0.108588322402928i	-0.636151205914673-0.103463322051657i	-0.593594733486263-0.09369947799415i	-0.539303584818013-0.081900097224678i	-0.476461331320497-0.070075356623251i	-0.408495704428084-0.059548361579967i	-0.338859065488567-0.05097886328562i	-0.27084127624196-0.044481927208896i	-0.207397661642712-0.039797649726441i	-0.150978637015893-0.036461493280311i	-0.103362473153689-0.033936176461499i	-0.0655104894042585-0.0316896677552311i	-0.037477758781351-0.029228756406763i	-0.0184172052566564-0.0261132623407043i	-0.0067076569000529-0.0219766303384424i	-0.0002159576898493-0.0165659616314814i	0.00332830879336282-0.00979578126799717i	0.00590326975542552-0.00179439612763328i	0.00879874725859249+0.00708324939261432i	0.0123543621368534+0.016294641784112i	0.0159161294791138+0.025202163704622i	0.0180490204192356+0.0332010885079734i	0.0169746281914428+0.0398508537203795i	0.0111333247406282+0.0449729978831979i	-0.0002761537194269+0.0486861955659747i	-0.0169302974071722+0.0513651991735303i	-0.0372936743402776+0.0535317152573975i	-0.0588377413114252+0.0557056766983525i	-0.0785053148848958+0.058259227880096i	-0.0932958936154816+0.0613180661585658i	-0.100825146296321+0.064742922979339i
22	2.39456583283734+0.00982269414315i	2.2732091337296+0.09172288391795i	2.05316877079017+0.1874114474061i	1.75841589502245+0.28681538238818i	1.41859741966788+0.37773817211663i	1.06339654908044+0.44801902057242i	0.717893914036393+0.487822934532391i	0.39988217627275+0.491475171903824i	0.119339644220822+0.458391043880572i	-0.120382003038209+0.392930315852402i	-0.320448968510923+0.303314260399224i	-0.48431743752702+0.199969543774171i	-0.615957824943656+0.093740755868455i	-0.718786074384685-0.005653561786976i	-0.795282856154848-0.090698754537318i	-0.847114414685158-0.156634238778366i	-0.875513697570581-0.201529393979001i	-0.881707914914789-0.225991553235639i	-0.867249957699207-0.232620820324192i	-0.834192117225203-0.225318375785954i	-0.785107284386577-0.208549307936645i	-0.723002307371074-0.18665909889326i	-0.65117827752296-0.16333403622824i	-0.573080122769214-0.141269642426007i	-0.492155239067723-0.122067400604849i	-0.411720374544149-0.106330013942923i	-0.334825791097838-0.093886242201795i	-0.264108016524229-0.084061583096167i	-0.201634273790438-0.075923962061961i	-0.148757187918719-0.068465934135184i	-0.106011439187014-0.060721403597707i	-0.0730894232178681-0.0518404507834246i	-0.0489270942184385-0.0411520658721187i	-0.0319126834997568-0.0282324174913405i	-0.020201830318705-0.0129746041080267i	-0.0120888959215169+0.0043633071685129i	-0.006355802915836+0.0231620052548253i	-0.0025082358487621+0.042517426931305i	-0.0008234716380826+0.0613894798266186i	-0.0021761545372306+0.0787968809123905i	-0.0076693152819844+0.0940122352212265i	-0.018159784559098+0.106705149297771i	-0.033807990049538+0.116991238162415i	-0.053784864664282+0.125369039321991i	-0.076228858357252+0.132558430079652i	-0.098475403786895+0.139283998013617i	-0.117503438180811+0.146065604404597i	-0.130485270542684+0.153079088505957i	-0.135305485300952+0.160130381249638i
23	2.69526893182089-0.2169683152788i	2.59786066133824-0.18193387817698i	2.39898672155342-0.13276626344041i	2.11678846052613-0.07552043950084i	1.77554936517651-0.0184142214816i	1.40155780294953+0.02949774415856i	1.01940072120509+0.05992222340293i	0.649397111690267+0.066835701099621i	0.306426558379766+0.047563930532266i	-1.673335387213e-05+3.21243759097872e-03i	-0.264973538910216-0.061603085488246i	-0.486854233357048-0.139615222255745i	-0.666331473508566-0.222131619345386i	-0.805486351754422-0.300372334954987i	-0.90724190405184-0.366684994545585i	-0.975020119301084-0.415466469088009i	-1.01253003596641-0.44369183978944i	-1.02361315904611-0.45101902914427i	-1.01210905360103-0.43949719971002i	-0.981736230573287-0.412959926831299i	-0.936000741466943-0.376227925888521i	-0.878146512985433-0.334272347789717i	-0.811152232814204-0.291487972224719i	-0.737766196063489-0.251191300184866i	-0.66055898359406-0.215398054763124i	-0.581968310724863-0.18486517011998i	-0.504312561417248-0.159325432056492i	-0.42975876434882-0.137815134680786i	-0.360244669373023-0.11900136548202i	-0.297369775086625-0.101447773053917i	-0.242282970423765-0.083799337419262i	-0.195601367535804-0.064900342217814i	-0.157393021918629-0.043874326536685i	-0.127244071125917-0.020189024450542i	-0.104409402474651+0.006289215868356i	-0.0880197182793293+0.0352663584795844i	-0.0772944865069051+0.0660412123565025i	-0.0716988339727415+0.0975942523610438i	-0.070990100775764+0.128744721428636i	-0.075128033767077+0.158351733764032i	-0.084065107944661+0.185515055369164i	-0.097476883504642+0.20972375849937i	-0.114520587550256+0.23091000629852i	-0.133710897316857+0.249389206481332i	-0.152972276680408+0.265700001013966i	-0.169875899815313+0.280388248906275i	-0.182013692213192+0.293798245523949i	-0.187421614326995+0.305934618648721i	-0.184952018602206+0.316437749530531i
24	3.01685623992063-0.65330278588502i	2.94037199091593-0.70688100839876i	2.76116313810005-0.74723282162898i	2.49319100124695-0.77444378618383i	2.15671522608246-0.79042184548557i	1.77521940374523-0.79851284026422i	1.37241664530858-0.80281104738241i	0.969863853157094-0.807304508539863i	0.585445584323823-0.815034385146821i	0.232716011681442-0.827443984342389i	-0.079100084573705-0.844050143179715i	-0.344711549906974-0.862500545424021i	-0.562195112414921-0.879002350549715i	-0.732392577450056-0.889035983531297i	-0.858315560395098-0.888214842221059i	-0.944553027808822-0.873124744366549i	-0.996672674343965-0.841980609174115i	-1.02063141405304-0.79497313276347i	-1.02223827267107-0.73424091696445i	-1.00672547009544-0.66348257740278i	-0.978473651172505-0.587301188668224i	-0.940910064757676-0.51042980385469i	-0.896565428546225-0.437005536750649i	-0.847247733148751-0.370035240431973i	-0.794276505730457-0.311136252545264i	-0.738720618114843-0.260560419805607i	-0.681593704316124-0.217442305301694i	-0.623978692794227-0.180172225534464i	-0.567072005370407-0.146789518723902i	-0.512155064739386-0.115316286792671i	-0.460513721058922-0.083992435202345i	-0.41333377295063-0.051412084394546i	-0.371602050506295-0.016586332455003i	-0.336037149625271+0.021036900789552i	-0.307062533433023+0.061574975527622i	-0.284819781168165+0.104729830954878i	-0.269205550203363+0.149832591301156i	-0.259907480143229+0.19592455117345i	-0.256415902975598+0.241877578330019i	-0.258000712607712+0.286541996400656i	-0.263662528196855+0.328895141401275i	-0.272086953311783+0.368156073515376i	-0.281641625701255+0.403835724412268i	-0.290451637062994+0.435707160039706i	-0.296569113138907+0.463703384617393i	-0.298223133274829+0.487772934876692i	-0.294107108995519+0.507738449730106i	-0.283642865325462+0.523204452183232i	-0.267160258659678+0.533545975548302i
25	3.31796680560819-1.23606768396342i	3.25391213207946-1.39059184811389i	3.08863990589927-1.53014315932683i	2.8339402969257-1.64874387730587i	2.5077455959551-1.74208328283085i	2.1316892348832-1.80791999645357i	1.72855103555351-1.8461544477239i	1.3200081844092-1.85855356239495i	0.92495565557867-1.8481845711947i	0.55848012950935-1.81868131022386i	0.23142646573807-1.77350692322771i	-0.04958148801159-1.71537912030612i	-0.28181312211303-1.64598490192627i	-0.46590940469502-1.56603877168022i	-0.60523612868077-1.47564971791913i	-0.70515249540096-1.37488114199331i	-0.77223215132684-1.26433719711737i	-0.81348827814591-1.14560372445846i	-0.8356706348135-1.02141432003941i	-0.844705698649247-0.895490000158185i	-0.845334611176878-0.772091496510586i	-0.840970915402665-0.65539970153513i	-0.833761487995146-0.548880414728385i	-0.824801560684719-0.454784471493846i	-0.814436760700634-0.373888444240259i	-0.802584155182689-0.305511524480858i	-0.789017213399951-0.247773714538416i	-0.77358002553818-0.198009464990673i	-0.756317347671955-0.153230947969739i	-0.737524238881631-0.110546400542599i	-0.717730033547879-0.067471876041325i	-0.697636223095867-0.022114933259952i	-0.678027854117611+0.026757250247401i	-0.659674992250978+0.079733474825336i	-0.643236250228958+0.13682264154171i	-0.629171758831559+0.197539660374473i	-0.617669579600562+0.260999389421956i	-0.608588476124216+0.326015523280285i	-0.601421573310493+0.39120565282474i	-0.595289002328186+0.455101332060682i	-0.588971130337586+0.516255716062237i	-0.580994598418466+0.573335467505365i	-0.569778671943567+0.625181995111989i	-0.553838571813126+0.670831499362549i	-0.532027307277806+0.709492882254795i	-0.503782277252014+0.740494114100082i	-0.469332769046033+0.763216810389329i	-0.429823593097997+0.777041777979389i	-0.387319623883453+0.781323467162918i
26	3.54881315517113-1.80601783080785i	3.48297992234374-2.03255434595967i	3.32049565540972-2.23779281706714i	3.07286853939603-2.41170649689239i	2.7573346600161-2.54620038594368i	2.39472018976666-2.63594237406648i	2.00710090832964-2.67881983663824i	1.61562080925397-2.67593500169318i	1.23874171332915-2.63114412414294i	0.89106973551664-2.55024166062502i	0.58278082845805-2.43996649189396i	0.31957544391701-2.30704164495985i	0.10304353648704-2.15744113170964i	-0.06868914115747-1.99601105534322i	-0.20014928606999-1.82647477366779i	-0.29763437260976-1.65175065873478i	-0.3683399159355-1.47443410544628i	-0.4195637811233-1.29726376072588i	-0.45804666062539-1.12341254555946i	-0.489494510448221-0.956508324496579i	-0.518307542748082-0.800375930602085i	-0.547512723489186-0.658575140095171i	-0.578868357832052-0.533864637632608i	-0.613087597180142-0.427736606125136i	-0.650118206333437-0.340140203073116i	-0.689420351201392-0.269456742900837i	-0.730199793060408-0.212723798395866i	-0.771574970177388-0.166048947905838i	-0.812676559600986-0.12512030914602i	-0.852692272091751-0.085715308818154i	-0.890875660409845-0.044127550787043i	-0.926536345931017+0.002535651200734i	-0.959023089629081+0.056197235723348i	-0.987704111007838+0.117779889469906i	-1.01194406913414+0.18726942237496i	-1.03107592727043+0.26383739386831i	-1.04436868143892+0.34599455740502i	-1.05099735754813+0.43175674458422i	-1.05002752663153+0.51881379536193i	-1.04043029729782+0.60469702915011i	-1.02114314980288+0.68694096664147i	-0.99118594011027+0.763232053391117i	-0.949830282914568+0.831533589214383i	-0.896806302424919+0.890174439954932i	-0.832516696440255+0.937890900760035i	-0.758217968247438+0.973816360622819i	-0.676125724963628+0.99742096669789i	-0.58940667697284+1.00841138011585i	-0.50203376310455+1.00660707748611i
27	3.66212109708677-2.17634721706476i	3.57582862896047-2.41875699661828i	3.39989322936685-2.63166785032991i	3.14693836971345-2.80425364331624i	2.83473334272008-2.92803529001502i	2.48416201308271-2.99772945748733i	2.11696384917703-3.01169822508541i	1.7535774398173-2.97191925811607i	1.41136535712644-2.88348566831972i	1.10340516604915-2.75373700988962i	0.83792009196972-2.59119526775345i	0.61831908876763-2.40451336467891i	0.44373758364675-2.20162915884013i	0.30992495994656-1.9892583146198i	0.21031172451788-1.77277028290729i	0.1371012772663-1.55639652208922i	0.08225930964442-1.34364400669885i	0.03831022692042-1.1377491477644i	-0.001110949878034-0.942015393894291i	-0.040964603350001-0.759926792656811i	-0.08474941847756-0.595003503976235i	-0.134633244624545-0.450441876278093i	-0.191704742231299-0.328640462836428i	-0.25627244392511-0.230740376018605i	-0.328144498054117-0.156299872701644i	-0.406840093247674-0.103185290989697i	-0.491708171881352-0.067706685489398i	-0.581954775401701-0.044972346276357i	-0.676601466104188-0.029395113744826i	-0.774409540200464-0.015262704832208i	-0.87380660232303+0.00271485077747i	-0.972844758138643+0.02894975789838i	-1.06920664814068+0.06665521795266i	-1.16026124641147+0.1176729526096i	-1.24315989431347+0.18244178340839i	-1.31495710241513+0.26008578391506i	-1.37274089747891+0.34859503092161i	-1.41376261525631+0.44507230351807i	-1.43556335749622+0.54602185101868i	-1.43610066921285+0.64765867162095i	-1.4138816540519+0.74621708201349i	-1.36810629621345+0.83823584238124i	-1.29881743469581+0.92079522270622i	-1.20704350075611+0.99168131134017i	-1.09490977479168+1.04945655744024i	-0.96568686574049+1.09342408214911i	-0.82374411930078+1.12348642293771i	-0.6743821657412+1.13991541578131i	-0.52353257201274+1.14306607582327i
28	3.63204122744473-2.22808282017661i	3.50628454657554-2.43372020527463i	3.29925754004876-2.60548849174084i	3.02536586864606-2.73470766681916i	2.70349120246771-2.81514048824584i	2.35499520906107-2.84356729029933i	2.0015071767327-2.82000155415705i	1.66279994662602-2.74750916263199i	1.35502975172074-2.63166499105529i	1.08954292097541-2.47974768086605i	0.87235279225189-2.29982142586594i	0.70428368581306-2.0998703806475i	0.58168438166192-1.88713205540084i	0.49754538500006-1.6677248488135i	0.44281978467265-1.44659390912081i	0.40774727725572-1.22772611951326i	0.38300991633762-1.01452701534696i	0.360597710089343-0.810223447666627i	0.334322126879596-0.618161609009446i	0.299975828245836-0.441907346424367i	0.255188875161949-0.285113410667013i	0.199068810426892-0.151180907518263i	0.131730705038543-0.042794154302509i	0.0538227565414363+0.0385621692744678i	-0.0338644313976006+0.0929922265871254i	-0.130646447505845+0.122395836369965i	-0.236028649707684+0.130443926827136i	-0.349636371761611+0.122319804339831i	-0.471030961638363+0.10426523835361i	-0.599467333048212+0.082999963350812i	-0.733652648439617+0.065096793039175i	-0.871558319147593+0.056392560593973i	-1.01032197350487+0.06150113850486i	-1.14625679406561+0.08347399166689i	-1.27496704440024+0.12363112625201i	-1.39155409076269+0.18156468564037i	-1.49088856490656+0.25530079688442i	-1.5679215499731+0.34159293336037i	-1.61800939298747+0.43631134851426i	-1.63723072592249+0.53488711218301i	-1.6226782203825+0.63276540463046i	-1.57270984055589+0.72582119752667i	-1.48714430306963+0.81069217946264i	-1.36738370722351+0.88498998580373i	-1.21644445236348+0.9473624150944i	-1.03887769156047+0.99739642349186i	-0.84056462617493+1.03537303672778i	-0.62838111501151+1.06190822826643i	-0.40974033533382+1.07753445772995i
29	3.47482402511956-1.95845266511149i	3.29634034348419-2.1015647968823i	3.04507425270109-2.21429240446531i	2.73707409832423-2.2915268951181i	2.39217877397293-2.33014690161814i	2.03208332688064-2.32924018510099i	1.67821762283471-2.29007092922974i	1.34971102811789-2.21579776898696i	1.06169968888837-2.11099143213661i	0.82417703714268-1.98103693527254i	0.64150322863681-1.83152556702538i	0.51259064077569-1.66774114667011i	0.43168719369751-1.49432259341743i	0.38960229237402-1.31514505976554i	0.37517252210157-1.13341337610814i	0.376750944062067-0.951915181503247i	0.383523888670117-0.773347363814394i	0.386506183458742-0.600615835208047i	0.379129753600486-0.437017970430031i	0.357409836250312-0.286246592696977i	0.319736418537564-0.152196959728807i	0.266386877665013-0.038603847756197i	0.198883477275055+0.051425572166998i	0.119324572396265+0.115893759265852i	0.029803074463381+0.154315875689352i	-0.068005070266756+0.167964212732563i	-0.173039070336199+0.15990289146515i	-0.284835535871475+0.134798074756664i	-0.403327581179422+0.098525477757795i	-0.528518920945331+0.057627244648608i	-0.660103952772896+0.018689906522885i	-0.797105189716928-0.012277601467062i	-0.937589310328001-0.030391342094766i	-1.0785058539528-0.03230445312692i	-1.21567200008725-0.01644299858153i	-1.34390642710179+0.01695270385912i	-1.45729758377079+0.06597702247215i	-1.54957833715735+0.12737354077727i	-1.61457029529944+0.19697363504739i	-1.64665672049289+0.27020522705324i	-1.6412419862267+0.34261080222564i	-1.59515709624006+0.41031271452104i	-1.50697427933581+0.47036923394394i	-1.37719895384383+0.52097691385833i	-1.20831469695896+0.56149318429758i	-1.00466674109279+0.59227618920608i	-0.772182310242796+0.614364276116755i	-0.517941667169229+0.629041759839487i	-0.249631134185594+0.637356639236382i
30	3.25991707347412-1.44214155071583i	3.02634876791711-1.52265390725448i	2.72732098134421-1.58306472288183i	2.37974366989531-1.62158925161861i	2.0037073763237-1.63760231808187i	1.62069422174179-1.63160555726956i	1.25163443779621-1.60506836905468i	0.91503946740856-1.56016881041149i	0.62543376463659-1.49947885862573i	0.39226617512097-1.42564924904536i	0.21941474287701-1.34114959536582i	0.10531678689297-1.24810890077928i	0.04367219774115-1.1482813914686i	0.02459509315482-1.04313658282537i	0.036037869281827-0.934045859939026i	0.065288866648671-0.822516248601437i	0.100351980654893-0.71041023536615i	0.131050348333109-0.600091254053845i	0.149749517546283-0.494447930605466i	0.151658567874073-0.396773790293583i	0.134730161219756-0.310508146323723i	0.09923320164365-0.238872464315723i	0.047107904644416-0.18445895939024i	-0.01877085367019-0.148840221527776i	-0.095300006770318-0.132268171550754i	-0.179723632220504-0.133518025547909i	-0.270008882458036-0.149910851161772i	-0.364992390476363-0.177520955591524i	-0.464304442919509-0.211546584324176i	-0.568109736107232-0.2467987174496i	-0.676725658729252-0.278246508724597i	-0.79019016801385-0.301550969301227i	-0.907851614218618-0.31352109738599i	-1.0280438956731-0.31243766865173i	-1.14789455504746-0.29820724527181i	-1.26329367270703-0.27233006164327i	-1.36903039435075-0.23768765287603i	-1.45908396345417-0.19817697069059i	-1.52703897824849-0.15823521305747i	-1.56658145946198-0.12231204140546i	-1.57202391917449-0.09435208407516i	-1.53880432031864-0.07734991770419i	-1.46390570848606-0.07303192068611i	-1.34615027261283-0.08170500277659i	-1.18633331403923-0.10229248823802i	-0.987178437517702-0.132554414433286i	-0.75311417557489-0.169465946785201i	-0.489892668951149-0.209706675112451i	-0.20409087699627-0.250198404355598i
31	3.1052817633454-0.74558167233979i	2.82734873850759-0.76957861618598i	2.48900026289438-0.78580059891995i	2.10691655139192-0.79475541063247i	1.70051341295286-0.79730712665994i	1.29039198414059-0.79453970677526i	0.896658544493084-0.787596710772789i	0.537296260335889-0.77752292453675i	0.226766750675813-0.765135217357229i	-0.025008529686993-0.750946549266111i	-0.213185098695416-0.735158836921586i	-0.338009570346744-0.717728470171633i	-0.404335452373402-0.69849461185058i	-0.420724857718675-0.677347512967941i	-0.3982664829303-0.654404506052553i	-0.349266546656819-0.630157216417325i	-0.285973214738288-0.605556045232589i	-0.219477182224564-0.582007093378044i	-0.158895566821832-0.561271088389226i	-0.110899480702129-0.545271146320458i	-0.079595149843513-0.535833302328253i	-0.066721695216154-0.534397571976446i	-0.072091874463801-0.541745288507318i	-0.094179316211206-0.557789053233752i	-0.13074868368571-0.581464596032501i	-0.17943295931683-0.610750255341789i	-0.238181813131028-0.642821827989291i	-0.305532645460049-0.674331049074671i	-0.380686687719743-0.701777925593979i	-0.463402032381836-0.721933189126341i	-0.553739984470021-0.732259125111639i	-0.651718197879856-0.731275879585973i	-0.756932497731855-0.718825936641591i	-0.86820913038033-0.696200829227578i	-0.983341450427035-0.666109691201837i	-1.09895146016845-0.63248703371451i	-1.2104992475023-0.60015511055118i	-1.31244441296033-0.57437253690551i	-1.39854511983969-0.56031383649693i	-1.46226428075849-0.56253307226067i	-1.49724011009216-0.58446784271358i	-1.49777093206136-0.62803733112038i	-1.4592624097924-0.6933799012819i	-1.37858944499803-0.77876259049402i	-1.25433456689188-0.88067793896843i	-1.08687881205958-0.99412458731614i	-0.87833847979557-1.11304900744073i	-0.63235982866015-1.23090879784145i	-0.35380150513726-1.34130522403716i
32	3.16197819492827+0.11728753694902i	2.86307234814318+0.15170057524673i	2.50588676183117+0.18311371141368i	2.10578255407775+0.20943649891573i	1.68060839245565+0.22873718585547i	1.24945176942157+0.2393975541047i	0.831273056813764+0.240240004296302i	0.443554409709287+0.230610040552761i	0.101095301391296+0.210402581126603i	-0.184929930739789+0.180028030472796i	-0.407567623498168+0.140322755135211i	-0.564288972600158+0.092417159923289i	-0.656803381543541+0.037581517210462i	-0.690524862992935-0.022926224571959i	-0.673771456599704-0.087986117114968i	-0.616801921150445-0.156694576624556i	-0.530803844410862-0.228382032406008i	-0.426942339298917-0.302566452172628i	-0.315560337261505-0.378850390674148i	-0.2055935737239-0.456779526723003i	-0.104230226293602-0.535688501528684i	-0.016811708691517-0.614563872499692i	0.053058161594561-0.691953375594909i	0.103250040358714-0.765945406061986i	0.132758331265233-0.834233384011975i	0.141330952278517-0.894267789086862i	0.129140194733846-0.943485843304065i	0.096540637683327-0.979596921209416i	0.04394107888568-1.00089242669696i	-0.02820292511037-1.00654333979229i	-0.119288278057614-0.996847583444956i	-0.228383017495013-0.97339285452404i	-0.354002353063939-0.939108103607036i	-0.493884414992574-0.898187492850454i	-0.644806800321622-0.855883194643278i	-0.802478764359594-0.81817649978284i	-0.961533839715418-0.791349115333018i	-1.11563519498773-0.78148713875529i	-1.25769268335446-0.79395810625571i	-1.38017774341246-0.83290608724816i	-1.47551140582567-0.90081064572634i	-1.53649268726483-0.9981524816853i	-1.55673035964205-1.12322183176111i	-1.53104084090495-1.27209564939165i	-1.45577873119102-1.43879687804696i	-1.32907386236771-1.61563471369024i	-1.15095878508214-1.79370977289634i	-0.92338218922093-1.96355380976542i	-0.65011541437651-2.11586131943284i
33	3.6019885465431+1.15191951043889i	3.31828588307596+1.25038356027508i	2.97592711562906+1.33648650156702i	2.5880661109555+1.4066556797389i	2.17023452856885+1.45774615879857i	1.73940553313819+1.48721828325182i	1.31294424603988+1.49327570208937i	0.90753347799964+1.47495236088265i	0.5381657794414+1.43214253696966i	0.21728543511666+1.36557436839203i	-0.04585238745023+1.27673361563732i	-0.2455614719966+1.16774967668135i	-0.37982681761279+1.04125935591982i	-0.450140636713558+0.90026503460674i	-0.461108405785385+0.74800253356642i	-0.41988058552516+0.587830327783862i	-0.3354772255242+0.423146468330074i	-0.218075715615658+0.257333469459662i	-0.0783267731760735+0.0937255421852047i	0.0732482461106262-0.0644121180355054i	0.226742281879867-0.21390496643375i	0.373212034385774-0.35170487746229i	0.504892429230555-0.474950975136914i	0.615291939665726-0.581061992242446i	0.699195602017738-0.667860660665027i	0.752608283213494-0.733724065853523i	0.772671190738936-0.777747700050917i	0.757580421292831-0.7999060226295i	0.706528709948208-0.80118938035588i	0.619681937230108-0.783696566290342i	0.498191895942242-0.750664192882056i	0.344237675389646-0.706418210784806i	0.161080846726196-0.656238868088852i	-0.046884895034123-0.606137569222851i	-0.274110581841354-0.562551790107375i	-0.513915030436072-0.531971783501614i	-0.758570116457465-0.52051968364556i	-0.999458670865077-0.533507307346783i	-1.22730858732355-0.57500306496858i	-1.43249941830933-0.64744064382579i	-1.6054306290148-0.7513022885573i	-1.7369343961694-0.88490742938884i	-1.81871090264175-1.04433303196567i	-1.84376087545733-1.22348539913355i	-1.80678888018601-1.41433442154076i	-1.70455168817417-1.60731079550852i	-1.53612877317706-1.79185503548786i	-1.30309640493446-1.95709491811065i	-1.00959248319449-2.09261616664395i
34	4.61324827201736+2.34472811266422i	4.39548208509295+2.50898692792867i	4.11761804896067+2.65200451094974i	3.78991818648532+2.76882958481987i	3.42491750808396+2.85513912699643i	3.03676432364205+2.9074625829526i	2.64045080098803+2.92336735227942i	2.25098947547434+2.90159341959863i	1.88259569018238+2.84212902091054i	1.54793455450107+2.74622385994322i	1.25748417391102+2.61634108765221i	1.01905547689345+2.45605350785022i	0.83749430700748+2.26989283289615i	0.71457524484321+2.06316299054779i	0.64908066082997+1.84172936455794i	0.63704442992075+1.61179551563429i	0.67212888405332+1.37967762034368i	0.74609678036833+1.15158494332623i	0.849337615287274+0.933412530897707i	0.971409269625433+0.730550366386533i	1.10156102365042+0.54771175743211i	1.2292114096527+0.388782900785i	1.34436299747936+0.25669541095694i	1.4379448776004+0.15332398775199i	1.50208132295227+0.0794121127755i	1.53029115051228+0.03452943044168i	1.51762626405604+0.01706500850072i	1.46075966189991+0.02426075859682i	1.35803303884582+0.05228878294905i	1.2094724078853+0.09637524983437i	1.0167774414844+0.15097163083125i	0.783287044856418+0.209971870419132i	0.513920546651494+0.266971458736923i	0.215091259575661+0.3155616080914i	-0.105412657069205+0.349648949493615i	-0.438585912095188+0.36378850250064i	-0.774407970978262+0.353515247828344i	-1.10209335009962+0.31565756224819i	-1.41039219121135+0.24861419009169i	-1.6879397934723+0.15257548932676i	-1.92364994924821+0.02966960677513i	-2.10714271804521-0.11598475784113i	-2.229192976735-0.27833500507401i	-2.28218203634604-0.44957284512264i	-2.26053117325238-0.62044068765953i	-2.16109344762836-0.78066570088168i	-1.98347901452605-0.91951248482195i	-1.73028955821695-1.02643577542976i	-1.40723969478309-1.09180471659794i
35	6.37180925807911+3.70032518469605i	6.28142913928638+3.93720060627368i	6.12938828079838+4.1464852009595i	5.92239504909822+4.32240856884811i	5.6692133857128+4.45999591316952i	5.38022925860797+4.5553194506841i	5.06691904393262+4.60570977789632i	4.74125363196195+4.60991352165751i	4.41507677006211+4.56818671281991i	4.09949772665335+4.48231720991988i	3.80433668612701+4.35557384404469i	3.53765659189432+4.19258440346533i	3.30540796089919+3.99914878231166i	3.11120424099783+3.78199727863345i	2.95623545092225+3.54850690951769i	2.83931804324544+3.30639056521957i	2.75707001015663+3.06337479038974i	2.70419290509735+2.82688198115564i	2.67383716316475+2.6037319130012i	2.65802410855792+2.39987590597337i	2.64809733277689+2.22017475912192i	2.6351774903827+2.06822902380365i	2.61059759927701+1.9462674100203i	2.56630015228671+1.85509629228247i	2.49518220716264+1.79411054392976i	2.39137960207641+1.76136340274156i	2.25048608977965+1.75369085506809i	2.06970714358752+1.76688419540896i	1.84795122954883+1.79590302075853i	1.58586335180665+1.83511996986343i	1.28580666715764+1.87858799690509i	0.95179803343247+1.92032081979246i	0.58940268519943+1.95457731328998i	0.20559205487941+1.97614090863451i	-0.19143265466069+1.98058538524048i	-0.59244991035031+1.96451867749344i	-0.98746012706611+1.92579638496018i	-1.36596112244605+1.86369653855998i	-1.71725686663874+1.77904688350917i	-2.03079857286389+1.67429561965716i	-2.29655521882406+1.55351639615433i	-2.5054078172766+1.42233865330678i	-2.64955833943032+1.28779542785358i	-2.72294041313224+1.15808275726404i	-2.72161513438293+1.04222803336618i	-2.6441319752359+0.94966914723894i	-2.49183230138641+0.8897519594264i	-2.26907186959498+0.87116026319383i	-1.98333923244303+0.90129953873347i
36	8.95859910757611+5.30125924163349i	9.05004567015001+5.63893574371942i	9.07706230376058+5.94871797633901i	9.04218854412561+6.22463793450642i	8.94970639268187+6.46153813573375i	8.80539806776382+6.65530304825198i	8.61622641936019+6.8030509488686i	8.38995746204865+6.90327400855135i	8.1347484104077+6.95591713507074i	7.85872679110265+6.96238956809657i	7.56958648435393+6.92550718110759i	7.274224913222+6.84936761119021i	6.97844221912375+6.73916440865617i	6.68671845281831+6.60095007753769i	6.40207900429749+6.44136090233473i	6.12605219676826+6.26731861705002i	5.85871670515855+6.08572513098507i	5.5988307260438+5.90316662308992i	5.34403004826772+5.72564237591225i	5.0910786681603+5.55833184174453i	4.83615354536292+5.40541078432611i	4.57514455025704+5.26992413717578i	4.30395152263475+5.15371971375103i	4.01876243732507+5.05744335527942i	3.71629966013301+4.98059275883911i	3.39402482491712+4.92162431013581i	3.05029659881948+4.87810492384805i	2.68447917284969+4.84689928012206i	2.29700241274039+4.8243819810118i	1.88937699754862+4.80666400730938i	1.46416941945518+4.78982334067072i	1.02494237596358+4.77013058022411i	0.57616591266869+4.74426164164413i	0.12310381808971+4.70949097892562i	-0.32832154855926+4.66386002222527i	-0.77168433148124+4.60631651945203i	-1.20022990961739+4.53682109978317i	-1.60707008422845+4.45641761011183i	-1.98539994575093+4.36726365649846i	-2.32873727016272+4.27261743662356i	-2.63118403696067+4.17677656788615i	-2.88770753227131+4.08496443675833i	-3.09443562603886+4.00315987178203i	-3.24895742140016+3.93786690930473i	-3.3506168872627+3.89582325564781i	-3.40078368676881+3.88364883975928i	-3.40308262091959+3.90743956785292i	-3.36356132550634+3.97231587588564i	-3.29077544667613+4.08194063483739i
37	12.2624110519354+7.2523875115458i	12.5593537960992+7.7339982915441i	12.7860888296483+8.1934355965073i	12.9408892537878+8.6246137637709i	13.0235000784256+9.02206744544i	13.0350623462402+9.3811403362398i	12.9779811673829+9.6981428957053i	12.8557468633066+9.9704703467005i	12.6727211039608+10.1966743506652i	12.4339017222452+10.3764843706195i	12.1446806726262+10.5107776580025i	11.8106093234442+10.6014998316432i	11.437183981565+10.6515409369475i	11.0296623763374+10.6645744673882i	10.5929189826464+10.6448689097749i	10.131343798236+10.5970827915252i	9.6487857942693+10.5260548676909i	9.1485390168273+10.4366009545381i	8.633366491237+10.3333280253786i	8.1055548816351+10.2204746235756i	7.5669914280801+10.1017845589557i	7.019254086976+9.9804184168558i	6.4637060198228+9.85890482451204i	5.90158651580759+9.7391308910436i	5.33409193679921+9.62236895297812i	4.76244213460634+9.50933487308335i	4.18792978266714+9.40027176685982i	3.61195196175434+9.29505222501461i	3.03602494076191+9.19329186084015i	2.46178424345182+9.09446728300605i	1.89097269515132+8.99803227417638i	1.3254191744282+8.90352690714983i	0.76701029970342+8.81067539792753i	0.21765637126892+8.71946952453087i	-0.32074826972282+8.63023529542412i	-0.84637151158795+8.54368113118822i	-1.35749846066935+8.46092607502356i	-1.85259790994784+8.38350647525019i	-2.33040318100696+8.31335924756327i	-2.79000970409328+8.2527793405545i	-3.23099046278564+8.20434855040603i	-3.65352851089498+8.17083253935208i	-4.05856327978637+8.15504299003472i	-4.44794452041554+8.15966243637669i	-4.8245847153743+8.18703056974163i	-5.19259794558621+8.23889278206803i	-5.55741081711196+8.31611435203311i	-5.92582945103516+8.41836689679557i	-6.30604598242743+8.54379730624094i
38	15.9627041443821+9.4962836299024i	16.4468021981197+10.1425160702414i	16.8519432748284+10.7729963769853i	17.1729075177262+11.3810819491966i	17.4058144645376+11.9604761922827i	17.5481736236426+12.5053907871431i	17.5988925648139+13.0106907549328i	17.5582444755675+13.4720163346063i	17.4277989067789+13.8858769089985i	17.2103208689531+14.2497137158843i	16.9096444623589+14.5619297614197i	16.5305277859129+14.8218870982868i	16.0784959666476+15.0298733184369i	15.5596788180531+15.1870406242956i	14.9806489399662+15.2953220812299i	14.3482651098266+15.3573305398049i	13.6695246960338+15.3762462003642i	12.9514276644409+15.3556988595649i	12.2008536572787+15.2996505473922i	11.4244526908804+15.2122835839909i	10.628549309258+15.0978981344519i	9.8190595781383+14.9608222108108i	9.0014201084687+14.8053358671912i	8.1805283281672+14.6356101584932i	7.3606934184469+14.455660376895i	6.5455976208683+14.2693122163922i	5.7382679199447+14.0801788912295i	4.941058333212+13.8916468683912i	4.1556431290917+13.7068677573338i	3.3830211978186+13.5287539955843i	2.6235315059283+13.359976219557i	1.8768790857188+13.2029605457116i	1.1421703942535+13.0598843337413i	0.4179561953918+12.932669292274i	-0.2977205338209+12.8229709647854i	-1.0072746913878+12.7321636676371i	-1.7135304394671+12.6613198395259i	-2.4196771671779+12.6111825281225i	-3.1292328829801+12.5821294398218i	-3.8460170632617+12.5741266907839i	-4.5741337541777+12.5866702164047i	-5.3179641495366+12.6187128223629i	-6.0821660472312+12.6685751875953i	-6.8716756570564+12.7338398333889i	-7.6917053599564+12.8112281981804i	-8.5477293867244+12.8964625092575i	-9.4454481804591+12.984116077954i	-10.3907216072423+13.0674578719924i	-11.3894613315296+13.1382995974656i
39	19.6143253944266+11.6743901633566i	20.2317646500308+12.4437283672034i	20.7604072600068+13.1972707889274i	21.1928836897637+13.9273542916507i	21.5231376476567+14.6264702762041i	21.7465486522642+15.2874278705401i	21.8600183619112+15.9035117073642i	21.8620185519392+16.4686293548142i	21.7525999534413+16.9774439096429i	21.5333624619885+17.4254878981657i	21.2073884296267+17.8092554165927i	20.7791418216016+18.1262703303107i	20.2543369167427+18.3751292877455i	19.6397809365177+18.5555192347218i	18.943195494957+18.6682099894646i	18.1730220743087+18.7150232134667i	17.3382168633704+18.69877975633i	16.4480402676292+18.623227842246i	15.5118462368812+18.4929548934659i	14.5388762817907+18.3132859555946i	13.538062688835+18.0901717151324i	12.5178450125094+17.8300690039731i	11.4860034391759+17.539816496424i	10.4495120885688+17.2265080516122i	9.4144147531436+16.8973658666032i	8.3857249765123+16.5596153079664i	7.3673517445051+16.2203630006772i	6.3620514123684+15.8864794848259i	5.3714058296863+15.5644875069936i	4.3958259665482+15.2604567923518i	3.4345797118517+14.9799059388336i	2.4858419344295+14.7277118771294i	1.5467644008841+14.5080271412302i	0.613562763228+14.3242049884637i	-0.3183824041975+14.1787321957239i	-1.2544135992991+14.0731691475374i	-2.2004763683536+14.0080966375107i	-3.1629938863485+13.9830686510674i	-4.1487382491032+13.9965703138919i	-5.1646999071132+14.0459802101936i	-6.217955872856+14.1275364304725i	-7.3155364721757+14.2363060277603i	-8.4642895572131+14.3661580626205i	-9.6707403334318+14.5097411046645i	-10.940944361077+14.658466918122i	-12.2803309544632+14.8025030565195i	-13.6935341948469+14.9307781703594i	-15.1842091528803+15.0310049145088i	-16.754831721425+15.0897263334352i
40	22.7799966596817+13.2237215436225i	23.4586977946412+14.0089195452342i	24.0399610292352+14.7681096397074i	24.5156472502289+15.4925373319917i	24.878936010204+16.1735652703606i	25.1244731205434+16.80285036754i	25.2484855694193+17.3725218515192i	25.248860169644+17.875355490052i	25.1251834186946+18.3049392475564i	24.8787412097194+18.6558258115883i	24.5124782237946+18.9236677596242i	24.0309180161237+19.1053316100575i	23.4400459402946+19.1989875927477i	22.7471580969609+19.204172658374i	21.9606804133716+19.1218249934919i	21.0899627312265+18.954289089499i	20.1450533824273+18.7052911988881i	19.1364601526179+18.3798857730805i	18.0749037652697+17.9843741876204i	16.9710700656111+17.5261977012449i	15.8353669513503+17.0138071485117i	14.6776917989876+16.4565123192572i	13.5072146885028+15.8643143249939i	12.3321821573219+15.2477244898887i	11.1597455418472+14.61757343383i	9.9958172188643+13.9848140426363i	8.8449572685069+13.3603219540978i	7.710292274186+12.7546970392447i	6.593467181362+12.1780691389163i	5.4946303829091+11.6399110408183i	4.4124515080718+11.1488613673269i	3.3441707848054+10.7125597056014i	2.2856783371173+10.3374959657575i	1.2316213797529+10.0288756166114i	0.17553698583486+9.79050213806622i	-0.88999207419062+9.62467775986362i	-1.97316100159934+9.53212334174764i	-3.0827487201881+9.51191810121262i	-4.22790821619834+9.56145981958132i	-5.417943874643+9.67644615840224i	-6.66207811600766+9.85087779379348i	-7.969209562733+10.0770842177647i	-9.3476649503208+10.345773247044i	-10.8049470715161+10.6461054985111i	-12.3474812264329+10.9657953058244i	-13.9803629613845+11.2912397276842i	-15.7071103190651+11.6076773929512i	-17.5294243851703+11.8993788973382i	-19.4469625808403+12.1498702664989i
41	25.1761825677322+13.7377201282982i	25.8502280037105+14.4178383933339i	26.4217944471451+15.0555077903821i	26.8830860104355+15.6414752885042i	27.227604958753+16.1666951492466i	27.4502933965048+16.6225138462024i	27.5476458302277+17.000857371245i	27.5177889858891+17.2944163361908i	27.3605261115194+17.4968241412712i	27.0773439448987+17.6028234885424i	26.6713815385704+17.6084166719503i	26.1473611765819+17.5109953731666i	25.5114826542557+17.3094461247999i	24.7712831900113+17.0042281562332i	23.9354661649895+16.5974209935493i	23.013702713599+16.0927399214843i	22.0164108921435+15.4955182070452i	20.9545177146561+14.8126558047308i	19.8392097519702+14.0525350851966i	18.6816782348856+13.2249049264774i	17.4928646840181+12.3407352551875i	16.2832130122213+11.4120448029604i	15.0624338201684+10.4517054329503i	13.8392862460718+9.4732268789007i	12.6213822544417+8.4905261161414i	11.4150176766471+7.5176858456945i	10.2250336697569+6.568706719897i	9.05471156201058+5.65725797536426i	7.90570332500927+4.79643107533184i	6.77799917444892+3.99850081016003i	5.66993307067646+3.27469807616732i	4.5782261822475+2.63499826449865i	3.49806770122993+2.08792885949425i	2.42323176578593+1.64039948562764i	1.34622865746337+1.29755726783941i	0.25848789813403+1.06266999417808i	-0.849429627778963+0.937039201405416i	-1.98759386085312+0.91994494958134i	-3.16644582715275+1.00862371281304i	-4.396520136575+1.19828048863014i	-5.6881542650434+1.48213591230827i	-7.05118953071711+1.8515088458866i	-8.49466902273145+2.29593458268794i	-10.0265380708759+2.8033184528663i	-11.6533531490764+3.3601242189128i	-13.3800053728226+3.9515961975031i	-15.2094649641187+4.5620135226929i	-17.1425531958615+5.1749743657468i	-19.177748365491+5.773707244175i
42	26.7786631966054+13.3885950255459i	27.4113436842477+13.9165194726904i	27.9418134580041+14.3907642882875i	28.3632098215875+14.8028344569689i	28.6698653429642+15.1445734360886i	28.8574249376195+15.4083342198724i	28.9229383349364+15.5871508709438i	28.8649250121704+15.674906424957i	28.6834093255133+15.6664929519743i	28.3799242893425+15.5579595566261i	27.9574832313792+15.3466442225128i	27.4205193597963+15.0312856547944i	26.7747940940659+14.6121116439076i	26.0272758103567+14.0909009538577i	25.1859914112896+13.4710163173447i	24.2598538273531+12.7574067802565i	23.2584691742392+11.9565783599114i	22.1919278108316+11.0765327427916i	21.0705839541248+10.126674524986i	19.9048288012997+9.1176882684032i	18.7048622807222+8.0613873848785i	17.4804686017513+6.9705375469142i	16.2408007004816+5.8586579386519i	14.9941784906324+4.7398041874602i	13.7479055341829+3.6283372425013i	12.5081083556451+2.5386827829712i	11.2796021492544+1.4850859406445i	10.0657860829792+0.4813662081499i	8.86857080064921-0.45932262086363i	7.68834007708619-1.32472276438668i	6.52394790373094-2.10368852943548i	5.37275158585195-2.78638397805809i	4.23068072784463-3.36445838973016i	3.09234128005417-3.83119617001832i	1.95115312751375-4.18163834214251i	0.7995190255419-4.41267327659576i	-0.37097796386335-4.52309485271326i	-1.56935200098201-4.51362679520648i	-2.80497101150343-4.38691248040874i	-4.08729683100574-4.14747005567366i	-5.42561402429201-3.80161325744456i	-6.82875287860925-3.35733884718624i	-8.3048124243678-2.82418210922006i	-9.86088960914727-2.21304237090215i	-11.502820927722-1.5359810140121i	-13.2349428787409-0.8059949465301i	-15.0598775631644-0.0367689946411i	-16.9783495463194+0.7575888477924i	-18.9890397611558+1.5628249171773i
43	27.7878120105549+12.9852579320586i	28.3771510899036+13.4395014786413i	28.8694974128939+13.8448380393709i	29.2588924732469+14.1947626816123i	29.540369504475+14.4831628330675i	29.7100407926181+14.7044496840743i	29.7651663505278+14.8536870944i	29.7042020081758+14.9267148364834i	29.5268254189498+14.9202629784611i	29.2339389734097+14.8320542740636i	28.827649136087+14.6608915848405i	28.3112222633351+14.406727612151i	27.6890175062705+14.0707145575186i	26.966397937928+13.6552317525668i	26.1496215539191+13.163889792969i	25.2457142682438+12.60151026101i	24.262327448996+11.9740807124898i	23.2075829027943+11.2886852180907i	22.089908514119+10.5534113681441i	20.9178679706386+9.7772352537924i	19.6999881545082+8.9698865079861i	18.4445878509853+8.1416960088462i	17.1596114199243+7.3034292996529i	15.8524709948758+6.4661091504668i	14.5299006221843+5.6408309654034i	13.1978255333668+4.838574919338i	11.8612494637863+4.0700187842834i	10.5241625954009+3.3453553783529i	9.18947231774801+2.67411844207388i	7.85895857598306+2.06502052405391i	6.5332551144282+1.52580614972722i	5.21185743524512+1.06312316460337i	3.89315778096859+0.68241470046523i	2.57450692305821+0.38783372388302i	1.25230200269688+0.18218160640529i	-0.0779008687085128+0.066871619998539i	-1.42125107664168+0.04191772427045i	-2.78344738892875+0.10594848714781i	-4.17056411421183+0.25624547988445i	-5.58886286372674+0.48880502062335i	-7.04459368404284+0.79842171632087i	-8.54378971677379+1.1787918767241i	-10.092059868939+1.6226345503923i	-11.6943842323388+2.1218276638345i	-13.3549171593613+2.6675565315788i	-15.0768029735315+3.2504718471332i	-16.8620092539735+3.8608541612979i	-18.7111824732098+4.4887818036642i	-20.623530478838+5.1242992038197i
44	28.4644744976057+13.3590582480797i	29.0319982951456+13.8879809045362i	29.5113791138535+14.3879243332303i	29.8973049961565+14.854618680134i	30.1852086789467+15.2840991776013i	30.3713312330403+15.6727872423459i	30.4527734247231+16.0175677140605i	30.427533635353+16.3158602063386i	30.2945314351907+16.565682589003i	30.0536161894466+16.7657047295551i	29.7055603710704+16.915290790933i	29.2520375590523+17.0145286105979i	28.6955854059558+17.0642449674756i	28.0395541573714+17.0660058716154i	27.2880415927425+17.0221013778143i	26.4458155259582+16.9355148183724i	25.5182252503862+16.809876759713i	24.5111035325577+16.6494043999689i	23.4306609482917+16.4588275264323i	22.2833745122286+16.2433025296122i	21.0758726748265+16.0083163116667i	19.8148188488198+15.7595822193048i	18.5067956794144+15.5029303645024i	17.1581922889675+15.2441948620947i	15.7750967077223+14.9891006052964i	14.3631956476166+14.7431522148376i	12.927683686636+14.5115277337675i	11.47318380697+14.2989794999469i	10.0036810717177+14.1097444164267i	8.522471032401+13.9474655634726i	7.0321242335258+13.8151267644351i	5.53446792149+13.7150013423905i	4.0305857742505+13.6486158984351i	2.5208361468267+13.6167295196209i	1.0048889781737+13.6193283991815i	-0.5182188696261+13.6556354382289i	-2.0500104642302+13.7241340102019i	-3.5924788828249+13.8226047195941i	-5.1479819723589+13.9481736858783i	-6.7191236621732+14.0973706411331i	-8.3086241093349+14.2661949524537i	-9.9191813441647+14.450187572169i	-11.5533274372792+14.6445068820014i	-13.2132825170257+14.8440064308863i	-14.900810214206+15.0433126670585i	-16.6170782863817+15.2369009278075i	-18.3625282644328+15.4191681675926i	-20.1367579583869+15.5845011678975i	-21.938420548775+15.7273392698638i
45	28.9538419358292+14.4773807493408i	29.5291431675859+15.163166377255i	30.0282774647182+15.8416476612537i	30.4465360593885+16.5099120346367i	30.7797337576235+17.1651816183424i	31.0242555962938+17.8048561636531i	31.1770961183075+18.4265530740202i	31.2358905554644+19.0281434071491i	31.1989373381672+19.6077828184079i	31.0652114913815+20.1639365013432i	30.8343686243585+20.6953973094279i	30.5067393752201+21.2012964026764i	30.0833143282195+21.6811059497198i	29.565719579141+22.1346336254315i	28.9561832808934+22.5620088702485i	28.2574936550676+22.9636611130471i	27.4729491044048+23.3402903972222i	26.6063012042316+23.6928310814655i	25.6616914864946+24.0224095044635i	24.643583056603+24.3302966983307i	23.5566881993546+24.6178574015033i	22.4058932341047+24.8864967512957i	21.1961819692284+25.1376061236736i	19.9325591797522+25.3725096287008i	18.6199755875052+25.5924127617887i	17.2632558577582+25.7983546523009i	15.8670311373806+25.9911652430316i	14.4356776442785+26.1714285792933i	12.9732627735105+26.3394531893222i	11.483500109415+26.4952503047221i	9.9697146230643+26.6385204084993i	8.4348191886527+26.768648318012i	6.8813033700322+26.8847067209305i	5.3112352094801+26.9854677947969i	3.7262764959745+27.0694222659084i	2.1277117021546+27.1348050117803i	0.5164904615246+27.1796260935056i	-1.1067168843559+27.2017059290523i	-2.741451498158+27.1987131936489i	-4.3873872162878+27.1682039649115i	-6.0442422410625+27.1076606222482i	-7.7116832773363+27.0145290641167i	-9.3892243686229+26.8862529223244i	-11.0761229857593+26.7203036267744i	-12.7712761715751+26.5142054015534i	-14.4731197358928+26.2655545464522i	-16.1795336153672+25.9720326673613i	-17.8877565524068+25.6314138531834i	-19.5943131987816+25.2415661433118i
46	29.1577709095758+15.2535266858792i	29.7604572862429+16.0244257792932i	30.3015785014969+16.7973573075392i	30.7771940672974+17.5696258658584i	31.1837142945962+18.3385370095291i	31.5179321225034+19.1014246647679i	31.7770504901253+19.8556775453892i	31.9587048193035+20.5987639759731i	32.0609802436028+21.3282545528223i	32.0824232928202+22.0418421229404i	32.0220478223205+22.7373586278939i	31.8793350619506+23.4127884422812i	31.6542277494383+24.0662779335271i	31.3471184073056+24.696141078111i	30.9588319196351+25.300861085839i	30.4906026646459+25.8790881046068i	29.9440465599589+26.4296331991781i	29.3211284785163+26.951458914481i	28.6241255929834+27.4436668424348i	27.8555873035509+27.9054827070976i	27.0182924965023+28.336239561986i	26.1152049666581+28.7353597522532i	25.1494279134905+29.1023363301209i	24.1241584857879+29.4367146224276i	23.0426434004878+29.7380746331428i	21.9081366948895+30.0060149209862i	20.7238606850473+30.2401385236853i	19.492971194022+30.4400414078062i	18.2185280793267+30.6053038094419i	16.9034720272154+30.735484700277i	15.5506084908319+30.8301194704695i	14.1625995287128+30.8887207699542i	12.7419641495889+30.9107822992457i	11.2910875896476+30.8957851960143i	9.8122397412251+30.8432065311074i	8.307602720232+30.7525293135895i	6.77930730753+30.6232533146302i	5.2294777321854+30.4549059598355i	3.660283988292+30.2470525130729i	2.0740005991327+29.9993047850165i	0.4730704708883+29.7113276481782i	-1.1398277784081+29.3828427272646i	-2.7617108614181+29.0136287578648i	-4.3892222815396+28.6035182646863i	-6.0185664136328+28.1523903981809i	-7.6454475154588+27.6601599793071i	-9.2650160289781+27.1267630289088i	-10.8718245159347+26.5521392921829i	-12.4597954890514+25.9362125005497i
47	28.7253910675053+14.4679068809369i	29.3485259238744+15.150306963017i	29.9256408793283+15.8288286297621i	30.4536841631223+16.5004549348441i	30.9298186075304+17.1621393610799i	31.35143912183+17.81083426038i	31.7161873894803+18.4435197965957i	32.0219635950928+19.057232953699i	32.2669350332032+19.6490961677008i	32.4495415003541+20.2163451470087i	32.5684974251352+20.7563554625041i	32.6227907471297+21.2666675150778i	32.6116786146209+21.7450095239836i	32.5346800317722+22.1893182230872i	32.3915656480659+22.5977570025613i	32.1823449452073+22.9687312891896i	31.9072511384837+23.3009010173849i	31.5667241695898+23.5931901033504i	31.1613922249299+23.8447928944817i	30.692052265995+24.0551776231313i	30.1596501050677+24.2240869462887i	29.5652605986237+24.351535698842i	28.9100685606985+24.4378060263707i	28.1953510174627+24.4834400927012i	27.4224614306362+24.4892305769449i	26.5928165095788+24.4562091840775i	25.7078862085055+24.3856333923911i	24.7691874650966+24.2789716509612i	23.7782821789246+24.1378872216315i	22.7367798521208+23.964220834439i	21.6463452205075+23.7599722947381i	20.5087110915502+23.5272811467401i	19.3256964769936+23.2684064641883i	18.0992299646532+22.9857058070094i	16.8313781178822+22.6816133555951i	15.5243785257051+22.3586172143634i	14.1806769551096+22.0192358656749i	12.8029678836968+21.6659937559454i	11.3942375204594+21.3013960093519i	9.9578082599562+20.9279022917514i	8.4973833658838+20.5478998885672i	7.0170905494583+20.1636761149734i	5.5215230014809+19.7773902435302i	4.0157763596343+19.3910452115432i	2.5054800491572+19.0064594551843i	0.9968214297102+18.6252393065172i	-0.5034387827046+18.2487524791489i	-1.9879612701059+17.8781032539772i	-3.448834369706+17.51411005383i
48	27.2445831847125+11.9694793210799i	27.8527215956722+12.4266540594581i	28.4289004447689+12.8666742071942i	28.9708457785885+13.2862967118941i	29.4763799519028+13.6822906929315i	29.9434266111247+14.0514714593424i	30.3700141550409+14.3907357271684i	30.7542776947815+14.6970976279673i	31.0944595697829+14.9677250743666i	31.3889085119055+15.199976029224i	31.6360775853079+15.3914342126202i	31.8345210645791+15.5399437758162i	31.9828904473352+15.6436424735798i	32.0799298293464+15.7009928758588i	32.1244708995721+15.7108111764497i	32.1154278385209+15.6722931796833i	32.0517924253786+15.5850370757315i	31.9326296766058+15.4490626502781i	31.7570743504418+15.2648266142676i	31.5243286572361+15.0332337834358i	31.2336615140372+14.7556438844928i	30.8844096727756+14.4338738143031i	30.4759810340819+14.0701952293475i	30.0078604328323+13.6673273943579i	29.4796181465461+13.2284252705493i	28.8909213336047+12.757062874701i	28.2415485549049+12.2572119899265i	27.5314074702185+11.733216356895i	26.7605557296477+11.1897615202498i	25.9292250018539+10.6318405488174i	25.0378479951606+10.0647158898686i	24.0870882364603+9.4938776572014i	23.0778722776221+8.9249986902651i	22.0114239016179+8.3638867570984i	20.8892998029247+7.816434307661i	19.71342612123+7.2885662163561i	18.4861351165294+6.7861859832689i	17.2102011900113+6.3151208928965i	15.8888753813554+5.8810666568266i	14.5259174119647+5.4895320927107i	13.1256242978484+5.1457844155808i	11.6928545278915+4.8547957385462i	10.2330467953609+4.6211913974557i	8.75223228468375+4.44920072736269i	7.25703955334825+4.34261092658325i	5.75469111132525+4.30472464567512i	4.25299088822704+4.33832193260948i	2.76030189145492+4.44562715055283i	1.28551349612106+4.62828145985113i
49	24.5282402677329+8.9373971943403i	25.0751029489956+9.1628818513506i	25.6005864708526+9.3596758760995i	26.1028824188369+9.5245097986028i	26.5801702935667+9.6541681423186i	27.0306140237449+9.7455264316618i	27.4523581333522+9.7955896972757i	27.8435237379973+9.8015321025379i	28.2022045674108+9.760737279906i	28.5264632306701+9.6708389351392i	28.8143279573913+9.5297612517847i	29.0637900612843+9.3357586081581i	29.2728023816578+9.0874541048535i	29.4392789632146+8.7838763929875i	29.5610962343802+8.4244942922171i	29.6360959391049+8.0092486932679i	29.6620900662737+7.5385812523748i	29.6368680043223+7.0134594046653i	29.5582061262597+6.4353972499884i	29.423879981986+5.8064718978196i	29.2316792406113+5.1293348973324i	28.9794254855965+4.4072184241367i	28.6649929202043+3.64393594606i	28.2863319903673+2.8438771461431i	27.8414958771468+2.0119969411144i	27.3286697521085+1.1537984973228i	26.7462026269323+0.2753102127308i	26.0926415642713-0.6169432976673i	25.3667679512807-1.5159761055227i	24.5676354714322-2.4143815837617i	23.6946093454167-3.304378483647i	22.7474063493863-4.1778621564748i	21.7261350598257-5.0264605347779i	20.6313357203589-5.8415944233278i	19.4640190781782-6.6145415892224i	18.2257034979117-7.3365040836984i	16.9184496299768-7.9986781767885i	15.5448918900577-8.5923262402998i	14.108265997485-9.1088498755124i	12.6124318239909-9.5398635501675i	11.0618908214498-9.8772679853316i	9.4617973284165-10.1133225171562i	7.8179631009896-10.2407156518845i	6.1368544738893-10.2526330351027i	4.4255816325339-10.1428220685249i	2.6918795658808-9.90565242974797i	0.94408037212713-9.53617178254477i	-0.80892329604188-9.03015600735494i	-2.55772373449938-8.38415333353997i
50	20.7853454726997+7.0632557017261i	21.2405674197492+7.1673173754936i	21.6813305864588+7.2374168624458i	22.1060005679501+7.270283064026i	22.5128417429943+7.2627064061998i	22.9000099879336+7.2115755359353i	23.2655460341074+7.1139157345116i	23.6073697067452+6.9669287286534i	23.9232752914459+6.7680335438305i	24.2109282787173+6.5149080100747i	24.4678637372309+6.2055304999916i	24.6914865621745+5.8382214518601i	24.8790738360973+5.4116842083957i	25.0277795257869+4.9250446844117i	25.1346417198845+4.3778893647238i	25.1965925881222+3.7703011275973i	25.2104712143252+3.1028923891823i	25.1730394218191+2.3768350709589i	25.0810006718681+1.5938869054085i	24.931022073592+0.7564136150014i	24.7197594978942-0.1325934738467i	24.4438857388161-1.0695047870759i	24.1001216140148-2.0500451952779i	23.6852698424353-3.0692923621783i	23.1962514824844-4.1216810182859i	22.6301446589216-5.2010133723138i	21.9842252521641-6.3004758119977i	21.2560091706596-7.4126619810254i	20.4432957763697-8.5296022506736i	19.5442119861945-9.6427995342149i	18.5572565292987-10.7432713200745i	17.481343802728-11.8215977269597i	16.3158467363185-12.8679753117049i	15.0606380535632-13.872276289299i	13.7161292985701-14.8241127554676i	12.283306991228-15.712905436201i	10.7637652737576-16.5279564266976i	9.1597344224326-17.2585253252166i	7.4741046187364-17.8939081161656i	5.7104444047352-18.4235181121647i	3.8730132880351-18.8369682275627i	1.966768012177-19.124153826553i	-0.0026379315995-19.2753353681835i	-2.0288619061338-19.2812200586164i	-4.1048871210042-19.1330417182664i	-6.2230452082813-18.822638078137i	-8.3750464819044-18.3425247358328i	-10.5520178841414-17.6859650272894i	-12.7445485214465-16.847035105021i
51	16.4901399567481+7.5470468669009i	16.8440562815457+7.690352293795i	17.1883573603528+7.8024304291726i	17.5214438491311+7.8800697023316i	17.8415596058686+7.9201067172946i	18.1467839683151+7.919460279149i	18.4350252557421+7.875167180097i	18.7040157229389+7.7844194864683i	18.951308192873+7.6446030342031i	19.1742745889966+7.4533368082135i	19.3701065789197+7.2085128511161i	19.5358185279951+6.9083363196056i	19.6682529442199+6.551365282706i	19.7640885747872+6.1365498357828i	19.8198512896845+5.6632700879701i	19.831927859114+5.1313725689731i	19.7965826993946+4.5412045944195i	19.7099776267184+3.8936461273584i	19.5681946200044+3.1901386774067i	19.3672615535653+2.4327107885899i	19.1031808178395+1.6239996822552i	18.771960702594+0.7672686425624i	18.3696493723474-0.1335802410329i	17.8923712189269-1.0739983273348i	17.3363653317183-2.0487879880285i	16.698025782973-3.0521057552294i	15.9739433841974-4.0774712758517i	15.1609485308652-5.1177822443643i	14.2561547171509-6.165335429329i	13.2570022707503-7.2118538496795i	12.1613018307694-8.2485200946407i	10.9672770697156-9.2660157172014i	9.6736061443584-10.2545665658722i	8.2794613501076-11.2039938538711i	6.7845464499839-12.1037706996611i	5.1891311525471-12.943083808747i	3.494082223513-13.7108999046173i	1.7008907333589-14.3960364575107i	-0.1883050319966-14.9872362040636i	-2.1707014384415-15.473244899613i	-4.2428165510141-15.8428916986908i	-6.4004827180577-16.0851715186943i	-8.6388449972671-16.1893287074522i	-10.9523656713921-16.1449413079228i	-13.3348350390246-15.942005192996i	-15.7793885992159-15.5710173306705i	-18.2785306784881-15.0230574349667i	-20.8241644759629-14.2898672609879i	-23.4076284277905-13.3639268135728i
52	11.6802999422644+10.540329148436i	11.9070109291675+10.8864541942923i	12.1270006177785+11.2127202773093i	12.3386747100596+11.516318271356i	12.540265924259+11.7944711339444i	12.7298277873221+12.0444625923031i	12.9052297958546+12.2636673223923i	13.0641541276819+12.4495824157406i	13.2040940798058+12.5998599022363i	13.3223543995319+12.7123400714183i	13.4160536636895+12.7850853107574i	13.4821288461994+12.8164141572919i	13.517342196812+12.804935239144i	13.5182905337207+12.7495807662686i	13.481417030101+12.6496392156103i	13.4030255496005+12.5047868449888i	13.2792975586412+12.3151176627898i	13.1063116143449+12.081171477156i	12.8800653962741+11.803959649073i	12.5965002183143+11.4849881786914i	12.2515279243011+11.1262777635465i	11.8410600378007+10.7303804810912i	11.3610390032228+10.3003927661752i	10.8074713226112+9.8399643767234i	10.1764623604852+9.3533030678081i	9.46425255844272+8.8451747253943i	8.66725477235283+8.32089874606845i	7.78209241830125+7.78633848774293i	6.80563808945641+7.24788665835099i	5.73505228509522+6.71244555451456i	4.56782187556398+6.18740210965963i	3.30179791329434+5.68059776059217i	1.93523239045798+5.2002931926232i	0.4668135386877+4.75512807539936i	-1.10430073427401+4.35407595408511i	-2.7784516719616+4.00639451286613i	-4.55545115256126+3.72157147929978i	-6.43455620635342+3.50926648822343i	-8.41444692660182+3.37924927214582i	-10.4932081098436+3.3413345907015i	-12.6683149335531+3.4053143542762i	-14.9366229468499+3.5808874357731i	-17.2943626135909+3.8775876991762i	-19.737138607191+4.3047108036239i	-22.2599340132613+4.8712403667069i	-24.8571195501109+5.5857740903001i	-27.52246786883+6.4564504661222i	-30.2491729446138+7.4908766861572i	-33.029874519772+8.6960583848925i
53	5.1629008871228+15.0571395035899i	5.1671206025239+15.737032752274i	5.1622165317753+16.4155396837193i	5.1466733693019+17.0907189053722i	5.1188249574113+17.7606445741957i	5.0768507662181+18.4234269216138i	5.0187735924985+19.0772337954044i	4.9424586008379+19.7203130678424i	4.8456138235033+20.3510157416897i	4.7257922267358+20.9678195688301i	4.580395440628+21.5693529806652i	4.4066792374698+22.1544191150843i	4.201760829478+22.7220197121171i	3.9626280412639+23.2713786395066i	3.6861503953502+23.8019648006023i	3.3690921306715+24.313514170375i	3.0081271544376+24.8060507011705i	2.5998559071992+25.2799058381936i	2.1408240996332+25.735736385793i	1.6275432576877+26.1745404694884i	1.0565129905344+26.5976713454242i	0.4242448735221+27.0068488185868i	-0.2727121837229+27.4041680436892i	-1.0377452354814+27.7921054980856i	-1.8741494366664+28.1735219343563i	-2.7850992101469+28.5516621412138i	-3.7736186552372+28.9301513649702i	-4.8425514248705+29.3129882698275i	-5.994530314113+29.7045343434803i	-7.2319468157794+30.1094996847318i	-8.556920909735+30.5329251417484i	-9.9712713608511+30.9801608029223i	-11.4764868063191+31.4568408767558i	-13.0736979159976+31.9688550323838i	-14.7636509095516+32.5223163079624i	-16.5466827112548+33.1235257297908i	-18.422698017428+33.7789338203216i	-20.3911485425641+34.4950992077782i	-22.4510146982686+35.278644583528i	-24.6007899442867+36.1362102853018i	-26.8384680331948+37.0744058144058i	-29.1615333499362+38.0997596229052i	-31.5669545244521+39.2186675320093i	-34.0511814703973+40.4373401652529i	-36.6101459755749+41.7617497992497i	-39.2392659405267+43.1975770505242i	-41.9334533309775+44.7501578289999i	-44.6871258778465+46.4244309969179i	-47.4942225256454+48.2248871761603i
[truncated: 71 more columns]
