# Supplementary material for: Reconstructing spruce budworm outbreak severity: a comparison of paleoecological and tree-ring signals
Source: PLoS One. 2025 Aug 12;20(8):e0329406. doi: 10.1371/journal.pone.0329406 (PMC12342301; doi:10.1371/journal.pone.0329406)
Supplement: S16 Dataset — (ZIP) [file pone.0329406.s016.zip › Lake 5 wavelet data/Cross-wavelet_Lepidopteran_scales_GSI/cross_wavelet_power.corr.txt]

V1	V2	V3	V4	V5	V6	V7	V8	V9	V10	V11	V12	V13	V14	V15	V16	V17	V18	V19	V20	V21	V22	V23	V24	V25	V26	V27	V28	V29	V30	V31	V32	V33	V34	V35	V36	V37	V38	V39	V40	V41	V42	V43	V44	V45	V46	V47	V48	V49	V50
1	0.159158028614873	0.125699552196425	0.0798749515945119	0.0427654888609692	0.0211440409322852	0.0110018510614049	0.00660542100837279	0.00453734858303689	0.00337738653792614	0.00261822257427313	0.00208390854992141	0.0017047991920704	0.00143396313800197	0.00124095627475659	0.00110429484717821	0.000997712325771582	0.00090884579707037	0.000827531481927817	0.000737245096113339	0.000641856265267034	0.000549311869549084	0.000461191355768855	0.000396003645181354	0.000361280982975461	0.000344242568152247	0.000337787706501103	0.000332876098894558	0.000323495352259751	0.000310626468142315	0.000293271527931575	0.000272446308681074	0.000252248356138449	0.000235277255344911	0.000224110425602474	0.000220645208733002	0.000220026302513302	0.000214761211706925	0.000204404626182498	0.000191226428025045	0.000177032040136459	0.000169409190857433	0.000173813576882828	0.000182704705128071	0.00018714814213283	0.000186202278271784	0.000177032205697217	0.000157054076349802	0.000134937076551639	0.000118240493468014
2	0.210196847949826	0.16202764254517	0.0971697361972558	0.0466443994467082	0.0193901805051993	0.00829700523927562	0.00443808847426278	0.0029866832519419	0.00224501131720068	0.0017479795408409	0.0013845699409839	0.00112600205728171	0.000944522467066896	0.000820565516076977	0.000740016508560592	0.000678589756801523	0.000628487384831796	0.000582018478861497	0.00052055793003878	0.000449181698828578	0.000376943311518153	0.000303047661883729	0.000249027517986864	0.000226761917421976	0.000220901855889721	0.000223869167658141	0.000226386445214585	0.0002226408513219	0.000214936360761143	0.00020236604465987	0.000185634054330734	0.00016898879009239	0.000155024842426167	0.000146869414097207	0.000147668599404476	0.00015140728527941	0.000149171672886348	0.000141015760055042	0.000129365892758962	0.000115224934018791	0.000107901765549577	0.000115405880275925	0.000127485247968693	0.000134044033614715	0.000135668553817458	0.000129276796922595	0.000110856098483904	8.91905174399567e-05	7.28597676381644e-05
3	0.248639937595944	0.187472592792412	0.106362098582805	0.0454134374037254	0.0149627947195261	0.00443825853350679	0.00183541890175161	0.00125948092498443	0.00101638895844249	0.000814172062931187	0.000642123531873222	0.000516791069074718	0.000430960710964727	0.000376887060590427	0.000349286348586404	0.000328573230122785	0.000313502178141545	0.000300509851625288	0.00027154786043874	0.000231905829216145	0.000190029072829808	0.000141182451950749	0.000104199488398244	9.48799701307014e-05	9.77089617760027e-05	0.000105978652335361	0.000112104509187956	0.000111921401823881	0.000108775557916537	0.000101935646800648	9.14849361064422e-05	8.06292062312114e-05	7.11963197018376e-05	6.62378130690755e-05	7.0155947911419e-05	7.63704639338766e-05	7.6456634405714e-05	7.15028567843112e-05	6.35385128591371e-05	5.17013028410624e-05	4.49977176292343e-05	5.39794088409299e-05	6.57410897489346e-05	7.17118447037902e-05	7.47637943081856e-05	7.22626835209588e-05	5.93836288423001e-05	4.26287485082557e-05	2.96735915468153e-05
4	0.26837637328398	0.199600309494578	0.109225469697581	0.0428747985100408	0.011435699912817	0.00188716743179953	0.000289342489230537	0.000264499572440973	0.000292611200458378	0.000252938273986721	0.000195607585317124	0.000152437876499066	0.000124401229180069	0.000109618024546325	0.000108490589391605	0.000106188448113891	0.000106860681077747	0.000110332508908105	0.000101936311869306	8.62040049159766e-05	6.99029013343962e-05	4.590530755175e-05	2.4260089856218e-05	2.21115541918075e-05	2.74022936560011e-05	3.4721104202453e-05	3.94147935348161e-05	3.97005919983476e-05	3.87688027047058e-05	3.60770231814858e-05	3.13625407138848e-05	2.59924968123923e-05	2.07241966364569e-05	1.77468945415681e-05	2.240785375447e-05	2.77593332889202e-05	2.8296007920834e-05	2.61043920527567e-05	2.24970091553027e-05	1.49614757380878e-05	8.77226468808656e-06	1.74562266470434e-05	2.49698415495063e-05	2.80049155489432e-05	3.06381557787332e-05	3.09594009395291e-05	2.48285972697323e-05	1.53417653389114e-05	7.77883599414238e-06
5	0.271593220042896	0.20206957048766	0.110497675229089	0.0431721633638766	0.0113004006025546	0.00167180435065409	6.9886762510674e-05	3.30818549306687e-05	6.50398253879818e-05	5.59569869346871e-05	3.80517601264509e-05	2.61644411184789e-05	1.94657640839668e-05	1.69559814373551e-05	2.11032598158874e-05	2.10294323062883e-05	2.33253986376868e-05	2.87062713346979e-05	2.74738182696612e-05	2.29437236990909e-05	1.99124951240318e-05	1.24102619548531e-05	3.61940348398059e-06	1.98320319747653e-06	5.07058681347871e-06	8.42129537388218e-06	1.0034185171928e-05	9.76402565903289e-06	9.42677061125376e-06	8.60184219489066e-06	7.47999073347846e-06	5.69164659007538e-06	3.5404390978015e-06	1.38704759764151e-06	5.33154077751842e-06	7.62213088228882e-06	7.54581927486981e-06	6.92948443765947e-06	6.38844702979133e-06	4.24838225832612e-06	2.01935847855165e-06	5.46960994425566e-06	7.45080433195451e-06	7.84036410472362e-06	9.2580321912288e-06	1.03410317856577e-05	8.81120382056644e-06	5.22231620151531e-06	2.9091956714537e-06
6	0.265196323154538	0.200303482018925	0.113360450059495	0.0473828347095284	0.0142907904035616	0.00304350345837998	0.000488242764438212	9.09490282051075e-05	2.99436844383659e-05	1.2216921826511e-05	5.24208918018414e-06	2.3290015858334e-06	1.36486168913871e-06	1.29012924846846e-06	3.23286340303494e-06	2.0344591946571e-06	2.98725431700533e-06	5.85144355839113e-06	5.55507635197101e-06	4.29527917418831e-06	5.07953531870906e-06	3.56440112251521e-06	1.2215785834845e-06	1.09433794665222e-06	1.17398769131599e-06	1.90539363723816e-06	1.99970669704249e-06	1.68143951216618e-06	1.60415698676505e-06	1.0582122266628e-06	1.43765057107967e-06	1.08592421981164e-06	9.18921695644262e-07	1.04563154852111e-06	1.76025255104147e-06	1.7218948323662e-06	1.36260641526779e-06	1.34058845885024e-06	1.69585957525732e-06	1.84736619463042e-06	1.91617877938704e-06	2.08034283577134e-06	1.81688663999511e-06	1.44280451059475e-06	2.01262313404731e-06	2.60880153536912e-06	2.83639455357693e-06	1.8104750042892e-06	1.04135209556377e-06
7	0.255462109883586	0.197692748102199	0.117954644360096	0.0540540658412903	0.0189531633689928	0.00509755808192288	0.0010751899592245	0.000187433025602412	2.93108415826214e-05	4.49814396207576e-06	2.68459340069578e-07	1.31822416827086e-07	3.15494216784065e-07	8.89024101921987e-07	1.00627884110627e-06	1.76395524388775e-07	5.48851031742114e-07	1.48809158351942e-06	9.3726605325172e-07	3.82051512223116e-07	1.65222154533734e-06	1.85568257407033e-06	8.61889629418236e-07	6.79796751761654e-07	2.0660834745886e-07	4.18849384866413e-07	3.43159401200499e-07	1.53746350293149e-07	5.70478910438138e-07	4.59186323417641e-07	4.7985788329421e-07	1.91237753513375e-07	2.86279180402539e-07	5.66860729499988e-07	8.05617318794945e-07	4.29664991032686e-07	1.31913246198556e-07	1.71339910953505e-07	4.49989920573185e-07	5.76837308340165e-07	7.08946460603333e-07	6.27869828008998e-07	3.22141286453863e-07	9.47028356484518e-08	3.09034438608784e-07	3.40738387686649e-07	1.05699017974004e-06	7.36634404269774e-07	1.84448794499697e-07
8	0.245711309259432	0.195288630991163	0.123157317460072	0.0616109546828856	0.0244338465922521	0.00766878151009334	0.00189288233613782	0.00035904681749964	4.90791420969205e-05	5.31690294495653e-06	1.18220776567155e-06	1.9790886433356e-07	1.32038768718935e-07	7.28343734839327e-07	9.56383308011515e-07	6.17903463631948e-07	9.4358726200649e-07	1.0014207255309e-06	2.29978127089457e-07	2.83870695124992e-07	1.31456980542683e-06	2.20841963934729e-06	1.96996682093692e-06	1.0830559271401e-06	2.57213099075059e-07	1.67885236835371e-07	1.38303775458103e-07	3.11191044509643e-07	6.99067007985314e-07	7.92079163339882e-07	4.73307794187259e-07	9.84763472710206e-08	7.62763327142796e-08	2.99141388453522e-07	6.35931488356789e-07	5.81150505077862e-07	3.20052985447759e-07	1.17954895421659e-07	2.40735232048635e-07	9.23737317234959e-08	2.13703028761719e-07	2.16987961137124e-07	9.51898185530243e-09	8.45109727631469e-08	2.70867647112005e-07	5.98036991819068e-07	9.68785446628365e-07	7.47466481714163e-07	3.61697854264333e-07
9	0.236970525528573	0.193133401823827	0.128179139049024	0.0693185453586291	0.0305473239671764	0.0109482042592179	0.00316791208984079	0.000724542872326467	0.000123435516899493	1.24863249102638e-05	1.14183399846424e-06	9.58307758283367e-07	5.55628049576706e-07	1.19194858556884e-06	1.70073146315142e-06	1.8771547409106e-06	2.03398455253869e-06	1.77463637806178e-06	1.24314317151896e-06	1.39189294851592e-06	2.39565098228193e-06	3.34900216351902e-06	3.22915565484211e-06	2.14068574985738e-06	1.01275989055548e-06	5.40542625272404e-07	5.44796252914235e-07	8.49943956482105e-07	1.2209534397319e-06	1.25569136606554e-06	8.88059417521704e-07	5.49231232347589e-07	4.69523765589786e-07	6.10727550671846e-07	8.87428452199583e-07	9.25339573081014e-07	7.04095937203208e-07	5.13816980883799e-07	4.5242640924433e-07	3.17871223224845e-07	2.57826324397704e-07	2.59523363075114e-07	2.26985354118571e-07	3.42247187971073e-07	6.85368150981217e-07	1.19750615814164e-06	1.55235623852003e-06	1.46025158042285e-06	1.20389861535218e-06
10	0.229290334717306	0.191104784126155	0.132726458480833	0.0769001902682889	0.0372084515663615	0.0150402336240298	0.00506948416816417	0.00141359921291643	0.000318457210893545	5.44958019771654e-05	6.23948992178296e-06	2.75800666866994e-06	2.74507885905961e-06	3.1135766195058e-06	3.83766529091618e-06	4.40120462988579e-06	4.61136350448098e-06	4.4034509729095e-06	4.15907222407315e-06	4.48829768124245e-06	5.40420444899183e-06	6.11535875240817e-06	5.7987873505561e-06	4.47347688813502e-06	2.93449460251873e-06	1.99135305855117e-06	1.8502574699505e-06	2.17611518991896e-06	2.49551154879285e-06	2.45060977750993e-06	2.07920677322137e-06	1.71985707155102e-06	1.56695307574635e-06	1.61035036990086e-06	1.73738572160343e-06	1.73807131784657e-06	1.55568972094275e-06	1.32852907968917e-06	1.12616434274619e-06	9.12046661813375e-07	7.37872152783938e-07	6.91576352821032e-07	8.07651185620558e-07	1.13215588359273e-06	1.70610238344249e-06	2.42623716089741e-06	3.00002724235844e-06	3.21784323434389e-06	3.2272138259616e-06
11	0.222482611360151	0.189093591677296	0.136674977565939	0.0841318004234076	0.0441906458043096	0.0198552940707247	0.00765432115497752	0.00253828834207792	0.000722364353863525	0.000173884515015226	3.58637085531222e-05	9.65415210220582e-06	7.27371182594961e-06	8.1934162145994e-06	9.32707130488053e-06	1.02558196945211e-05	1.07475241361941e-05	1.08504054886896e-05	1.09399873250716e-05	1.1357507539902e-05	1.19577109510237e-05	1.21197682119998e-05	1.12977083575651e-05	9.54606432487587e-06	7.50887715012029e-06	5.98205825884357e-06	5.37813841350601e-06	5.4273314080951e-06	5.53056190373301e-06	5.31839688014887e-06	4.83315930813239e-06	4.32682041905638e-06	3.97222086212815e-06	3.78873890021885e-06	3.69068303373335e-06	3.54891979177017e-06	3.29545089354339e-06	2.95884242349924e-06	2.59106902395904e-06	2.24023571195866e-06	1.99466269131559e-06	1.98318071588805e-06	2.30395530181645e-06	2.97702842247416e-06	3.96158280189472e-06	5.12532232873521e-06	6.23837195971378e-06	7.11213267452958e-06	7.75131898462593e-06
12	0.216350058872912	0.18700255283084	0.139922346461776	0.0907654012702381	0.0511578540894929	0.0251398388293149	0.0108339224706323	0.00413452435595834	0.00141573693717561	0.000437435654486411	0.000119005205010452	2.69360016971415e-05	1.09932411974998e-05	1.61400195181332e-05	2.05017673657091e-05	2.30783372822194e-05	2.43125602094284e-05	2.47290956656495e-05	2.48235252918102e-05	2.4853088829516e-05	2.4675304518293e-05	2.39009877313511e-05	2.22738803157851e-05	1.99243307333109e-05	1.73341502678761e-05	1.51254483956352e-05	1.37135369629398e-05	1.29750067452735e-05	1.23980251263944e-05	1.15997605129826e-05	1.05682853231331e-05	9.51260902969873e-06	8.62545595614441e-06	7.97003998928378e-06	7.48539344865994e-06	7.04921253004358e-06	6.56165404619293e-06	6.00253308471879e-06	5.43254251014615e-06	4.96492916100709e-06	4.74104130622934e-06	4.90835908258033e-06	5.58096237648448e-06	6.79899372454689e-06	8.52058037839882e-06	1.06196116513636e-05	1.28814102187579e-05	1.50414817012554e-05	1.6861911891726e-05
13	0.210745464716946	0.184775936995613	0.142418008797182	0.096610669060487	0.0577828637474598	0.0305606059992482	0.0143746365284264	0.00608938617422977	0.00238476548368557	0.000896234558600899	0.000326558989984389	0.00010643728443934	2.27971293137832e-05	2.32693403531069e-05	3.87218103818345e-05	4.70225392099738e-05	5.05211900086769e-05	5.10442563670145e-05	5.00335314958259e-05	4.84042770125148e-05	4.64835819517107e-05	4.42539538666456e-05	4.17026305126952e-05	3.8933767710264e-05	3.60962100309362e-05	3.33756432196176e-05	3.09429674670282e-05	2.87533735107534e-05	2.65233699715321e-05	2.4026648331813e-05	2.13351760305002e-05	1.87518407245903e-05	1.65760071725594e-05	1.49286242890504e-05	1.37259250365217e-05	1.2767982815796e-05	1.18717921935149e-05	1.09767989284615e-05	1.01672580941481e-05	9.61622373990517e-06	9.51462453298604e-06	1.00359795803103e-05	1.13270345633588e-05	1.349585065233e-05	1.65853497770995e-05	2.05152519542319e-05	2.4995656858082e-05	2.94860179201744e-05	3.32816481578007e-05
14	0.205607667058131	0.182455130469553	0.144243186113894	0.101651301077062	0.0639037845211143	0.0358720302514939	0.0180176075456444	0.00815569428128726	0.00341626233879384	0.00142815103605605	0.00065964193603095	0.000333253493202475	0.000172935432256224	0.000104498628141389	9.19353897853272e-05	9.60995143577652e-05	9.83874808222467e-05	9.5886290320252e-05	9.02042805091329e-05	8.36228017341845e-05	7.77403104261964e-05	7.32617669208102e-05	7.03061758012791e-05	6.851215702402e-05	6.70555452572272e-05	6.50407620991538e-05	6.19315975182506e-05	5.7576407273583e-05	5.20582873753268e-05	4.5699217822957e-05	3.91107686218921e-05	3.30504272364521e-05	2.81122006810855e-05	2.44924949401323e-05	2.19918998096787e-05	2.01997779599318e-05	1.87308631067983e-05	1.74077815206082e-05	1.62979085174728e-05	1.56107023559533e-05	1.5590983668066e-05	1.6510364081813e-05	1.86953441144726e-05	2.24876207452309e-05	2.8119181718031e-05	3.55133864398752e-05	4.40658324025154e-05	5.25730577510759e-05	5.94661916120146e-05
15	0.200987423308541	0.180219306052609	0.145669893636867	0.106139629921963	0.0696865964857953	0.0411665166502285	0.0217992173533312	0.0102696470120314	0.00426624240429343	0.00162889105029075	0.00079416514690251	0.000587681202937166	0.00045371622194434	0.00034187689915733	0.000267734936957199	0.000225205228434448	0.000197509864386897	0.000173045026858765	0.000148818526807129	0.000126878167786937	0.000110478108881806	0.000101764912249079	0.000100651217651607	0.000104560641322031	0.000109526055030339	0.000112002269643938	0.000109960214171961	0.000102976240547781	9.18515315318239e-05	7.82009487211454e-05	6.40527819938026e-05	5.13337699197304e-05	4.13034955377324e-05	3.42501688701861e-05	2.96669261664067e-05	2.67025804556537e-05	2.45683244926181e-05	2.28116760732822e-05	2.13604408004777e-05	2.03295007149129e-05	1.9911375910037e-05	2.06117366081152e-05	2.35004315309015e-05	2.98101272178267e-05	4.010261308226e-05	5.38965735119003e-05	6.96180753333954e-05	8.46999328683401e-05	9.61176389108547e-05
16	0.197038700703612	0.178369844813672	0.147139327879554	0.110585143022724	0.0756657907738674	0.0470270678241239	0.0263899944295279	0.0131690637160392	0.00560452218897058	0.00175198884400888	9.51214779537076e-05	0.000605103693114592	0.000744407075214321	0.000696113860585536	0.000593501778677714	0.000487936909360247	0.000393001591706804	0.000308575480523827	0.000233347684509215	0.000169256744477992	0.000122220156894414	0.000101848604702718	0.000110636779270878	0.000134095795142239	0.000157344700579097	0.000172152311399068	0.000174855179113613	0.0001651618013772	0.00014543110929774	0.000119790406333703	9.30307621687054e-05	6.93709082267521e-05	5.13460877226195e-05	3.93151005407729e-05	3.20323965166164e-05	2.78124850666863e-05	2.52470647544681e-05	2.34591363746364e-05	2.20480601371073e-05	2.06180339290217e-05	1.86339291694629e-05	1.65798276558741e-05	1.85504698129717e-05	2.95199754120977e-05	4.86765562233874e-05	7.34021916406156e-05	0.000100327967011906	0.000124845354750274	0.000141907489383888
17	0.193944842125488	0.177214253833571	0.149089059119503	0.11551558572772	0.082444507722516	0.054183098023026	0.0327362060944934	0.0181064895140043	0.0091016082407105	0.00415921240705058	0.00192133403649598	0.00131322261226431	0.00123016047856638	0.00115308959311383	0.00102612139600589	0.000868140899278127	0.000697779701646907	0.000528785699120895	0.000370909186097561	0.000230269075937898	0.000109356066065686	1.81151178476312e-05	8.60184237028707e-05	0.000158582510490917	0.000214148451297765	0.000248148468637126	0.000257769737101678	0.00024379973446788	0.000211088421985965	0.000167524740394058	0.000122062005733378	8.24577634691902e-05	5.33658501011574e-05	3.53437986863771e-05	2.55968361983156e-05	2.07119843174069e-05	1.85238326367327e-05	1.79067563683237e-05	1.81812465819157e-05	1.80353399495223e-05	1.52332536563658e-05	7.62087031031023e-06	8.33159299125707e-06	3.10248541996488e-05	6.24234261547038e-05	0.000100373295480729	0.00014017700447061	0.000174781449433484	0.000196635444552739
18	0.191768577530949	0.176840639909401	0.151621964292691	0.121004806541517	0.0900452581352692	0.062638265044821	0.0408795825111037	0.025168159402812	0.0147666140090215	0.00844023120268688	0.0049166168202794	0.00311282914495343	0.00222993446090345	0.00178139239375348	0.00151445851715047	0.00130160252594079	0.00108774478577442	0.000864158304553088	0.000645281237249124	0.000451483147702214	0.000302285774412946	0.000221235386619375	0.000224384489519405	0.000276653553257543	0.000332864096334206	0.000369271242341703	0.000375019132067306	0.000348255492229565	0.000294857408648502	0.00022615843251542	0.000155489761380371	9.44819690688833e-05	5.02526244128039e-05	2.42468998111124e-05	1.2591186007294e-05	8.38400192019269e-06	7.47379777478351e-06	9.34930451722677e-06	1.37463266573779e-05	1.91208017322465e-05	2.40475496748828e-05	2.99280245300409e-05	4.24484641377821e-05	6.71978714283332e-05	0.000104988932937237	0.000152315593129864	0.000201814480953927	0.000243217408005962	0.00026607474477437
19	0.190287708889387	0.176892784706518	0.154201970632171	0.1262705596423	0.0974060677002606	0.0710946986743408	0.0493996221926506	0.0329339402167984	0.0212552483999947	0.0134019324790336	0.0083303475065639	0.0051579044234555	0.00324851042282751	0.00219767904706409	0.00172001326352157	0.00152862939833776	0.00139802706476205	0.001237643254191	0.00104724244729861	0.000859437409522256	0.000707206721201829	0.000609513446414755	0.000567363678341129	0.00056569193906647	0.000579846108143262	0.000584730414731893	0.000562457684949714	0.000506298033759096	0.000420825117403226	0.000318939631112522	0.000216988161723412	0.00012956717998681	6.55775113141754e-05	2.66159988457774e-05	8.01423090542628e-06	2.3024151328051e-06	2.16463928467729e-06	5.07788256275965e-06	1.30359054405809e-05	2.52534073894472e-05	4.11471493648709e-05	6.17431653543454e-05	8.98977446632259e-05	0.000128838511534006	0.000179616602504227	0.000238773697961721	0.000297554312210937	0.0003434639633044	0.000363958214467852
20	0.188991938041168	0.176605099227435	0.15573757711848	0.129810546614316	0.102572266617529	0.0772174678534401	0.0558074033042577	0.0391173143882348	0.026869887811618	0.0181940181117485	0.0120969054707949	0.00776938561916864	0.00467347081207218	0.00250086140081223	0.00115149859204043	0.000839104611050297	0.00111332019609963	0.00128272604101211	0.00128612392091341	0.00119131841540236	0.00107195668596664	0.000979773053199196	0.000933660287337966	0.000922404043382696	0.000919855808043784	0.000900299393354443	0.000846769216494278	0.000754132866344007	0.000628897728974984	0.000486219965897651	0.000344896808444367	0.000221847134705397	0.000127788022458903	6.53997863060249e-05	3.04403702078844e-05	1.48243085046198e-05	8.58043411121966e-06	6.91634714771164e-06	1.80285738426211e-05	3.806040399719e-05	6.53141273617081e-05	0.000100964115737589	0.000147842688436939	0.000208452327852169	0.000282016327838885	0.000362324694703422	0.000437643292513301	0.000493011292849372	0.000514378804229304
21	0.18746696681999	0.175379573302853	0.155376620941396	0.130396942118982	0.103798825090595	0.078651349899061	0.057189479107279	0.0405336576070987	0.0286708351537733	0.0206783346813765	0.0152211595863458	0.0111645943596771	0.00788474927549811	0.00517558645447635	0.0030356390644977	0.00155564040764773	0.00097110992464196	0.0011159517859103	0.00127317770442896	0.00127770870554118	0.00119728378923392	0.00112820150866636	0.00112706451706068	0.00118106288885857	0.0012393082834999	0.00125806999276875	0.00121575403824804	0.0011104382543938	0.000954300698792818	0.000767990369286681	0.000574998586134263	0.000396451551322911	0.000247266617766209	0.000134598212221814	5.92917384478327e-05	2.4469153065161e-05	3.16967184393792e-05	4.46089791393797e-05	6.03362652419229e-05	8.44063514498815e-05	0.00011908727342486	0.000167204428752738	0.000233515938196579	0.000321053119372905	0.0004268199453524	0.000540375214500938	0.000645476098354765	0.000723808778596031	0.000759837326999274
22	0.186233517864341	0.173960379322303	0.154085948121308	0.129106954797764	0.102005619175631	0.0757080562926806	0.0526505476233556	0.0345638890896408	0.0224506808232289	0.0162694272677878	0.0140004710417792	0.0128062371272488	0.0113149307478903	0.00940390054951793	0.0073631425221198	0.0055034124853527	0.00402443559432347	0.00297604847259851	0.00226953326689656	0.00176155777751285	0.00137176704385996	0.00113450421734548	0.00112371769742235	0.00128553188666388	0.00147990163454039	0.0016130531676953	0.00164698390666725	0.00157763565410352	0.00142070339918822	0.00120258642588838	0.000953547995832108	0.000702295467535031	0.00047210454189314	0.000278924731577623	0.000132887456410101	5.85322494955233e-05	8.95905476752563e-05	0.000132495927122833	0.000165572309397509	0.000194926980689519	0.000230253703716578	0.000284755363320542	0.000371474224081948	0.000494934272542574	0.000647554082245493	0.00081221914979402	0.000966671905953106	0.00108835692763888	0.00115946503304445
23	0.187580837170233	0.175558453414907	0.156221838400421	0.131624209339229	0.104295338198409	0.0768091793337543	0.0513921647332454	0.0296524500675238	0.0124676285494532	0.000111990277838975	0.00805107960709566	0.0124640112910155	0.0140937331496885	0.013814033283692	0.0123905454501276	0.0104235397237261	0.00833159613209919	0.00636457928638933	0.00463670925016373	0.00317320298085989	0.00196639560918771	0.00106159164244814	0.000784602675527893	0.00118343236223236	0.00164736722003456	0.00198610374793308	0.00216624730039819	0.00219136197259862	0.00208229319535071	0.00187025377425317	0.0015918488779357	0.00128483924404078	0.000984934285784049	0.00072414008015556	0.000530180431378095	0.000420870919428705	0.00038527222812899	0.000383320102504326	0.000381751706132277	0.000371699322700888	0.000369190148980926	0.000412887718794816	0.000534753247800632	0.000728936117723973	0.000967890379664535	0.00122027287204436	0.00145501826903487	0.00164367472473116	0.00176367905645374
24	0.195060039522624	0.184944795074775	0.168115401956718	0.146269071963472	0.121570341688449	0.0963425792351738	0.0727897494659043	0.052816474053384	0.0379394491950838	0.0289969137436466	0.025211218142613	0.0240639058575632	0.0232800717145603	0.021882511332028	0.0197478244032245	0.0170853352605094	0.0141736030114905	0.011254385110845	0.00850067943695015	0.00601851859610343	0.00386437877929492	0.00207723897936384	0.000835025034171716	0.00106608415698469	0.00185560161584799	0.00247150936728809	0.00286505770344644	0.00305085865305161	0.00305750127090295	0.00292058347731899	0.00268009688994101	0.00237805294228723	0.00205552633010353	0.00174868665645251	0.00148343906197536	0.00126935372041295	0.00109659488929483	0.000940868659154367	0.000775557261833036	0.000585789993007903	0.000394977336494639	0.0003602779211562	0.000611111327246899	0.000988253269911033	0.00140171489291804	0.00180628151530448	0.00216439908300624	0.00244226375515693	0.00261193674955533
25	0.210588264164894	0.204142463106584	0.191740606333277	0.174697530666735	0.154713913168506	0.133627749745442	0.113156844184191	0.094670227332217	0.079017246033143	0.0664449947414379	0.0566470657231655	0.0489640372397903	0.0426644532238147	0.0371660663383336	0.0321164732835931	0.0273626895998006	0.022880244435554	0.0187090746113087	0.0149117514823909	0.0115531008184253	0.00869656774508417	0.00641411083014927	0.00480132298726055	0.0039461698547414	0.00377121931826864	0.00397395908275383	0.00426236332432777	0.00448376712804339	0.00458327799340698	0.00455332383517929	0.00440804922132529	0.00417148446081084	0.00387090702119714	0.00353170438855444	0.00317280738903215	0.00280332640493416	0.00242168232079739	0.00201811333646822	0.00158037629149728	0.00110296119403939	0.000615028288351686	0.000418717010831297	0.000886446689648635	0.00151585951877715	0.00215399047793189	0.0027462093175489	0.0032485748087267	0.00362261701426665	0.00383811452557121
26	0.231563279873633	0.229040584803377	0.221032673581909	0.208422396801342	0.192398723495036	0.174283189680211	0.155353239450855	0.136694875577056	0.119108839063456	0.103081126550549	0.0888129560442852	0.0762913537935518	0.0653741476177814	0.0558654472724572	0.0475679951972997	0.0403108797909479	0.0339589465844849	0.028412026585526	0.023599988298634	0.0194766502762291	0.0160134291276585	0.0131922627945313	0.0109961809998328	0.00939532909641837	0.00832970703266384	0.00769950530656485	0.00737691325229484	0.0072345766414737	0.00716894621600505	0.00710732979323172	0.00700403302780159	0.00683360519920188	0.00658478975054452	0.00625573100010417	0.00585032513098234	0.00537594788876429	0.00484322138295087	0.00426879969714845	0.00368261330666884	0.003141504650349	0.0027466089494603	0.00263196696753479	0.00286618609855649	0.00337132928738038	0.0040046758385623	0.00464575405530161	0.00520865910168945	0.00563373803187286	0.00588307351148975
27	0.25185815856831	0.251836024537379	0.246468041043101	0.236322208236613	0.222252532249678	0.20528796285638	0.186512727510336	0.166957372231869	0.147515182567355	0.128891508037564	0.111586011744672	0.0959020178941206	0.0819741119722645	0.0698049937494042	0.0593043696693284	0.0503251116779733	0.042693996653415	0.0362356877933695	0.0307893844389727	0.0262181207606237	0.0224113011495671	0.0192817433890763	0.0167590950439142	0.0147817906428339	0.0132896138862213	0.0122184426357821	0.0114980115316042	0.0110527089585863	0.0108047348677496	0.0106785529547814	0.0106055257847286	0.0105278471819683	0.0104012606734189	0.0101964703401412	0.00989952118463459	0.00951166883340099	0.00904930035850328	0.00854421804268453	0.00804387823050761	0.00760973090235686	0.00730988718458953	0.00720249283802015	0.00731319444120753	0.00762106210606418	0.00806505718809306	0.00856493286835079	0.00904144614217245	0.0094286323212506	0.00967927774270419
28	0.265650972418305	0.266037051866733	0.261092679904068	0.251236010130337	0.237170991050012	0.21980961664418	0.200178611434558	0.179323525318269	0.158222137172461	0.137716200333058	0.118466729333825	0.100934097909379	0.0853808867067643	0.0718930761669619	0.0604139148099719	0.0507844837732752	0.0427854064919812	0.0361750881691804	0.0307211099181518	0.0262227646187619	0.022524000034233	0.0195169521952339	0.0171365376135347	0.0153464244076446	0.0141176207374054	0.0134051511890798	0.0131338356074887	0.0132017671400289	0.0134971511002262	0.0139155632547065	0.0143696508464476	0.0147919002482672	0.015134185951347	0.015366646012894	0.0154766918760463	0.0154680383000941	0.0153593758109213	0.015182288832661	0.0149780204173672	0.0147927073857988	0.0146709533298819	0.0146482970819675	0.0147441765265947	0.0149576748846194	0.0152677711505509	0.0156380231131587	0.0160238465330755	0.0163800083288247	0.016666591214575
29	0.270572204098595	0.26967183211532	0.26351194952209	0.252472963287133	0.237213444255728	0.218608600616358	0.197670436918546	0.175459397209004	0.152997817703031	0.131194558050762	0.110788013043556	0.0923117685832529	0.0760839657250337	0.0622184619739686	0.0506535331473527	0.041192426108202	0.03354968564791	0.0273977749072497	0.0224098388973276	0.0182963104283081	0.0148356738193106	0.0119039953291736	0.00951367221818389	0.00786276244598072	0.00729000011570663	0.0079164096686043	0.00940139010348462	0.0112983929077881	0.0133103305812687	0.0152694829559012	0.0170808141001629	0.0186905999606006	0.020071875805483	0.0212174032990699	0.0221356906958886	0.0228480913652311	0.0233860834345762	0.0237883323714532	0.0240974138829992	0.0243562610714753	0.0246045492286223	0.0248753580541506	0.0251925360078096	0.0255691898449837	0.0260075929340909	0.0265005572842557	0.0270340245332617	0.0275904130780122	0.0281521934283802
30	0.268660379881981	0.265817975720516	0.257929165551754	0.245379808940293	0.228812996968356	0.209077465830392	0.187158391997728	0.164098124513944	0.140915419230623	0.118531606800078	0.0977109165624233	0.0790201148994235	0.0628100253386249	0.0492187349053215	0.0381936759866673	0.0295275877510884	0.0229020167646442	0.0179323003439496	0.0142106191998671	0.0113475731455448	0.00901502063968194	0.00699709881216844	0.00528236504619774	0.00427870049660009	0.00476230010585699	0.00665132691928384	0.00924900587064245	0.0121436965723607	0.0151235515607025	0.0180526876995022	0.0208332859145176	0.0233958161058517	0.0256962728334598	0.0277143998439577	0.0294512675747608	0.0309259177318205	0.0321712399286676	0.0332294035177052	0.0341472197850459	0.0349718121281469	0.0357469373350126	0.0365102309063468	0.0372915480022466	0.0381124512878488	0.0389867747293125	0.0399220838781535	0.0409217685044192	0.0419874479086545	0.0431213466841135
31	0.265081267591496	0.260718934588762	0.251646893472522	0.238244335971415	0.221116469644821	0.201052039965977	0.178965778551802	0.155831378255296	0.132611578106063	0.110192119545115	0.0893257077689086	0.0705907998313279	0.0543682797922528	0.0408372066577262	0.0299892576189559	0.021660671702502	0.0155803358983901	0.0114303387292699	0.00890168551667905	0.00770329189789024	0.0075211144243682	0.00803880879371948	0.00903050974357272	0.0103910105029376	0.0120920488942962	0.0141258160951834	0.0164665885271379	0.0190565036803997	0.0218098195798718	0.0246261507159664	0.0274051536665832	0.0300587521193041	0.0325195628629764	0.0347454346975321	0.0367204965075571	0.0384532777910782	0.039972533036098	0.04132145714412	0.0425510482572782	0.0437134435736827	0.0448560764113213	0.0460174163218143	0.0472248178963099	0.048494638899296	0.0498343824502451	0.0512462831734531	0.0527315675582186	0.0542945788423134	0.0559460220636307
32	0.265578968526695	0.260744059896538	0.251561713664105	0.238361902818409	0.221665514491626	0.202152147039727	0.180616093330296	0.157914396646952	0.134911642246897	0.112426400695231	0.0911839384092271	0.0717789914613647	0.0546511418230311	0.0400737203891541	0.0281551590855613	0.0188489569957246	0.0119639365246291	0.00716040151043752	0.00392579004881116	0.00160396207537615	0.000772874643018001	0.00301294368379119	0.00572221431228866	0.00879420504908255	0.012141115630609	0.0156615600451729	0.0192539259951815	0.0228209323773393	0.0262715208567945	0.0295233206463961	0.0325064434118576	0.0351681150201764	0.0374771846450032	0.0394275161466142	0.041039422030482	0.0423585141831882	0.0434515896121142	0.0443995023415448	0.0452874891081591	0.0461941420562314	0.0471809825605489	0.04828498545991	0.0495160224151969	0.0508600017591467	0.0522869794548387	0.0537623987783459	0.0552592429007723	0.056769083462845	0.058310351775884
33	0.274702159518485	0.270651383742803	0.262574853291351	0.250715410964047	0.23547385981806	0.217387301324353	0.197098606531162	0.175319432764463	0.152789739200013	0.130236985187091	0.10833808924598	0.0876867960337651	0.0687683885314003	0.0519427609631563	0.0374358091525692	0.0253379677808198	0.0156076104720371	0.00807620239511892	0.00245339541848068	0.00168487309562596	0.00482677456124579	0.00753257132946949	0.0102583716085146	0.0132646844588644	0.0166007317650709	0.0201727434572072	0.0238221262573483	0.0273770800459025	0.030679598283925	0.0335985831164378	0.0360365143354075	0.0379333350840147	0.0392690366024977	0.0400653041118748	0.0403859063581305	0.0403349025837673	0.0400510618777175	0.0396963304527658	0.0394364822028051	0.0394144421626542	0.03972157780268	0.0403769488089173	0.041324039285019	0.0424471083970834	0.0436006218103889	0.0446422923245058	0.0454634423926166	0.0460149585754329	0.046329255309175
34	0.29580965491718	0.293986585839518	0.288463562948056	0.279385644169286	0.267027055896963	0.251778455524452	0.234127691089504	0.21463545547127	0.193907640923549	0.172566466079405	0.151222565499256	0.130450219181308	0.110767791307383	0.0926252607309717	0.0764003308846738	0.0624033304140682	0.0508867911866723	0.0420438835859707	0.0359619919660404	0.0325120976836256	0.0312637694311489	0.0315826293821843	0.0328552684312664	0.034625674944218	0.0365917973039657	0.0385481171582219	0.0403372325654682	0.0418248604953099	0.0428926184851629	0.043440366035467	0.0433923511586995	0.0427041685578886	0.0413694800553024	0.0394266176624334	0.0369658416610964	0.034138209233415	0.0311660636422994	0.0283506794709268	0.0260599227529647	0.0246598725009183	0.0243690974398791	0.0251180159124722	0.0265618232193891	0.0282342396441128	0.0296886386614981	0.0305593670834796	0.0305742853487061	0.0295571665911361	0.0274417195419494
35	0.330913983144981	0.332910098000856	0.331609571982664	0.327069583556129	0.319450609218241	0.309010000076	0.296090838224477	0.281106774628777	0.264523796478449	0.246840025112288	0.228564685598911	0.210197305818119	0.19220800201822	0.175019422113125	0.158990626711236	0.144403036858789	0.131448767698656	0.120222345455242	0.110717809857457	0.102833813562515	0.096388475225377	0.0911430088676701	0.0868297804072061	0.0831787386059784	0.0799373762405411	0.076882481557336	0.0738248402126906	0.0706094396381987	0.0671136584937348	0.0632451229007506	0.0589400402714042	0.0541622012225925	0.0489025196162902	0.0431788917535464	0.0370362288169635	0.0305467767628695	0.023811649670543	0.0169680044412198	0.0102294919014943	0.00430841425224309	0.00476604896507562	0.0100892014993066	0.0152713491045562	0.0197325535284493	0.0232583225714038	0.0257107345194682	0.0270127424415042	0.0271693076320248	0.0263140193700781
36	0.37827547730487	0.385180948450739	0.389221379531542	0.390371488037351	0.388683601882329	0.38428481661145	0.377370769632212	0.368196364326486	0.357063952486715	0.344309624349069	0.330288354194256	0.315358803089791	0.299868589866505	0.284140810355853	0.268462516839094	0.25307576557587	0.238171697121523	0.223887926292451	0.21030928370099	0.197471678521276	0.18536857203484	0.173959312173112	0.163178435722118	0.152945036792131	0.143171432719723	0.133770597528945	0.12466211829069	0.115776699232421	0.107059450230999	0.0984723385652274	0.0899962724260374	0.0816333599464918	0.0734100011889238	0.0653816832935374	0.0576407019594116	0.0503284080588958	0.0436531399955247	0.0379104662680485	0.0334853118539053	0.0307814664466414	0.0300295406001308	0.0310896101275544	0.0334955458492073	0.0367041630699229	0.040283854877147	0.0439638863399236	0.0476170204644806	0.0512306966140779	0.0548806723428802
37	0.430059696456984	0.44162626252024	0.450663095261305	0.457070599189603	0.460805767196013	0.461882086035274	0.460367258622089	0.456378901654901	0.450078488253983	0.441663898179935	0.43136100635014	0.419414779153425	0.40608035498698	0.391614560380243	0.376268258341369	0.360279845837989	0.343870119402058	0.32723862021586	0.310561462213969	0.293990548393441	0.277654000411798	0.261657571385714	0.246086785306637	0.231009548819015	0.21647900882688	0.202536476032737	0.189214291548393	0.176538571710505	0.164531815743857	0.153215392918241	0.142611931524614	0.132747602126894	0.123654212259482	0.115370900609393	0.107945036817818	0.101431727976773	0.0958911942321965	0.0913833796606545	0.087959738150733	0.0856532767121578	0.0844693164416985	0.0843801589810275	0.0853260147453021	0.0872222210145241	0.0899702884630174	0.093469180011921	0.0976238177427685	0.10234932324255	0.107570925533293
38	0.474213702450482	0.488784215207765	0.501020041162677	0.510774031700999	0.517942881366317	0.522469067509935	0.524341364412527	0.523593955885188	0.520304233289557	0.514589421690436	0.506602222236056	0.496525691467426	0.484567596728711	0.470954490929545	0.455925740427531	0.439727718553801	0.422608346857732	0.404812129550814	0.386575787116136	0.368124555718264	0.349669182585729	0.331403616007448	0.313503363298546	0.296124471588662	0.279403074392278	0.263455440874678	0.248378463332494	0.234250520173447	0.22113265492354	0.209070014714369	0.198093492498381	0.188221514303739	0.179461905213964	0.171813755787159	0.165269196692957	0.159814978229402	0.155433749748941	0.152104948533971	0.149805241931826	0.148508518045887	0.148185478980186	0.148802941216856	0.15032297512731	0.152702011934058	0.155890015066805	0.159829767546392	0.16445628590632	0.169696349147988	0.175468134832632
39	0.499572349882553	0.514747523955631	0.527676615692126	0.538197253559299	0.54618389983522	0.551550691224346	0.554253248600808	0.554289409527325	0.551698876946314	0.546561816464883	0.538996471191238	0.529155895588903	0.517223937065642	0.503410615131387	0.487947062443025	0.471080199762258	0.453067317959114	0.434170735115457	0.414652686093001	0.394770586259269	0.374772791002829	0.354894948684258	0.335357017058501	0.316360982105296	0.29808928370579	0.280703915006614	0.264346122597372	0.249136595149479	0.23517599350142	0.222545652807068	0.211308287486923	0.201508563140501	0.19317347269454	0.186312561343876	0.180918162085498	0.176965888600592	0.174415638730317	0.173213265480313	0.173292893584759	0.174579662578252	0.176992540636966	0.180446828040116	0.184856054032951	0.190133121784248	0.196190714974309	0.202941102517142	0.210295547001574	0.218163541337357	0.226452081477941
40	0.500424308370412	0.513925735298309	0.525219024393585	0.534149622115854	0.540595025088539	0.544467659328827	0.54571697015787	0.544330657479577	0.540335017897177	0.533794383277797	0.524809673816967	0.513516111368395	0.500080164846034	0.484695823069193	0.467580310884263	0.448969381359686	0.429112330171177	0.408266888109119	0.386694154376637	0.364653737712563	0.342399275308694	0.320174502053213	0.29821004574866	0.276721127920866	0.25590635334815	0.235947769740373	0.217012360495867	0.199255073945152	0.182823346397996	0.167862767497332	0.154522960691436	0.14296182786527	0.133345147425325	0.125837763544398	0.120583714903068	0.117677224828473	0.117133751121654	0.118874837431406	0.12273584364694	0.128493272586104	0.135898754526407	0.14470707521156	0.154692675392696	0.165655595781381	0.177420602974108	0.189833080896376	0.202754068346378	0.216055683742504	0.229617431312072
41	0.47918855089046	0.489713104246206	0.498101553853026	0.504222034128291	0.507970640769632	0.509273961538608	0.508091009437027	0.50441449764754	0.498271412708467	0.489722860823591	0.478863181289444	0.465818340040578	0.450743634547873	0.433820758061747	0.415254285833706	0.395267657929148	0.374098742144213	0.351995066118861	0.329208809994868	0.305991650223155	0.282589542146147	0.259237525143757	0.236154631637651	0.213538983385359	0.191563169918393	0.17037003099852	0.150069015994189	0.130733380078903	0.112398621540817	0.0950628198505855	0.078690071313479	0.063219661502365	0.0485885489917271	0.0347961957346212	0.0221661818653489	0.0129204439631858	0.0148765634783614	0.0256171204369323	0.038591534130016	0.0524502408966189	0.066943427319153	0.0820142564723878	0.0976403973570642	0.113795824022515	0.130440396979542	0.147517814540086	0.164956490861597	0.182671481589613	0.200566715523731
42	0.445947052553531	0.453676401742878	0.459461818544523	0.463202195821485	0.464820027325516	0.464263411355337	0.461507622204099	0.456556204585529	0.449441557353457	0.440224985076258	0.428996209034494	0.41587234258602	0.400996349180613	0.384535014195093	0.366676473798334	0.347627354862637	0.32760958916281	0.306856972431902	0.285611543994884	0.264119865432098	0.242629276804243	0.221384206167032	0.200622602155344	0.180572550032915	0.16144911855896	0.143451468536594	0.12676023573209	0.111535186870425	0.0979131527117787	0.0860062979996495	0.0759009415842008	0.0676574176113898	0.0613117522079	0.0568797761055492	0.0543630595786464	0.0537539292852075	0.0550359920173533	0.058179404861586	0.0631346340646905	0.0698294423469659	0.0781704796129599	0.0880475434049331	0.0993380996521502	0.111910854958043	0.125628249073345	0.140348164312488	0.15592517032944	0.172211522612687	0.189058040835589
43	0.412976143265067	0.419202635817646	0.423799253351002	0.426691537974581	0.427822834307047	0.427155588967021	0.42467233844169	0.420376354679909	0.41429192440858	0.40646424552434	0.39695893177785	0.385861125139877	0.373274223502598	0.359318239513161	0.344127814159188	0.327849916054928	0.310641264085411	0.292665517097012	0.27409027972069	0.255083978368847	0.235812666359944	0.216436822716975	0.197108216686407	0.177966921558921	0.159138580825744	0.140732064831163	0.122837724120209	0.105526589429248	0.088851206475876	0.0728496973324196	0.0575574424478934	0.0430412108447189	0.0295198476519304	0.0179458353057447	0.0128932378468128	0.019395614206517	0.0305783168234651	0.0428553271435026	0.0555386268462412	0.0684925848305711	0.0817062514226472	0.0951986316447164	0.108990187980497	0.123092483047602	0.137504241105591	0.152210169389229	0.167181129224132	0.182375007526044	0.197737949211576
44	0.387501144091948	0.393671064402514	0.398583287883075	0.402181851689648	0.404422818899373	0.405275074742246	0.404720934644308	0.402756549797411	0.399392100501755	0.394651772608452	0.388573517969246	0.381208605831074	0.37262097855527	0.362886431874872	0.352091647138336	0.340333110678383	0.327715963705968	0.314352835155415	0.300362719983813	0.285869976929676	0.271003533072143	0.255896397978377	0.240685607492196	0.225512734447404	0.210525115223085	0.195877933487219	0.181737245930968	0.168283870045108	0.155717676204674	0.144261083844117	0.134159328146403	0.125673508314487	0.119061577806936	0.114544619193684	0.11226328833769	0.112240046174844	0.114366982137208	0.118427921861593	0.124143976432084	0.131221418506495	0.139386244232686	0.14840150687621	0.158071300317198	0.168237150247369	0.178771286648813	0.189569398708194	0.200544078852666	0.21161936643955	0.222726423990299
45	0.368458950183288	0.375390454610537	0.381427935525148	0.386529916485707	0.390662780632899	0.393801325962871	0.39592922398893	0.397039374185342	0.397134148430651	0.396225521603326	0.394335086467822	0.391493952952893	0.387742533784542	0.383130220103233	0.377714952070472	0.371562690451005	0.364746795640406	0.357347320499348	0.349450222581908	0.341146499875095	0.332531252041717	0.323702666534963	0.314760926154668	0.305807032193665	0.29694153610762	0.288263173754115	0.279867401027483	0.27184483951099	0.264279656515481	0.257247925486771	0.250816038412874	0.245039267419867	0.239960591817124	0.235609911812999	0.232003754294326	0.229145536574633	0.22702639417951	0.225626508559709	0.224916804628078	0.224860840896775	0.225416696867107	0.226538675743226	0.228178680408066	0.230287176705587	0.232813718736472	0.235707066089161	0.238914966082646	0.242383702220625	0.246057523111892
46	0.348011176789249	0.355466918413189	0.362301255475149	0.368480135934329	0.373974023705693	0.378758237127486	0.382813234678163	0.386124842791598	0.388684421339794	0.390488963176937	0.3915411250629	0.391849188302669	0.391426948544311	0.390293535365078	0.388473163535513	0.385994819176451	0.382891885403886	0.379201713479473	0.374965146933775	0.370226007582763	0.365030553783563	0.359426922628664	0.353464568996989	0.347193715383686	0.340664827112331	0.3339281277632	0.327033169275438	0.320028470027789	0.312961232093242	0.305877145627771	0.298820283854873	0.291833086269921	0.284956420533477	0.278229705213439	0.271691066424254	0.265377492092492	0.259324938941512	0.253568340557516	0.248141461632522	0.243076545489035	0.238403711131165	0.234150073838513	0.230338590277808	0.226986664156028	0.224104588220115	0.221693937140988	0.219746055944207	0.218240802451467	0.21714569413219
47	0.317896914593137	0.324926070714494	0.331489764488348	0.337556249767603	0.343095945780201	0.348081654257426	0.352488755380898	0.356295380153603	0.359482557143737	0.362034331966255	0.363937858355096	0.365183460236164	0.365764664831914	0.365678207504943	0.364924009770337	0.363505132662157	0.361427708414623	0.358700854197618	0.355336572413307	0.351349642799599	0.346757512281395	0.341580189147715	0.33584014869916	0.329562257994944	0.322773727722434	0.315504099505083	0.307785277144111	0.299651610332928	0.291140039249639	0.282290308043271	0.273145254440473	0.263751181259239	0.254158313096984	0.244421337160302	0.234600020012087	0.224759880240031	0.214972878266691	0.20531805548836	0.195882011892017	0.18675905109556	0.178050744541878	0.169864581100968	0.162311300052469	0.15550050499205	0.149534299825494	0.144499053522166	0.140456004418834	0.137432126230962	0.135413180343595
48	0.276773668847639	0.282653224280431	0.288169093614977	0.293293644831074	0.29800026878078	0.302263546319633	0.30605940933809	0.309365293703833	0.312160282152033	0.314425235243233	0.316142908650873	0.317298055244584	0.317877510700649	0.317870261695056	0.31726749611217	0.316062635126104	0.314251347472922	0.311831546718674	0.308803372828221	0.305169159839423	0.300933391932568	0.296102650643037	0.2906855563848	0.2846927078255	0.278136622978155	0.271031686154921	0.263394105182213	0.255241883537452	0.246594812395398	0.237474488063547	0.227904361098076	0.217909824774315	0.207518352942553	0.196759701293637	0.185666192800308	0.174273119500918	0.162619312231358	0.150747963540743	0.138707848385613	0.126555194591663	0.114356654868713	0.102194214712231	0.0901736215974188	0.0784394121455599	0.0672024879293874	0.0567908739131937	0.047736421334625	0.0408781713556156	0.0373010768694919
49	0.229900635476362	0.234557103364111	0.238949284315923	0.2430567029855	0.246859541400159	0.25033878825501	0.253476386395219	0.256255375908123	0.258660030135092	0.260675981871847	0.262290337064159	0.263491773430013	0.264270621654755	0.264618927115247	0.264530490493564	0.264000886138394	0.263027457618918	0.261609290584464	0.259747163784147	0.257443479902032	0.254702178711099	0.251528635928484	0.247929552050114	0.243912836342303	0.239487492063369	0.234663509881367	0.229451777360881	0.223864013351734	0.217912737198655	0.211611284026479	0.204973879135658	0.198015787068241	0.190753554628804	0.183205372746895	0.1753915905571	0.167335427944049	0.159063952241051	0.150609413917355	0.142011079208807	0.133317759896591	0.124591326071608	0.115911593723018	0.107383076515863	0.0991440776285606	0.0913781894120004	0.0843268173071621	0.0782977389774344	0.0736582308220444	0.0707953544551145
50	0.183262293203007	0.186932579651095	0.190424863167111	0.193724840426099	0.196818837903773	0.199693984500116	0.202338385571937	0.204741295190854	0.206893283231921	0.208786393748045	0.210414291004962	0.211772389549629	0.212857964770986	0.213670240596287	0.214210451259765	0.214481874495194	0.214489834052586	0.21424167013445	0.213746677200362	0.213016009609411	0.212062556762737	0.210900790770282	0.209546591183054	0.208017052976425	0.206330285694142	0.204505213397385	0.202561386714297	0.200518819732523	0.198397865575381	0.196219145084488	0.194003542914558	0.191772284336435	0.18954710394413	0.187350514073474	0.185206175869354	0.183139369398875	0.181177550833077	0.179350974400729	0.177693344579253	0.176242450133031	0.175040716942978	0.174135602692596	0.17357974606984	0.173430780110359	0.173750728462292	0.174604929403311	0.176060478074098	0.178184240766417	0.181040567731898
51	0.141588754208577	0.14445653250255	0.147187183457132	0.149766761012225	0.152181875368675	0.154419916569928	0.156469287318377	0.158319642938249	0.159962136282291	0.161389665266143	0.162597120589399	0.16358163104968	0.164342803654141	0.164882955455693	0.165207333656941	0.165324319997374	0.165245614730012	0.164986394566215	0.164565437795899	0.164005208373137	0.163331889135452	0.162575352610649	0.161769056270789	0.160949847966149	0.16015766711532	0.159435128692462	0.158826980878617	0.158379434118911	0.158139369654426	0.158153449187696	0.158467163105063	0.159123870455038	0.160163896561563	0.161623760233409	0.163535599066543	0.165926847013842	0.168820194335809	0.172233829873375	0.176181934621294	0.180675369390792	0.185722482200975	0.191329954888423	0.19750361275007	0.204249133425747	0.211572608375931	0.219480928968103	0.227981986797611	0.237084692819831	0.246798831414101
52	0.110311867338534	0.112687950813229	0.114918076409445	0.11698123645189	0.118856342537096	0.120522396963961	0.121958671165131	0.123144891196688	0.124061430755257	0.124689512759923	0.125011421319706	0.125010726986465	0.124672529681847	0.123983725746512	0.122933308422125	0.121512715076095	0.119716240101235	0.117541540371606	0.114990271426985	0.112068908632114	0.108789830387048	0.105172772566307	0.101246807420653	0.0970530575618075	0.0926484220895411	0.0881106463056207	0.0835450450552313	0.0790929345274426	0.0749410087291534	0.0713289901292835	0.0685495326342104	0.0669307991389031	0.0667935097135492	0.0683878541230124	0.0718377435985348	0.0771257802141747	0.0841257148236813	0.0926568456719285	0.102530648763516	0.11357747505477	0.125656232151942	0.138654359391193	0.152483805046721	0.167076109813743	0.182377903546185	0.198347198937654	0.214950477793948	0.232160438737882	0.249954257442407
53	0.0967621108639633	0.0997537298467549	0.102621914002218	0.105345244928037	0.107902266525035	0.110271624676404	0.112432222525253	0.114363393571218	0.116045095557736	0.117458129140468	0.118584386696253	0.119407138462325	0.119911365637318	0.120084153328439	0.119915160553763	0.119397190235209	0.118526889642274	0.11730562149301	0.115740558224368	0.113846066775267	0.111645467549076	0.10917326570471	0.106477957427062	0.103625490956076	0.100703378419354	0.0978252526704847	0.0951352624389956	0.0928110269696883	0.0910629763419067	0.0901271796989472	0.0902491577762628	0.0916588662482882	0.0945419909709241	0.0990170261435186	0.105126883613071	0.112847095373677	0.12210499978882	0.132801329155943	0.144827888711716	0.158079067856755	0.172457805484958	0.187877704552155	0.204262920412133	0.221546978722108	0.239671216313873	0.258583208531148	0.278235346366782	0.298583618120606	0.319586597225472
[truncated: 71 more columns]
