# Supplementary material for: Reconstructing spruce budworm outbreak severity: a comparison of paleoecological and tree-ring signals
Source: PLoS One. 2025 Aug 12;20(8):e0329406. doi: 10.1371/journal.pone.0329406 (PMC12342301; doi:10.1371/journal.pone.0329406)
Supplement: S16 Dataset — (ZIP) [file pone.0329406.s016.zip › Lake 5 wavelet data/Cross-wavelet_Lepidopteran_scales_GSI/cross_wavelet_power.txt]

V1	V2	V3	V4	V5	V6	V7	V8	V9	V10	V11	V12	V13	V14	V15	V16	V17	V18	V19	V20	V21	V22	V23	V24	V25	V26	V27	V28	V29	V30	V31	V32	V33	V34	V35	V36	V37	V38	V39	V40	V41	V42	V43	V44	V45	V46	V47	V48	V49	V50
1	0.00789523818913858	0.00623548754339178	0.00396229944334491	0.0021214369376824	0.00104887727558651	0.000545760935889737	0.000327670383043244	0.000225080997308099	0.000167539591975225	0.000129880289646502	0.000103374957010961	8.45687509652214e-05	7.11335810546235e-05	6.15592279998486e-05	5.47799625654298e-05	4.94927998591077e-05	4.50844616983244e-05	4.10507607796569e-05	3.65719887852722e-05	3.18401034592897e-05	2.72493199869011e-05	2.28779888533163e-05	1.96442688420038e-05	1.79218066384797e-05	1.70765942130347e-05	1.67563925200555e-05	1.65127459237591e-05	1.60474019526235e-05	1.54090244468212e-05	1.45481103734657e-05	1.35150486564122e-05	1.2513103309107e-05	1.16712300824594e-05	1.11172851674503e-05	1.09453886392035e-05	1.09146870021965e-05	1.06535054182981e-05	1.01397537071645e-05	9.48603228159616e-06	8.78190146077161e-06	8.40376024313034e-06	8.62224546219238e-06	9.06330128499501e-06	9.28372367798588e-06	9.23680288773456e-06	8.78190967362539e-06	7.79086893792405e-06	6.69372678961206e-06	5.86547136613637e-06
2	0.0110471109961649	0.00851552898676525	0.00510685517746385	0.00245144426789996	0.00101907082987153	0.00043605762269051	0.00023324829303665	0.000156968202503516	0.00011798887305238	9.18668581143718e-05	7.27674937525879e-05	5.91781933460309e-05	4.96403472926967e-05	4.31256625593715e-05	3.88923268298232e-05	3.56639808701432e-05	3.30307993085774e-05	3.05885782803783e-05	2.7358456081344e-05	2.36072050214078e-05	1.98106424630925e-05	1.59269807830655e-05	1.30878966984177e-05	1.19177052172624e-05	1.16097236712849e-05	1.17656737855977e-05	1.1897971890186e-05	1.17011183603513e-05	1.12962009544828e-05	1.06355550952224e-05	9.75618817723298e-06	8.88137923792205e-06	8.14748964196474e-06	7.71887273904716e-06	7.76087474279755e-06	7.95736521467201e-06	7.8398703117206e-06	7.41122794528516e-06	6.7989572173192e-06	6.05576462276545e-06	5.67088799063664e-06	6.06527443895153e-06	6.70011800091282e-06	7.04482170954766e-06	7.13020003548478e-06	6.79427469423079e-06	5.82615598900796e-06	4.68749914936772e-06	3.82921983894694e-06
3	0.01384456260517	0.0104386932878254	0.00592236608038359	0.00252867332308284	0.000833145914713927	0.000247127427392289	0.000102198271676316	7.01293713494271e-05	5.65937262630258e-05	4.53340529506919e-05	3.57541894646001e-05	2.87755313115651e-05	2.39963965604578e-05	2.09855124477308e-05	1.94486725137217e-05	1.82953418457262e-05	1.74561680400317e-05	1.67327401000945e-05	1.51201025486641e-05	1.2912787873621e-05	1.0581041087092e-05	7.86120409167702e-06	5.80194941530469e-06	5.28302773541472e-06	5.44054929981651e-06	5.90101534473839e-06	6.24211022083137e-06	6.23191458858532e-06	6.05675031955271e-06	5.67589606671901e-06	5.09398826914876e-06	4.48952852975371e-06	3.96429437241731e-06	3.68819892222867e-06	3.90636525401273e-06	4.25239677640461e-06	4.25719484908595e-06	3.98136271578219e-06	3.53789872867179e-06	2.8787890267055e-06	2.50552555969536e-06	3.00563663389736e-06	3.66054078665468e-06	3.99299940763036e-06	4.16293553202941e-06	4.0236707573877e-06	3.30654992588293e-06	2.37361858762074e-06	1.65226029197986e-06
4	0.0158320978045889	0.011774850308453	0.0064434446961337	0.00252927631093943	0.000674616462202766	0.000111328053912816	1.70689339470052e-05	1.56033970088953e-05	1.72617622322261e-05	1.49213712193819e-05	1.15393109466579e-05	8.99263724420082e-06	7.33869529306847e-06	6.4666023485117e-06	6.40009253090205e-06	6.26428427988964e-06	6.30394074405977e-06	6.50875131325529e-06	6.01344164393423e-06	5.0853591181548e-06	4.12372205946622e-06	2.70805253836561e-06	1.43115472741462e-06	1.30440800094477e-06	1.61652006815375e-06	2.04827239778999e-06	2.32516319732284e-06	2.34202306159355e-06	2.28705481289978e-06	2.12826096618915e-06	1.85014353501686e-06	1.53335312897987e-06	1.22256480350725e-06	1.04692736797857e-06	1.32188734757327e-06	1.63758260178635e-06	1.66924218924456e-06	1.53995406917308e-06	1.32714681586595e-06	8.82609539311969e-07	5.17494706445599e-07	1.02978024553087e-06	1.47302450189444e-06	1.65207002596673e-06	1.8074105142179e-06	1.82636145517719e-06	1.4646921989262e-06	9.05043638411803e-07	4.58890217339672e-07
5	0.016974576252681	0.0126293481554788	0.00690610470181805	0.00269826021024228	0.000706275037659664	0.000104487771915881	4.36792265691713e-06	2.0676159331668e-06	4.06498908674886e-06	3.49731168341794e-06	2.37823500790318e-06	1.63527756990493e-06	1.21661025524792e-06	1.0597488398347e-06	1.31895373849297e-06	1.31433951914302e-06	1.45783741485543e-06	1.79414195841862e-06	1.71711364185382e-06	1.43398273119318e-06	1.24453094525199e-06	7.75641372178316e-07	2.26212717748787e-07	1.23950199842283e-07	3.16911675842419e-07	5.26330960867636e-07	6.27136573245502e-07	6.10251603689555e-07	5.8917316320336e-07	5.37615137180666e-07	4.67499420842404e-07	3.55727911879711e-07	2.21277443612594e-07	8.66904748525946e-08	3.33221298594902e-07	4.76383180143052e-07	4.71613704679363e-07	4.33092777353717e-07	3.99277939361958e-07	2.65523891145382e-07	1.26209904909478e-07	3.41850621515979e-07	4.65675270747157e-07	4.90022756545226e-07	5.786270119518e-07	6.46314486603607e-07	5.50700238785403e-07	3.26394762594707e-07	1.81824729465856e-07
6	0.0175603573213759	0.0132633841794195	0.0075063258248747	0.0031375227925545	0.000946285313862342	0.000201529974481779	3.23296993756403e-05	6.02232117819713e-06	1.98276428572434e-06	8.08961112616308e-07	3.47112501484079e-07	1.54218201680923e-07	9.03762867842098e-08	8.54277703566139e-08	2.1406871653877e-07	1.34714652107446e-07	1.97805356395789e-07	3.87461781177615e-07	3.67837398828835e-07	2.84418110313912e-07	3.36348762916677e-07	2.36021965174857e-07	8.08885891288455e-08	7.24631667021847e-08	7.77372895113352e-08	1.26168389930053e-07	1.32413465316228e-07	1.11338944283598e-07	1.06221570314761e-07	7.00710500093129e-08	9.51961076652173e-08	7.19060396350839e-08	6.08477264463225e-08	6.92380022472425e-08	1.16557663411265e-07	1.14017751703748e-07	9.02269505695899e-08	8.87689998047399e-08	1.1229378957506e-07	1.22326019061119e-07	1.26882543684688e-07	1.37752903632156e-07	1.2030777135683e-07	9.55373832093916e-08	1.33268745836054e-07	1.72745559201966e-07	1.87815959409779e-07	1.19883215644025e-07	6.89546320927207e-08
7	0.0179216576953353	0.013868912935669	0.00827497573225232	0.00379210234147903	0.00132963791106887	0.000357613467875697	7.54287452470503e-05	1.31491536149067e-05	2.0562692050313e-06	3.15562242828875e-07	1.88334637963925e-08	9.24785375030144e-09	2.21331428000752e-08	6.23684884024846e-08	7.05943630724077e-08	1.23748301011269e-08	3.85040283316229e-08	1.04395395431822e-07	6.57528483714855e-08	2.68023951856033e-08	1.15909748752515e-07	1.30183328943937e-07	6.04648999283375e-08	4.76903784010278e-08	1.44943768054054e-08	2.93839086543922e-08	2.40739627730081e-08	1.07859027043836e-08	4.00213078954807e-08	3.22137013211885e-08	3.36638914112387e-08	1.34160700326691e-08	2.00835947014352e-08	3.97674784712939e-08	5.6517179113005e-08	3.01426653700861e-08	9.2542257829481e-09	1.20201592128761e-08	3.15685379978219e-08	4.0467374166298e-08	4.97353435194061e-08	4.40475033261646e-08	2.25994605148762e-08	6.64377118016670e-09	2.16799643099345e-08	2.39041192862743e-08	7.41519601371185e-08	5.16777601419879e-08	1.29397982301453e-08
8	0.0182626023254969	0.0145149143408645	0.0091537223867604	0.00457926160443736	0.00181605651339945	0.000569985595950269	0.00014068932137488	2.66863143743535e-05	3.64782906124296e-06	3.95181175745076e-07	8.78681178967544e-08	1.47096643492236e-08	9.81384020104723e-09	5.41344719774114e-08	7.10836146598208e-08	4.59259497084961e-08	7.01325428502534e-08	7.44310407445337e-08	1.70932265643614e-08	2.1098815648963e-08	9.7705985361333e-08	1.64141771751471e-07	1.46418659986092e-07	8.04986134063049e-08	1.91174779682475e-08	1.24781448842838e-08	1.02794896129072e-08	2.31294127659997e-08	5.19584662349875e-08	5.88716360430744e-08	3.51788122771082e-08	7.31929830213603e-09	5.66927234813351e-09	2.22338167212951e-08	4.72658906630102e-08	4.31942697203762e-08	2.37880804670211e-08	8.76705005530246e-09	1.78927531740042e-08	6.86571868780837e-09	1.58835726438167e-08	1.61277267033876e-08	7.07502559369216e-10	6.28131563160847e-09	2.01323583231027e-08	4.44493653566287e-08	7.20054091275963e-08	5.55557786425334e-08	2.68833538607726e-08
9	0.0186602595823813	0.0152083023997278	0.0100934747153292	0.00545849340283933	0.00240545103026273	0.000862117062796086	0.00024945744538793	5.70541760247131e-05	9.71993787789537e-06	9.83236474391756e-07	8.99137931344203e-08	7.54620073086739e-08	4.37529672233578e-08	9.38600695844123e-08	1.33924210665186e-07	1.47816673248951e-07	1.60166247056531e-07	1.39743858039327e-07	9.78913906143628e-08	1.09604701564716e-07	1.88645693798646e-07	2.63717395122568e-07	2.54280073932665e-07	1.68568439840957e-07	7.97498440375046e-08	4.25650644966337e-08	4.2900016684406e-08	6.6928892625171e-08	9.61440587287358e-08	9.88794990173265e-08	6.9930297105811e-08	4.32492494309018e-08	3.69726797307798e-08	4.80917810526373e-08	6.98806117001175e-08	7.28659254015941e-08	5.54440807767363e-08	4.04605518755581e-08	3.56263472834553e-08	2.50307903310509e-08	2.03025508328557e-08	2.04361842548654e-08	1.78739766044893e-08	2.69502772745052e-08	5.39693600217976e-08	9.42977010013369e-08	1.22240393865438e-07	1.14987606519813e-07	9.48010754638437e-08
10	0.0191291173097904	0.0159433926358845	0.0110730354051913	0.00641558992271067	0.00310420775392093	0.00125476895358645	0.000422934344234347	0.000117933035451515	2.65680860592835e-05	4.54644802275491e-06	5.2054498858051e-07	2.30093576212961e-07	2.29015041494524e-07	2.59757885045522e-07	3.20166786079998e-07	3.67181459145577e-07	3.84714486740401e-07	3.67368865907714e-07	3.46980960066528e-07	3.74447413893836e-07	4.50859217412332e-07	5.10189036578873e-07	4.83778278836209e-07	3.73210952311948e-07	2.44817521705553e-07	1.66133589142344e-07	1.54362338210359e-07	1.81547830173039e-07	2.08194266991893e-07	2.04448224877438e-07	1.7346300412226e-07	1.43483360161404e-07	1.30726963445034e-07	1.3434749080757e-07	1.44945731453889e-07	1.45002929028215e-07	1.29787290014815e-07	1.10835847687059e-07	9.39530654401758e-08	7.6089764565702e-08	6.155882230114e-08	5.76964798716919e-08	6.73803119271251e-08	9.44529246595416e-08	1.42335841044595e-07	2.02414878627139e-07	2.50284745418492e-07	2.68456587104602e-07	2.69238352051382e-07
11	0.0196648703986068	0.016713670119242	0.0120804754319243	0.0074362708241031	0.00390593816415503	0.00175497663498281	0.000676552799258031	0.000224355112411257	6.38485916380422e-05	1.53693649638251e-05	3.16993393955133e-06	8.53314552259512e-07	6.42911369565719e-07	7.24202520803381e-07	8.24404421036436e-07	9.06494956577803e-07	9.49955899708622e-07	9.59049412459517e-07	9.66967402956626e-07	1.00387132485526e-06	1.05692231261719e-06	1.07124628613928e-06	9.98585773937774e-07	8.43760852220339e-07	6.63697243993347e-07	5.2874424503516e-07	4.75364767793745e-07	4.79712855301347e-07	4.88837228237699e-07	4.70084312374331e-07	4.27194965166912e-07	3.82440507411398e-07	3.51098038497686e-07	3.34880371061251e-07	3.26213375045374e-07	3.1368315633098e-07	2.91279459236475e-07	2.61527192764844e-07	2.29020309670481e-07	1.9801073292278e-07	1.76304939401133e-07	1.75290066565354e-07	2.03642802183139e-07	2.63134623164571e-07	3.5015775793147e-07	4.53018771801937e-07	5.51399389534703e-07	6.28629655357286e-07	6.85126277146127e-07
12	0.0202599265182482	0.0175117030187783	0.0131029151198044	0.00849965269117185	0.004790635926257	0.00235419990184386	0.0010145339192551	0.000387174193878211	0.000132575541997871	4.09633085496983e-05	1.11441463032701e-05	2.52240012284934e-06	1.02945319275164e-06	1.51141909155917e-06	1.91987144578259e-06	2.16115225453102e-06	2.27673006367356e-06	2.3157361900377e-06	2.32457897610916e-06	2.32734742971929e-06	2.31069896149034e-06	2.23818869138913e-06	2.08581953166532e-06	1.86579785873445e-06	1.62324250112516e-06	1.41641039825708e-06	1.28419309253641e-06	1.21503402681038e-06	1.16100304913572e-06	1.08625020416728e-06	9.89658543131392e-07	8.90800589297415e-07	8.07723856273706e-07	7.46347957433378e-07	7.00963623583346e-07	6.60117813760754e-07	6.14460793339211e-07	5.62102362501287e-07	5.08726055524086e-07	4.6493678113302e-07	4.43970983805505e-07	4.59639321830128e-07	5.22624714029325e-07	6.36686275820547e-07	7.97902867503222e-07	9.9446495568251e-07	1.20626925568229e-06	1.40854740498138e-06	1.57902011981526e-06
13	0.0209085982743255	0.0183320947978278	0.0141296560614914	0.00958499235612304	0.00573278616865331	0.00303199613199951	0.00142614457168028	0.000604143626175809	0.000236598702343746	8.89177300708326e-05	3.23987552644308e-05	1.05599160804779e-05	2.26176169090966e-06	2.3086109596955e-06	3.84169015838983e-06	4.66522676300802e-06	5.01233688540369e-06	5.06423164087083e-06	4.96395503313488e-06	4.80231251558914e-06	4.61175543058723e-06	4.39054830760409e-06	4.13742497160584e-06	3.86271898877241e-06	3.58119761094833e-06	3.31128319730852e-06	3.06993119426114e-06	2.85269595991279e-06	2.63145158715949e-06	2.38374542732437e-06	2.11671755467142e-06	1.86041823078468e-06	1.64454820144708e-06	1.48110711880479e-06	1.3617842401382e-06	1.26674433458166e-06	1.17783096354584e-06	1.0890363853927e-06	1.00871976214268e-06	9.5405023004294e-07	9.4397031204653e-07	9.95695283957244e-07	1.12378416134725e-06	1.33895797016965e-06	1.64547510521426e-06	2.03537078334627e-06	2.47988324944722e-06	2.92538349155237e-06	3.30195770605802e-06
14	0.0216118437722327	0.019178233144562	0.0151616972659935	0.0106847768351971	0.00671705791561886	0.00377058270579425	0.00189386769957258	0.00085726176062996	0.000359090344282252	0.000150115885832551	6.93363174199308e-05	3.50289584755924e-05	1.81775981318263e-05	1.09840652253781e-05	9.66351746317932e-06	1.01012171413835e-05	1.03417099911589e-05	1.00788047252846e-05	9.4815570150838e-06	8.78976427646848e-06	8.17144354476244e-06	7.70069464735781e-06	7.39002640018663e-06	7.20145340534975e-06	7.0483459537107e-06	6.83656796181851e-06	6.5097572930041e-06	6.05197430994298e-06	5.47195340477e-06	4.8035385559029e-06	4.11101314149582e-06	3.47399822321703e-06	2.95493109720223e-06	2.57445639947213e-06	2.31161371432221e-06	2.12324010942845e-06	1.96883945513935e-06	1.82976763477491e-06	1.71310660605948e-06	1.64087295633923e-06	1.63880028459449e-06	1.73543824636628e-06	1.96510598097433e-06	2.36371995903122e-06	2.95566488832001e-06	3.73288491885137e-06	4.63185006280577e-06	5.52606197522578e-06	6.25061341941669e-06
15	0.0223824297234887	0.0200696435933014	0.0162221401890905	0.0118199575301708	0.00776046243509477	0.00458439961424894	0.00242761184956818	0.00114365191984656	0.000475098736157622	0.000181397118586788	8.84400889208975e-05	6.54455537964867e-05	5.05269000662112e-05	3.80722114026324e-05	2.98155890170691e-05	2.5079381166344e-05	2.19951606252949e-05	1.92706990761293e-05	1.65727793460006e-05	1.41294496301721e-05	1.23031006981712e-05	1.13327787342961e-05	1.12087550981351e-05	1.16441176652161e-05	1.21970777536872e-05	1.24728348068241e-05	1.22454267315297e-05	1.14676750878661e-05	1.02288014626161e-05	8.70864062162836e-06	7.13306767145016e-06	5.71664872734987e-06	4.59965390366013e-06	3.81417894281737e-06	3.30377831160198e-06	2.97366183737264e-06	2.73598609966617e-06	2.54036162153997e-06	2.37874866600727e-06	2.26394076591863e-06	2.21737740933281e-06	2.29537121535202e-06	2.61706304082812e-06	3.31972551574528e-06	4.46592082363293e-06	6.00204853173857e-06	7.75283175923994e-06	9.43238270237213e-06	1.07038851620446e-05
16	0.0232474710247894	0.0210448393345806	0.017360128996345	0.0130473094829226	0.00892737453252511	0.00554845516499129	0.00311360473173055	0.00155374262045474	0.000661245566127988	0.000206707158245609	1.12228399531028e-05	7.13927290549612e-05	8.78283395591634e-05	8.21304989635467e-05	7.00238854280988e-05	5.75688893693041e-05	4.63680134068839e-05	3.64070586987313e-05	2.75313606665e-05	1.99696366701132e-05	1.44200583230705e-05	1.20165352201709e-05	1.3053401748952e-05	1.58211970591733e-05	1.85642026391502e-05	2.03112680747951e-05	2.06301640005869e-05	1.94864977195219e-05	1.71585860413676e-05	1.41333859305106e-05	1.09761683375301e-05	8.18467729032881e-06	6.05803165726017e-06	4.63856418761671e-06	3.7793195307086e-06	3.28143627828605e-06	2.97875698654423e-06	2.7678095277145e-06	2.6013247009846e-06	2.4326040754504e-06	2.19851088592327e-06	1.95615917913364e-06	2.18866399308015e-06	3.48289331280927e-06	5.7430688811327e-06	8.6603053980145e-06	1.18371238632644e-05	1.47297904258022e-05	1.67428542508253e-05
17	0.0242431052656861	0.0221517817291964	0.0186361323899379	0.014439448215965	0.0103055634653145	0.00677288725287825	0.00409202576181167	0.00226331118925054	0.00113770103008881	0.000519901550881322	0.000240166754561998	0.000164152826533039	0.000153770059820797	0.000144136199139228	0.000128265174500736	0.000108517612409766	8.72224627058634e-05	6.60982123901118e-05	4.63636482621951e-05	2.87836344922373e-05	1.36695082582108e-05	2.26438973095389e-06	1.07523029628588e-05	1.98228138113647e-05	2.67685564122206e-05	3.10185585796407e-05	3.22212171377098e-05	3.0474966808485e-05	2.63860527482457e-05	2.09405925492573e-05	1.52577507166722e-05	1.03072204336488e-05	6.67073126264467e-06	4.41797483579714e-06	3.19960452478946e-06	2.58899803967586e-06	2.31547907959159e-06	2.23834454604046e-06	2.27265582273946e-06	2.25441749369029e-06	1.90415670704573e-06	9.52608788788779e-07	1.04144912390713e-06	3.8781067749561e-06	7.80292826933798e-06	1.25466619350911e-05	1.75221255588263e-05	2.18476811791855e-05	2.45794305690924e-05
18	0.0253964663189775	0.0234195164458615	0.0200797344327961	0.0160250158463529	0.0119249534770467	0.00829536626371047	0.00541380112291625	0.0033330920050289	0.00195558532140091	0.00111776418338831	0.000651121758774021	0.000412240949765521	0.0002953166580209	0.000235914937219272	0.000200564113357378	0.000172374979969888	0.000144053182076219	0.000114442978919762	8.54564570434939e-05	5.97912165894578e-05	4.0032577742542e-05	2.92988409111922e-05	2.97158856990574e-05	3.66380286999663e-05	4.40821531879185e-05	4.89036566336553e-05	4.96648662629957e-05	4.61204801781443e-05	3.90488178201881e-05	2.99508140910294e-05	2.05919579666545e-05	1.25125199138598e-05	6.65510012000809e-06	3.21108693781262e-06	1.66748711111764e-06	1.1103175771852e-06	9.8977661463597e-07	1.23815538674105e-06	1.82046572206241e-06	2.53222297123455e-06	3.18468642378878e-06	3.96345468458226e-06	5.62157264577677e-06	8.8992080997275e-06	1.39039874703957e-05	2.01715937020671e-05	2.67268743097453e-05	3.22099834610055e-05	3.52370465536892e-05
19	0.0266988414360099	0.0248194296816034	0.0216357324761411	0.0177167388771584	0.0136668267835745	0.00997513763724228	0.00693115013900897	0.00462088724933075	0.00298227620704782	0.00188039507271499	0.00116881236566832	0.000723693995516979	0.000455791207895165	0.000308351415586768	0.000241331201361463	0.000214478560695516	0.000196154040338093	0.000173650947771939	0.000146936237808914	0.000120585734385757	9.92265881072952e-05	8.55194639418514e-05	7.96055245658905e-05	7.93709665795814e-05	8.13569062813381e-05	8.20422123785937e-05	7.89171756420005e-05	7.10375410035303e-05	5.90450279075572e-05	4.47497039531997e-05	3.04451220583683e-05	1.8179280280208e-05	9.20103345909256e-06	3.73443107277891e-06	1.12445875471613e-06	3.23046700753364e-07	3.03715680666226e-07	7.12466307808706e-07	1.82903864030022e-06	3.54324892314374e-06	5.77326419477309e-06	8.66304498159286e-06	1.26133508266347e-05	1.8077042444699e-05	2.52016024446581e-05	3.35018017620646e-05	4.17491778459469e-05	4.8190657971389e-05	5.10661603638259e-05
20	0.0280938196745888	0.0262525050683784	0.0231505293478227	0.0192964532045172	0.0152474586579402	0.0114784452717256	0.0082958201349062	0.00581482357378589	0.00399423272061263	0.00270455697362246	0.00179821575692308	0.0011549260821894	0.000694715592684223	0.000371755271435197	0.000171171289821262	0.000124733646711576	0.000165496037309737	0.000190678366821359	0.000191183464690677	0.000177090541978782	0.000159347314740784	0.000145644135744053	0.000138789432087224	0.000137116181412248	0.000136737383962781	0.000133830305526217	0.000125872997127534	0.000112102521289211	9.34862067382631e-05	7.22770303627334e-05	5.12692173179716e-05	3.29777738793282e-05	1.89958031900319e-05	9.7217363993478e-06	4.52498810431662e-06	2.20364664358616e-06	1.27548916185931e-06	1.02812115473593e-06	2.67996353587462e-06	5.65771290416705e-06	9.70900312109214e-06	1.50084055993874e-05	2.19769471237923e-05	3.09866239275849e-05	4.19219779516177e-05	5.38598881103123e-05	6.50560646612543e-05	7.32865671541455e-05	7.646286672451e-05
21	0.0295241972070561	0.0276205520157307	0.0244702844232002	0.0205362315272037	0.0163472905857496	0.0123868114175592	0.00900677856997299	0.0063836510560519	0.00451537359103811	0.00325663364272967	0.00239718242083078	0.00175831343091184	0.00124177019816793	0.000815103789943191	0.000478083194655479	0.000244998011957803	0.000152940229477279	0.00017575139321702	0.00020051292375836	0.000201226511718158	0.000188560381094214	0.000177680603661487	0.000177501538704294	0.000186005749365321	0.000195178824211326	0.000198133608266305	0.000191469263035425	0.000174883066414908	0.000150292942292307	0.000120950904047603	9.05566027912935e-05	6.24372068469017e-05	3.89420520824945e-05	2.11978901070601e-05	9.3378636694107e-06	3.853650127487e-06	4.99192034679561e-06	7.02547397900322e-06	9.50236633129239e-06	1.32931673670663e-05	1.8755070320321e-05	2.63330474276528e-05	3.67764557524776e-05	5.05626979040419e-05	6.72199292080586e-05	8.51037634488987e-05	0.000101656115440148	0.00011399273953148	0.00011966688034778
22	0.0310739902284512	0.0290261559207434	0.0257100080649873	0.021542138589323	0.0170201457281154	0.0126322663526523	0.00878500616394155	0.00576715708399567	0.00374600793951211	0.00271463499019548	0.00233604834046504	0.00213678446242546	0.00188795256368225	0.0015690876547685	0.00122857701130745	0.000918271789923218	0.000671497127730429	0.000496568513645793	0.00037868293187728	0.000293924690855918	0.000228886165097661	0.000189297680504592	0.000187497895919443	0.000214497399515667	0.000246928960254485	0.000269145956891863	0.000274807469724513	0.000263236368307123	0.000237051439773909	0.000200657536169963	0.000159104233462582	0.000117181497433592	7.87729947317062e-05	4.65399810029363e-05	2.21729341169358e-05	9.76639742260605e-06	1.49486291992316e-05	2.21076055048457e-05	2.76265646663458e-05	3.25245378096754e-05	3.84189775363934e-05	4.7512850956116e-05	6.19823248876843e-05	8.25822490230602e-05	0.000108047624588973	0.000135522811433145	0.000161294023246589	0.000181597775321804	0.000193462516953038
23	0.0331599204959303	0.0310346432260758	0.0276163803255916	0.0232680927480217	0.0184369852215598	0.0135780728910678	0.00908493704568349	0.0052418621303854	0.00220398617315834	1.97972712217262e-05	0.00142324324651252	0.00220334672616569	0.00249144357059459	0.00244199915260882	0.00219035967759634	0.00184263890565351	0.00147283203077874	0.00112510929320133	0.000819662138295292	0.000560948336461848	0.00034761291743802	0.000187664662306511	0.00013869946810072	0.000209203262102529	0.000291216133097718	0.000351096857075874	0.000382942038959654	0.000387381727714704	0.000368100909712772	0.000330617281578538	0.000281401784053133	0.000227129635548958	0.000174113428125258	0.000128011090301742	9.37235445699651e-05	7.44001702830635e-05	6.81071512782149e-05	6.77620609614828e-05	6.74848050339168e-05	6.57077779110613e-05	6.52642144729211e-05	7.29889264571147e-05	9.45319119453393e-05	0.000128858917973604	0.000171100462726504	0.000215715805680138	0.000257213321196216	0.000290563385980584	0.000311777355163783
24	0.0365324797040742	0.0346380119115053	0.0314860620604648	0.0273944982063819	0.022768712911265	0.0180438460340767	0.0136326745936056	0.00989191210623237	0.00710561815272468	0.00543078513371106	0.00472176831996986	0.00450689005546014	0.00436008702501529	0.00409834019857647	0.00369853813203366	0.00319988484145398	0.00265455121211961	0.00210781560718432	0.00159207851983031	0.00112719862560696	0.000723753259093706	0.000389042732893117	0.000156390489758584	0.000199665179619534	0.000347532629111106	0.000462884996946844	0.000536592029091732	0.000571390388802211	0.000572634473969168	0.000546991361584518	0.000501951017114225	0.000445381694077047	0.000384976205887559	0.000327508699075328	0.000277830905584124	0.000237735207794309	0.000205379485387156	0.000176213771302808	0.000145252866740942	0.00010971166151091	7.39746673094775e-05	6.74758698638441e-05	0.000114454053296691	0.000185088358506778	0.000262524917977818	0.000338295547151529	0.000405366807906706	0.000457407633493881	0.000489185414526628
25	0.0417860040084387	0.0405069950858464	0.038046155024808	0.0346643804945777	0.0306991285647255	0.0265151038147572	0.0224531616869233	0.0187849523071537	0.0156790074345802	0.0131843568188225	0.0112402014649831	0.00971569552788166	0.00846569974114143	0.00737468160037384	0.00637271543448554	0.00542944528192536	0.004540015510786	0.00371235058991786	0.00295886624872945	0.00229242554908287	0.00172561759838241	0.00127272078490245	0.000952703145102062	0.000783019272332711	0.000748304689127805	0.000788533353555251	0.000845760003113572	0.000889692081979564	0.000909437538524617	0.000903493880739436	0.000874667746382421	0.000827727352670016	0.000768085234689929	0.000700778907704003	0.000629564723380264	0.00055625041052534	0.00048052263294582	0.000400444404162589	0.000313586373453548	0.000218855219962279	0.000122037068989958	8.30839779338225e-05	0.000175893300957747	0.000300784624342858	0.00042740584382482	0.000544916944950249	0.00064459888359627	0.000718818257415596	0.000761578379433271
26	0.0486801829875327	0.0481498516771936	0.0464663957172429	0.0438154115822089	0.0404468492215915	0.0366385273602682	0.0326589955380689	0.0287365577140748	0.025039548948373	0.0216701374491677	0.0186706240914313	0.0160382814799627	0.0137432215955149	0.0117442635869887	0.0099999391605538	0.00847431857798287	0.00713898911217143	0.00597289282646551	0.00496128639008774	0.00409446134960783	0.00336640878734187	0.00277333162325158	0.0023116622960601	0.00197512463932678	0.00175110519597017	0.00161862160287933	0.00155080497737309	0.00152088239092337	0.00150708529354633	0.00149413203628862	0.00147241656634925	0.001436588528817	0.00138428152410807	0.00131510544319478	0.00122987935767794	0.00113015382706317	0.00101816187480088	0.000897404590692068	0.000774174082085864	0.000660419999745337	0.000577403404926233	0.000553302897016548	0.000602541403931547	0.000708734678099506	0.00084187938922505	0.000976649482813383	0.00109498569172232	0.0011843475288701	0.00123676385662145
27	0.0560950276554234	0.0560900978604775	0.0548945154569648	0.0526347880965233	0.0495011240211707	0.0457226957395977	0.0415409874639541	0.0371855272263628	0.0328552717638736	0.0287073198224602	0.0248529587064302	0.021359746202236	0.0182576578191958	0.0155472948627847	0.0132085467296314	0.011208644371044	0.00950900672270385	0.00807058195151161	0.00685755578225272	0.00583942254442206	0.00499154986650162	0.00429452011720976	0.00373266407295381	0.00329226958387989	0.00295992499395366	0.00272134872047238	0.00256089093366726	0.0024617110607957	0.00240648111088108	0.00237837728475211	0.00236211233170475	0.00234481138979824	0.0023166174502481	0.00227100558889694	0.00220486768339852	0.00211848339276309	0.00201550252236437	0.0019030082254348	0.00179157020110905	0.00169487487657566	0.00162809228062533	0.00160417290920178	0.00162882888829571	0.00169739861529012	0.00179628727765016	0.00190762192834294	0.00201375319454909	0.00209998911220468	0.00215581403337487
28	0.0626852822511379	0.0627763848696442	0.0616096684476685	0.0592838040956658	0.0559649015413415	0.0518681627077129	0.0472358623203423	0.0423147173018598	0.0373354527436713	0.0324966959836249	0.027954425681403	0.0238172755725903	0.0201472064391252	0.0169645069634159	0.0142557855794181	0.0119835424290987	0.0100960115363564	0.00853618412047121	0.00724921662720358	0.00618774848278694	0.00531495626278853	0.00460538745972947	0.00404368441542976	0.00362127394747177	0.00333131489255483	0.00316319446624672	0.00309917251422319	0.00311520222136963	0.00318490355447175	0.00328363567565368	0.00339078607904166	0.00349042367002235	0.00357119234070615	0.0036260456109108	0.00365201297677239	0.00364997100475886	0.0036243300716883	0.00358254310921571	0.00353434218169371	0.00349061412911807	0.00346188399765688	0.00345653783504984	0.00347916237127427	0.0035295412752591	0.00360271425022691	0.00369008207940827	0.00378112428323089	0.00386516727577246	0.00393279183185094
29	0.0676430510246488	0.0674179580288301	0.0658779873805225	0.0631182408217832	0.0593033610639319	0.0546521501540894	0.0494176092296365	0.0438648493022509	0.0382494544257578	0.0327986395126906	0.0276970032608891	0.0230779421458132	0.0190209914312584	0.0155546154934922	0.0126633832868382	0.0102981065270505	0.00838742141197751	0.00684944372681243	0.00560245972433189	0.00457407760707703	0.00370891845482765	0.0029759988322934	0.00237841805454597	0.00196569061149518	0.00182250002892666	0.00197910241715108	0.00235034752587115	0.00282459822694702	0.00332758264531718	0.0038173707389753	0.00427020352504072	0.00467264999015015	0.00501796895137076	0.00530435082476748	0.00553392267397215	0.00571202284130777	0.00584652085864406	0.0059470830928633	0.00602435347074979	0.00608906526786883	0.00615113730715558	0.00621883951353765	0.0062981340019524	0.00639229746124592	0.00650189823352273	0.00662513932106392	0.00675850613331542	0.00689760326950305	0.00703804835709505
30	0.0711589393503769	0.0704060837732956	0.0683166079652432	0.064992712918294	0.0606047314494296	0.0553774647273668	0.0495718522803056	0.0434639766940251	0.0373236715252533	0.0313949657299475	0.025880277503477	0.0209297238619926	0.0166362259505113	0.0130363582958104	0.0101161975364477	0.00782084737193345	0.0060659603871346	0.00474965260284528	0.00376390664756319	0.00300558373956184	0.00238777041565759	0.00185329198976943	0.00139911770434501	0.00113328131699115	0.00126137030160471	0.00176170884987493	0.00244974509486453	0.0032164495868784	0.00400571118355107	0.00478153909290416	0.00551802439016668	0.00619675093164167	0.0068060631824095	0.00734059595424756	0.00780063276938991	0.0081912171240139	0.00852106035105037	0.0088013316686454	0.00904442978430791	0.00926283607315962	0.00946814021070507	0.00967031055295263	0.0098772547099771	0.0100946838937606	0.0103262622484515	0.010573993629705	0.0108387758715867	0.0111210378713882	0.0114213688477227
31	0.0743859156472989	0.0731617773378848	0.0706160218744645	0.0668550563381453	0.0620487113581157	0.0564183211492472	0.0502205735926342	0.0437287020068282	0.0372128658976175	0.0309216180530404	0.0250661792272434	0.0198088734426173	0.0152565826746673	0.0114595536580661	0.00841545088356269	0.00607832048173681	0.00437208393646376	0.00320753035573157	0.00249795103961436	0.00216166320060772	0.00211054137558638	0.00225581444614144	0.0025341011160121	0.0029158787332829	0.0033932164925372	0.00396392311706026	0.00462078017170971	0.00534755053867915	0.00612017368972019	0.00691047989365475	0.00769031122970652	0.00843495211836445	0.00912549378532547	0.00975010794999786	0.0103043409312024	0.0107905862383958	0.0112169128269532	0.0115954418562792	0.0119404841961439	0.012266670353093	0.0125873108519434	0.0129132008456222	0.0132520164567323	0.0136083479277318	0.0139843007503337	0.0143805019947791	0.0147972958329905	0.0152359010448595	0.0156993216300761
32	0.0789570997417573	0.0775196728059147	0.0747897449379076	0.0708654176943097	0.0659015517460451	0.0601001928931799	0.0536974858180959	0.0469482310134791	0.040109471214178	0.0334245689052288	0.0271091470825557	0.0213400218383936	0.0162478816747428	0.0119139883528529	0.00837057887714576	0.00560382844242399	0.00355689960963247	0.00212880010562213	0.00116714436451328	0.000476860778057961	0.000229777006120549	0.000895753516466747	0.00170122449343602	0.00261453280379046	0.00360957527299776	0.0046562096594405	0.00572422644630143	0.00678470378853197	0.00781056988121059	0.00877733574280025	0.00966422344720361	0.010455543150807	0.0111420336575271	0.0117218706821096	0.0122010931685622	0.0125932616118978	0.0129182348812261	0.0132000510217862	0.0134640510670077	0.0137336006011792	0.014026990038456	0.014355212064182	0.0147212015406966	0.015120768990257	0.0155450119974238	0.0159836567867056	0.0164286712068155	0.0168775494915497	0.0173357713025482
33	0.0865257583072297	0.0852498438901831	0.0827058962087078	0.0789704059516617	0.0741696181711921	0.0684727092295979	0.0620821708183895	0.0552221609488939	0.0481257521565112	0.0410220797780158	0.0341243597865999	0.0276196100301947	0.0216606850695151	0.0163609444817846	0.0117915409927923	0.00798095974215324	0.0049160892430698	0.00254384435020543	0.000772771132864863	0.000530701769895172	0.00152033871820266	0.0023726112944583	0.00323118458180285	0.00417811379248417	0.00522890284861784	0.00635401602896609	0.00750349958122162	0.00862323985862237	0.00966346792005894	0.0105828905287606	0.0113507907440046	0.0119482518412665	0.0123689714561448	0.0126197800052477	0.012720763384923	0.0127046982026869	0.0126152939825946	0.0125035605852556	0.0124217135152797	0.012414771337648	0.0125115130021584	0.0127179419337207	0.0130162567404695	0.0133700013441637	0.0137333353018536	0.0140614409538013	0.0143200870177851	0.0144938037298071	0.0145928009974959
34	0.0987146291579342	0.0981062528424922	0.096263165074738	0.0932337731300328	0.089109589088239	0.084020979213854	0.07813074325777	0.0716259900202473	0.0647089117832113	0.0575871491040177	0.0504644768195614	0.0435325378871065	0.0369643155988709	0.0309099723816479	0.0254955516341601	0.0208246131174098	0.0169814292316997	0.0140304628586598	0.0120008750279033	0.0108496109326932	0.0104330313570701	0.0105394380997053	0.0109641304303772	0.0115549327232697	0.0122110473442613	0.0128638907715026	0.0134609364088281	0.0139573726710604	0.0143136941509264	0.0144964829659689	0.0144804599231934	0.0142508065325662	0.0138054076810275	0.0131570551427351	0.0123358696730426	0.0113922605586895	0.0104004259618352	0.00946090421264833	0.00869645587181244	0.00822924515324436	0.00813221061822588	0.00838213217441124	0.00886394505816488	0.00942204708228735	0.00990739452535526	0.0101979652753101	0.010202943649055	0.00986352098554787	0.00915757522788769
35	0.116995760735634	0.117701493910942	0.117241688527655	0.115636560226199	0.112942846016196	0.109251533254098	0.104683919777868	0.0993862532887435	0.0935232851375607	0.0872711278125783	0.0808098195633805	0.0743159701655673	0.0679557908127004	0.0618787101077709	0.0562116751463072	0.0510541832933902	0.0464741575091676	0.0425050178607767	0.0391446570741655	0.0363572434526639	0.0340784722300478	0.0322239198140376	0.0306989632674371	0.0294081250594153	0.0282621304049735	0.027182062031821	0.0261010225672034	0.0249642067919763	0.023728261515579	0.0223605276400487	0.0208384510796591	0.0191492298842427	0.0172896516188935	0.0152660435815263	0.0130942842730258	0.0107999164962084	0.0084186894766397	0.00599909550179498	0.00361667154581976	0.00152325446696093	0.00168505277133605	0.00356707139845858	0.00539923725484941	0.00697651120504652	0.00822305880463187	0.00909011736400149	0.00955044667941665	0.00960580083337407	0.00930341076842818
36	0.141693206163698	0.144279835235454	0.145793286855954	0.146224090784311	0.145591847841553	0.143944165066298	0.141354323686586	0.13791780458766	0.133747861727101	0.128970386699741	0.123718344624801	0.118126081606198	0.112323807582504	0.106432546746413	0.100559822214035	0.0947963026370776	0.089213584827227	0.083863216097806	0.0787769720255148	0.0739683033527862	0.0694347608275816	0.0651611171293934	0.0611228512590288	0.0572896577497035	0.0536286927126336	0.05010735823891	0.0466955335133449	0.0433672619493399	0.0401019829819083	0.0368854504372192	0.0337105129671134	0.0305779602292625	0.0274976810737225	0.0244904596942042	0.0215908679154815	0.0188518524906452	0.0163514521457958	0.0142003799742779	0.0125428199305322	0.0115300222534112	0.0112483682991329	0.0116454457178629	0.0125466533474287	0.0137485268196253	0.0150893962115756	0.0164678505075274	0.0178362296854282	0.0191898288225488	0.0205570249387719
37	0.170669303641235	0.175259498425353	0.17884576787526	0.181388587494328	0.182870889899991	0.183298027314415	0.182696867657105	0.18111408714577	0.178613766430657	0.175274434146801	0.171185728814568	0.166444865409789	0.161153095672488	0.155412341278415	0.149322157278333	0.142977151571541	0.136464947319814	0.12986473249382	0.123246397954809	0.116670226447114	0.110187063084217	0.103838876018282	0.0976596054678069	0.0916762002025007	0.0859097515852058	0.0803766537790745	0.0750897413628343	0.0700593786115548	0.0652944943485092	0.0608035689740341	0.0565955825313471	0.0526809208156218	0.0490722066552504	0.0457849722484675	0.0428380162498377	0.0402532079233203	0.0380544456496689	0.0362655182514331	0.0349068452178302	0.0339915253893506	0.0335216704446467	0.0334862882829318	0.0338616513917367	0.0346141613483646	0.0357047326380191	0.0370932686693821	0.0387420377455056	0.0406173558458641	0.0426895500881855
38	0.199382301227401	0.205508447200405	0.210652978291982	0.214754026131029	0.217768156123558	0.219671182975028	0.220458386851868	0.220144140276183	0.21876098230726	0.216358200013485	0.212999996318933	0.208763337018165	0.20373557751864	0.198011971585146	0.191693160373703	0.184882731109793	0.177684921964483	0.170202534295251	0.162535096804921	0.154777309635177	0.147017781080518	0.139338056351391	0.131811927183865	0.124505003313903	0.117474521833667	0.110769367905302	0.10443027972126	0.098490211342585	0.0929748284103708	0.0879031129551773	0.0832880538634884	0.0791373983258198	0.0754544363845122	0.0722387856663496	0.0694871375254842	0.0671939211484774	0.0653518414866638	0.0639522529822835	0.0629853454633442	0.0624401402297141	0.0623043190335464	0.0625639299242317	0.063203025457414	0.0642032872186897	0.065543677421762	0.0672001392902978	0.0691453506422822	0.071348525840093	0.073775262786008
39	0.222534183064362	0.229293954628993	0.235053210256374	0.239739621651316	0.243297268116045	0.245687901900594	0.246891754351789	0.246907862213329	0.245753911135468	0.24346561083651	0.24009563263322	0.235712154538278	0.23039707126164	0.224243935859396	0.217355706225417	0.209842373054745	0.201818546400528	0.193401075684205	0.184706773256852	0.175850304628947	0.166942299549149	0.158087727428643	0.149384568308393	0.140922796713614	0.13278368037243	0.125039379028184	0.117752810883684	0.11097773663026	0.104758995573898	0.0991328184067611	0.094127141227265	0.0897618602980871	0.0860489996011418	0.0829928110373512	0.0805898793451382	0.0788293416544168	0.0776933344842339	0.0771577380906565	0.0771932083787458	0.077766398802169	0.0788412137869377	0.080379923896715	0.0823440107892187	0.0846946772368037	0.0873930282408244	0.0903999840452544	0.0936760166271619	0.0971808096612043	0.100872934554455
40	0.236168825056167	0.242540650087063	0.247870372828423	0.252085053721894	0.255126878872294	0.256954518863203	0.257544115063248	0.256889862600055	0.255004171817774	0.251917403314839	0.247677185081347	0.24234733333441	0.236006410939899	0.228745968429561	0.220668522279688	0.211885333122999	0.20251405285178	0.192676314202344	0.182495339590139	0.172093648025128	0.161590940322352	0.15110224403184	0.140736400982896	0.130594982210405	0.120771716688682	0.111352519496236	0.102416196303234	0.09403587298416	0.0862811302117878	0.0792206771481953	0.0729251266580845	0.067468998508025	0.062930529687759	0.0593875162874352	0.0569079355123691	0.0555362548516322	0.0552797694158896	0.056101452737858	0.0579236050318318	0.0606407496732154	0.0641356717614552	0.0682926455777447	0.0730052213315868	0.0781790308050138	0.0837313748438789	0.0895892843776577	0.0956871784519272	0.101964704996714	0.108364997579709
41	0.23959427544523	0.244856552123103	0.249050776926513	0.252111017064146	0.253985320384816	0.254636980769304	0.254045504718514	0.25220724882377	0.249135706354234	0.244861430411796	0.239431590644722	0.232909170020289	0.225371817273937	0.216910379030874	0.207627142916853	0.197633828964574	0.187049371072107	0.175997533059431	0.164604404997434	0.152995825111577	0.141294771073074	0.129618762571878	0.118077315818826	0.106769491692679	0.0957815849591964	0.0851850154992601	0.0750345079970946	0.0653666900394513	0.0561993107704087	0.0475314099252927	0.0393450356567395	0.0316098307511825	0.0242942744958635	0.0173980978673106	0.0110830909326744	0.0064602219815929	0.00743828173918072	0.0128085602184661	0.019295767065008	0.0262251204483094	0.0334717136595765	0.0410071282361939	0.0488201986785321	0.0568979120112573	0.0652201984897711	0.0737589072700429	0.0824782454307987	0.0913357407948063	0.100283357761865
42	0.236232222109386	0.24032670221415	0.243391420007565	0.245372815849525	0.246229832235232	0.245934975196164	0.244475146745378	0.24185222462956	0.238083371543677	0.233201062451583	0.227252825546046	0.220300699467317	0.212420416464836	0.203700328014314	0.194240095779569	0.184149176533353	0.173545134538104	0.162551818769214	0.151297445092778	0.139912624956226	0.128528382192591	0.117274198054	0.106276121438957	0.0956549763071102	0.0855246913650281	0.0759907683730825	0.0671488957952167	0.0590837071058416	0.0518676858752477	0.0455602493065482	0.0402071232177907	0.0358402685094611	0.032478769357386	0.0301310117996245	0.0287978276600157	0.0284751521272383	0.0291543012019193	0.0308194661513191	0.0334444073837094	0.0369908585331503	0.0414093691091483	0.0466415613932624	0.0526225252226196	0.0592827103431214	0.0665492467510934	0.0743468502250777	0.0825984817228645	0.0912258763157813	0.10015000847859
43	0.231775023836106	0.235269524628282	0.237849288994174	0.239472528855612	0.240107447454905	0.23973296866936	0.238339291433795	0.235928252067419	0.232513481034843	0.228120344797887	0.222785667829033	0.216557234443733	0.209493074746908	0.201660543559431	0.193135205580675	0.183999544156536	0.174341514787362	0.164252967895117	0.153827968398487	0.1431610424254	0.132345384249839	0.121471059678234	0.110623246320216	0.0998805576521699	0.0893135086993554	0.0789832008765971	0.068940341712816	0.0592247958609282	0.0498660536078354	0.0408855102432328	0.0323030223727556	0.0241560628432394	0.0165674543305832	0.0100717595279544	0.00723608508143674	0.0108854204252327	0.0171615000677598	0.0240517391432321	0.0311700004250609	0.0384401635314632	0.0458560831657726	0.0534284255360889	0.0611686748231059	0.0690833203265492	0.077171646061304	0.0854250692530752	0.0938272363737965	0.10235451225406	0.11097667175026
44	0.23040955881292	0.234078215379082	0.236999040935865	0.239138759777149	0.240471246852296	0.240978001208369	0.240648507534781	0.239480477316514	0.237479963796284	0.234661347967203	0.231047196135333	0.22666799317729	0.221561759448601	0.215773563361774	0.209354945954968	0.202363278344871	0.194861077869555	0.186915314094048	0.17859674184316	0.169979305265217	0.161139664860134	0.152156908589727	0.143112518454236	0.134090674164286	0.12517898245503	0.116469716087516	0.108061612961053	0.100062187798918	0.0925902842371444	0.0857781536627142	0.0797716137878435	0.0747259151274705	0.070794437725729	0.0681086380652032	0.0667521506223914	0.0667383307496795	0.0680030144394785	0.0704176636463962	0.0738164500288825	0.0780247222643367	0.0828795566875088	0.088240063927157	0.0939897575074718	0.100034408040976	0.10629804302048	0.112718638865286	0.119244222721629	0.125829628121141	0.132433924054188
45	0.232114593679045	0.236481167846711	0.240284542493039	0.243498589097225	0.246102130364926	0.248079290028567	0.249419781786098	0.2501191325866	0.250178836619926	0.249606437586803	0.248415538076462	0.246625736115951	0.24426249012736	0.241356914579459	0.23794550948681	0.234069827527397	0.229776082854525	0.225114705610329	0.220139845660697	0.214908828145295	0.209481562097628	0.20391990173725	0.198286958273336	0.192646358533339	0.187061445965054	0.181594420261157	0.176305414866948	0.171251517802595	0.166485751151421	0.162056038181286	0.15800420322381	0.154365065536554	0.151165700387813	0.148424943728536	0.14615320684503	0.144352642509918	0.143017666454248	0.142135793774332	0.141688708313004	0.141653453371455	0.14200362069032	0.1427104230921	0.143743561291679	0.145071830726115	0.146663452470193	0.148486147087348	0.150506997451223	0.152692164289608	0.155006526426833
46	0.232269594237452	0.237245704768466	0.241807077512034	0.245930985457567	0.249597715633344	0.252790795006477	0.255497181176079	0.257707414421682	0.259415728149687	0.260620115331055	0.261322349140266	0.261527956685291	0.261246145456555	0.260489682915114	0.259274730481358	0.257620634069941	0.255549674237707	0.253086779960983	0.250259211025963	0.247096214985865	0.243628665590029	0.239888690493215	0.235909296867107	0.231724004205756	0.227366494071742	0.222870286683351	0.218268453992195	0.213593378131076	0.208876562704108	0.20414850223186	0.199438612061944	0.194775217159266	0.190185593414861	0.185696049566439	0.181332031742526	0.177118226422376	0.17307863183967	0.169236563365966	0.165614556229547	0.16223413026637	0.15911538749996	0.156276425208252	0.15373256512808	0.151495422840288	0.149571867929287	0.147962951361829	0.146662896635502	0.145658260459133	0.144927363344532
47	0.224787064027088	0.229757427986519	0.234398660363643	0.238688313242572	0.242605469858792	0.246130898132057	0.249247189221839	0.251938879412052	0.254192553874617	0.255996931155681	0.257342927573397	0.25822370111016	0.258634674821071	0.258573540258887	0.258040241926391	0.257036944301527	0.255567983528694	0.253639806420543	0.251260899957034	0.248441714991067	0.245194588361552	0.241533668065333	0.237474846539875	0.233035707451376	0.228235491661393	0.2230950882522	0.217637056617982	0.211885685659882	0.205867096028337	0.199609391080636	0.193142861663783	0.18650024881437	0.179717066685811	0.172831984972733	0.165887265017047	0.158929235456402	0.152008779993568	0.145181789335855	0.138509498921309	0.132058591477635	0.125900888860875	0.120112397179906	0.114771420930306	0.109955461557811	0.105736717426589	0.102176260620561	0.0993173931829249	0.0971791884107991	0.0957515780829926
48	0.20734597336377	0.211750663120691	0.21588289615023	0.219721971826677	0.223247955812698	0.226441805266275	0.229285489477979	0.231762104448243	0.233855979934106	0.235552777556775	0.236839578667991	0.237704960826084	0.238139061931362	0.238133631313173	0.237682067343905	0.236779441472867	0.235422508918356	0.233609706620996	0.231341139435956	0.22861855591596	0.225445315400535	0.221826348470203	0.21776811313859	0.213278549435066	0.208367035273375	0.203044346711869	0.197322625901055	0.191215360209749	0.184737376266551	0.17790485302164	0.170735358542153	0.163247916290157	0.15546310839781	0.147403226446199	0.139092485304726	0.130557324128801	0.121826833176531	0.112933370298921	0.103913475427251	0.0948092718360967	0.0856706926388688	0.0765591575595957	0.0675538876935063	0.0587631631618696	0.0503449816241604	0.0425450841430748	0.0357619089552178	0.0306240267159482	0.0279442337243404
49	0.182472255301667	0.186168096313402	0.189654172645072	0.192914233003552	0.1959325478535	0.198694027912224	0.201184341206434	0.203390026644531	0.205298601969286	0.206898663923107	0.208179978488369	0.209133559163885	0.209751731409524	0.21002818163672	0.209957989443574	0.209537642188312	0.208765031460396	0.207639431539216	0.206161460518356	0.20433302540942	0.202157253212295	0.199638410636501	0.196781815869178	0.19359374649916	0.190081348417309	0.186252551222116	0.182115996379318	0.177680985146182	0.172957454133207	0.167955987435987	0.162687875682973	0.157165234349218	0.151401196642219	0.145410200712323	0.139208397678358	0.132814217174966	0.126249142558832	0.119538771044361	0.1127142682636	0.105814376152946	0.0988882010360914	0.0919990929056144	0.0852300043124314	0.0786907065619969	0.0725269169997794	0.0669302392512597	0.0621449566097554	0.0584625765465148	0.0561903100682552
50	0.154104605405584	0.157190936122735	0.160127584812403	0.162902523859904	0.165504255247685	0.167921955713878	0.170145623095665	0.172166221180392	0.173975820209794	0.175567730056481	0.176936623024224	0.178078643221997	0.178991499534124	0.179674539363817	0.180128800574217	0.180357039399906	0.180363732563184	0.180155052414028	0.179738814630178	0.179124398872205	0.178322643791323	0.177345718932904	0.176206977354465	0.174920794159518	0.173502397598479	0.171967700846557	0.170333143956874	0.168615556703984	0.166832053956326	0.164999975705694	0.163136883783372	0.161260626443524	0.159389480228342	0.157542375680325	0.155739209371389	0.15400123921934	0.152351553019982	0.150815591445833	0.149421696471137	0.148201644532397	0.14719111140079	0.146430004072249	0.145962586230779	0.145837321289456	0.146106364711663	0.146824659220872	0.148048624880364	0.149834489315185	0.152236364421251
51	0.126141239627509	0.12869613963352	0.131128873068646	0.133427015405822	0.135578637690146	0.137572505727487	0.139398287500275	0.141046766950122	0.142510062164884	0.143781845906705	0.144857566306406	0.145734665413466	0.146412793111063	0.146894013658667	0.147183001782352	0.147287224763084	0.14721710634128	0.146986167429637	0.14661113758257	0.146112029907967	0.145512170662214	0.144838173242041	0.144119844866418	0.143390013237924	0.142684260333386	0.142040551778655	0.14149875367086	0.14110003483633	0.140886161712649	0.140898705150792	0.141178192477637	0.141763252213922	0.142689810139058	0.143990400812965	0.145693655578696	0.1478240153097	0.150401694729976	0.153442898254591	0.156960259713596	0.160963454989789	0.165459921322691	0.170455611551945	0.175955715427124	0.181965291150273	0.188489765595725	0.195535278273934	0.20310885979708	0.211218448923884	0.219872762545356
52	0.104120537964793	0.106363262121345	0.108468220385667	0.110415584152682	0.112185448620062	0.113757994597109	0.115113656921561	0.116233299538536	0.117098397684426	0.117691228154888	0.117995069375499	0.117994414012189	0.117675198263741	0.117025053922705	0.11603359199262	0.114692730424535	0.112997083842389	0.110944440629797	0.108536363408227	0.105778964108124	0.102683926383333	0.0992698784188516	0.0955642607653846	0.0916058879998079	0.0874484657208091	0.0831653757216576	0.0788560219794676	0.074653789215068	0.0707348931059025	0.0673256015325567	0.0647021429997667	0.0631742620344687	0.0630446780724743	0.0645495388061343	0.0678058008636708	0.0727970427896935	0.0794041012580583	0.0874564165238453	0.0967760456304718	0.107202861203443	0.118603689756585	0.130872288170683	0.143925546683563	0.157698848315978	0.172141818357984	0.187214826069617	0.202886234488364	0.219130274545599	0.235925402945315
53	0.0967621108639633	0.0997537298467549	0.102621914002218	0.105345244928037	0.107902266525035	0.110271624676404	0.112432222525253	0.114363393571218	0.116045095557736	0.117458129140468	0.118584386696253	0.119407138462325	0.119911365637318	0.120084153328439	0.119915160553763	0.119397190235209	0.118526889642274	0.11730562149301	0.115740558224368	0.113846066775267	0.111645467549076	0.10917326570471	0.106477957427062	0.103625490956076	0.100703378419354	0.0978252526704847	0.0951352624389956	0.0928110269696883	0.0910629763419067	0.0901271796989472	0.0902491577762628	0.0916588662482882	0.0945419909709241	0.0990170261435186	0.105126883613071	0.112847095373677	0.12210499978882	0.132801329155943	0.144827888711716	0.158079067856755	0.172457805484958	0.187877704552155	0.204262920412133	0.221546978722108	0.239671216313873	0.258583208531148	0.278235346366782	0.298583618120606	0.319586597225472
[truncated: 71 more columns]
