# Supplementary material for: Reconstructing spruce budworm outbreak severity: a comparison of paleoecological and tree-ring signals
Source: PLoS One. 2025 Aug 12;20(8):e0329406. doi: 10.1371/journal.pone.0329406 (PMC12342301; doi:10.1371/journal.pone.0329406)
Supplement: S16 Dataset — (ZIP) [file pone.0329406.s016.zip › Lake 5 wavelet data/Cross-wavelet_Lepidopteran_scales_GSI/cross_wavelet_significance.txt]

V1	V2	V3	V4	V5	V6	V7	V8	V9	V10	V11	V12	V13	V14	V15	V16	V17	V18	V19	V20	V21	V22	V23	V24	V25	V26	V27	V28	V29	V30	V31	V32	V33	V34	V35	V36	V37	V38	V39	V40	V41	V42	V43	V44	V45	V46	V47	V48	V49	V50
1	2.22423501102279	1.75665247489154	1.11625323200103	0.597648126304977	0.295488179423786	0.153750976496754	0.0923108233824609	0.0634094909533341	0.0471990099952166	0.0365896861567705	0.0291226424255407	0.023824585431011	0.020039648918861	0.0173423761118646	0.0154325313209886	0.0139430395388973	0.0127011289286347	0.0115647605769315	0.010303007449584	0.00896994760286856	0.00767663876497198	0.00644515372054749	0.00553415482568187	0.00504890528077108	0.00481079326649234	0.00472058651160394	0.00465194674712609	0.00452085072089193	0.00434100793912402	0.0040984724794499	0.00380743983615627	0.00352517325125786	0.00328800195120409	0.0031319453960217	0.00308351895628162	0.00307486973579066	0.00300129004012796	0.00285655665583968	0.00267239120732856	0.00247402449735738	0.00236749510391292	0.00242904644181901	0.00255330004625651	0.00261539712198226	0.00260217866524647	0.0024740268110706	0.00219483225748143	0.00188574696836356	0.00165241205599848
2	3.0630572910113	2.36111985828552	1.41598921119738	0.67971746105435	0.282560059057846	0.120906676953541	0.0646732783666134	0.0435229262476177	0.0327150399762221	0.0254721301928816	0.0201764065161345	0.0164084706544873	0.0137638906457999	0.0119575493699696	0.0107837628590716	0.00988863212008128	0.00915852395121157	0.00848136383855555	0.00758574059768795	0.00654562278647556	0.00549294135428342	0.00441610975288487	0.00362891052873537	0.00330444890709723	0.00321905417174691	0.00326229481039403	0.00329897740315397	0.00324439538256679	0.00313212302350987	0.00294894426150717	0.00270512022003998	0.00246255997956367	0.00225907276209344	0.00214022919023215	0.00215187518019907	0.00220635653488974	0.00217377845911347	0.00205492782692536	0.00188516214628542	0.00167909546548862	0.00157237985680221	0.00168173227359302	0.0018577567746406	0.00195333354655311	0.00197700658684815	0.00188386381258611	0.0016154313636294	0.0012997134229089	0.0010617363897804
3	3.73035889683171	2.81266180001926	1.59575651671388	0.681340342555897	0.224487646446229	0.0665874411286709	0.0275368924870335	0.0188960627939851	0.0152489404173231	0.0122150690185692	0.00963381527983199	0.0077534453272703	0.00646572766175926	0.00565445765940857	0.00524036263276641	0.00492960255741819	0.00470349072121676	0.00450856611948514	0.00407404774509482	0.00347929613242348	0.00285101681307259	0.00211816822672652	0.0015633107551023	0.00142348950104451	0.00146593302100011	0.00159000365120708	0.00168191022434952	0.00167916305432021	0.00163196578214717	0.00152934621293638	0.00137255361560352	0.00120968449283421	0.00106816236840046	0.000993769615927271	0.00105255361221299	0.00114579034384197	0.00114708316425276	0.00107276136140162	0.000953271863833532	0.000775677539560701	0.000675103275516885	0.000809856091352093	0.000986317248160182	0.00107589681885185	0.00112168538954374	0.00108416108444897	0.000890935906435171	0.000639561499235059	0.000445194554414249
4	4.10065015167479	3.04978798762288	1.6689078602616	0.655104422426889	0.174731493716029	0.0288349280555183	0.00442100140124364	0.00404141466916804	0.00447094559352932	0.00386476409564745	0.00298878125739723	0.00232917076021979	0.00190078550158361	0.0016749058923549	0.00165767927481911	0.00162250376415802	0.00163277513108749	0.00168582283847297	0.00155753335367465	0.0013171519590498	0.00106807965042469	0.00070140901030649	0.000370681442375996	0.000337852944880722	0.000418692667546474	0.000530520252106723	0.000602237362063726	0.000606604212612038	0.000592366961167187	0.000551237982579763	0.000479203164427647	0.000397151711575444	0.000316654849459127	0.000271163235806279	0.000342380246713241	0.000424148045778799	0.000432348152531225	0.000398861412130517	0.000343742494453136	0.00022860349815425	0.000134035601135686	0.000266721982907654	0.000381526075803001	0.000427900413841194	0.00046813494274385	0.000473043400225495	0.000379367937326834	0.000234414123695595	0.000118856531999858
5	4.18694212696947	3.11514991839555	1.70345699821149	0.665551774348687	0.174209515712484	0.0257729116459494	0.0010773900395129	0.000509997311514745	0.0010026685673695	0.000862645488197819	0.00058661448711279	0.000403356905339056	0.000300088594494138	0.000261397221082918	0.000325332596762046	0.000324194455279645	0.000359589588315432	0.000442542331286766	0.000423542557814144	0.000353705601671864	0.0003069755006208	0.000191319387786241	5.57975376527622e-05	3.05735062625774e-05	7.81693060469505e-05	0.000129824582362518	0.000154689254023066	0.000150524414247744	0.000145325214625395	0.000132607932737212	0.000115313218446306	8.77437031603546e-05	5.45802049263735e-05	2.13830375359142e-05	8.21922310119588e-05	0.000117504482929617	0.000116328046036866	0.00010682648965108	9.84857353608521e-05	6.54940158154386e-05	3.11308842023579e-05	8.43207363205832e-05	0.000114863274320102	0.00012086881533958	0.000142723905214471	0.000159419670391117	0.000135835498617444	8.05084003975732e-05	4.48488143793976e-05
6	4.09174630234777	3.09050676928397	1.74905216198312	0.731075515720816	0.220494342062674	0.0469585847717505	0.00753315695434415	0.00140326361027077	0.000462004746604103	0.000188496371725969	8.08808310931842e-05	3.59344485384991e-05	2.10586168892511e-05	1.99055609790462e-05	4.98802423729504e-05	3.13899181858742e-05	4.60907099328681e-05	9.02826338564712e-05	8.57099482076585e-05	6.62723844338324e-05	7.8372767807422e-05	5.49955781424501e-05	1.88478844372484e-05	1.68846731865273e-05	1.81135987777053e-05	2.93985500136177e-05	3.08537176763028e-05	2.59431345981301e-05	2.47507331206711e-05	1.63272850620312e-05	2.21816853955984e-05	1.67548567724858e-05	1.41781545293465e-05	1.61331762499069e-05	2.71591505540032e-05	2.65673246505022e-05	2.1023819994587e-05	2.06841022689221e-05	2.61656235042014e-05	2.85032375488723e-05	2.95649552826766e-05	3.20978624613989e-05	2.8032964795869e-05	2.22612061547948e-05	3.10530069527351e-05	4.02515159672308e-05	4.37630763071881e-05	2.79340388892817e-05	1.60671480500964e-05
7	3.91732279924943	3.0314722983378	1.80874736312061	0.828879181373352	0.290632763571429	0.0781672886985645	0.0164872440093505	0.00287414703049004	0.000449460109951782	6.89757158311081e-05	4.11662572584735e-06	2.02139941271222e-06	4.83787082555121e-06	1.36325280689503e-05	1.54305429030716e-05	2.70489510044599e-06	8.41622525162233e-06	2.28187854948362e-05	1.43722827664683e-05	5.85847779931569e-06	2.53355972512343e-05	2.84555218732367e-05	1.32164409715996e-05	1.04241811662213e-05	3.16818643040513e-06	6.42274600149703e-06	5.26209599815831e-06	2.35758674184283e-06	8.74787279948742e-06	7.04128316581724e-06	7.35826627081638e-06	2.93248972325707e-06	4.38987981760719e-06	8.69239066678571e-06	1.23535466446424e-05	6.58859533485669e-06	2.02279221404727e-06	2.62737100192821e-06	6.90026311963471e-06	8.84537413571166e-06	1.08711704245854e-05	9.6279201379073e-06	4.93979873015345e-06	1.45219804771951e-06	4.73881489770479e-06	5.22497154381391e-06	1.62081638312831e-05	1.12957445934839e-05	2.82838605035009e-06
8	3.72187929810246	2.95810850152343	1.86550904655553	0.93324372191777	0.370108433668784	0.116161845501182	0.0286721828223898	0.00543861379897061	0.000743419761547444	8.05370784946646e-05	1.79073345153322e-05	2.99779813674071e-06	2.00003964539974e-06	1.10324896186969e-05	1.44866886504621e-05	9.35961033478263e-06	1.42928622496049e-05	1.51688869278252e-05	3.48356301877371e-06	4.29989350798718e-06	1.99122708656556e-05	3.34517420544575e-05	2.98398097787694e-05	1.64054452603718e-05	3.89610112588454e-06	2.54301924204415e-06	2.09493799971344e-06	4.71372485786736e-06	1.05890243019292e-05	1.19979135245272e-05	7.16936670975992e-06	1.49165734115142e-06	1.15538558041994e-06	4.53120429925043e-06	9.63268743575652e-06	8.80289979508973e-06	4.84795992672924e-06	1.78670605232983e-06	3.64650483197615e-06	1.39921878576272e-06	3.23703813669499e-06	3.28679621189525e-06	1.44187508556459e-07	1.28011869269539e-06	4.10293157181244e-06	9.05868560164947e-06	1.46745483916738e-05	1.13221488774865e-05	5.47877002492031e-06
9	3.52691193035951	2.87446929327605	1.90773318211975	1.03169119482345	0.45464608351641	0.162945801515694	0.0471490997416994	0.0107836149443701	0.00183713226027522	0.0001858381678233	1.69942989436804e-05	1.42628162642031e-05	8.26959889852707e-06	1.77401711771575e-05	2.53125576455003e-05	2.7938324549355e-05	3.02724753152926e-05	2.64125093189339e-05	1.85021173962265e-05	2.07160102926477e-05	3.56552782737059e-05	4.98443241368042e-05	4.80606082914613e-05	3.18605450761522e-05	1.50732456393992e-05	8.04507746137912e-06	8.10838563037532e-06	1.26500014023569e-05	1.81718601644604e-05	1.86888763906294e-05	1.3217286612076e-05	8.17439291900121e-06	6.98807991733244e-06	9.08966328136895e-06	1.32078957432442e-05	1.37721396897509e-05	1.04792963407604e-05	7.64731071874111e-06	6.73361421980364e-06	4.7309841888944e-06	3.83731579043722e-06	3.86257338711212e-06	3.37829927022353e-06	5.09377986015237e-06	1.02005644077142e-05	1.78228863965593e-05	2.31042393377489e-05	2.17334147731325e-05	1.79180274844641e-05
10	3.33754065587565	2.78171335629893	1.93196085581333	1.11935599806866	0.541604686468883	0.2189250203501	0.0737912024788406	0.0205762918443083	0.00463545002812433	0.000793238646092877	9.08217579757637e-05	4.01454313249225e-05	3.99572546613964e-05	4.53210928650633e-05	5.58608977036349e-05	6.40637530804881e-05	6.71228169918358e-05	6.40964507568989e-05	6.05392837673747e-05	6.53314759441907e-05	7.86633770822132e-05	8.90149097936957e-05	8.44069095242056e-05	6.51157450909502e-05	4.27143824114044e-05	2.89860529939522e-05	2.69322714252696e-05	3.16754429582807e-05	3.6324563185675e-05	3.56709748546957e-05	3.02648480414756e-05	2.50341686040704e-05	2.28085043471226e-05	2.34401935710675e-05	2.5289314911326e-05	2.52992944219663e-05	2.26445554191186e-05	1.93380144934692e-05	1.63924017283455e-05	1.32757135952145e-05	1.0740436624994e-05	1.00665568700406e-05	1.17561373491743e-05	1.64796143498078e-05	2.48339559312261e-05	3.53162080524463e-05	4.36682728142492e-05	4.68387934105385e-05	4.69751913556691e-05
11	3.15430405912257	2.68092270283642	1.9377444101411	1.19280009324979	0.626524170062615	0.281503504024301	0.108521093587352	0.0359872314141398	0.0102415051658517	0.00246529213307017	0.000508466889941243	0.000136874207728887	0.000103124907592622	0.000116164251515166	0.000132236936167048	0.000145404503724067	0.000152375769059258	0.000153834395716867	0.000155104465087214	0.000161023964594857	0.000169533501787116	0.000171831110004595	0.000160176146410665	0.000135341765653126	0.000106459024052607	8.48121591724435e-05	7.62499312846682e-05	7.6947377532553e-05	7.84109542562583e-05	7.54029304336148e-05	6.85233507950395e-05	6.13446018432004e-05	5.6317176037005e-05	5.37158136487804e-05	5.23256015518211e-05	5.03157169733137e-05	4.67220969162216e-05	4.19497443404216e-05	3.67355430151367e-05	3.17615141085502e-05	2.82798398730233e-05	2.81170512331541e-05	3.26649148718967e-05	4.22075809867783e-05	5.61663522203914e-05	7.26655666571194e-05	8.84461121457608e-05	0.000100834077895515	0.000109896305096762
12	2.97695758647431	2.57313851098532	1.92531905462228	1.24892385658903	0.70392752667991	0.34592194851046	0.149073810556108	0.0568906877680265	0.0194804144613271	0.00601907573772665	0.00163750104682848	0.000370636989975094	0.000151266022081663	0.000222085234460576	0.000282102497283493	0.000317555870395549	0.000334538668208023	0.00034027015907469	0.00034156950234019	0.000341976293992176	0.000339529997666635	0.000328875467479633	0.000306486614016815	0.000274157020529378	0.000238516367473476	0.000208124825963936	0.000188697050104343	0.000178534939930786	0.000170595724122264	0.000159611673970902	0.000145418667009502	0.000130892655013145	0.000118685507548337	0.000109667042080813	0.000102998348744722	9.69965380610786e-05	9.02877766449252e-05	8.25943218953012e-05	7.47513022352527e-05	6.83169841005213e-05	6.52363071121615e-05	6.75385848478597e-05	7.67935464083359e-05	9.35535495304423e-05	0.000117242428917196	0.000146124912725393	0.000177247060042379	0.000206969451710064	0.000232018409378025
13	2.8055022296137	2.45978865507926	1.89590813616929	1.28610809166264	0.769221550246379	0.406831285239716	0.191359158710967	0.0810636020648216	0.031746661265388	0.0119309236656113	0.00434724408296095	0.00141692272813396	0.000303481724764574	0.000309767929430711	0.000515475507417551	0.000625977117813017	0.000672552130136934	0.000679515334951437	0.000666060284407626	0.000644371195668865	0.000618802368919823	0.000589120939844892	0.000555157013894755	0.000518297142313896	0.000480522785429378	0.000444305843512177	0.000411921387424434	0.000382772903804499	0.000353086476579435	0.000319849423832585	0.000284019796123072	0.000249629718166688	0.000220664416874489	0.000198733997831215	0.000182723330939495	0.000169970937716245	0.00015804059894314	0.000146126199722407	0.000135349367021974	0.000128013844468743	0.000126661327573912	0.000133601750940332	0.000150788633886361	0.00017966051675892	0.000220788788224082	0.000273104738818401	0.000332749134792503	0.000392526069913697	0.000443054555111478
14	2.64070660789617	2.34334874554695	1.85257651217483	1.30555084008393	0.820743450227313	0.460719722562627	0.231407787389616	0.104747046103525	0.0438765084076807	0.0183423504188718	0.00847206159306238	0.00428011617560665	0.00222108321753039	0.0013421202710842	0.00118076526415226	0.00123424688491025	0.0012636322101165	0.00123150835802125	0.00115853189236197	0.00107400316471573	0.000998451830029834	0.000940931993354289	0.00090297208110365	0.000879930735867928	0.000861222852194401	0.000835346136237606	0.000795413814786255	0.000739478256437221	0.000668606698547463	0.000586934467023789	0.000502316215233979	0.000424480676454613	0.000361056935099881	0.000314567516657755	0.000282451311172115	0.000259434328982226	0.000240568431544609	0.000223575532702709	0.000209320962261633	0.000200494881611643	0.000200241626126826	0.000212049619323234	0.000240112246038094	0.000288818065724198	0.00036114659552284	0.000456113507742074	0.000565956204224951	0.000675218113151985	0.000763749559455236
15	2.48434836797216	2.22763957813199	1.8005841189569	1.31196177369269	0.861376196575493	0.50884760236014	0.269453924844248	0.126940185480282	0.0527338088125516	0.0201342589291372	0.00981644947792996	0.00726416018162275	0.00560825715835728	0.00422584310245645	0.00330939539762973	0.00278369776829783	0.00244136325134498	0.00213896035376459	0.00183950347793527	0.00156830494109518	0.00136558847802046	0.00125788713294125	0.00124412107081604	0.00129244434475751	0.00135382041117738	0.00138442819564855	0.00135918692882895	0.00127286001747511	0.00113535065378955	0.000966619682620687	0.000791738218197344	0.000634522127915259	0.000510540759424474	0.000423356594829293	0.00036670443548659	0.000330063001374023	0.000303682070511186	0.000281968639084293	0.000264030332685884	0.000251287175542572	0.000246118853766501	0.000254775813135502	0.000290482149377132	0.000368474502949175	0.00049569699298741	0.000666200214120018	0.000860529226101748	0.00104695177700639	0.00118808279359324
16	2.33892970380369	2.1173227736875	1.74660380598465	1.31269072974803	0.89818378303765	0.558230466521838	0.313259992245296	0.156322154920517	0.0665279631696732	0.0207968218088739	0.00112913072133121	0.00718282751892449	0.00883641545403515	0.00826315530877394	0.00704510806482486	0.00579201003056517	0.00466508910788977	0.00366291675029019	0.00276993214360153	0.00200914655757994	0.00145080308763248	0.00120898445827896	0.00131330367306408	0.00159177175495661	0.00186774574033618	0.00204351811736425	0.00207560225900965	0.00196053791359464	0.00172632655503178	0.00142196095794432	0.00110431307264448	0.000823460960978698	0.000609498993444911	0.0004666862709431	0.000380237605248066	0.000330145536012848	0.000299692951066025	0.00027846951231552	0.000261719462124859	0.000244744468058387	0.000221192335705611	0.000196809313347035	0.000220201639120318	0.000350414142502738	0.000577810566265392	0.000871313938528115	0.0011909338689731	0.00148196525639175	0.00168449975018587
17	2.20665737610974	2.01630080020695	1.69629915597573	1.31430831832475	0.938033613535924	0.616482148236898	0.372464613405508	0.206011246309294	0.103555891142647	0.0473225100303872	0.0218604726846065	0.0149415283854373	0.0139964675733464	0.0131195737307293	0.0116749603777312	0.00987749660109604	0.00793916821228236	0.00601639543778884	0.00422011476252339	0.00261994569868253	0.00124422679748325	0.000206109417396664	0.000978696762775764	0.0018043133432255	0.00243652914127478	0.00282337309251127	0.00293284155164719	0.00277389424983549	0.00240171286991643	0.00190605586629743	0.00138879189744077	0.000938184434206657	0.000607183699589654	0.000402133169494493	0.000291234594243756	0.000235655934269719	0.000210759675141145	0.000203738731019176	0.0002068618140971	0.000205201723820577	0.000173320265569221	8.67084140950801e-05	9.47948443867662e-05	0.000352993266601479	0.00071023860318591	0.00114202301236597	0.0015948999596282	0.00198862094177271	0.00223727039797309
18	2.08780908902423	1.92528671832132	1.6507277637542	1.31739484208368	0.980334269455628	0.681950822001483	0.445061255712886	0.274008978070045	0.160766019851047	0.0918898791726796	0.053527837650942	0.0338897699773804	0.0242775823617464	0.0193942473719236	0.016488104035431	0.0141707135702016	0.0118424169356527	0.00940820224997773	0.00702525955738549	0.0049153549108525	0.00329102398019416	0.00240861801732442	0.00244290270432375	0.00301196270232921	0.0036239340912055	0.00402030335732063	0.00408288136966411	0.00379150219155247	0.00321015040977254	0.00246221584914746	0.00169283696651374	0.00102863731019272	0.000547106764555525	0.000263979106786306	0.00013708185629828	9.12777037653623e-05	8.13681945427363e-05	0.000101787076894655	0.000149658020649071	0.000208170619816855	0.000261808756295746	0.000325830239942596	0.000462141871118992	0.000731591841257275	0.00114302797285934	0.0016582793898303	0.00219718012751237	0.00264793910233709	0.00289678985813032
19	1.97939091373356	1.8400556336334	1.60402361944751	1.31347841585138	1.01322721511397	0.739533842684593	0.513859585995871	0.342581990182398	0.221099122994622	0.139408181065915	0.0866530700220925	0.0536530142134859	0.0337913155381533	0.0228604672495686	0.0178917421686697	0.0159009489325168	0.0145424109906761	0.0128740832820335	0.0108935159120757	0.00893994998026875	0.007356431827617	0.00634021705696769	0.00590177114562714	0.00588438155409911	0.00603161457206737	0.00608242159548392	0.00585073853401769	0.00526656048103701	0.00437746304540883	0.00331764049048819	0.00225713157307884	0.0013477701753877	0.000682143533064411	0.000276862160897104	8.33647949589045e-05	2.39499420121046e-05	2.25167844870716e-05	5.28206191792197e-05	0.000135600732869063	0.000262688354488205	0.000428016575816819	0.000642258300343414	0.000935124922098705	0.00134019049657911	0.00186838904639515	0.00248374680079167	0.00309518836171881	0.00357274493516993	0.00378592809226123
20	1.87584837660244	1.7529022249263	1.54578065203004	1.28844069041346	1.01808586023925	0.766425611692888	0.553919008269473	0.388260745155349	0.266698336200637	0.180585583134051	0.120068404634069	0.0771154026567056	0.046386754518676	0.0248224175456597	0.0114292534746562	0.0083285723124097	0.0110503120087444	0.0127317576961092	0.0127654835130028	0.0118244870056961	0.0106397565419994	0.00972478355601697	0.00926708912800071	0.00915536474880769	0.0091300721190096	0.00893596400451863	0.00840464771450574	0.00748518126083135	0.00624215401023989	0.00482599915718164	0.00342328950600422	0.00220195417753943	0.00126836603171164	0.000649128657252988	0.000302137327282176	0.00014713937182118	8.51655026394274e-05	6.86485291569827e-05	0.000178943458253607	0.000377770331321804	0.00064827844536933	0.00100212408298708	0.00146741956282051	0.00206900339164369	0.002799166336062	0.00359627081137365	0.00434384909907212	0.00489340679249881	0.00510549103243791
21	1.77339544285089	1.65905141231127	1.46982797117332	1.23352581437743	0.981913595293256	0.744024122495123	0.540999640353973	0.383439306144693	0.271219667480153	0.195612406344157	0.14398875440947	0.105614557564916	0.0745879589902192	0.0489598865770438	0.028716464422714	0.0147160092064978	0.00918648199243006	0.0105566535008535	0.012043975412168	0.0120868376660374	0.0113260360032681	0.0106725331295704	0.0106617774440954	0.0111725899253135	0.0117235782896965	0.0119010598496847	0.0115007604146435	0.0105044967298168	0.0090274704875	0.00726501657411541	0.00543935760840119	0.00375034272092488	0.00233908672313884	0.00127326888688205	0.000560886542017072	0.000231472697682492	0.000299843844423523	0.000421990933431855	0.00057076753112143	0.000798465145876191	0.00112653888616	0.00158171637918118	0.00220900837974568	0.00303709047234801	0.00403762091447622	0.00511182828143646	0.00610605906047791	0.00684706863951242	0.0071878906234313
22	1.67732388648021	1.56678509263304	1.38778477858688	1.16280990487843	0.918720021833678	0.681869368494685	0.474200467121326	0.311301839993906	0.202203468228398	0.14653161948802	0.126096122597313	0.115340179768881	0.101908635110092	0.0846968214888188	0.0663166060199011	0.0495668305291838	0.0362463321821429	0.0268039676619793	0.0204406940457412	0.015865580866005	0.0123549061186113	0.0102179835557436	0.010120834085946	0.011578223754029	0.0133288271076095	0.0145280647617297	0.0148336640953847	0.014209074698993	0.0127956544793289	0.01083117024707	0.0085881899706131	0.00632526827915787	0.00425203923608418	0.00251215312995389	0.00119685923031656	0.00052717438479456	0.000806902899874422	0.00119333289717673	0.00149123741352743	0.00175562210594209	0.00207379445774999	0.00256466708129746	0.0033457059524496	0.0044576566404018	0.00583223655115259	0.00731530283393211	0.00870639129217115	0.00980235508988608	0.0104427947115335
23	1.60705294740903	1.50405411479723	1.33839239465178	1.12765822330257	0.893524803392727	0.658043859375456	0.440289802808273	0.254040114106471	0.106813358495765	0.00095944931687746	0.0689756555498574	0.106782368518742	0.120744611975735	0.118348351777623	0.10615296789385	0.0893011273867338	0.0713789122742889	0.0545269765052183	0.0397238725403067	0.0271856404953035	0.0168466134770976	0.00909492677225244	0.00672189153899462	0.0101387673414572	0.0141134157750827	0.017015458135947	0.0185587939655183	0.0187739577775141	0.017839537702464	0.0160229418188853	0.0136377759567985	0.0110075460011338	0.00843818361646938	0.0062038930399639	0.0045421911841215	0.00360570867339098	0.00330072559174927	0.00328400123287468	0.00327056438052649	0.00318444304390383	0.00316294631170528	0.00353731455434349	0.00458136767048684	0.00624498191890523	0.00829216411907332	0.0104543893995019	0.0124655131785366	0.0140817812246129	0.0151098889882092
24	1.58834117025398	1.5059744320793	1.36893550793462	1.19104450867026	0.989926892551517	0.784501456178235	0.592714715592779	0.43007568547586	0.308934568457941	0.236117002857448	0.205290718827737	0.195948347412543	0.189565717515465	0.178185617834749	0.160803220379485	0.139123018062915	0.115413270955351	0.0916425694427028	0.0692196062191062	0.0490077870050954	0.0314669879470522	0.0169146084428906	0.00679946873390149	0.00868094439864957	0.0151098525831034	0.0201250860521677	0.0233296841150772	0.0248426300698326	0.0248967197923476	0.023781821174353	0.021823579247605	0.0193640860656153	0.0167378059834025	0.0142392620093525	0.0120793953567569	0.0103361343444878	0.00892938817207133	0.0076613356113014	0.00631523264259351	0.0047699896159886	0.00321623417285799	0.00293368265640865	0.00497617699171142	0.00804718054543279	0.01141392916165	0.0147082472804179	0.01762433854116	0.0198869439400729	0.0212685626618921
25	1.6286819388818	1.5788303490654	1.48291484201954	1.35110431767162	1.19655175026263	1.03347213296465	0.875150897484708	0.732176078364386	0.611116493052005	0.513883161028098	0.438106336076395	0.378686074570324	0.329965322015689	0.287440998787707	0.248387630645031	0.211622041366602	0.176954974281989	0.144695299301062	0.115326940999177	0.0893512595094864	0.0672589371152704	0.0496064987499513	0.0371332565140772	0.0305195334396442	0.0291664723843152	0.0307344543135058	0.0329649621778025	0.0346772911043043	0.0354469045002971	0.0352152401352704	0.0340916915809371	0.0322621083686261	0.0299374534355723	0.0273140726712304	0.0245383763931932	0.0216808239652503	0.0187292025661208	0.0156080147901718	0.012222572481927	0.00853026156582434	0.00475660630525659	0.00323834205931591	0.0068557463016164	0.0117236021195428	0.0166588836364788	0.0212390824988167	0.0251243588481109	0.0280171875959912	0.0296838374728376
26	1.69992054967579	1.68140128706716	1.62261470893274	1.53004187679769	1.41241108684884	1.27942381780959	1.14045786683159	1.00348564831013	0.874385452142881	0.756725010125234	0.651981476249263	0.560059609394967	0.47991571467484	0.410111749527401	0.34919963384046	0.295924694837358	0.249294755091614	0.208574467752518	0.173248993116909	0.142979310283903	0.117555586791389	0.0968452279367657	0.0807236538529379	0.0689716997042197	0.0611489013514205	0.0565225509852422	0.0541543824979286	0.0531094805176229	0.0526276834511838	0.0521753534300895	0.0514170454014352	0.0501659240309338	0.0483393542290194	0.04592371331985	0.0429476034277486	0.0394651703632962	0.0355543916980285	0.0313375261034152	0.0270342950744699	0.0230619825170233	0.0201630284285959	0.0193214344546416	0.0210408517740382	0.024749139580633	0.0293985763048319	0.0341047716704329	0.0382370928933534	0.0413576239596231	0.043188011341402
27	1.75402364644156	1.75386949771807	1.71648508247342	1.64582614191504	1.54784025764136	1.42969337672754	1.2989364183202	1.16274644628205	1.02734459706655	0.897643158389415	0.77712194961187	0.667893420979356	0.570894870401439	0.486145099972817	0.413015275457519	0.350480748349617	0.297335135446391	0.252357333174917	0.214427472480271	0.182591677954008	0.156079725141014	0.134284448204147	0.116715889479571	0.102945286631432	0.092553273402053	0.0850932819793442	0.0800759611208766	0.0769747264920894	0.0752477527799612	0.0743689801392111	0.0738603947360879	0.0733194152147633	0.0724378248363601	0.0710115971168625	0.0689435448309638	0.0662424125775602	0.0630223253548557	0.0595047647946515	0.0560202326008039	0.0529966867925417	0.0509084758162107	0.0501605460114046	0.0509315086468556	0.0530756010487177	0.05616772987714	0.0596490297025547	0.0629676259905514	0.0656641188003892	0.0674096965438343
28	1.75430513558595	1.75685472594865	1.7242030964538	1.65911164865513	1.56622911568297	1.451578120794	1.32193894446256	1.18421618612354	1.04486689914298	0.909449851804942	0.782330250006185	0.666548308505103	0.563838056631323	0.474767291776275	0.398961238677861	0.335370429404077	0.282546145620067	0.238892944293603	0.202875978242044	0.173169818356688	0.148743927320441	0.128885993359627	0.113166218319907	0.101344673825697	0.0932299036454732	0.0885248992700025	0.0867331862044834	0.0871817922657322	0.0891324480213902	0.0918955570163027	0.0948942593622628	0.0976827087602336	0.0999430941120516	0.10147821320489	0.102204933762774	0.10214778730253	0.101430202265795	0.100260755782767	0.0989118086032191	0.0976880389327679	0.0968839998448283	0.0967343825793333	0.0973675509828791	0.0987774508319648	0.100825263670357	0.103270332527251	0.105818232129604	0.1081702523827	0.110062787627973
29	1.69360553906604	1.68796979764472	1.64941294989073	1.58031609533584	1.48480145797252	1.36834727027772	1.23728802073425	1.09826139748662	0.957666558507421	0.821192372477131	0.693460709232037	0.577811468529893	0.476236005894653	0.389446995053806	0.31705808287817	0.257837723046369	0.20999915211734	0.171492202961448	0.140270976512656	0.11452297100911	0.0928616427539827	0.0745112473532507	0.0595493835712098	0.049215765068096	0.0456306464179663	0.0495515616947062	0.0588465707600186	0.0707205711500271	0.0833139888642162	0.0955770050325099	0.10691475670299	0.116990966338161	0.125636852302923	0.132807107336158	0.138554987562391	0.143014151147402	0.146381630640176	0.148899446651055	0.150834095340195	0.152454309928147	0.154008431866243	0.155703518501142	0.157688845637668	0.160046453016717	0.162790570441969	0.16587620577832	0.169215362846715	0.172697992277929	0.176214370895945
30	1.59335980970383	1.57650219729443	1.52971556997406	1.45528836760381	1.35703460803345	1.23998794059331	1.1099912089344	0.97322633342197	0.83573530889919	0.702982324888498	0.57949984098244	0.468649211670995	0.372511086543567	0.291904426387905	0.226517465391582	0.175120989632915	0.135826328727658	0.106352141228041	0.0842797494517815	0.0672997149625422	0.0534659095517907	0.0414981026853799	0.0313284309673542	0.0253759389904729	0.028244051444259	0.0394474131207721	0.0548536194301156	0.0720213306782993	0.0896941307363323	0.107066129550466	0.123557185822648	0.138754933327577	0.152398386431245	0.164367410188368	0.174668353104658	0.18341414693799	0.190799852040692	0.197075564654532	0.202518911208704	0.207409369189385	0.2120064495354	0.21653335930938	0.22116716225341	0.226035741325274	0.231221142436231	0.236768235044625	0.2426971230577	0.249017410155796	0.255742289864082
31	1.48915114546078	1.46464479973923	1.41368065375237	1.33838889875128	1.24216941862244	1.12945316103569	1.00537882797285	0.875416348865578	0.744974117682017	0.619027977843517	0.501806412998429	0.396559030303908	0.30542552804649	0.229411808779666	0.168471117331489	0.121683491143323	0.0875258944570389	0.0642123910389927	0.0500071366948582	0.0432749022886067	0.0422514810720213	0.0451597407545051	0.050730834550934	0.0583737407533092	0.0679296904889502	0.0793548160148662	0.0925046095856431	0.107054016083388	0.122521361485677	0.138342708559417	0.153954356507047	0.168861517663194	0.18268565231819	0.195189967022108	0.206285302363898	0.216019574636827	0.224554318373811	0.23213219024251	0.239039683296412	0.24556968948142	0.251988675683164	0.258512752898024	0.265295591436665	0.272429084566179	0.279955382677119	0.287887039253027	0.296230944361845	0.305011497077719	0.314288835257941
32	1.41283687095211	1.38711594426027	1.3382673573748	1.268046512871	1.17922444548112	1.07541650780661	0.960848208576126	0.840078878514599	0.717707970418441	0.598090146414182	0.48508370575373	0.381852547507652	0.29073517619092	0.213185667660771	0.149780862107705	0.100273382227078	0.0636461943409787	0.0380921701778146	0.0208845638619151	0.00853281708364082	0.00411156726128344	0.0160283698297992	0.030441248449531	0.0467837389872541	0.0645887583364617	0.0833169494226221	0.102427751367072	0.121403644539605	0.139760213424941	0.157059258847063	0.172928986246795	0.187088645829256	0.199372520270251	0.209747966305537	0.218323043156941	0.225340398634543	0.231155381941715	0.236198123322984	0.240922068339225	0.245745314401593	0.250995145207034	0.256868260877708	0.263417177042201	0.270566928325083	0.278158217325429	0.286007207898479	0.293970174913389	0.302002280871135	0.310201577346951
33	1.38358959501859	1.36318709354277	1.32250811411258	1.26277578060803	1.18600881374291	1.09491242707652	0.992724562730742	0.883029617978483	0.769554537733866	0.655963309161115	0.545665360941025	0.441651200796879	0.346365048622192	0.261619580024906	0.188552562220069	0.12761948665387	0.0786106941789827	0.0406773271121621	0.0123569919487573	0.00848618331985838	0.0243109667290064	0.0379392260092081	0.0516682367705222	0.0668101023692703	0.0836127381747108	0.101603853421811	0.119984662947902	0.13788986282415	0.154523623110187	0.169225644562661	0.18150474813378	0.191058446058793	0.197785960419302	0.201796512949201	0.203411287047943	0.203154396852252	0.20172477923213	0.199938107043423	0.198629331984794	0.198518323136957	0.200065270115983	0.203366170650206	0.208136371694757	0.213792922559383	0.219602811928879	0.224849383296559	0.22898526155896	0.231763077551985	0.233346092739474
34	1.41036201530027	1.40166998197525	1.37533729956861	1.33205557562643	1.27313226743725	1.20042995230184	1.11627459331928	1.02333946340631	0.924513337171586	0.822762830175831	0.720999327409111	0.621960882488511	0.528118953461404	0.441618950635067	0.364261689383614	0.297526755402473	0.242618170763536	0.200456933706107	0.171459675572919	0.155011260952775	0.149059478376875	0.150579739651871	0.156647431304856	0.165088379921649	0.174462463044112	0.183789809756285	0.192319958686262	0.19941267486463	0.204503534089098	0.207115086234477	0.206886160784491	0.203605042052765	0.197241510859597	0.187978326665609	0.176245832669023	0.162764239681973	0.148593636471522	0.135170440751649	0.124248565121145	0.11757340201482	0.11618704394885	0.119757739322528	0.126641527424909	0.13461527865306	0.141549565939202	0.14570102709536	0.145772154437757	0.140922733072089	0.130836699320462
35	1.49330819049004	1.50231601371681	1.49644715880637	1.47595965375252	1.44157767728307	1.39446257202932	1.3361625569505	1.26854430558008	1.19371066797054	1.11390950523674	1.0314387860488	0.948552718787995	0.867372786618631	0.789806263405485	0.717473473990409	0.651644380885493	0.593185937833957	0.542524711231618	0.499633804295366	0.464055869119772	0.434970133794071	0.411299034131075	0.391834823745491	0.375358848406589	0.360731624368936	0.346945868904151	0.333147718641218	0.318637651801609	0.302862317784063	0.285404863036149	0.265977412161936	0.24441656388159	0.220681315381621	0.194852426902745	0.167132568142349	0.137847761824796	0.107454303212453	0.0765711372107338	0.0461624011650191	0.0194424854149479	0.0215076434310296	0.0455293157793757	0.0689146783128689	0.089046656545808	0.104957316287598	0.11602426127945	0.121899803544485	0.122606331806385	0.118746691441066
36	1.61553976630854	1.64503166813822	1.66228755036081	1.66719943637558	1.659990808357	1.64120446624678	1.6116759387285	1.57249386774354	1.5249495380127	1.47047832447879	1.41059625210485	1.34683509139138	1.28067945362941	1.21350921722862	1.14655032572277	1.08083655353446	1.0171842241809	0.956181063332054	0.898189365759451	0.843362492445426	0.791672517816316	0.742945824925476	0.696902833330216	0.65319800997322	0.611456879536672	0.571307771285134	0.532407257498628	0.494459389634645	0.457229742830816	0.4205558868552	0.384356284366332	0.348639938783679	0.31351959955332	0.279232241279472	0.246172040643062	0.214942679270272	0.186433929287375	0.161908105309111	0.143009145802036	0.131461556705043	0.128250230094584	0.13277757743628	0.14305285317238	0.15675622287496	0.172044378763105	0.18776106547973	0.203362878983289	0.21879617527791	0.234384499897718
37	1.73815240005539	1.78490045556693	1.82142420482125	1.84732111732686	1.86241737323839	1.86676748134919	1.86064507340074	1.8445255153675	1.81906142569724	1.7850525658734	1.74341184411081	1.69512932974212	1.6412362038361	1.58277047030758	1.52074603058306	1.45612640266913	1.38980396970495	1.32258520806519	1.25518190930015	1.18820801273288	1.12218134174547	1.05752931382221	0.994597587326879	0.933660617406043	0.874933205445562	0.818582315002574	0.764738657654046	0.713507786590873	0.664980635890073	0.619243572741784	0.57638805286381	0.536519848614871	0.499767515036778	0.46628923715205	0.436276466650312	0.409951927318601	0.387559008137702	0.369339982311565	0.355502808643759	0.346180890040081	0.34139573253143	0.341035388943029	0.34485821047298	0.352522019718537	0.363628756923776	0.377770065196472	0.394561672507565	0.413660529697826	0.434764438361116
38	1.8137290147009	1.86945697365779	1.91625543696363	1.9535616041137	1.98098036188647	1.9982917029384	2.00545269216924	2.00259407268004	1.99001184384274	1.9681543573186	1.93760565043444	1.89906586103538	1.85332963857687	1.80126348181979	1.74378289722397	1.68183019087801	1.61635359035348	1.54828825290185	1.47853956528511	1.40796899009854	1.33738257398564	1.26752211254855	1.19905887004661	1.132589681209	1.06863521699866	1.00764017304017	0.949975134090543	0.89593987468493	0.845767868495003	0.799631790123132	0.757649796096447	0.719892360595126	0.686389412279919	0.657137472800981	0.63210644426629	0.611245650432735	0.594488730137131	0.581757036985785	0.572961330391785	0.5680017399712	0.566766209822414	0.569127822674055	0.574941508766364	0.584040630240805	0.596233811818944	0.611302215254025	0.628997297751823	0.649039010361917	0.67111440613555
39	1.80817423845222	1.86309993405852	1.90989606000506	1.94797492159134	1.97688214203928	1.99630694394284	2.00608869953281	2.00621958198813	1.99684329389301	1.9782499901882	1.9508676452045	1.91525023103042	1.87206317309754	1.82206662530054	1.76609715939111	1.70504849128519	1.63985187092702	1.57145674397352	1.50081225487089	1.42885010417511	1.356469200354	1.28452245949673	1.21380600642114	1.14505091810771	1.07891752552398	1.0159921538231	0.956786037152926	0.901736001423809	0.851206382922608	0.805491569699318	0.764818553098738	0.729348997765464	0.699180603091301	0.674347917376225	0.654823190330748	0.64051815703496	0.631287669963103	0.626935747091126	0.627223956570993	0.631881345126268	0.640614622593123	0.653117223059411	0.669076170454381	0.688176222658441	0.710101343125713	0.734533994086856	0.761152995434716	0.789630761807487	0.819630670249386
40	1.71412732465237	1.76037440824083	1.79905785166997	1.82964825530377	1.85172600246568	1.86499112180266	1.86927044595464	1.86452184281402	1.8508353873939	1.82843143871651	1.79765568355581	1.75897130379655	1.71294851337387	1.66025179147132	1.60162520874766	1.53787630146707	1.46985899403434	1.39845610405605	1.32456198712414	1.24906589347185	1.17283661870672	1.09670903960193	1.0214731366032	0.947866118299509	0.876568275139657	0.808203183853709	0.743342820664763	0.682517937502347	0.62623355501193	0.574988368362714	0.529294889910335	0.489693988535661	0.456753512945581	0.43103811177161	0.413041167597405	0.403085428093229	0.401223841604509	0.407187667837976	0.420412957145469	0.440134153936454	0.465500505518032	0.495672067766654	0.529876221796018	0.567428037489039	0.607727279485208	0.650244333947429	0.694503210422997	0.740065870012345	0.786519572780574
41	1.55348876876932	1.58760848094542	1.61480312536538	1.63464520495895	1.6467978707625	1.65102312650566	1.64718809580557	1.63526915541644	1.61535379341392	1.58764011094443	1.55243394803135	1.51014367558466	1.46127275487525	1.40641022005965	1.34621928680732	1.28142432891944	1.21279649368045	1.14113824477176	1.06726712889234	0.991999059817947	0.916131403974333	0.840426139159656	0.765593349966764	0.692275330383269	0.621031601078673	0.552325236484174	0.48651106219883	0.423826565301748	0.364386828241912	0.308185624825548	0.255106558309843	0.204952797655161	0.157519967889843	0.112806324711188	0.0718608875573684	0.0418869869637407	0.0482285610509114	0.0830485386452449	0.125110490910419	0.170039246556975	0.217024931605685	0.265883285550254	0.31654191317907	0.368916440560445	0.422876738864014	0.478240282777133	0.534774997050523	0.592205499268668	0.650220334722253
42	1.36845821780346	1.39217693363725	1.40993038916587	1.42140832133973	1.42637289012438	1.42466482703888	1.41620825738795	1.40101405867959	1.37918165185965	1.35089915957611	1.3164419055989	1.2761692705676	1.23051996016841	1.18000578139324	1.12520405947585	1.06674886126296	1.0053212190863	0.941638571687424	0.876443654557879	0.810493080436517	0.744545850950811	0.679352031785888	0.615641805511514	0.554115087401783	0.495431849552614	0.440203248010729	0.388983591852439	0.342263150239693	0.300461809742299	0.263923765403394	0.232913900103536	0.207617358597863	0.188144692685817	0.174544481441809	0.166821543497941	0.164952332005239	0.168886541843601	0.178532595369479	0.193738490520617	0.214282555915912	0.239878332199878	0.270187645909878	0.304834482101763	0.343415946471271	0.385509913897327	0.430680274053384	0.478480751196606	0.528457968205737	0.580154141936451
43	1.19973465386007	1.21782320209501	1.23117680964655	1.23957916931871	1.24286569188418	1.24092728122751	1.23371320419657	1.22123296611144	1.20355712220482	1.18081697663016	1.15320314352271	1.12096296833935	1.08439683171078	1.04385338169823	0.999723763071957	0.952434933520491	0.902442176188754	0.850220935464052	0.796258118610135	0.741043020243356	0.685058040918315	0.628769387335428	0.572617963472675	0.517010695453155	0.462312589471331	0.408839924147526	0.356855176338183	0.306564697033051	0.258121136498593	0.211635242951126	0.167209799932614	0.125038777751778	0.0857579421529904	0.0521343444649012	0.0374560722151768	0.0563460889350301	0.0888328949458874	0.124498768064599	0.161344950166944	0.198977420109579	0.237364368057058	0.276561005391827	0.316626777559395	0.357595275054678	0.399462791731347	0.442184900663767	0.485676951254089	0.529816601019854	0.574447395863453
44	1.06592649519769	1.0828985264615	1.09641092310366	1.10630974421572	1.11247412943144	1.1148184891771	1.11329417725842	1.10789060648966	1.09863578053452	1.08559622910497	1.0688763490136	1.04861717016323	1.02499458327871	0.998217084983349	0.968523115723998	0.936178087203418	0.901471218703155	0.864712326509052	0.826228738370951	0.786362536567348	0.745468369830764	0.703912116879018	0.662070731790682	0.620333648859963	0.579106156568107	0.538815129482701	0.499917351356543	0.462910209506173	0.428343501349229	0.396829051577954	0.369041445759548	0.345698907730378	0.327511008107733	0.315085894177143	0.308810477856981	0.308746544014306	0.314597255503649	0.325767966387009	0.341491517420544	0.3609599322636	0.38341948935888	0.408218402754132	0.434817779785629	0.462781694091392	0.49175867974814	0.521461801707122	0.551650621845256	0.582116189910759	0.612669149837554
45	0.95992420043337	0.977982436884996	0.993711527023007	1.00700341474009	1.01777052003098	1.02594718561312	1.03149087185077	1.0343830801663	1.03462998987389	1.03226279841259	1.02733776012809	1.01993592386849	1.01016257450656	0.998146387844586	0.984038311941166	0.968010190455757	0.950253144866153	0.930975732131647	0.910401892358256	0.888768697192301	0.86632390413224	0.843323315113267	0.820027930428576	0.796700882742515	0.773604132785406	0.750994911217807	0.729121903606991	0.708221200976978	0.68851207941952	0.670192728560927	0.653436115500998	0.638386237424239	0.625155065770522	0.613820497775299	0.604425589954422	0.59697924523169	0.591458369518858	0.587811330727651	0.58596238126184	0.585816582279354	0.587264720796851	0.590187745668483	0.594460352334221	0.599953492401813	0.606535742168447	0.614073608035797	0.622430959200111	0.631467851266669	0.641039038450019
46	0.85891998078932	0.877321359479184	0.894189061005684	0.909439042153595	0.922998405455011	0.934806234554784	0.944814299383222	0.952987618422615	0.959304867132063	0.963758623630323	0.966355445017545	0.96711577023016	0.966073648053271	0.963276291844443	0.958783465633213	0.952666709530969	0.945008415791927	0.935900770377578	0.925444578454045	0.913747995838842	0.900925191931878	0.887094973005227	0.872379397735416	0.856902419338448	0.840788590350697	0.824161866666352	0.807144546514481	0.789856377212754	0.772413857328829	0.754929753895803	0.737512843225487	0.72026786945537	0.703295697306376	0.686693615020492	0.670555720959129	0.654973304343146	0.640035109299731	0.625827354770087	0.612433374769197	0.59993274844794	0.588399811966064	0.577901488046134	0.568494435614822	0.560221608441027	0.553108409864052	0.547158726300219	0.54235119656639	0.538636108122979	0.535933291434064
47	0.743524867865187	0.759965267681664	0.775317003800772	0.789505825581056	0.802462546947954	0.814123554232306	0.824431264468159	0.833334528549096	0.84078897444545	0.846757286658114	0.851209419226157	0.854122740908501	0.855482112611778	0.85527989871897	0.853515915662747	0.850197322854992	0.845338462896805	0.838960659815636	0.831091985870365	0.821767009193526	0.811026536165856	0.798917363908582	0.78549205960352	0.770808784484923	0.754931181267769	0.737928344462473	0.719874893445617	0.700851168258524	0.680943567792734	0.660245049110102	0.638855804800062	0.616884131908138	0.594447500077604	0.57167381648903	0.548702868361916	0.5256878962501	0.502797207429365	0.480215670770827	0.458145833832899	0.43680826209394	0.416440519651573	0.397294010795029	0.379627742153445	0.363698064119809	0.349743786162133	0.337966915514795	0.328510681709648	0.321438173211241	0.316716087512318
48	0.613681395250014	0.626717945281918	0.638948105771297	0.650310609124373	0.660746455729285	0.670199284530791	0.678615730080121	0.68594576164906	0.692143000055953	0.697165008034423	0.700973550291254	0.703534819852402	0.704819627884336	0.704803554896307	0.703467062066428	0.700795562374676	0.69677945224819	0.691414105503767	0.684699832481011	0.676641808367348	0.667249975792171	0.656538927783184	0.644527778108298	0.631240026853977	0.616703429809729	0.600949880850398	0.584015317070608	0.565939657004483	0.546766782990218	0.526544579829034	0.505325043688394	0.48316447826474	0.460123800446768	0.436268986575184	0.411671705342657	0.386410208655975	0.360570594884423	0.334248633484378	0.307552471605488	0.280606781405575	0.253559349804294	0.226591960616042	0.199939084332165	0.173921197375813	0.149005925052362	0.125920586613685	0.105844438782223	0.090637860665109	0.0827064835788228
49	0.483447920722136	0.493239801956294	0.50247592583298	0.511113235648274	0.519110057060271	0.526426412033244	0.533024328971586	0.538868143621941	0.543924785086524	0.548164041204241	0.551558797636353	0.554085245254685	0.555723050883319	0.556455487095608	0.556269517618925	0.55515583594605	0.553108855985611	0.550126654989851	0.546210870555986	0.541366555182512	0.535601993644508	0.528928490300774	0.521360135329083	0.512913560777214	0.503607699200549	0.493463559534917	0.482504036760358	0.470753773930024	0.458239097422551	0.444988049084629	0.431030542674047	0.416398677323975	0.40112724858098	0.385254509349614	0.368823250928755	0.351882301391104	0.334488579439738	0.316709903166018	0.298628843807887	0.280348045510151	0.261997612161996	0.243745385291654	0.225811142082197	0.208485714196166	0.192155169902205	0.177327150069816	0.164648866791746	0.154892649431801	0.148872432810786
50	0.365663147707079	0.372986468135617	0.379954619416675	0.386539062134231	0.392712513513184	0.398449291855106	0.403725663785314	0.408520187959121	0.412814048453667	0.41659137077232	0.419839513228164	0.422549326469393	0.424715374081132	0.426336107565881	0.42741398959049	0.427955560215265	0.42797144191553	0.427476280593105	0.426488621477814	0.425030720855896	0.423128296941998	0.420810225928724	0.418108192275019	0.415056305575366	0.411690699791935	0.40804913409306	0.404170617835778	0.400095085117593	0.395863146513706	0.39151594677747	0.387095157048371	0.382643128097052	0.378203226946383	0.373820372447034	0.369541775667726	0.365417877911741	0.361503462461284	0.357858895561534	0.35455142773681	0.351656458886843	0.349258641347301	0.347452667406647	0.346343567008533	0.346046335315679	0.346684728077369	0.348389114721279	0.351293370142829	0.355530912615334	0.361230140158675
51	0.268206650117094	0.273638982746929	0.278811559829488	0.283697963828422	0.288272830913127	0.292512274481701	0.296394326176851	0.299899390439228	0.303010708425658	0.305714826904869	0.308002067506899	0.309866991412989	0.31130885419047	0.312332044952044	0.312946503291014	0.313168106444826	0.313019017795635	0.312527986059651	0.311730582298021	0.310669359197245	0.309393913995342	0.30796083318223	0.306433494082989	0.304881696298174	0.303381095678618	0.302012416286961	0.300860423045413	0.300012650792155	0.299557905030801	0.299584575400737	0.300178832757845	0.301422810638916	0.303392895901864	0.306158264855366	0.309779794629146	0.314309452405493	0.319790219555313	0.326256550567044	0.333735308005582	0.3422470651277	0.351807635295498	0.362429675679496	0.37412422093697	0.386902026023478	0.400774629780638	0.41575508628606	0.431858344314203	0.449101283577754	0.467502438286015
52	0.198499342848475	0.202774957246629	0.206787929522405	0.210500457670982	0.21387459442222	0.216872555719237	0.219457041794587	0.221591570947423	0.223240826865756	0.224371021360594	0.224950275788208	0.224949026378735	0.224340461368101	0.223101001536496	0.221210840907019	0.218654571554995	0.215421926595237	0.211508689718381	0.206917839965264	0.201661029351912	0.195760532039173	0.189251861505489	0.18218733145754	0.174640939476911	0.166715071953983	0.158549626722804	0.150334111295717	0.142322815363769	0.134851683178264	0.128352080409051	0.123350619554852	0.120437809330371	0.120190765550129	0.123059689131863	0.129267550627757	0.138783043552393	0.151378990420967	0.166730229666464	0.184497524087113	0.204375600782577	0.226110572767566	0.249499894129829	0.274385121266421	0.300643065917193	0.328177691824406	0.356913445442207	0.386790012865276	0.417758266963767	0.449777136781044
53	0.165513424188927	0.170630645147516	0.175536728494981	0.180195037648296	0.184568871543252	0.188621703558402	0.19231744712027	0.195620751788371	0.19849733490307	0.200914355622064	0.202840840512816	0.204248172999098	0.205110663136581	0.205406219756418	0.205117154413071	0.204231156368107	0.202742490712468	0.200653488401203	0.197976418023631	0.194735854501012	0.190971687825212	0.186742939724392	0.182132563841776	0.177253365891447	0.172255037025945	0.167331948394575	0.162730669130686	0.158755020318236	0.155764946595408	0.15416424870511	0.154372894517735	0.156784227571858	0.161715867042582	0.169370499503249	0.179821526481294	0.193027094988972	0.208862915920145	0.227159189988557	0.247730848001336	0.270397241027009	0.294992344204366	0.321368373752207	0.349395595965997	0.378960305222774	0.409962157061703	0.442311478114819	0.47592683227324	0.510732936689845	0.546658930436531
[truncated: 71 more columns]
