# Supplementary material for: Reconstructing spruce budworm outbreak severity: a comparison of paleoecological and tree-ring signals
Source: PLoS One. 2025 Aug 12;20(8):e0329406. doi: 10.1371/journal.pone.0329406 (PMC12342301; doi:10.1371/journal.pone.0329406)
Supplement: S16 Dataset — (ZIP) [file pone.0329406.s016.zip › Lake 5 wavelet data/Cross-wavelet_Lepidopteran_scales_Percent_defoliation/cross_wavelet_power.corr.txt]

V1	V2	V3	V4	V5	V6	V7	V8	V9	V10	V11	V12	V13	V14	V15	V16	V17	V18	V19	V20	V21	V22	V23	V24	V25	V26	V27	V28	V29	V30	V31	V32	V33	V34	V35	V36	V37	V38	V39	V40	V41	V42	V43	V44	V45	V46	V47	V48	V49	V50
1	11.4402740327185	8.98863704217171	5.67485607636236	3.01514926156704	1.47890800381364	0.765161790071809	0.459985836689355	0.319616817592318	0.242496201389048	0.192658155750413	0.156952762557984	0.129142819346197	0.107038168906198	0.0896860659855752	0.0757840539462277	0.0655526228561937	0.0592164113628109	0.0549807190264865	0.0511735940212558	0.0469881462893478	0.0423422020173003	0.0373025867295219	0.0329306779687704	0.0301400098545871	0.0283749501798897	0.0271698786062578	0.0262104791542315	0.0254439797119615	0.0248312641607689	0.0240484723403214	0.0229353747104319	0.0215878978733977	0.0201902405622915	0.0191012443165355	0.0185414353858936	0.0182634293549492	0.0179365310540471	0.0174705043154833	0.0169548327302108	0.0164176519052084	0.0162284832821921	0.0168871322644291	0.0177988665449657	0.0181139706346647	0.0179260165033891	0.0172829484554228	0.0158437024667332	0.0141186384531956	0.0128265391239129
2	15.0452427667331	11.5323162846251	6.86495242078799	3.26337699361334	1.33961517406487	0.565630190421227	0.301387850870013	0.205826488030882	0.158964932223269	0.128464315398262	0.105753286956822	0.0870705364480019	0.0717396589348974	0.0596619235239193	0.0496296080640286	0.0421789151488996	0.0384720228826134	0.0366592038030842	0.0349269556954283	0.0324248678938584	0.0291306967362369	0.0250125479108053	0.0212952262302449	0.0193538637071294	0.0184267907840948	0.0178940175689071	0.0173955051195325	0.0170286743187491	0.0168393529194508	0.0164667739987124	0.0156976103629923	0.0146047504564392	0.0133990811978293	0.0125172916379127	0.0122447987475603	0.0122134812033338	0.012066892164374	0.0117471052351506	0.0113347817046794	0.0107645708910097	0.0105123414335227	0.0113819520539187	0.0125219242325715	0.0129097635271734	0.0128044949552148	0.0123725683879878	0.0111073814058331	0.00938653106022652	0.00805442183891379
3	17.7289057999055	13.2897305888328	7.48150255083858	3.15988240247232	1.02359290284881	0.294877586489641	0.118905776868277	0.0834301191725823	0.0702707361346335	0.0598222103958914	0.0505857628612683	0.041772764244259	0.0341150682862905	0.0282048322323214	0.0228913395072127	0.0184655521874702	0.0171370514308453	0.0173164070237781	0.0173467016302414	0.0164858813771667	0.0148295468965631	0.0121538438961219	0.00942384277238159	0.00846716601216873	0.00836460931007252	0.00840378087751267	0.00821592812121096	0.00811332199721402	0.00822742515614117	0.00822134683071049	0.0078580830176138	0.00714292745515626	0.00627418471416834	0.00569038072203466	0.00572069750178369	0.00585321082028829	0.0058338933086494	0.00569052094864969	0.00546648723817743	0.00493152202114311	0.00454885824911149	0.0054908595730234	0.00658036790393159	0.00685617109640669	0.00675923600010392	0.00662669764046181	0.00587273366601948	0.00452626039378792	0.00338759670435732
4	19.0783570275054	14.1095733254391	7.66631671697302	2.98152034170429	0.784491887679638	0.125205078193126	0.0164855015995105	0.0161236443355331	0.0193773055414077	0.018598153392688	0.0165108116088124	0.0135345834503518	0.0107913447496206	0.00899727285262735	0.00723413268225475	0.00480854011706321	0.00456457410313706	0.00544103500967598	0.0061128090058777	0.00606780793692575	0.00557823012517144	0.00431913630463829	0.00246917581130394	0.0021567274491485	0.00248600368863149	0.00274345093737738	0.00260030537753395	0.0025528770287323	0.00273691205717267	0.00289440888828558	0.00282325343456881	0.00244309762514896	0.00191323506954627	0.00157357131359124	0.00180469827483953	0.00191594856877083	0.00190816857428164	0.00189649570664483	0.00188161027846255	0.00151345815230791	0.000964102907389174	0.00189477231018455	0.0026194807339492	0.00266615927590973	0.00248574563504406	0.00256043710967119	0.00240722507698994	0.00165400457491258	0.000940811659013022
5	19.2684507451651	14.2632627074994	7.75501117616878	3.01197010266953	0.785489880358639	0.117648514480816	0.00575864723698417	0.00237807866849672	0.00408022904513546	0.00410574347794606	0.00378121388731594	0.002825116695783	0.00202730684251548	0.00177619265290472	0.00184120224954919	0.000735009680079286	0.000487055208582301	0.00114664999448869	0.0016114998459594	0.00164253970812284	0.00163492524953272	0.00141350923079065	0.000484447775956839	0.000230658530639875	0.000524192539554191	0.000703771687702538	0.000510659232748026	0.000448030494291341	0.000569892418588906	0.000719358509978069	0.000776631318648909	0.000612126196005382	0.000361375229550347	0.000135640152536383	0.0004539468901875	0.000415265543974371	0.000363897765418848	0.000409905474341933	0.000523561855543095	0.000511412320157735	0.000269001876319164	0.000678811560605469	0.000886815390762333	0.0007949586670996	0.000538505965181163	0.000649381444948014	0.000867252351517098	0.00057977328558857	0.000390819149426647
6	18.7942458145698	14.1311794335734	7.96053561310913	3.31312483125607	0.996926261221446	0.213414972291534	0.0348887405109785	0.00630934737690604	0.00157835316279147	0.000772059606205917	0.000797712431262063	0.00037519731336153	0.000189880445843401	0.000216188076177559	0.000629610651959302	0.000399731890163569	0.000260261167323629	0.000298033011089142	0.000407805800538677	0.00032582181299289	0.000384413079984401	0.000585828495741889	0.000382601155372737	0.000166663367449113	0.00015440207962515	0.000229737175386969	0.00010475207788697	2.25602099006619e-05	6.31278846878485e-05	0.000160285499205495	0.000220476276505104	0.000151209335956852	0.000111434956691537	0.000130161108419102	0.000219319651476278	0.000139130724958696	4.21024316707608e-05	5.30118641214568e-05	0.000179638763195647	0.000361848034172979	0.00039010792285322	0.000327931771755325	0.000299010782254783	0.000238787045248785	0.000192011312355417	0.00026922755463905	0.00037854739943577	0.000205483819659903	0.00016371750085892
7	18.0949956639492	13.9445812029599	8.28512573851136	3.77977862769698	1.31829269101316	0.352253404480633	0.0738283762246523	0.0127556274563718	0.00181282632306701	0.00033475830441915	0.000331428424554197	5.03924761529492e-05	4.91122195022982e-05	0.000263875494592092	0.000409686742478587	0.000133283361610055	0.000186240107172709	0.000104252609811822	0.000116178253825612	3.02930608519581e-05	8.06613167574853e-05	0.000321340192920494	0.00023818759790644	5.20274323280339e-05	3.36703669858952e-05	0.000122154312073935	7.60216275214431e-05	1.1182822266222e-05	3.49610980290925e-06	8.50450373785194e-05	9.90646979865264e-05	3.59616554347246e-05	3.91165149399768e-05	0.00010636890623718	0.000198714261133779	0.000168261973581939	5.74490570661688e-05	8.00671406698438e-06	0.000126107480145804	0.000318562652336633	0.000332086784431105	0.000129003103411678	0.000104843564351005	5.1581119579873e-05	0.000247101368359302	0.000366323295472012	0.000270679603615767	6.09900329933113e-05	2.89350418012137e-05
8	17.3996347899608	13.7742444843956	8.65171245541489	4.30803998996526	1.69733896160455	0.527660299937436	0.129356870385792	0.0253511701014647	0.00411828378568079	0.000701878853940698	0.000348886159208586	0.000124664402955765	7.7490454897201e-05	0.000330885237195219	0.000451357417018037	0.000279368228772928	0.000309811012443474	0.000152619364419697	4.92733571347006e-05	4.41113066908465e-05	0.000148001834271776	0.000309750531122784	0.000225259652696599	6.22717110082529e-05	4.8772479109285e-05	0.000101365183841241	8.97152995771102e-05	4.91415299308054e-05	5.35881373756306e-05	9.90318932081832e-05	8.67881728125204e-05	2.15771829449561e-05	2.35712029961627e-05	0.000105822826998385	0.00022441312803633	0.000208740146516816	8.29183731615418e-05	2.69413882552406e-05	0.000167762748461756	0.000367123954988852	0.000373449190542135	0.000174701673395184	0.000126279745654364	0.000133687352655597	0.000347981604451373	0.000475387787279036	0.000317604783993123	7.35191449211269e-05	4.98645274479482e-05
9	16.7781111247676	13.623811604772	9.00910259380613	4.8518635689642	2.12472858763822	0.753065414143461	0.214366305361053	0.0491469467042758	0.00963961309346411	0.00151963603036824	0.000256390990008556	0.000422525530847246	0.000449237100552342	0.000682789108451779	0.000851676093361879	0.000835939963550305	0.000739947781729653	0.000447674114995789	0.000166467087076713	0.000200253735379471	0.000374900115290865	0.000511369957094308	0.000440661847937228	0.000303124499893982	0.000225472679071496	0.000195674632540157	0.000198038994051886	0.000186619586048025	0.000183994364399249	0.00019153689683076	0.000163520412135552	0.000123394109126244	0.000137281296595559	0.000229073112562243	0.00034536666158719	0.00034903021259334	0.000255259508236586	0.000235703560792154	0.000392277821076084	0.000593567647072392	0.000631949495760402	0.000515277969334852	0.00044960138898766	0.000510485152763413	0.00069180315322829	0.000776748391557703	0.000598136722799078	0.000333497074399636	0.000236540611586925
10	16.2330078835384	13.4849404509417	9.33801948381335	5.39366813649841	2.59645342504235	1.03697232283289	0.339469433136935	0.089177529937893	0.0192317214566174	0.00466637582045295	0.00114994566259807	0.000954724419213668	0.00140129890026682	0.00175845710817826	0.00202360100686753	0.00207146478069995	0.00182424350413075	0.001289758033021	0.000757269743648824	0.00066668374487557	0.000924815822838918	0.00111147740917187	0.00107672949142388	0.000912221544076724	0.000721885701622046	0.000573799769109083	0.000528101858051066	0.000523735656724389	0.000505513366093783	0.00047160224331794	0.000429223740029365	0.000410478094718329	0.000455230498404888	0.000571293466219381	0.00070260304214233	0.000762514133934603	0.000763901393669757	0.00082565595700875	0.00101071443961255	0.00122359696215898	0.00132669851110537	0.00131756893806246	0.00131701066783261	0.00140915081177121	0.0015518286926745	0.0015736643049895	0.00136156259209541	0.00103759581582736	0.00080361597732301
11	15.7495015620253	13.3484762373244	9.62917901535523	5.91976182101712	3.10291004983148	1.3830926490819	0.518634275677002	0.158295481514979	0.0355929971158635	0.00612382659803708	0.00445615142078742	0.00334863827766226	0.00369834018759568	0.00449263231355843	0.00502151073424503	0.00509252648426755	0.00461160894740484	0.00368303168124283	0.00271353229645898	0.00226429604432583	0.00243741361331089	0.00270038219057752	0.00270925721647416	0.00245716279034505	0.00206699215043539	0.00170243232587066	0.00148930606637302	0.00139103209844578	0.0013092437445236	0.00122048123046871	0.00115536917750916	0.00115363263506717	0.00124010262360748	0.00140865096956786	0.00161437254147397	0.00180405011494813	0.00197711969981966	0.00218597554387104	0.00245553322434738	0.00273545255346472	0.00295624028510278	0.00310946151470011	0.00324668143844291	0.0034023116420108	0.00352351960095782	0.00348195995712848	0.0031942387585181	0.00272909821202852	0.00223971615879414
12	15.3106038304425	13.2040076128777	9.87258752907573	6.41311282907512	3.6269087544462	1.78735325800691	0.76495269211937	0.279906359423468	0.0824413891321066	0.0145993800052323	0.00758478698001697	0.0101545232191245	0.0104761159168125	0.011411831044288	0.0123627332382314	0.0125525450644308	0.0117527795607878	0.0101747112270321	0.00840115157101402	0.00717763335113749	0.0068406401846262	0.00693397077043036	0.00684417564303682	0.006347835394692	0.00555884013387123	0.00473606185457199	0.00408854665981317	0.00364368589026528	0.00331917843704047	0.00307137006312666	0.00292079609000686	0.00290432996368069	0.00304134285503871	0.00332174306852253	0.00370546638610534	0.00413976560391152	0.00458914372754001	0.00504592907279272	0.00551029954285884	0.00597122636842614	0.00641079014079059	0.00681864642473592	0.00719358946712131	0.00751811234684664	0.00772053304284286	0.00767700140753444	0.00728739618560381	0.00656497420716474	0.00564023590114103
13	14.9000601390195	13.0394291855611	10.054595521019	6.85024352097295	4.13898776432672	2.22750059992842	1.07269865536341	0.465098003512982	0.184268566838227	0.0703455432027952	0.033495579220611	0.0276831729679552	0.0280441595742551	0.0291263118502768	0.0303048906419875	0.0306253325367833	0.0294280240613755	0.0268358876002075	0.0236296902548782	0.0208423844683305	0.0191070452115195	0.0181732658601212	0.0172911002034102	0.0159638624702476	0.0141948165418791	0.0122909084583907	0.010566251982984	0.00916311784380786	0.00807811156553367	0.00728491697642356	0.00679174623741754	0.00662145688307949	0.00678091502979189	0.00724362146063353	0.00794122622710751	0.00877269082801053	0.00963773968280013	0.0104765931847594	0.011286901453097	0.0121013058445284	0.0129403080542325	0.0137871325565736	0.0146051794536275	0.0153467828409433	0.0159116602209039	0.0161166119535245	0.0157642006366176	0.0147804164642509	0.0133042656503327
14	14.5033683410795	12.8419258520179	10.1584523102346	7.20142777228496	4.59675545140778	2.65889003387006	1.4048098245725	0.686086898735117	0.31965368487646	0.155974324656853	0.0933354182443036	0.073430783831858	0.0696357918553017	0.0707831469223947	0.0725184907294015	0.0729929946927945	0.0712126213840227	0.0670800600392581	0.0614481353826999	0.0556464202932693	0.0506836251708316	0.0466621343985422	0.042956292553969	0.0389351156571395	0.0344471802969479	0.029777432045774	0.0253444382917452	0.0214606888756951	0.0182838789194389	0.0158836503605106	0.0142927870491751	0.013508708903917	0.0134850495353011	0.0141219529075147	0.0152473865368766	0.0166290219357737	0.0180489259099914	0.0194014288018086	0.0207306639447981	0.0221519100626159	0.0237151673711352	0.0253660226948688	0.0270408119258132	0.0287198589445899	0.0303089253052668	0.0315015981748534	0.0318630524235303	0.0311073794749577	0.0293238530961816
15	14.1104853135104	12.6020600146644	10.1697167016356	7.43772762658533	4.95456655713067	3.02794922286991	1.71117102541768	0.897519198452101	0.435741553873902	0.204279516870309	0.128733692720904	0.130153853148953	0.143662416006179	0.154874865351057	0.162354468775769	0.165492516321591	0.163870235895401	0.157707340971344	0.148088443939563	0.136653568726814	0.124867638856176	0.113401459157858	0.102123139175993	0.0906403084715374	0.078844792894309	0.0670620512791379	0.0558681012015768	0.0458461835489172	0.0374529042542941	0.0309793656966633	0.0265266809086549	0.0239982760873225	0.0231629912007303	0.023716321640033	0.0252471214762072	0.0272456419568017	0.029283646579914	0.031238860959123	0.0333246491520337	0.0358160081332551	0.0387183074516521	0.041808031447305	0.0450041664353613	0.0485165545720423	0.0524597534439373	0.0563698502069692	0.0592856420209671	0.0603342001823386	0.0592372477290429
16	13.7220013133892	12.3226830703381	10.0878452431757	7.54471068021772	5.17890316668399	3.29057241757131	1.95869092444428	1.09911866314809	0.564190501345669	0.226034232894763	0.0163266235284839	0.140308676552349	0.233377471208121	0.29237486367927	0.327935677674205	0.346257261068453	0.350860220942371	0.344263176372193	0.328938423938674	0.307480733880734	0.282243067314473	0.25490421252361	0.226386296151912	0.197186980863094	0.16783471376659	0.139145144430746	0.112197551463119	0.0881551613350025	0.0680607495475724	0.0526288150733865	0.0420127317909907	0.0357016162352988	0.032832592305201	0.0326187775211897	0.0342569562277872	0.0367562569295866	0.0393437743814263	0.0420104254148331	0.0454270010542442	0.0500561058837564	0.0554473452761403	0.060784482268308	0.0660539264904229	0.0723638324544212	0.0807450188838067	0.0906127494035553	0.0998089819635363	0.10597085394805	0.107684157446419
17	13.3593896056193	12.0333178579613	9.94456956075298	7.54229060411702	5.26211999462561	3.40502346799353	2.088649346007	1.26546838539188	0.784545711593488	0.491594794289889	0.326731473303042	0.320351192935249	0.417610689024503	0.525065311522565	0.609249499565123	0.66336171674694	0.688498790114841	0.688254129269857	0.667067984527375	0.629562295560717	0.580080306392907	0.522352748820542	0.459410922408808	0.393774817092139	0.327773521259937	0.263794188388873	0.204340659409583	0.151906245274468	0.108713077493857	0.076304018223112	0.0548604146949021	0.0425090781312182	0.0361795103873181	0.0339021532028253	0.034776542226822	0.0373364360602159	0.0402912224649263	0.0441873157396832	0.0507406789756514	0.0600091228184954	0.069610564352347	0.0772259342574395	0.0833455976688744	0.0919470945932108	0.107113484094215	0.128149794211484	0.149952624239911	0.16681859951484	0.174856633103561
18	13.0771754074097	11.8083234960186	9.83126499597765	7.52469910940184	5.27317829382134	3.37050254897129	1.97910472468441	1.14759511744574	0.813762806505568	0.746808008585741	0.747517497287371	0.783374938586241	0.865947631103195	0.980521048854453	1.09620612011015	1.18779867327853	1.24180937441736	1.25424874722057	1.22717350722712	1.16592942014569	1.07727449420011	0.968241263373559	0.845581045948862	0.715622435667807	0.584346871964203	0.457484878465064	0.340493572625462	0.238368991527118	0.155336891651173	0.0944917968843552	0.0570291757422784	0.0391875216434791	0.0305175139291474	0.0240268206005512	0.0207798603123365	0.0217284278840789	0.0251254857199248	0.0332895259721191	0.0483291282482424	0.0662149037344879	0.0804779616412197	0.0866228560637315	0.0863216561658274	0.0914937396617606	0.116217561977395	0.157502855313819	0.201859379933824	0.237443745470259	0.256506585059301
19	12.9671460893081	11.7754457413301	9.92079085006095	7.71669866951555	5.49091626579855	3.50374167594592	1.90263814031605	0.724462245853675	0.179307571306612	0.670193971486213	1.028525454569	1.28813709162808	1.5000712879669	1.68850355486122	1.85397027615603	1.98413870927004	2.06484517680057	2.08680366802076	2.04769411159597	1.95139372144682	1.80610813385159	1.62249714702021	1.41227228731325	1.18733075365069	0.959270655738141	0.739063170567542	0.536692067760639	0.360665290381563	0.217429128386373	0.110924245583268	0.0435161475201982	0.0229102745686686	0.0266209668952409	0.0223876593827104	0.0132937932619783	0.00802090501435766	0.0161261784755875	0.0347645541433048	0.0597606328769843	0.0838515059338905	0.097542082930105	0.092516779542329	0.0666720222598885	0.046947173093634	0.098416376247659	0.17905208052799	0.258212355285419	0.32024760864313	0.354314043747939
20	13.1310651266211	12.0719375012231	10.4012222627469	8.38239295232586	6.30352854716353	4.4126645042257	2.88025227603806	1.80947670230009	1.28932848588538	1.30215200872259	1.57968180812995	1.91974764660556	2.2550627558327	2.56038391239281	2.81823994563382	3.01251312405853	3.12944009173773	3.16015391265978	3.10247177938433	2.96113358549134	2.7467150001755	2.4738936227494	2.15970181822406	1.82210685000681	1.47895595626309	1.14714332642931	0.84182396057522	0.575578636396354	0.357579659724491	0.19305591301005	0.0843429671616662	0.0394686475684743	0.0444262843665094	0.045956915201129	0.0400819581470123	0.0376090662075964	0.048942446886716	0.073976444054283	0.105308900003469	0.132817101980412	0.145112090957912	0.133135645387501	0.0976696756641282	0.0806078210707985	0.150716794301935	0.25861669406711	0.365497732349096	0.450028675309803	0.497344736429844
21	13.6108731377751	12.7290130918381	11.279734488059	9.48205685604924	7.58823865899462	5.83192925741538	4.38750823573094	3.3494701312393	2.73318713274325	2.49221013726822	2.54352799046238	2.79127084342865	3.14358791924047	3.52237270515064	3.86709442274491	4.13482520649694	4.29860971981503	4.34541227621341	4.27395536959536	4.09238279570823	3.81575976667635	3.46362605788947	3.05788629633932	2.6212005072216	2.1758335296843	1.74277422284986	1.34091919714144	0.986214126218669	0.690779302519895	0.462077554166884	0.30178344240302	0.202899008809055	0.145897952740701	0.105196237241354	0.0656915487706917	0.0391768270648601	0.0717225319301976	0.129840574472898	0.189264248591587	0.239951149521889	0.275035988196744	0.294180764535931	0.309143045124103	0.343408448426002	0.414258158501688	0.514474784249401	0.620743948506853	0.708885153063342	0.760823454932105
22	14.3513004769657	13.6349472092585	12.3562651993888	10.6778567443618	8.79822402024215	6.91571093489084	5.20184213622893	3.79733139810277	2.83881897422308	2.46296207088528	2.64441364885324	3.1403097981811	3.73408122846942	4.30798229851127	4.79720803013316	5.1630091929932	5.38436891629908	5.45509233857037	5.38135482348599	5.17866551980786	4.86850214374345	4.4751960112891	4.02355531511236	3.53741607381736	3.03896999513257	2.54849473535029	2.08408374030921	1.66110184638392	1.29127060662073	0.981431807843337	0.732192829712459	0.537037940289684	0.383161530588182	0.255362784350375	0.143894191606891	0.077026357528157	0.14394665431105	0.2552596665415	0.367954267261498	0.472427757738643	0.565308500741731	0.648703406985286	0.729844555544256	0.817591621098848	0.916446256566444	1.02232314296856	1.12350603904228	1.20551240914162	1.25642586775686
23	15.296064711865	14.7317126789872	13.591484593992	11.9819821043418	10.0445641127631	7.93016396686807	5.77655538396648	3.69294947536795	1.75416818503263	0.0181725377697799	1.53889224017045	2.86506938037151	3.97327105101517	4.86302556840972	5.53547326306975	5.99540255856998	6.2535225847322	6.32759559775455	6.24185235309934	6.02486030401039	5.70654316445968	5.31527399336012	4.87584473174	4.40870422448158	3.93033125444685	3.45421363930578	2.99180615897869	2.55302554241328	2.14615970923518	1.77737274688384	1.45022333959175	1.16580546441493	0.924294669511421	0.728805056951983	0.591699317190139	0.536393492768376	0.575107068261423	0.685048573739687	0.831669120819385	0.991475555624556	1.15214968669695	1.30826049634626	1.45804686872968	1.60073563459472	1.73433106847899	1.8545113984037	1.95506638844642	2.02956430717275	2.07337482197872
24	16.4814411222062	16.147010522695	15.2731615619115	13.9394759129758	12.2644833131292	10.3932886327955	8.4894690196947	6.73770560314905	5.35808796105952	4.58942802079345	4.52643377373223	4.95938041526204	5.57115136772637	6.15020011855362	6.5949869126471	6.8679340675721	6.96635569265549	6.9075521320406	6.7201322922451	6.43764973434242	6.09326745036881	5.71548519528755	5.32546810692356	4.93639530371185	4.55469871631581	4.18245994641129	3.81997913740341	3.46775441399146	3.12759704751858	2.80303990096484	2.4994112113612	2.22394421494205	1.9860923558288	1.79773557200256	1.67215641220621	1.62030552964735	1.64502044812844	1.73786370563842	1.88210623130743	2.05874152839187	2.25071538691577	2.44429671956027	2.62881612251426	2.79592272729422	2.93894788580831	3.05259855573506	3.13296815385806	3.17768679256732	3.18597349116029
25	17.8441596905994	17.8334264312513	17.3712252892961	16.5233822413001	15.3884940594423	14.0865021703911	12.745694054555	11.4885379313019	10.4156132217688	9.58799324699571	9.01369042217493	8.64857950144615	8.41594809538453	8.234216322876	8.03802434266177	7.78714904908985	7.46637513281914	7.08101827336611	6.65091808159485	6.20399260837618	5.76975808551465	5.37330753421266	5.03067509102942	4.74674724329402	4.5163551264231	4.32790819423148	4.16785227843667	4.02428740814256	3.88904189186579	3.75841020182001	3.63308053376812	3.51763231488136	3.41970600681734	3.34874983466031	3.31423254564189	3.32343776974166	3.37935681413296	3.47944868426913	3.61577505718514	3.77635552200825	3.94709584056049	4.11365525293384	4.26293020089143	4.38409675574733	4.46924583878148	4.51362207541074	4.51543652684535	4.47523459171004	4.39489026628307
26	18.9413631406889	19.1827188241491	19.0471680505143	18.5813978413588	17.8530247716708	16.9405060819166	15.9226118287337	14.869071758868	13.8336230376184	12.8502512180994	11.9329760971407	11.0789890664379	10.2742762102698	9.50030265895475	8.74023683795026	7.98363400849355	7.22917465632233	6.48557762319951	5.77100046297788	5.11112983843125	4.53584069552074	4.07394350923321	3.7458326032663	3.5559798529561	3.49019314902043	3.52104078957606	3.61782730574721	3.75428052965034	3.91131151468267	4.07655265948493	4.24293815459573	4.40739096409238	4.56973389690962	4.73162545449093	4.89537656619147	5.06267744157315	5.23341540699177	5.40483177397342	5.57123022986875	5.7243320711318	5.85422633917758	5.95073866589103	6.0049673368858	6.01070419412566	5.96545622762816	5.87080667472086	5.73191825288773	5.55611765688695	5.35073580031945
27	19.1267628620095	19.3829069895567	19.3037103851797	18.9251546396003	18.2980477547643	17.4801287207092	16.5284125662777	15.4931239903687	14.414050332324	13.3194738628588	12.2272366456912	11.1471303227662	10.0837572402627	9.03921649201919	8.01528511490724	7.01504389871755	6.04405248482372	5.1112160419403	4.22950905553159	3.41690966614884	2.69843848397006	2.110820819135	1.70823980370934	1.54829266836571	1.63191289916256	1.88448543434477	2.22852619611322	2.6206789397755	3.0407034613016	3.47765650502005	3.92327793019829	4.36985881391551	4.80989491631777	5.2361199514576	5.64138576338116	6.018334266632	6.35902014565341	6.6546973626063	6.89594790843815	7.07325230495507	7.17800396257291	7.20386896339379	7.14829881553563	7.0139215674145	6.80946795684396	6.54983656613483	6.25488568394037	5.94663140436367	5.64487743468552
28	18.0574668667449	18.0877503736413	17.8159589126216	17.2826793714573	16.5405938846355	15.6467325632366	14.6549075846095	13.6098484020993	12.544162049571	11.4784422814677	10.4238919209315	9.38612181262477	8.36868455237808	7.3753944273655	6.41124642219992	5.4823615160264	4.59560195770979	3.75831506085547	2.97826381637441	2.26345595940879	1.62155881656685	1.05932796675876	0.586974196447196	0.280593515844463	0.419405113223283	0.758673051818846	1.14284705065296	1.56976668984262	2.04447898946608	2.56468886836215	3.12132658586006	3.701258906377	4.28952076624292	4.87053065309382	5.42846495575336	5.9471860572656	6.41013130893404	6.80048386107541	7.10181368573282	7.29923623019766	7.38101611432747	7.34046024660095	7.1779011527939	6.90255676109885	6.53403817680386	6.10319380459751	5.65169090248755	5.22909068677149	4.88543263271552
29	15.9549058772682	15.6371016524554	15.0601822336575	14.2787507188925	13.3579063447935	12.3642856565355	11.3566468646312	10.3780380515553	9.45176475030124	8.58256383835722	7.76248650371165	6.97895086362686	6.22170889245098	5.48656026952962	4.77557167674138	4.09503853291374	3.45289841912402	2.85692537208658	2.31421373790391	1.83162835915632	1.41644790593891	1.07667804401277	0.821698017577946	0.66536867391632	0.628669868687742	0.724835609951454	0.942434757947575	1.26048754664721	1.66074878296482	2.12660536676839	2.64147395541879	3.18879895376662	3.75232695487087	4.31595821055262	4.86313279111067	5.37605339106471	5.83516130390031	6.21921801113611	6.50616427873393	6.67471553835371	6.70648333379583	6.58833233573735	6.31470499050678	5.88977949093767	5.32961387404327	4.66501248865806	3.94706774002244	3.25934252563182	2.73799689914648
30	13.4583802678744	12.7906702330853	11.9059176811374	10.8723384670159	9.77014115594901	8.68264758993569	7.68462862470195	6.82877136604903	6.13399711127766	5.58256587007301	5.13082306755777	4.72897790822126	4.3384675972007	3.93945386061703	3.52911138780698	3.11517560597953	2.70877975808875	2.3190397010237	1.95052461090694	1.60371889590421	1.27792369981077	0.976586809072458	0.71877637015891	0.566397028374304	0.615498237694008	0.845303794543238	1.16599959729432	1.53237352423249	1.92635686756766	2.33854884623227	2.76251546336938	3.19321703148813	3.62622710145397	4.05666866365189	4.47772934660963	4.87912662680856	5.24609335977477	5.55934774771475	5.79620164413032	5.93262385922803	5.94585262833661	5.81708658694733	5.53384561373401	5.09173960072196	4.49561774128379	3.76053919086684	2.91447765713374	2.01192460446113	1.2190374237768
31	11.3804655448078	10.4420944000559	9.30132728978066	8.02460601876357	6.69296295806427	5.40023364267598	4.25294575797104	3.3679820942447	2.84386271437759	2.67755283301549	2.72773670076505	2.82713398092647	2.87611443842283	2.84152630741532	2.72995894687181	2.56748351953957	2.38648817203279	2.2166089777806	2.07874919124502	1.98290701916641	1.93044481859388	1.91916226360497	1.94757940903403	2.01586855040135	2.12384363247642	2.26845154651497	2.44294884788925	2.63819780939137	2.84511177162993	3.05707628455193	3.27158853863926	3.49068810513081	3.71991775679339	3.96582271199868	4.23252849465115	4.51851205267514	4.81480385849403	5.10529480286935	5.36895518729491	5.58321077324846	5.72767437778135	5.78768692209154	5.75740906435403	5.64239859437334	5.46166557473373	5.24900619421308	5.05271582168219	4.93144805884426	4.94335634252594
32	10.64289873741	9.64369769026595	8.45123846005529	7.11792569892257	5.70498761377313	4.27908503219575	2.91048358766995	1.68152878571619	0.785161377272899	0.868099501496274	1.44986478474373	1.92332103429194	2.21282795824923	2.32391931748769	2.28552993029757	2.14056699383135	1.94364928818149	1.76011079818743	1.65844197840074	1.68487190930734	1.83562463492285	2.06791152922307	2.33427669186611	2.59962511020969	2.84132438450052	3.04527929565406	3.20308511610908	3.31092043037057	3.36983019412228	3.3869234944024	3.37690397989732	3.36300110634865	3.37574272408726	3.44773697486674	3.60439531217118	3.8547703555971	4.18868491537555	4.58159883300542	5.00277297794992	5.42218266553113	5.81481541086836	6.16290971855588	6.45689019469395	6.69540579527687	6.88461829719596	7.03682126236814	7.16854275744272	7.29842147791078	7.44524893687673
33	12.0061428863799	11.2580113192314	10.3570289670118	9.35180864960939	8.30011422280871	7.26561617341603	6.31274485408812	5.4980950054598	4.857192659998	4.38996765816194	4.05598975499463	3.78845789961548	3.51886314288053	3.19553527197357	2.78972581879952	2.29343845403089	1.71438697025388	1.07089012650638	0.387788277525426	0.309673043722264	0.989639323857938	1.62809951085903	2.20070080687327	2.68682286573926	3.06974364013944	3.33697260590429	3.48059138521722	3.49772969135576	3.39137710663295	3.17192126939315	2.86030446682632	2.49484964036049	2.14527486450842	1.93011504773303	1.98672897772018	2.3482864028841	2.92076507234971	3.59685278296784	4.30289924665705	4.99083936743569	5.62743200236939	6.18883047494707	6.6582653567564	7.02512092285806	7.28465099359824	7.43808397669091	7.49309531194052	7.46468876674866	7.37642528596278
34	15.5072421458845	15.1663252231981	14.6766520613442	14.0649133539069	13.3616331468223	12.5983575945453	11.8045517214805	11.0046337226757	10.2157138421456	9.44663155115408	8.69870540177895	7.96821786071377	7.25020263056429	6.54282363849544	5.8516691287642	5.19349663851907	4.59886809042795	4.11181794034421	3.78171440307638	3.64226068891151	3.68647470208044	3.86332351809434	4.10131769175842	4.33339181901617	4.50744420108518	4.58685933455262	4.54802784128246	4.3779367498564	4.07251643768952	3.63581023446542	3.0802931364849	2.43008000466232	1.73542018034122	1.14439034355962	1.09434369795844	1.70754341520501	2.55096314870761	3.435340016295	4.29156070887899	5.07872619176101	5.76512226751742	6.32385198140208	6.73190000081475	6.9702498668972	7.02445465443538	6.88554109340821	6.55134985127961	6.02868749337147	5.33730638863254
35	20.8407983904338	20.9681473947353	20.9308843995785	20.7379804134606	20.4022633956596	19.9394688340411	19.3672364896961	18.7041789298014	17.9691363685017	17.1806982817765	16.357017119839	15.5158701057605	14.6748527136842	13.8515256184418	13.0633010615799	12.3268635168796	11.6569979488033	11.0648708996938	10.5560693631301	10.1289669861232	9.77408632861492	9.47490652227175	9.21007129468954	8.95646301852108	8.69241825536758	8.40052257314718	8.06975551324384	7.69704744441824	7.28845191066561	6.86010371606435	6.43887670167579	6.06204688030325	5.77426566686929	5.61953804778176	5.62804756873899	5.80367506360902	6.12128693584681	6.53557316591255	6.99369942719392	7.44441195289414	7.84223389920415	8.14867624859951	8.33238331237605	8.36925811103519	8.24302285001639	7.94647362881545	7.48378875572303	6.87465336060238	6.16180192441715
36	27.7903075551195	28.4669642232161	28.9731355992398	29.3066260292923	29.4692881616107	29.4667938664802	29.3082759116534	29.0058677161257	28.5741688141699	28.0296607042634	27.3900927594273	26.6738526408426	25.8993322513479	25.0843005372701	24.2452994296397	23.3970885246032	22.5521755188994	21.7204789442429	20.9091724295643	20.1227512883231	19.3633411237701	18.6312369941309	17.9256270924135	17.2454252173796	16.5901182025641	15.9605301209678	15.3594116776717	14.7917750030786	14.2649062538622	13.7880012877603	13.3713913043807	13.0253704778535	12.758719047802	12.5771271164468	12.4818262715771	12.4687614660604	12.5285362389592	12.6471640974643	12.8074541063009	12.990749526224	13.1787548174299	13.3552816685288	13.5078461455572	13.6291058452777	13.7181206360577	13.7813557267659	13.8332321461451	13.8958914303525	13.9977400410821
37	35.8990266212094	37.1667823837364	38.2664763138362	39.1874398628219	39.9225427992607	40.4682753479212	40.8247060776128	40.9953223776594	40.9867657057355	40.8084783206396	40.4722817713465	39.9919098886919	39.3825203384309	38.6602088758276	37.8415492299016	36.9431789972306	35.981448052216	34.9721408964465	33.9302783358383	32.8699973241842	31.804501334775	30.7460678976758	29.7060956344637	28.6951707659361	27.7231329585601	26.7991225265265	25.9315951653682	25.1282961082505	24.3961923014818	23.741368272929	23.168898155177	22.6827120948464	22.2854792236012	21.9785306856935	21.7618443334185	21.6341075405889	21.5928667597233	21.6347631839703	21.7558446102707	21.9519354646024	22.2190403940281	22.5537516573281	22.9536263497808	23.4174962884498	23.9456720982407	24.5400056642603	25.2037842772055	25.9414477649067	26.7581471778474
38	44.1762721747463	45.9574584641035	47.5709865848688	48.9998229943719	50.2299107042562	51.2504502021951	52.0540878045441	52.6370083873604	52.9989334683148	53.1430293926193	53.0757337091824	52.8065105424644	52.3475477519884	51.7134098610269	50.9206611226231	49.9874727258277	48.9332271298759	47.7781309912522	46.542846285728	45.2481471993235	43.9146083319455	42.5623278595163	41.2106876274207	39.8781507455949	38.5820961253827	37.3386885110935	36.1627818741859	35.0678535248558	34.0659659521431	33.1677532601737	32.3824291750184	31.7178139907392	31.1803784840419	30.7753036400305	30.5065557824296	30.3769771183726	30.3883915488018	30.5417247520945	30.8371361148484	31.274158353157	31.8518390508832	32.5688772429309	33.4237478814172	34.4148076654034	35.5403772583899	36.7987972134478	38.1884577412621	39.7078054824665	41.3553332858196
39	51.241991779277	53.3220596411959	55.2252452910986	56.9303861718451	58.4189074250836	59.6752101703129	60.6869915159147	61.4454880206443	61.945637030445	62.1861531689439	62.1695201366179	61.9019007556244	61.3929707789587	60.6556842748815	59.7059803307326	58.5624423446678	57.2459222585303	55.7791427141242	54.18629028231	52.4926126155825	50.7240315997411	48.9067833030528	47.0670936929164	45.2308966354202	43.423597520127	41.6698818822371	39.993563629516	38.4174621246053	36.9632919993818	35.6515453228059	34.5013443986897	33.5302472743099	32.7539989216434	32.1862392285357	31.8382013204559	31.7184533025517	31.8327440749427	32.1840025323584	32.7725096127143	33.5962236800552	34.6512059682813	35.9320760677703	37.4324311465312	39.1451815537351	41.0627801938233	43.1773450939458	45.4806893171712	47.96427914809	50.6191420575735
40	55.8124940616178	57.8959631106189	59.782895046671	61.4501627111772	62.8769941075585	64.045396002459	64.940526095744	65.5510039211324	65.8691523995013	65.8911639914115	65.6171876121161	65.0513348055251	64.2016060486352	63.0797404060366	61.7009940176279	60.0838550404188	58.2497046582331	56.2224356301467	54.0280416123013	51.6941922398038	49.2498108182124	46.7246736058273	44.1490522397435	41.5534239932803	38.9682781839414	36.4240506274751	33.9512199310026	31.580595874917	29.3438135431878	27.2740037093374	25.4065203891852	23.7794516028265	22.4334297453767	21.4100938107088	20.7486855165257	20.4809872217035	20.6260611126961	21.1871349756592	22.1523291946502	23.4988557115915	25.1985744008115	27.2227121602572	29.544690495618	32.1411450115501	34.9917394296297	38.078385505849	41.3842878257867	44.8930375069808	48.5878461905999
41	57.3607922890622	59.1982551019913	60.8203760801739	62.2046963707841	63.3310193771925	64.181822165513	64.7426271368432	65.0023244840189	64.9534369877286	64.5923199731708	63.9192906990999	62.9386830322238	61.6588249114672	60.0919377643614	58.2539586353569	56.1642872569553	53.8454615757564	51.3227662794304	48.62377961053	45.7778641697563	42.8156075043667	39.7682180936561	36.6668820078345	33.5420852840034	30.4229074048892	27.3362930210167	24.3063137081444	21.3534418088542	18.4938796495999	15.739031931816	13.0953103844093	10.564728265266	8.14761917732954	5.85250806515	3.73951144482725	2.18731205821958	2.5294846570155	4.38033243759478	6.646412858179	9.11378416262776	11.7561602244075	14.580447017083	17.5989451290395	20.8221094065807	24.2562218314076	27.9026634058387	31.7578205723244	35.813265126714	40.0560471195815
42	56.5175443833537	58.0325760616111	59.3317631968214	60.396026012695	61.2084635287665	61.7547104438104	62.0232626277257	62.0057635296591	61.6972445108071	61.0963130084375	60.2052835119324	59.0302475551979	57.5810802708625	55.8713824746136	53.9183587141886	51.7426331865559	49.3680068577024	46.8211604718185	44.1313093719815	41.3298171371147	38.4497759384789	35.5255622067184	32.5923766568164	29.6857779290425	26.8412190619891	24.0935957194901	21.4768145547673	19.0233893286903	16.7640714283233	14.7275202868433	12.9400179172965	11.4252303603501	10.2040173019685	9.2942894148625	8.71091120194281	8.46564572618524	8.56713730928809	9.02092882581398	9.82950971817346	10.9923884899508	12.5061816133243	14.3647114996941	16.5591082054322	19.0779111729885	21.9071684235838	25.030531756381	28.4293479015911	32.0827471413645	35.9677324871375
43	54.6515185665136	55.9462520439964	57.0488973921391	57.9447012474759	58.6207412769012	59.066178245775	59.2724805810375	59.2336156237277	58.946202208323	58.4096197797351	57.6260699502303	56.6005871918705	55.3409962358974	53.8578146869493	52.1641003338443	50.2752436267919	48.2087067723918	45.9837118566788	43.6208813351394	41.1418351320657	38.5687494922735	35.9238836710069	33.2290816040834	30.5052569683882	27.771871642033	25.0464196260249	22.3439310840796	19.6765142920224	17.0529567942506	14.4784105426776	11.9541886583599	9.47770345039603	7.04257940464254	4.63900839626504	2.25483663220125	0.18293046119621	2.533482705157	4.96313093604047	7.44511362545223	9.99623591456138	12.6324006536433	15.367514100892	18.2129521721017	21.1772284857087	24.2658092614282	27.4810446109157	30.8221885511015	34.2854827428545	37.8642835229102
44	52.8813740661553	54.1248107393383	55.2164593134325	56.1454022286947	56.9020508894393	57.4783061304904	57.8677000880649	58.065516463172	58.0688866064924	57.8768594032251	57.4904435948452	56.9126219418558	56.1483375071947	55.2044533244116	54.089687809947	52.8145294889197	51.3911359354207	49.8332232900852	48.1559543172888	46.3758347003469	44.51062911707	42.5793104966123	40.602057499295	38.6003161732715	36.5969408892165	34.6164250677276	32.68522040494	30.8321186371076	29.0886245736327	27.4891756135742	26.0709623178825	24.8730050854717	23.9341241855033	23.2896391872508	22.9671522955633	22.9824808380987	23.3372252019001	24.0190579633719	25.0046607251149	26.2641167131119	27.7652512322969	29.4768957061488	31.3707768426614	33.4222364575178	35.6101672178288	37.9165197454973	40.3256324566328	42.8235347233928	45.3973020155584
45	51.3866881023491	52.6933926241402	53.8934988728689	54.979303800862	55.9440190475613	56.7818778880275	57.4882321968548	58.0596378012838	58.4939267696699	58.7902653817534	58.9491967485557	58.9726672836037	58.8640364632165	58.6280695398872	58.2709130762806	57.8000533344541	57.224257672565	56.5534991587501	55.7988646028183	54.9724461325607	54.0872163165727	53.1568866903404	52.195749429946	51.2185019171124	50.2400541555599	49.2753195559456	48.3389906294646	47.4453027095551	46.607790965457	45.8390485487104	45.1504964027929	44.552177543778	44.0525898154463	43.6585705572154	43.3752438216322	43.2060356882885	43.1527563559606	43.2157401057867	43.3940272829751	43.6855674708367	44.0874209572522	44.5959367218618	45.2068891565818	45.915561743949	46.7167729060042	47.6048461784595	48.5735329399435	49.615900591117	50.7242020677178
46	49.3042225543096	50.6433785053569	51.9101644040998	53.098603993874	54.2032331260497	55.2191609741165	56.1421253565877	56.9685411816058	57.6955411009377	58.3210075583685	58.8435955378517	59.2627454603688	59.57868584516	59.7924255402389	59.9057355378749	59.921120621347	59.8417813373768	59.6715670508893	59.4149211105727	59.0768194290612	58.6627040524149	58.17841354965	57.6301122813356	57.0242207907043	56.3673496820842	55.6662393874489	54.9277081474853	54.1586103219906	53.3658067683432	52.5561484604989	51.7364737428777	50.9136186098853	50.0944381714597	49.2858360258015	48.4947966576851	47.728414298393	46.9939100567313	46.2986277595974	45.64999809751	45.0554606951509	44.5223349964204	44.0576337147758	43.6678172585875	43.3584939186875	43.1340781976381	42.9974274716192	42.9494837987808	42.9889515799831	43.1120417001684
47	45.4855674142156	46.7090521200756	47.8768377783851	48.983505227046	50.0238484433947	50.9929122929949	51.8860282737472	52.6988478116363	53.4273726968584	54.0679822942596	54.6174572205053	55.0729992524082	55.432247316187	55.693289505563	55.8546711865672	55.915399367389	55.8749436408886	55.7332341435843	55.4906571158902	55.1480487919377	54.706688491289	54.1682919272245	53.5350058852488	52.8094055594421	51.9944959618901	51.0937189401493	50.1109674474076	49.0506088057891	47.9175187776823	46.7171282988492	45.455484704315	44.1393291474718	42.7761915954089	41.3745041483228	39.9437322682754	38.4945214893704	37.0388538433197	35.5902029233787	34.1636684394366	32.7760595458071	31.4458809352634	30.193157974907	29.0390213712778	28.004967208219	27.1117292439375	26.3777630661799	25.8174521459099	25.4392832434922	25.2443462774275
48	39.7221012252203	40.7114301839981	41.653713167793	42.5442503967982	43.3784354235039	44.1517859465839	44.8599746077831	45.4988593897595	46.0645132087796	46.553252279896	46.9616628252111	47.2866256993694	47.5253385216863	47.6753349322266	47.7345006303744	47.701085909359	47.5737144688863	47.3513883701802	47.0334890927256	46.6197747588204	46.1103737093077	45.5057747399189	44.8068144405573	44.0146622176089	43.1308037200702	42.157023532608	41.0953881423898	39.9482303335681	38.7181363191763	37.4079370964673	36.0207057298309	34.5597625630533	33.0286908045447	31.4313656256406	29.7720010527312	28.0552208490291	26.2861628589212	24.4706319998782	22.61532724869	20.7281864787626	18.8189276275178	16.8999312511892	14.9877407505456	13.1057182552432	11.2889019358355	9.59295122705584	8.1095194543831	6.9850356292529	6.41189239770014
49	32.8912190874676	33.6358617356752	34.342812333867	35.0085054953292	35.629453824085	36.2022781912707	36.7237387425865	37.1907661723486	37.6004927446284	37.9502824942111	38.2377600016435	38.4608371095353	38.6177369335623	38.7070145233665	38.7275735477912	38.6786784176682	38.5599613196751	38.3714237185344	38.1134319938255	37.7867070135618	37.392307610758	36.9316081224555	36.406270373521	35.8182107398825	35.1695632070207	34.4626396483994	33.6998888840183	32.883856441276	32.0171473311913	31.1023945802607	30.1422367385352	29.1393081500294	28.0962464791018	27.0157229308957	25.9005019378225	24.7535390452459	23.5781286786203	22.3781179406576	21.158209307768	19.9243849926438	18.6844996686273	17.4491060416252	16.2325953521071	15.0547368389888	13.9426424895626	12.9329631951296	12.0735585636664	11.4228415815766	11.0439808051342
50	26.1062834754093	26.6587278709606	27.18217137061	27.6738557218385	28.1310945429475	28.551307041384	28.9320534227395	29.2710715630369	29.5663144589937	29.815987916529	30.0185878873122	30.1729368169688	30.2782183268931	30.334009514678	30.3403101262367	30.2975678262309	30.2066987733611	30.0691026950292	29.886671654582	29.6617917181165	29.3973367631508	29.0966537376211	28.7635387872735	28.4022038388417	28.0172334751356	27.6135322882713	27.1962633703716	26.7707792139063	26.342547051514	25.9170715521459	25.4998187605224	25.0961461342205	24.7112443664585	24.3500972105522	24.0174655451227	23.7179012396162	23.4557948388307	23.2354586050092	23.0612430753469	22.9376811894418	22.8696495399423	22.8625318689169	22.9223661785682	23.0559544802648	23.2709140889362	23.5756522717197	23.9792525122727	24.4912705815832	25.1214509788998
51	20.3559856371309	20.7841587849555	21.1880150290702	21.5646108488796	21.9110037193481	22.2242842465451	22.5016104858585	22.7402442481486	22.9375892076127	23.0912306463405	23.1989767069661	23.2589010794491	23.2693871244939	23.2291735386688	23.1374017997752	22.9936658006109	22.7980642899242	22.5512569945278	22.2545255958292	21.9098410687345	21.5199392361915	21.0884066943182	20.6197794155927	20.1196561499875	19.594827890403	19.0534226255087	18.5050605887606	17.9610081847292	17.4343076079567	16.9398432490878	16.4942865200318	16.115842960844	15.8237210191796	15.6372684695237	15.574796390004	15.6522291980009	15.8818418874178	16.271398746816	16.8239316302745	17.5382046900888	18.4097022435921	19.4318547807248	20.5972246741893	21.898467743433	23.3290000579774	24.8833832860533	26.5574838121173	28.3484703093242	30.2547065517432
52	16.668554961175	17.0929125799725	17.4984447619792	17.8816682024655	18.2390139240429	18.5668479915893	18.861493023586	19.1192503383759	19.33642257427	19.5093366278996	19.6343667679115	19.7079578039761	19.7266482281647	19.6870933028517	19.5860881549706	19.4205910637345	19.1877473181347	18.8849143041767	18.5096889131881	18.059939031147	17.533841929166	16.9299341004989	16.2471799790676	15.4850719701551	14.6437831648822	13.724410728361	12.7293801332495	11.6631455349765	10.5334595110847	9.35379020320123	8.14815574786556	6.96116921640627	5.87865260996363	5.06210068352572	4.75903669915751	5.16546560301383	6.23214965938459	7.76511030807972	9.60683855305457	11.6671822920464	13.8980548461255	16.2732103455272	18.7776396066128	21.4023391707311	24.1416664855802	26.9919357557048	29.9506298612424	33.015931600138	36.1864275410239
53	15.9176944185024	16.5636147977176	17.2080917776695	17.8488352413463	18.483583652407	19.11013012092	19.7263513518664	20.33023965709	20.9199382180022	21.4937797895412	22.050329031492	22.5884286356701	23.1072493790579	23.6063441637348	24.0857059914433	24.5458296477829	24.9877766191053	25.4132424126898	25.8246249758753	26.2250922942995	26.6186464850932	27.0101807995191	27.4055249557805	27.8114732294153	28.235788890991	28.6871781225757	29.1752267472807	29.7102942699926	30.3033620948208	30.9658364332554	31.7093111430549	32.5453009807354	33.4849606145976	34.5388081624182	35.7164730371612	37.0264860001466	38.4761247045361	40.0713215185047	41.8166333488573	43.7152668946041	45.7691482645249	47.9790236524526	50.3445776716331	52.8645574952662	55.5368934551441	58.3588095713694	61.3269201410088	64.437310718326	67.6856034653523
[truncated: 71 more columns]
