# Supplementary material for: Reconstructing spruce budworm outbreak severity: a comparison of paleoecological and tree-ring signals
Source: PLoS One. 2025 Aug 12;20(8):e0329406. doi: 10.1371/journal.pone.0329406 (PMC12342301; doi:10.1371/journal.pone.0329406)
Supplement: S16 Dataset — (ZIP) [file pone.0329406.s016.zip › Lake 5 wavelet data/Cross-wavelet_Lepidopteran_scales_Percent_defoliation/cross_wavelet_power.txt]

V1	V2	V3	V4	V5	V6	V7	V8	V9	V10	V11	V12	V13	V14	V15	V16	V17	V18	V19	V20	V21	V22	V23	V24	V25	V26	V27	V28	V29	V30	V31	V32	V33	V34	V35	V36	V37	V38	V39	V40	V41	V42	V43	V44	V45	V46	V47	V48	V49	V50
1	0.567509469823181	0.445892871765741	0.281508515793304	0.149570347176646	0.0733631287818115	0.0379568322026832	0.0228181875328486	0.0158550022647742	0.0120293351619771	0.00955705497213932	0.00778584313730807	0.00640629522763414	0.00530976568507651	0.00444899235913723	0.00375936521739552	0.00325182195253739	0.00293750605284711	0.00272738910064415	0.00253853178069797	0.00233090727655457	0.00210043925077852	0.00185044266923681	0.00163356852655163	0.00149513385467198	0.00140757580515944	0.00134779668379444	0.00130020444318805	0.00126218125503204	0.00123178671407827	0.0011929553216017	0.00113773868570701	0.00107089536856293	0.00100156278462727	0.000947541728811562	0.000919771688642746	0.000905980842831039	0.000889764633245458	0.000866646779025414	0.000841066228496298	0.000814418684536733	0.0008050347323125	0.000837707860040027	0.000882935608666252	0.000898566751274622	0.000889243045471222	0.000857342829976571	0.000785947186336355	0.000700373172905043	0.000636276928075331
2	0.790718169322984	0.606092713957082	0.360794617595496	0.171510125971931	0.0704048498556644	0.0297272749677804	0.0158397477123509	0.0108174222468394	0.00835456510359979	0.00675157389415133	0.00555797249395556	0.00457608137333392	0.00377035137686746	0.00313559360115031	0.00260833496946803	0.00221675615925002	0.00202193663309678	0.0019266620665043	0.00183562199000069	0.0017041221985638	0.00153099365370905	0.00131456011715987	0.00111919246243936	0.00101716216328963	0.000968438894685971	0.000940438451761309	0.000914238618533905	0.000894959449447444	0.000885009469072398	0.000865428201644398	0.000825004017643111	0.000767567644030926	0.000704202459184257	0.000657859104187878	0.000643537960770415	0.000641892035103251	0.000634187897767203	0.00061738116761539	0.000595711081446767	0.000565743067124659	0.00055248688921077	0.000598190167545617	0.000658102574952997	0.000678485866985827	0.0006729533691859	0.000650253025308771	0.000583759825438801	0.000493318770013258	0.00042330840320524
3	0.987166215697916	0.739987746626347	0.41657881451911	0.175945948864801	0.0569948503153474	0.0164191289882461	0.0066208127619643	0.00464548663907183	0.00391275679657019	0.00333097065987633	0.00281667445557845	0.00232595638239931	0.0018995669128454	0.00157047805507115	0.0012746165639682	0.00102818354834817	0.000954211072027819	0.000964197801267518	0.000965884640396562	0.00091795316164572	0.000825726520046884	0.000676740246720801	0.000524730590366929	0.000471461709157661	0.000465751232005522	0.000467932350706771	0.000457472489470001	0.000451759260448612	0.00045811265782511	0.000457774209554195	0.000437547255464532	0.000397726557098009	0.000349353944951768	0.000316847055686948	0.000318535129450483	0.00032591362605	0.000324838004402704	0.000316854863668923	0.000304380404576425	0.000274592915444828	0.000253285748945971	0.000305737484693447	0.000366402583156531	0.000381759627571223	0.000376362168006288	0.00036898227708694	0.000327000680939773	0.00025202747392469	0.000188625347593023
4	1.12547319540204	0.832353989048797	0.452252463877068	0.175886278954539	0.0462788588304989	0.00738611607023715	0.000972515093215683	0.000951168357195338	0.00114310880934496	0.00109714495316701	0.000974008184942795	0.000798434103227115	0.00063660456927871	0.000530768420611457	0.000426757000831961	0.000283666093624711	0.000269274015267697	0.000320978323752184	0.00036060771243608	0.000357953002871895	0.000329071757836032	0.000254795113182438	0.000145661976361548	0.000127229977419174	0.0001466546889332	0.000161842054243314	0.000153397590686398	0.000150599690678474	0.000161456311677131	0.000170747387503146	0.000166549774692492	0.000144123568234485	0.000112865839766656	9.28283463794727e-05	0.000106463021485125	0.000113025914905128	0.00011256695634568	0.000111878348850823	0.000111000225519915	8.92821420801334e-05	5.68744980666487e-05	0.000111776681997734	0.000154528786083703	0.000157282453378076	0.000146639465798671	0.000151045676065975	0.000142007369688376	9.75732769573741e-05	5.5500497375865e-05
5	1.20427817157282	0.891453919218714	0.484688198510549	0.188248131416846	0.0490931175224149	0.007353032155051	0.000359915452311511	0.000148629916781045	0.000255014315320966	0.000256608967371629	0.000236325867957246	0.000176569793486438	0.000126706677657218	0.000111012040806545	0.000115075140596824	4.59381050049554e-05	3.04409505363938e-05	7.16656246555434e-05	0.000100718740372462	0.000102658731757677	0.000102182828095795	8.83443269244158e-05	3.02779859973024e-05	1.44161581649922e-05	3.27620337221369e-05	4.39857304814087e-05	3.19162020467516e-05	2.80019058932088e-05	3.56182761618066e-05	4.49599068736293e-05	4.85394574155568e-05	3.82578872503364e-05	2.25859518468967e-05	8.47750953352391e-06	2.83716806367188e-05	2.59540964983982e-05	2.2743610338678e-05	2.56190921463708e-05	3.27226159714435e-05	3.19632700098584e-05	1.68126172699478e-05	4.24257225378418e-05	5.54259619226458e-05	4.9684916693725e-05	3.36566228238227e-05	4.05863403092509e-05	5.42032719698187e-05	3.62358303492856e-05	2.44261968391655e-05
6	1.24448811417834	0.935716443102507	0.527118355838873	0.219383342857574	0.0660129113476073	0.014131580432912	0.00231020831125374	0.000417782543457786	0.000104512932865177	5.11230412137963e-05	5.28216800521114e-05	2.48442316630813e-05	1.25732077944732e-05	1.43152055094162e-05	4.16905780978985e-05	2.64688240791741e-05	1.72335688546409e-05	1.97346860093575e-05	2.70034497085235e-05	2.15747616377002e-05	2.54544669520288e-05	3.87914794289095e-05	2.53344877485401e-05	1.10358554371236e-05	1.02239565659482e-05	1.52123786703026e-05	6.93631003616846e-06	1.49385686192191e-06	4.18010400323405e-06	1.06135356855737e-05	1.4599154883682e-05	1.00125444355538e-05	7.37882650226309e-06	8.61880566818361e-06	1.45225672879287e-05	9.21274177407454e-06	2.78787328362219e-06	3.51025709999207e-06	1.18950399951335e-05	2.39602898732958e-05	2.58315591925094e-05	2.17144756026639e-05	1.97994305384029e-05	1.58116288657619e-05	1.27143061962537e-05	1.78272911327921e-05	2.50660624479928e-05	1.3606407713603e-05	1.08407906287976e-05
7	1.2694341185691	0.978266448743175	0.581233700434386	0.265166128787546	0.0924833446391192	0.0247119423698301	0.00517934690002989	0.000894856732634398	0.000127176796738684	2.34845932541808e-05	2.32509892683158e-05	3.53522762512628e-06	3.44541265622308e-06	1.85118892599056e-05	2.87411137579819e-05	9.35034469239883e-06	1.30654657609023e-05	7.31372487193599e-06	8.15035504738144e-06	2.12517569584058e-06	5.65870417668363e-06	2.25432606968542e-05	1.6709783689247e-05	3.64992614120014e-06	2.36210681839477e-06	8.5695987087707e-06	5.3332119839707e-06	7.84518349176453e-07	2.452656606555e-07	5.96623917840251e-06	6.94977273856912e-06	2.52284958874105e-06	2.74417521764066e-06	7.46219127321329e-06	1.39405760362816e-05	1.18042299699601e-05	4.03027414174587e-06	5.61702041990922e-07	8.84692877947454e-06	2.23484054535403e-05	2.32971757668132e-05	9.05006798085865e-06	7.35518262459277e-06	3.61861557110718e-06	1.73351192542894e-05	2.56989997861846e-05	1.89892238943827e-05	4.27868733500803e-06	2.02990539300673e-06
8	1.29323559316689	1.02377684653939	0.643042375558566	0.320196987986434	0.126155473106966	0.0392185864368793	0.00961450691482931	0.00188423699114413	0.000306093273720746	5.21674579360146e-05	2.59311189285514e-05	9.26573718641016e-06	5.75951251928431e-06	2.45931923951198e-05	3.35473407329437e-05	2.07641678351546e-05	2.30268412689985e-05	1.13435021284436e-05	3.66226418029101e-06	3.27859248555136e-06	1.10003021468406e-05	2.30223459679429e-05	1.67425238568648e-05	4.62837261215048e-06	3.62503619831771e-06	7.53401236484764e-06	6.66812953635625e-06	3.65246606473956e-06	3.9829621404277e-06	7.36058950096007e-06	6.45056953792094e-06	1.60373371749108e-06	1.75194014451313e-06	7.86532867476134e-06	1.66796055350513e-05	1.55147042140317e-05	6.16294495800976e-06	2.00243066257393e-06	1.24690408814457e-05	2.72866512100426e-05	2.77567771552947e-05	1.29847795627772e-05	9.38579825080651e-06	9.93637193524459e-06	2.58638874939772e-05	3.53334086886019e-05	2.36061168052203e-05	5.46434313932001e-06	3.70620317670928e-06
9	1.32119346147313	1.0728079387909	0.709422374912428	0.382060315109754	0.167311892054925	0.0593001854516967	0.0168802887820364	0.00387007954317366	0.000759071965581105	0.000119663838927477	2.01895253321979e-05	3.32718006520282e-05	3.53752049612272e-05	5.37662731485843e-05	6.70652898574289e-05	6.58261472828364e-05	5.82672366265129e-05	3.52521275610158e-05	1.31084616951646e-05	1.57689935327921e-05	2.9521534178936e-05	4.02678608266848e-05	3.46999461313554e-05	2.38695586347052e-05	1.77548609086481e-05	1.54084117792368e-05	1.55945935816236e-05	1.46953715490359e-05	1.44886482980401e-05	1.50825855092886e-05	1.28764255835667e-05	9.71667722007372e-06	1.08102247086004e-05	1.80383772801317e-05	2.71959204291012e-05	2.7484406993477e-05	2.0100426725818e-05	1.85604923610757e-05	3.08899427612908e-05	4.67405233176923e-05	4.97629045111864e-05	4.05755975070041e-05	3.54038908779704e-05	4.0198186851589e-05	5.44760846959982e-05	6.1165103062221e-05	4.71003154856058e-05	2.62612490071536e-05	1.86264059808358e-05
10	1.35427911725022	1.12501474656416	0.779047535375647	0.449980199297819	0.216615594452676	0.0865119990117887	0.0283210830389807	0.00743985756609631	0.00160445426653687	0.000389304026229749	9.59370812853669e-05	7.9650262782234e-05	0.000116906851230049	0.000146703664365308	0.000168823954556587	0.000172817109111743	0.000152192058314033	0.000107601276544524	6.31771146362235e-05	5.56197520492024e-05	7.71550636307776e-05	9.27277714232669e-05	8.98288398320515e-05	7.61043545541336e-05	6.02251127925378e-05	4.7870675007523e-05	4.4058212949238e-05	4.36939517278519e-05	4.21737117423518e-05	3.93445918560487e-05	3.58090596591947e-05	3.4245157505863e-05	3.79787382565333e-05	4.76615804460357e-05	5.86164088945432e-05	6.3614640958991e-05	6.37303765579016e-05	6.88824048280113e-05	8.43213696987476e-05	0.000102081624408199	0.000110683127943219	0.000109921470571392	0.000109874895486879	0.000117561916505517	0.000129465174114156	0.000131286864461548	0.000113591750742251	8.65640154679021e-05	6.70436646236598e-05
11	1.39207241935203	1.17984975823995	0.851107222377111	0.523237965831304	0.274261092205966	0.122249273896885	0.0458412266608727	0.0139914760513039	0.00314600620292254	0.000541274914285321	0.000393871860954106	0.000295980604234478	0.000326890178222954	0.000397096346786872	0.000443843036498213	0.000450120001299709	0.000407612494861315	0.000325537084641462	0.000239844635974357	0.000200137385944584	0.000215438961816067	0.000238682319844094	0.000239466768718434	0.000217184558941531	0.000182698020779029	0.000150475180266791	0.000131637302349328	0.000122951028707395	0.000115721891247338	0.000107876319296916	0.000102121172523832	0.000101967682406763	0.00010961062181501	0.000124508331613305	0.000142691721429701	0.000159457008735024	0.000174754343369999	0.000193214766322395	0.000217040524295612	0.00024178213127112	0.000261297194051629	0.00027484016536038	0.000286968807684434	0.000300724704221972	0.000311438075435124	0.000307764687188196	0.000282333485859631	0.000241220481531181	0.000197964810477053
12	1.43374912940046	1.23647862809426	0.924510485118665	0.600550771038243	0.339638940873296	0.167375252209397	0.0716333770048951	0.0262116049491856	0.00772015729776123	0.00136714714874072	0.000710271250547596	0.000950912125095178	0.000981027413521288	0.00106865170086111	0.00115769816877379	0.00117547294392813	0.00110057954930625	0.000952802614789922	0.000786719053297747	0.000672143677827212	0.000640586224937027	0.000649326092261992	0.000640917300084318	0.000594437918419707	0.000520553094487836	0.000443504687076932	0.000382868649658662	0.000341210022206261	0.000310821783852139	0.000287615968830616	0.000273515590735689	0.000271973633635486	0.000284804095182051	0.000311061946695836	0.000346995406839393	0.000387665006309457	0.000429746657736089	0.000472521952448946	0.000516007550048484	0.000559170670340346	0.000600333264769863	0.000638526637056357	0.000673637875420838	0.000704027558377143	0.000722983080959483	0.000718906596131318	0.000682422329805895	0.000614771707131738	0.000528175335370846
13	1.47827319619181	1.29367522538904	0.997542219198771	0.679630235714425	0.410639595698484	0.220996049724135	0.106425185873047	0.0461435662528011	0.0182817573027296	0.00697916183008697	0.00332318235569263	0.00274651861819685	0.00278233302560853	0.00288969612944271	0.00300662595530452	0.00303841781786036	0.00291962977202331	0.00266245726294186	0.00234436219801727	0.0020678264394096	0.00189565897929813	0.00180301633400339	0.00171549441578631	0.00158381575492167	0.00140830416944216	0.00121941256353089	0.00104830496957187	0.000909096431535574	0.000801450174815289	0.000722755304492235	0.000673826570123604	0.000656931726360154	0.000672751978224914	0.000718658270416819	0.000787869429176745	0.000870361165560981	0.000956184881942037	0.00103940969015813	0.00111980245250672	0.00120060160173709	0.00128384116363008	0.00136785679524562	0.00144901732680454	0.00152259370162756	0.00157863663582646	0.00159897042307425	0.00156400679212529	0.00146640304024249	0.00131995033056265
14	1.52447880588974	1.34984117673948	1.06777576652526	0.756956849802871	0.483174397610847	0.279481387254395	0.147662443199527	0.0721160017123622	0.0335994547169069	0.0163947813094459	0.00981067732723014	0.00771846036168498	0.00731956096805963	0.00744016181342734	0.00762256736174543	0.00767244344697554	0.00748530475533059	0.00705092275275202	0.00645893959591716	0.00584910941828897	0.00532745983977691	0.00490475269297765	0.0045152240526528	0.00409254989794717	0.00362081380341273	0.00312996698284406	0.00266400591326844	0.00225577704305591	0.00192185603003614	0.00166956308116209	0.00150234417420451	0.00141992811150121	0.00141744122671918	0.00148438744703886	0.00160268408510591	0.00174791061687093	0.00189715963711146	0.00203932399128013	0.00217904262462627	0.00232843272033455	0.00249274990369119	0.00266627469416994	0.00284231522674578	0.00301880330413725	0.00318583332992393	0.00331119762249964	0.00334919082024848	0.00326976048605362	0.00308229036875071
15	1.57137665976807	1.40339488912401	1.13252344666719	0.828282751050232	0.551752124336089	0.337199510156105	0.190560009132938	0.0999498379259152	0.0485251989733424	0.0227490449652607	0.0143360852283157	0.0144942376164285	0.0159985827831061	0.0172472273766768	0.018080173514586	0.0184296338315906	0.018248972887571	0.0175626584890865	0.0164914756096443	0.0152180611510027	0.0139055524242722	0.0126286518248725	0.011372671723045	0.0100939168286422	0.00878034061519755	0.00746818694005571	0.00622160246817744	0.00510553826941963	0.00417084304884794	0.00344993464849477	0.00295407325225481	0.00267250417547169	0.00257948489612832	0.00264110506851367	0.00281157851998581	0.00303413843677816	0.00326109540006501	0.00347883264808087	0.00371111090150292	0.00398855446685261	0.00431176130965506	0.00465584020304688	0.00501176927352973	0.00540291703460228	0.00584204088714525	0.00627747841139397	0.00660218781007583	0.00671895770030852	0.00659679850849576
16	1.61898056978657	1.45388300167622	1.19020724941772	0.890157325959091	0.611029208362363	0.388235847370557	0.231094756258215	0.129678734091815	0.066565615209898	0.0266684882770098	0.00192628507017006	0.0165542194555158	0.0275348750289946	0.0344956404375843	0.0386912577960682	0.040852916787754	0.0413959937361659	0.04061764612249	0.0388095661012144	0.0362778957943175	0.0333002476463277	0.0300746922994239	0.0267100262101175	0.0232649657539914	0.0198018593875711	0.0164169409453207	0.0132375483464775	0.0104009240393024	0.00803009914997698	0.00620937333183058	0.00495684229288771	0.00421222981071478	0.00387373006195374	0.00384850327666626	0.00404178262675869	0.00433666084327066	0.00464194725032154	0.00495657017673639	0.00535967242465816	0.00590583406706908	0.00654191561406769	0.00717161392783898	0.00779332555825938	0.00853779532761626	0.00952664365017793	0.0106908808204349	0.0117758917812865	0.0125028958668135	0.0127050387620557
17	1.66992370070242	1.50416473224516	1.24307119509412	0.942786325514628	0.657764999328201	0.425627933499192	0.261081168250875	0.158183548173985	0.0980682139491861	0.0614493492862362	0.0408414341628802	0.0400438991169062	0.0522013361280629	0.0656331639403207	0.0761561874456403	0.0829202145933675	0.0860623487643551	0.0860317661587321	0.0833834980659219	0.0786952869450896	0.0725100382991133	0.0652940936025678	0.0574263653011011	0.0492218521365174	0.0409716901574922	0.0329742735486092	0.0255425824261979	0.0189882806593085	0.0135891346867321	0.009538002277889	0.00685755183686277	0.00531363476640228	0.00452243879841476	0.00423776915035317	0.00434706777835275	0.00466705450752699	0.00503640280811579	0.0055234144674604	0.00634258487195642	0.00750114035231192	0.00870132054404337	0.00965324178217994	0.0104181997086093	0.0114933868241514	0.0133891855117769	0.0160187242764354	0.0187440780299888	0.020852324939355	0.0218570791379451
18	1.73184809032669	1.56381036878593	1.30198280426309	0.996517625321189	0.698342224035028	0.446365382509877	0.262098551959406	0.151979334275086	0.107768957631862	0.0989019404585691	0.0989959000954743	0.103744604559763	0.114679944600212	0.12985323306297	0.145173741008437	0.157303607233442	0.164456400303074	0.166103782353321	0.162518130160324	0.154407398909011	0.14266657113745	0.128226985622513	0.111982738934069	0.0947719450106938	0.0773867431437962	0.0605860431201479	0.045092546757903	0.0315678936703281	0.0205717129871133	0.0125138214398336	0.00755253837508429	0.00518971661758403	0.00404152246744092	0.00318194121263445	0.00275193688835774	0.00287755843020363	0.00332744060601398	0.00440862802452193	0.00640036597019627	0.00876903085040542	0.0106579287835169	0.0114717148909401	0.0114318261189583	0.0121167800670691	0.015391027228933	0.0208585578076504	0.0267328204112672	0.0314453606640226	0.0339699075413079
19	1.81939117001645	1.65218636832116	1.39196390230104	1.08271267434633	0.770418139850437	0.491602132291147	0.266954888021336	0.101647672050466	0.0251582429707749	0.0940334122498761	0.144310098559232	0.180735624796517	0.210471636312676	0.236910144845897	0.260126409209849	0.278390049967146	0.289713793324163	0.292794739953262	0.287307365851632	0.273795674204156	0.25341097942391	0.227648933877552	0.198152755548525	0.166591713720433	0.134593113140364	0.103696295033158	0.0753020597112499	0.050604137574473	0.0305069931013363	0.0155635319880708	0.00610565301000682	0.00321448921495973	0.00373512812865102	0.00314116225094621	0.00186522230183018	0.00112539518396385	0.00226262791538882	0.004877736581532	0.00838488029842053	0.0117650166380475	0.0136859107752611	0.0129808217335087	0.00935460183384533	0.00658705250912689	0.0138085809087667	0.0251223956329378	0.0362291961515574	0.0449332233454682	0.0497130084112611
20	1.95194450951774	1.79450424604034	1.54615093994791	1.24605016745682	0.937025124738705	0.655946503068145	0.428152062458406	0.268980321100865	0.191659826123822	0.193566054198499	0.234821105708563	0.285372195044133	0.335217084251736	0.380603345719504	0.418933874391578	0.447812755146185	0.465194052883659	0.469759689679837	0.461185189267375	0.440175141042477	0.408301627636676	0.367746487241681	0.321041596064545	0.270857803790413	0.219848118245465	0.170523875714703	0.125137880436978	0.0855602762057635	0.053154534440577	0.0286979331681122	0.0125376570811368	0.00586704956349557	0.0066040066827234	0.00683153631759491	0.00595821872645855	0.00559062114033525	0.00727533825791568	0.0109966642014943	0.0156542616446544	0.0197433803336434	0.0215710413800088	0.0197907320944119	0.0145186841524737	0.0119824242927825	0.0224041855167829	0.0384436015803862	0.0543315629783631	0.0668971628292084	0.0739307373964405
21	2.14357819671644	2.00469394234928	1.77644686484133	1.49333037865455	1.19507270226167	0.918471304114427	0.690989247848067	0.527508490542817	0.430450000230629	0.392498501588202	0.400580557022546	0.439597611449196	0.495084073955786	0.554738939599305	0.609029208143423	0.651194164412677	0.676988608909707	0.68435954965911	0.673105792058052	0.644509903567554	0.600944506422186	0.545486922412418	0.481586914117873	0.412813211880452	0.342672308139539	0.274469741072839	0.211181540335829	0.155318992165823	0.108790923009564	0.0727726546473495	0.0475279139491627	0.0319545915251667	0.0229774877243221	0.0165673692087646	0.0103457706370488	0.00616996363588855	0.0112955909663266	0.0204486091136058	0.0298072513491345	0.0377899380286375	0.0433154538759645	0.0463305672141234	0.0486869787475572	0.0540834416104572	0.0652415717483704	0.081024701289493	0.0977610459148305	0.111642415787807	0.119822185765338
22	2.39458597947791	2.27505886805285	2.06170440460481	1.78165359243655	1.46802750851692	1.15392082197647	0.867953274817421	0.633603661209849	0.473671088195884	0.410957491440854	0.441233591175063	0.523976334131599	0.623050055308647	0.718808307888984	0.800438058420783	0.861473804781699	0.898408777378791	0.910209332712668	0.897905860977406	0.864086140906963	0.812333836447626	0.746708748886432	0.671350248758706	0.590235494514138	0.507067283141234	0.42522904261101	0.347739754499061	0.277163118298586	0.215454933529458	0.163756786407429	0.122170021254716	0.0896074557375072	0.063932410201737	0.0426085527278386	0.0240094627175572	0.0128522314812668	0.0240182163811034	0.0425913470077184	0.0613950025565725	0.0788269249057158	0.0943245395863966	0.108239395147481	0.121778200011186	0.136419235034779	0.152913623433728	0.17057970938435	0.187462579664294	0.201145751052346	0.209640915261503
23	2.70398777080701	2.60422348345092	2.40265773070106	2.11813519950899	1.77564484954945	1.40186817922341	1.02116037097559	0.652827404152996	0.310096054744569	0.00321248117209501	0.272040284634971	0.506477496857659	0.702381725916257	0.85966958912652	0.978542670348362	1.059847451277	1.10547705649184	1.1185714389446	1.10341403151044	1.06505489416685	1.00878384218079	0.93961657114236	0.861935718456514	0.779356163344176	0.6947909705822	0.610624472005045	0.528881605752377	0.451315418395724	0.379391020977387	0.314198080504431	0.256365689415082	0.206087237358033	0.163393757156526	0.128835749483449	0.104598649902149	0.094821869030214	0.101665526968992	0.121100622983376	0.14701971875871	0.175269772190706	0.203673214101343	0.231269967131229	0.257748707041643	0.282972755527219	0.306589314836001	0.327834396399752	0.345610175235089	0.358779671114008	0.366524349140651
24	3.08678248381599	3.02414751706953	2.86048575681162	2.61070192604547	2.29699526778718	1.94654223881743	1.58997893889174	1.26189399838874	1.0035076388229	0.859546560296372	0.847748469524578	0.928834346638841	1.04341194007695	1.15186104522959	1.23516444539103	1.28628427712072	1.30471750429323	1.29370428041638	1.25860272137729	1.20569701942732	1.14119821777374	1.07044398948541	0.997398319035579	0.924529502226536	0.85304216496214	0.783326167057663	0.715437721886602	0.649470122419219	0.585762598739463	0.524976815047916	0.468110688250925	0.416518919478329	0.371972029008622	0.336694991235549	0.313175473256661	0.303464405221631	0.308093222379712	0.325481686100648	0.352496635725202	0.385578375181183	0.421532849031392	0.457788384112951	0.492346725021328	0.52364385108816	0.550430801984794	0.571716252365173	0.58676854456935	0.595143826175147	0.596695828568371
25	3.54072973304325	3.53859998464572	3.44688766227566	3.27865429398906	3.05346395727064	2.7951160454789	2.52906601878319	2.27961464971566	2.06671942314121	1.90249882081812	1.78854270728452	1.71609552482828	1.6699356074904	1.63387545663338	1.59494603716091	1.5451660740448	1.48151646752829	1.40505198201843	1.31970929490975	1.23102804911741	1.1448650068185	1.06619925404473	0.99821236645129	0.941873945929011	0.896158359843249	0.858765752543106	0.827006636404804	0.798519758138484	0.771683648787018	0.745763038512136	0.720894482648588	0.697986654635	0.678555614080478	0.664476126289764	0.657627028677397	0.659453576479846	0.67054932021632	0.690410062709773	0.717460641182009	0.749323841030228	0.783203011190628	0.816252584492711	0.845872485670259	0.86991497525046	0.886810693248277	0.895616053836738	0.895976086601243	0.887999012335624	0.872056678997818
26	3.98193109125604	4.03266987351173	4.00417383360314	3.90625770880043	3.75313613298343	3.56130270921686	3.34731680206464	3.12583728504558	2.90816100557613	2.70143254610237	2.50859920584847	2.32907054765067	2.1599005086356	1.9971926124351	1.83740845637521	1.67835230460997	1.51974676343611	1.36342474354954	1.21320340043641	1.07448268975828	0.953543045256326	0.856441123215087	0.787464302056781	0.747552677766303	0.733722726888588	0.740207644479155	0.760554503102459	0.789240259809947	0.822251957909308	0.856989629488469	0.891967871085691	0.926539815581723	0.960668213143671	0.994701720751164	1.02912615145686	1.06429682805118	1.10019006381823	1.13622591594591	1.17120688221244	1.20339257958415	1.23069948567458	1.25098870306486	1.26238887682573	1.26359490249768	1.25408268929137	1.23418507185509	1.20498737784516	1.16802985510103	1.12485363836459
27	4.26000212898462	4.31705174770736	4.29941270937725	4.21509900225691	4.07542682229755	3.89325606755199	3.68128539204787	3.4507010757522	3.21036474106944	2.96657554768116	2.72330736351121	2.48274102887392	2.2459015998471	2.01325659643323	1.78520180860005	1.56242340426642	1.3461596527756	1.13839395497574	0.942016048984012	0.761030110393335	0.601008846587371	0.470131890497828	0.380467162850239	0.344842988388275	0.363467277495153	0.419721414452973	0.496347782864859	0.583689877025844	0.677239703979623	0.774559930613693	0.873810819730485	0.973275403942897	1.07128230383431	1.16621313819566	1.25647583628286	1.34043157087063	1.4163107240978	1.48216533748946	1.53589778799752	1.57538785289192	1.59871863226562	1.60447940628463	1.5921025629112	1.56217343338661	1.5166365684925	1.45881025019956	1.39311740948421	1.32446157385017	1.25725351765516
28	4.26099478190533	4.26814073796969	4.204006493354	4.07816927825808	3.90306042105184	3.6921372359598	3.45809770595925	3.21149657655838	2.96002808317665	2.70855170476921	2.45971095558436	2.21482981865946	1.97474659498144	1.7403613364715	1.51285270254673	1.293665051953	1.08441765979799	0.886844261226554	0.702776678166289	0.534104484493063	0.382636928364994	0.24996811413223	0.138507466558372	0.066211252977658	0.0989664282447036	0.179023001333909	0.269675993608841	0.370415613861454	0.482432800243616	0.60518598571693	0.736534996470941	0.873380801578396	1.01219211624285	1.14929219314601	1.28094715725709	1.40334903804793	1.51258957085488	1.60470050756888	1.67580487785363	1.72239039496978	1.74168787795084	1.73211796750694	1.69375912927262	1.62878650465714	1.54182769829167	1.44016196436941	1.3336214665187	1.23390109448167	1.15280859208927
29	3.98872646931704	3.90927541311384	3.76504555841438	3.56968767972312	3.33947658619838	3.09107141413387	2.8391617161578	2.59450951288883	2.36294118757531	2.1456409595893	1.94062162592791	1.74473771590671	1.55542722311274	1.3716400673824	1.19389291918534	1.02375963322843	0.863224604781004	0.714231343021645	0.578553434475977	0.45790708978908	0.354111976484727	0.269169511003193	0.205424504394486	0.16634216847908	0.157167467171935	0.181208902487864	0.235608689486894	0.315121886661802	0.415187195741204	0.531651341692097	0.660368488854697	0.797199738441656	0.938081738717718	1.07898955263816	1.21578319777767	1.34401334776618	1.45879032597508	1.55480450278403	1.62654106968348	1.66867888458843	1.67662083344896	1.64708308393434	1.5786762476267	1.47244487273442	1.33240346851082	1.16625312216451	0.986766935005611	0.814835631407954	0.684499224786619
30	3.56466430091658	3.38781076601848	3.15347009691122	2.87971033879656	2.58777599535221	2.29973617071614	2.03539510543219	1.80870781053662	1.6246858900763	1.47863062779304	1.3589794209412	1.25254439195021	1.14911157632695	1.04342649431375	0.934740817816152	0.825103396745916	0.717463046110633	0.614234244397156	0.516627209973858	0.424770245984287	0.33847824933915	0.258664420662594	0.190379259320225	0.150019187079337	0.163024416869997	0.223892043460108	0.308833385342783	0.405873298924403	0.510226001938378	0.619401549234901	0.731695795259182	0.845773899285303	0.960463446438992	1.07447268379575	1.18599724731562	1.29231364845236	1.38951057606118	1.47248094185331	1.53521543235519	1.57134900789188	1.57485285605546	1.54074713889079	1.46572629940831	1.34862754826316	1.19073527080927	0.996038121903797	0.771945379266986	0.532889966764997	0.322881290283587
31	3.19353516653481	2.93021366723165	2.61009672042077	2.25182892717427	1.8781492277919	1.51538932897682	1.19344255171021	0.9451080200438	0.798031991872732	0.751362859350783	0.765445231097349	0.793337649768939	0.807082325931064	0.797376359836592	0.766068827826558	0.720475702585737	0.669685600461503	0.62201486337514	0.583329268781584	0.556434468585141	0.541712761306776	0.538546701361022	0.546520993177373	0.565683985551488	0.595983468499576	0.636562692347938	0.685529341929197	0.740319229243684	0.798382496713209	0.857863027049042	0.918058493076624	0.979541230123575	1.04386662620818	1.11287137113547	1.18771315090848	1.26796457348908	1.35110865030327	1.43262491541298	1.50661210920307	1.56673555017086	1.60727427853339	1.62411472938606	1.61561829283244	1.58334457090456	1.5326280820491	1.47295256108625	1.41787043768264	1.3838408223154	1.3871824714387
32	3.16415272569536	2.86708847704989	2.5125682268206	2.11617197130486	1.69610296532535	1.27217959149721	0.865291947638938	0.499921499013896	0.233429874069567	0.258087525927421	0.431047379452283	0.571806764603593	0.657877688056732	0.690905346762156	0.679492113665387	0.636394374801057	0.57785039064385	0.523284071099401	0.493057750133338	0.500915415604127	0.54573446908113	0.614793775937059	0.693984612588048	0.772873169350274	0.844730793519688	0.905366951390571	0.952282902509059	0.984342533251139	1.0018565108003	1.0069383793783	1.00395955989372	0.99982621085796	1.00361431647581	1.02501833529237	1.07159313762911	1.14603008339441	1.24530347596729	1.36211748257455	1.48733330503035	1.61202455117351	1.72875496475803	1.83224402160652	1.91964494008034	1.99055605239343	2.04680926577584	2.09205947805266	2.13122051283803	2.16983368745504	2.21348575217506
33	3.78169803764889	3.5460513602636	3.26225970247728	2.94563514305796	2.61437215646213	2.28852568933588	1.98839003107029	1.73179140792517	1.52991981893159	1.38275316521898	1.27755671761892	1.19328946359152	1.1083724363536	1.00653053871026	0.878708570635181	0.722387846217967	0.53999805787209	0.337309253127494	0.12214565343919	0.0975408965926741	0.311716853983086	0.51281921126371	0.693177317775067	0.84629617147094	0.966908657498149	1.05108050727534	1.09631758807948	1.10171581624535	1.06821685119461	0.999092593979423	0.900939451715705	0.785828394553209	0.675719239901134	0.607948144339423	0.625780414866444	0.739663867543898	0.919983349112779	1.13293763365854	1.35532833411	1.57201589391906	1.77253000915931	1.94935944740418	2.0972221696908	2.21277443219144	2.29452128199301	2.34284964327966	2.36017712809561	2.35122962703511	2.32342837269033
34	5.17492121114796	5.06115383730726	4.89774502431726	4.69360172256082	4.45891011029444	4.2041974535712	3.93929652461091	3.67235591839275	3.40908549382311	3.15243507053514	2.90284466249468	2.65907369179756	2.41946485552141	2.18340543786738	1.95276029162272	1.73312157389834	1.53468810279352	1.3721546149657	1.2619957755788	1.21545868170897	1.23021333843165	1.28922955037618	1.36865057739295	1.44609602593929	1.50417904001403	1.53068066130817	1.51772220510468	1.46096111318599	1.35903931194764	1.21330610079094	1.02792451027661	0.810941909761241	0.579127005112601	0.381894459827679	0.365193395548685	0.569824250835314	0.8512818193535	1.14640719159393	1.43213656770047	1.69482153229495	1.92387874171134	2.11033241416191	2.24650210384371	2.32604182896444	2.34413050663764	2.2977736672517	2.18625072002474	2.01183308362217	1.78111232036576
35	7.36833493360871	7.41335960586817	7.40018514758683	7.33198328923591	7.21328939931249	7.04966681290415	6.84735212735382	6.61292587889454	6.3530490891167	6.07429413028213	5.78307886271129	5.48568848389644	5.18834393337996	4.89725384728969	4.61857438266228	4.3582043917733	4.12137114893823	3.91202262306358	3.73213411467244	3.58113062115118	3.45566136143317	3.3498853265035	3.25625193384327	3.1665878679214	3.07323394664008	2.97003323849152	2.85308942296613	2.72131722153136	2.57685688519185	2.42541292863607	2.27648668948951	2.14325722846659	2.04151120470797	1.98680673036115	1.9898153003479	2.0519089966406	2.16420175096295	2.3106740522788	2.47264614527465	2.63199708691882	2.77264838488914	2.88099211653924	2.94594237181336	2.95897958190675	2.91434867736113	2.80950269472774	2.64591888906969	2.43055700479442	2.17852596254184
36	10.4096036196038	10.66306348821	10.8526635269122	10.9775812947667	11.0385107507649	11.0375764457534	10.9781993023712	10.864924217505	10.7032198375349	10.4992597489125	10.2596924544397	9.99140554483507	9.70128819964374	9.39599625337333	9.08172592910584	8.76400582868079	8.44752104473302	8.13598682882752	7.83209025571274	7.53751516538096	7.25305775943052	6.97882855981823	6.71452348250388	6.45973566173685	6.2142728772806	5.97844380773739	5.75327880332948	5.54065529167006	5.34330249778603	5.164664976359	5.00861255476022	4.87900119147711	4.77911976030076	4.71109964133747	4.67540215876233	4.6705083861214	4.69289862743465	4.73733386741286	4.797374781061	4.86603298726844	4.93645540184447	5.00257825940952	5.05972536831243	5.10514643487025	5.13848930761331	5.16217570359208	5.1816074051618	5.20507811740179	5.24322824095834
37	14.2465381557855	14.7496473635541	15.1860611889249	15.551545815546	15.843271609198	16.0598457146572	16.2012953434738	16.269004467018	16.2656087495147	16.1948553538512	16.0614356648472	15.8707999568817	15.628963553596	15.3423140596998	15.017428763913	14.6609103008133	14.2792471223567	13.8787033121498	13.4652398809709	13.0444670826505	12.6216247190365	12.201585131164	11.7888718650039	11.3876860650635	11.0019326055682	10.6352388226082	10.2909603611797	9.97217091910132	9.68163533084768	9.42176824290297	9.19458332611803	9.00164026021274	8.84399829079	8.72218568279629	8.63619364690918	8.58550126708099	8.56913485234847	8.58576145932933	8.63381265520009	8.71163136231198	8.81763202380102	8.95046227666802	9.10915265353176	9.29323956068665	9.50284626970821	9.73870770168808	10.0021284188039	10.2948703678977	10.6189777447087
38	18.5738344555083	19.3227310383181	20.0011360446494	20.6018877520169	21.1190759248616	21.5481599275824	21.8860479170716	22.1311358313055	22.283306582888	22.3438914559882	22.3155971065061	22.2024027086079	22.0094326259848	21.7428104863418	21.4095007001815	21.0171433113707	20.5738876401542	20.0882295390332	19.5688562986867	19.0245023883918	18.4638183618019	17.8952544609603	17.3269597480193	16.766697004459	16.2217731624043	15.6989846596268	15.2045768218025	14.7442161598468	14.3229743256561	13.9453224092499	13.6151343052401	13.3356980422483	13.1097342467424	12.9394212546231	12.8264266995913	12.7719455825418	12.7767447593568	12.8412134298509	12.9654186078334	13.1491638246234	13.392048638563	13.6935260612094	14.0529548889138	14.4696441987419	14.9428879166724	15.4719883312183	16.0562686093476	16.6950756438989	17.3877757558341
39	22.8257123955579	23.7522772914721	24.6000501194128	25.3596040318656	26.0226648700831	26.5822841227435	27.032981474661	27.3708532565498	27.5936443124051	27.7007820721455	27.6933728985564	27.5741620168181	27.3474594849008	27.0190356842085	26.595990670981	26.086602408016	25.5001593794431	24.8467833714902	24.1372482766451	23.38280064553	22.5949873655597	21.7854952765286	20.9660067188052	20.148073916417	19.3430136838616	18.5618221769722	17.8151072857	17.113033880508	16.4652747302481	15.880958013905	15.3686017494555	14.9360271578056	14.5902478266311	14.3373396352304	14.1823063721441	14.1289646943187	14.1798754456279	14.3363433003518	14.5984934021046	14.9654163054586	15.4353574895793	16.0059202544489	16.6742524626606	17.4371960337967	18.2913891189778	19.2333206984497	20.2593439064034	21.3656574047794	22.548264386228
40	26.3399897357303	27.32325619404	28.2137694861492	29.0006150465953	29.6739897983814	30.2254020661239	30.647847216904	30.9359543858269	31.0861004740025	31.0964885620952	30.9671889287459	30.7001419642959	30.2991233911082	29.7696733099437	29.1189916600829	28.3558036897709	27.4901999741007	26.5334563938477	25.4978403211744	24.3964100849901	23.2428156678718	22.0511095924883	20.835578169168	19.6106047556142	18.3905783936284	17.1898628755456	16.0228421885401	14.9040566127578	13.8484359197681	12.8716157526144	11.9902809849878	11.2224067687827	10.5871690410053	10.1042187900167	9.79207564047967	9.66573886846399	9.73420462803832	9.99899623142232	10.4545072464495	11.0899831417924	11.8921435465622	12.8474093647972	13.9432372174724	15.1686005782897	16.5139020018393	17.9706049736809	19.5307831136929	21.1866924605475	22.9304099639182
41	28.6803961445311	29.5991275509957	30.4101880400869	31.102348185392	31.6655096885962	32.0909110827565	32.3713135684216	32.5011622420095	32.4767184938643	32.2961599865854	31.95964534955	31.4693415161119	30.8294124557336	30.0459688821807	29.1269793176784	28.0821436284777	26.9227307878782	25.6613831397152	24.311889805265	22.8889320848782	21.4078037521834	19.8841090468281	18.3334410039173	16.7710426420017	15.2114537024446	13.6681465105084	12.1531568540722	10.6767209044271	9.24693982479996	7.86951596590798	6.54765519220465	5.28236413263298	4.07380958866477	2.926254032575	1.86975572241362	1.09365602910979	1.26474232850775	2.19016621879739	3.3232064290895	4.55689208131388	5.87808011220375	7.29022350854148	8.79947256451975	10.4110547032903	12.1281109157038	13.9513317029194	15.8789102861622	17.906632563357	20.0280235597907
42	29.9391262289884	30.7416863039378	31.4299067151487	31.9936803032072	32.4240540855825	32.7134183090308	32.8556788729148	32.8464090486217	32.6829767914309	32.3646444169316	31.8926379831653	31.2701843678126	30.5025147401595	29.5968338813429	28.5622555830544	27.4097051330632	26.1517906539062	24.802645777483	23.3777467926834	21.8937079766957	20.3680592966012	18.8190110321917	17.2652101126772	15.7254930715831	14.2186405018954	12.7631377376064	11.3769462025872	10.0772894616879	8.88045749475582	7.80163210766914	6.85473571186181	6.05230495567213	5.40538987281969	4.92347831167053	4.61444446834969	4.48451960840688	4.53828290174967	4.77867058389592	5.20700139102541	5.8230149619814	6.62491893533592	7.60944084752223	8.77188200957882	10.1061714026231	11.6049182233502	13.259462314037	15.0599224492183	16.9952432809684	19.053242578955
43	30.6721277366933	31.3987723322683	32.0176111102858	32.5203640254583	32.8997786635422	33.1497717097796	33.2655549806844	33.2437427608897	33.0824374354064	32.7812907294666	32.3415382561774	31.7660055174501	31.0590839952134	30.2266764954899	29.2761114544713	28.2160264702908	27.0562218750424	25.8074856997579	24.4813919062503	23.0900742667725	21.6459787779142	20.161598024293	18.6491915003794	17.1204966104704	15.5864359643507	14.056827738122	12.5401073259597	11.043070267906	9.57064840650291	8.12573317699896	6.70906154366969	5.31918121410017	3.95251405195824	2.60355543329802	1.26548427239181	0.102666250086238	1.42186909329345	2.7854630582478	4.17842874496057	5.61019772002115	7.08969515637655	8.62472567755522	10.221673800429	11.8853176317921	13.6187249837336	15.4232148118249	17.2983684472236	19.2420765934101	21.2506106204463
44	31.4434531452961	32.1828050146984	32.8319031403961	33.3842559025267	33.8341618879841	34.1768053043418	34.4083403367852	34.5259626571559	34.5279665563635	34.4137864981637	34.1840222838263	33.8404474733574	33.386001229565	32.8247643366129	32.1619207959325	31.4037071218722	30.5573522512371	29.6310118500443	28.6337017519329	27.5752362949213	26.4661784196334	25.3178094972407	24.1421278309556	22.9518853173045	21.7606712463951	20.5830494932501	19.4347483304934	18.3328874269282	17.2961996543035	16.3451616126109	15.5018869416968	14.7895773095709	14.2313153863796	13.8481023136624	13.6563504606175	13.6654648665404	13.8763971272602	14.2818173128523	14.8678602212679	15.6167372322472	16.5093171576427	17.5270670509726	18.6531755122278	19.8729806972918	21.1739321109393	22.5452975287433	23.9777645172062	25.4630260913124	26.9933972794147
45	32.3715850122661	33.1947572787647	33.9507768412066	34.6347910836356	35.2425236068711	35.7703416018431	36.2153169330308	36.5752799075548	36.8488648140582	37.0355464416885	37.1356669289499	37.1504524395295	37.0820193108929	36.9333694640021	36.7083749907002	36.4117519405625	36.0490234031364	35.6264720176606	35.1510820366624	34.6304710233126	34.0728111837337	33.4867402440182	32.8812617109137	32.2656343547254	31.6492508892242	31.0415061744162	30.4516559123667	29.8886678012014	29.3610684632397	28.8767910868366	28.4430304155407	28.0661131530298	27.7513926054327	27.5031760266781	27.3246913675985	27.2180969230919	27.1845330469298	27.2242103230334	27.3365242067664	27.520183016555	27.7733348498092	28.0936797078268	28.4785556243209	28.9249913794746	29.4297227837166	29.9891738886243	30.5994083093984	31.2560587821199	31.9542449621194
46	32.9066206221808	33.8003999893842	34.6458781415556	35.4390664059076	36.1763179007603	36.8543683910406	37.4703732118916	38.0219396015672	38.5071538347185	38.9246026121311	39.2733882432932	39.5531372540173	39.7640021625978	39.9066562943026	39.9822816446628	39.9925499559519	39.9395973368296	39.8259929301532	39.6547023153805	39.4290465157587	39.1526576612727	38.8294325292294	38.4634853367104	38.0591012822118	37.6206924147923	37.1527574330683	36.6598469667418	36.1465357521288	35.6174028621607	35.0770207733755	34.5299535331074	33.980763620244	33.4340262717605	32.8943490866646	32.3663936492749	31.854894790917	31.3646720235035	30.9006267634468	30.4677184016713	30.0709122919395	29.7150935769656	29.4049426814541	29.1447714106883	28.9383228497266	28.788543325547	28.6973399079514	28.6653413453214	28.6916829289737	28.7738357280126
47	32.1631531647097	33.0282874969014	33.8540366548644	34.6365687123309	35.3722024553725	36.0574340748276	36.6889624412036	37.2637126483259	37.7788575349296	38.2318369253452	38.6203743717854	38.9424912316595	39.1965179736856	39.3811026759692	39.4952167569665	39.5381580654348	39.5095515468885	39.4093478003861	39.2378199391435	38.9955592699857	38.6834704084505	38.302766547033	37.8549656923211	37.3418887815121	36.7656606790291	36.1287151386191	35.4338048938802	34.684018107902	33.8828024653329	33.0339982176782	32.1418814765425	31.2112189572023	30.2473351504486	29.25619245151	28.2444839527975	27.2197371836651	26.1904247199888	25.1660738309264	24.1573616237344	23.1761739654143	22.2355956497095	21.3497867494934	20.5336889306516	19.8025022198385	19.1708875980819	18.6518951366279	18.2556954853321	17.9882896899987	17.8504484393903
48	29.7579526870797	30.4991119772276	31.2050266087478	31.8721757249681	32.497108389437	33.0764666702555	33.6070087116748	34.0856315067469	34.5093930667969	34.8755336712969	35.1814958764552	35.424942963492	35.6037755190013	35.7161458607106	35.7604700528322	35.7354372963476	35.6400165310215	35.4734601474886	35.2353047789165	34.9253692217687	34.5437496230421	34.0908121657883	33.5671835842937	32.97373994349	32.3115942225802	31.5820833494817	30.7867554403684	29.9273581087424	29.0058288252489	28.0242884414974	26.985039154549	25.8905684117003	24.7435605862105	23.5469187763979	22.3037999350436	21.0176679707193	19.6923719177273	18.3322605505313	16.9423524312972	15.5285942459748	14.09826622177	12.6606432961931	11.2281190164677	9.8181952046914	8.4571208303146	7.1865933558153	6.07527519428566	5.23286415777269	4.80349187782296
49	26.1057778899813	26.6968011515338	27.2579082131634	27.78626922556	28.2791162407025	28.7337672422342	29.1476507560936	29.5183306727447	29.8435308686729	30.1211591769005	30.3493302257582	30.526386643627	30.650918116484	30.7217777864702	30.7380954949698	30.6992874044731	30.6050615813527	30.4554191881595	30.2506510205585	29.9913292318711	29.6782942184179	29.3126367922316	28.895675944583	28.428932704054	27.9141008160434	27.3530152157351	26.747619532851	26.0999341538264	25.412026677277	24.6859869377179	23.9239091537126	23.1278842054911	22.300005608642	21.4423935000926	20.5572420113019	19.6468969601796	18.7139731339417	17.7615239800341	16.7932818564572	15.8139948485711	14.8298972147392	13.8493646431903	12.8838194690544	11.9489525476576	11.0662826775741	10.2648996905074	9.58278978248187	9.06631537153036	8.76561337399334
50	21.9526801900689	22.4172287019151	22.8573904643581	23.2708460727425	23.6553365583279	24.008691741908	24.3288600091107	24.6139391479927	24.8622078408319	25.0721573562573	25.2425229454194	25.3723144070659	25.4608452513537	25.5077598611648	25.5130580228384	25.4771161759838	25.4007047151681	25.2850006661459	25.1315950582028	24.9424943257665	24.7201151021397	24.4672718238441	24.1871566562294	23.8833113933873	23.5595911945679	23.2201203137	22.8692403764414	22.5114522745225	22.1513533842704	21.7935725620735	21.4427061853427	21.1032593209494	20.7795968042135	20.4759094554328	20.1962006803733	19.9442981297349	19.7238937968993	19.5386138477283	19.3921166333537	19.2882138864341	19.2310063162462	19.2250210921961	19.2753355486909	19.3876694727075	19.5684282370636	19.8246814825572	20.1640674780337	20.594621637062	21.1245380741288
51	18.1351215106031	18.5165804191421	18.8763754293368	19.211884162462	19.5204851267354	19.7995863468336	20.0466559379445	20.2592544508738	20.4350688222918	20.5719477831077	20.6679386104037	20.7213251570342	20.7306671611229	20.6948409290595	20.6130816045177	20.4850273871116	20.3107662519745	20.0908859488782	19.8265283261456	19.5194493227942	19.172086279981	18.7876344915903	18.3701350496881	17.9245758734482	17.4570070497406	16.9746697932518	16.4861347576362	16.0014391682834	15.532202299593	15.0916846361106	14.6947387173358	14.3575838355669	14.0973327721975	13.931222434715	13.8755661391514	13.9445509285378	14.1491125792081	14.4961682858887	14.9884191234923	15.624764076883	16.4011801301616	17.311814515237	18.3500410594839	19.509316841862	20.783776247148	22.1685742725396	23.6600282852481	25.2556158598164	26.9538792846602
52	15.7330208573761	16.1335611131498	16.5163325227117	16.8780472842042	17.2153367315478	17.5247708867268	17.8028787637878	18.0461692721238	18.2511525670119	18.4143617005346	18.5323744380028	18.6018351265877	18.6194765378725	18.5821416599296	18.486805495396	18.3305970421547	18.1108218118144	17.8249855089075	17.4708199008873	17.0463125400972	16.549742999561	15.9797299128547	15.3352958357582	14.6159616626567	13.8218907698129	12.954118743193	12.0149349241349	11.0085434755325	9.94226185618555	8.82880229901532	7.69083490613999	6.57046880959643	5.54870919172387	4.77798680338837	4.49193249344425	4.87555029572561	5.88236597628108	7.32928815493628	9.06764813630838	11.0123536668373	13.1180169654992	15.3598652300091	17.7237316774762	20.2011181745543	22.7866988610677	25.4769948093643	28.269630174664	31.1628897466261	34.1554394236898
53	15.9176944185024	16.5636147977176	17.2080917776695	17.8488352413463	18.483583652407	19.11013012092	19.7263513518664	20.33023965709	20.9199382180022	21.4937797895412	22.050329031492	22.5884286356701	23.1072493790579	23.6063441637348	24.0857059914433	24.5458296477829	24.9877766191053	25.4132424126898	25.8246249758753	26.2250922942995	26.6186464850932	27.0101807995191	27.4055249557805	27.8114732294153	28.235788890991	28.6871781225757	29.1752267472807	29.7102942699926	30.3033620948208	30.9658364332554	31.7093111430549	32.5453009807354	33.4849606145976	34.5388081624182	35.7164730371612	37.0264860001466	38.4761247045361	40.0713215185047	41.8166333488573	43.7152668946041	45.7691482645249	47.9790236524526	50.3445776716332	52.8645574952662	55.5368934551441	58.3588095713694	61.3269201410088	64.437310718326	67.6856034653523
[truncated: 71 more columns]
