# Supplementary material for: Reconstructing spruce budworm outbreak severity: a comparison of paleoecological and tree-ring signals
Source: PLoS One. 2025 Aug 12;20(8):e0329406. doi: 10.1371/journal.pone.0329406 (PMC12342301; doi:10.1371/journal.pone.0329406)
Supplement: S16 Dataset — (ZIP) [file pone.0329406.s016.zip › Lake 5 wavelet data/Cross-wavelet_Lepidopteran_scales_Percent_defoliation/cross_wavelet_significance.txt]

V1	V2	V3	V4	V5	V6	V7	V8	V9	V10	V11	V12	V13	V14	V15	V16	V17	V18	V19	V20	V21	V22	V23	V24	V25	V26	V27	V28	V29	V30	V31	V32	V33	V34	V35	V36	V37	V38	V39	V40	V41	V42	V43	V44	V45	V46	V47	V48	V49	V50
1	1.70473112692048	1.33940929304291	0.845618187685139	0.449291580237022	0.220374136208857	0.114017821333223	0.0685431285565608	0.0476265460144244	0.0361346958548035	0.028708259437102	0.023387749194079	0.0192437509213595	0.0159499062505943	0.0133642452881283	0.0112926871608911	0.00976808740023496	0.00882391972307712	0.00819275332364124	0.0076254483375952	0.00700176895646532	0.00630947034614826	0.00555851027087296	0.00490704607279568	0.00449120474018886	0.0042281907459678	0.0040486213566453	0.00390565991146119	0.00379144276471558	0.00370014116922241	0.00358349627257054	0.00341763204837913	0.00321684265292173	0.00300857579531005	0.002846302951851	0.00276288504538618	0.0027214589804976	0.00267274741053945	0.00260330411880231	0.00252646317948841	0.00244641711848082	0.00241822883916423	0.00251637503902997	0.00265223383079195	0.00269918792895374	0.00267118062273864	0.00257535615953427	0.00236089211529917	0.00210383793011117	0.00191130041401656
2	2.33772976166831	1.79189125875396	1.0666762800264	0.507063504377742	0.208149400454901	0.0878876167534874	0.0468296430777413	0.0319813188972517	0.0246999705409615	0.0199607848191653	0.0164319453096398	0.0135290196093737	0.0111469079219424	0.00927026944149004	0.00771144830495852	0.00655375966923501	0.00597778276354117	0.00569610694212432	0.0054269502379989	0.00503817584527387	0.00452632754381418	0.00388644959558474	0.00330885216754218	0.00300720326636863	0.00286315467924932	0.00278037237917783	0.00270291351676306	0.00264591534838627	0.0026164985901111	0.0025586072788784	0.0024390946361983	0.00226928606823474	0.00208194918359416	0.00194493672525726	0.00190259678103062	0.0018977306611324	0.00187495365683784	0.00182526516503821	0.00176119833650223	0.00167259898252649	0.00163340757041843	0.00176852766518071	0.00194565653779704	0.00200591900586037	0.00198956237556525	0.00192244962725556	0.00172586487896569	0.00145847915906247	0.00125149603351655
3	2.83612728289515	2.12598385544559	1.19683040459248	0.505492487440471	0.1637461325088	0.0471721367125771	0.0190215866492877	0.0133464772090907	0.0112413453029697	0.00956987447176721	0.00809230213055066	0.00668246973006768	0.00545745332603071	0.00451198145595615	0.00366197176809229	0.00295397002746145	0.00274144719702085	0.00277013905743219	0.00277498534410576	0.00263727826658116	0.00237231124249867	0.001944273868612	0.00150755031912957	0.00135450889112639	0.00133810269752699	0.00134436904878322	0.0013143178807457	0.00129790378102944	0.00131615708361619	0.00131518472216406	0.00125707270877531	0.00114266789298511	0.00100369343977626	0.000910301188238538	0.000915151022015432	0.000936349433366903	0.000933259173741462	0.000910323620560824	0.00087448451544459	0.000788905097032933	0.000727689634765645	0.000878383404895787	0.00105267415566771	0.00109679492475051	0.00108128803028126	0.00106008561305068	0.000939472540683445	0.000724074612228921	0.00054192038386964
4	3.10821053027721	2.29870550826894	1.24898209598353	0.485743762366979	0.127807962849604	0.0203981790425138	0.00268578733455018	0.00262683422046754	0.00315691466751409	0.00302997664502887	0.00268991079430723	0.00220502922461557	0.0017581058651049	0.00146581900024178	0.00117857147489114	0.000783398434444255	0.000743651944092819	0.000886443328862118	0.000995887501961	0.000988556011299171	0.000908794902536454	0.000703665673329455	0.000402273542042221	0.000351370034574608	0.000405015108595164	0.000446957936711296	0.000423636927683824	0.000415909989092287	0.000445892634480124	0.000471551725996477	0.000459959211493774	0.000398024932337487	0.000311700707848475	0.000256363318916565	0.000294018094626402	0.000312142786107705	0.000310875283839981	0.000308973561901611	0.000306548455559532	0.000246569794210022	0.000157069856943008	0.000308692789347772	0.000426760941174388	0.000434365722626507	0.000404973066983473	0.000417141663452409	0.000392180643346826	0.000269467356620811	0.000153275289970512
5	3.16724689216603	2.34452032910901	1.27472807083863	0.495091851085682	0.129114707523542	0.0193384458763928	0.000946576235196036	0.000390896101183045	0.000670686654233142	0.000674880582904082	0.000621536110588524	0.000464377867897361	0.00033323806783144	0.000291961234154345	0.000302647170748642	0.000120817036913422	8.00595811307067e-05	0.000188480313206177	0.00026488989417697	0.000269992063950276	0.000268740439176493	0.000232345235093333	7.9630985028781e-05	3.7914439722355e-05	8.61640208523888e-05	0.000115682299534622	8.39394868465445e-05	7.36449032362359e-05	9.36759273237164e-05	0.000118244379644945	0.000127658583602876	0.000100618094186838	5.94009652273845e-05	2.22958169940872e-05	7.46174093688131e-05	6.82591725183971e-05	5.98156064455889e-05	6.73781123797458e-05	8.60603523218723e-05	8.40632754058571e-05	4.42171178174504e-05	0.000111579484730163	0.000145770063585511	0.000130671137034898	8.85167866991527e-05	0.000106741916646203	0.000142554393780489	9.53000924271015e-05	6.42408023764505e-05
6	3.09184962582873	2.32472652934771	1.30959120677815	0.545043619781846	0.164004776682597	0.0351089907377021	0.0057395620105639	0.0010379535055026	0.000259655571388731	0.000127011864594997	0.000131232022101387	6.17238746568636e-05	3.1237315464821e-05	3.55651952748239e-05	0.000103577524625598	6.57600686522855e-05	4.28156788384397e-05	4.90295414305064e-05	6.70883111909086e-05	5.36010894253573e-05	6.32399644678503e-05	9.63749028947573e-05	6.29418839549168e-05	2.74178637105738e-05	2.54007538704274e-05	3.7794163531079e-05	1.72328102981675e-05	3.71139003012852e-06	1.03851960103753e-05	2.63686378072216e-05	3.62706489923612e-05	2.48755142085867e-05	1.83322136227393e-05	2.14128610604354e-05	3.60803721013445e-05	2.28884566132121e-05	6.92628950861154e-06	8.72100502811058e-06	2.95524517584112e-05	5.95277788799206e-05	6.41768255670843e-05	5.39481996672107e-05	4.91903949940098e-05	3.92829615931093e-05	3.15878652497324e-05	4.42907431501307e-05	6.22749987869472e-05	3.38042333381001e-05	2.69332379051812e-05
7	2.95847463726876	2.27989498215154	1.35459188933671	0.617981867042432	0.215536691099047	0.0575923190257391	0.0120707063227723	0.00208550479994362	0.000296391377935065	5.47319254246787e-05	5.41875005843211e-05	8.23901068430173e-06	8.02969276566352e-06	4.31428099042205e-05	6.69824883828478e-05	2.17914086422727e-05	3.04496692757109e-05	1.70449724180834e-05	1.89947775467017e-05	4.95281976741837e-06	1.31878705177673e-05	5.25381065763046e-05	3.89429199323931e-05	8.50632085485186e-06	5.50499865295696e-06	1.9971844194677e-05	1.24292959823233e-05	1.82835611912391e-06	5.71602910169271e-07	1.39045949931447e-05	1.61967652208801e-05	5.8796170772119e-06	6.39542664156732e-06	1.73909801992202e-05	3.24891540482183e-05	2.75103012182933e-05	9.39273937511253e-06	1.30907246041674e-06	2.06181746881839e-05	5.20839874638193e-05	5.42951403447388e-05	2.10915999462094e-05	1.71415916186855e-05	8.43335013022469e-06	4.04002932469259e-05	5.9892701762501e-05	4.42552602385335e-05	9.97167775488243e-06	4.7307879419806e-06
8	2.81006928177359	2.22456285850161	1.39726561500743	0.695755456168448	0.274122999381251	0.0852179955478804	0.0208913446888675	0.0040942551507027	0.000665109520944944	0.000113354575012298	5.63456814273872e-05	2.01335035766822e-05	1.25148343379555e-05	5.34385032823293e-05	7.28949560133791e-05	4.51184227401861e-05	5.00349817528866e-05	2.46482752619066e-05	7.95772721470975e-06	7.12404768302154e-06	2.39025366425061e-05	5.0025213921352e-05	3.63797998122881e-05	1.00569824792379e-05	7.87683460000107e-06	1.63706418434685e-05	1.44891666112562e-05	7.93643690714641e-06	8.65457123235755e-06	1.59938116161359e-05	1.40164308840801e-05	3.48475009462924e-06	3.80678757189681e-06	1.70905584541451e-05	3.62430847045977e-05	3.37118727307001e-05	1.33914519545162e-05	4.35107796561733e-06	2.70939563829403e-05	5.92911150705666e-05	6.0312650886854e-05	2.82146040309708e-05	2.0394384046397e-05	2.15907246096842e-05	5.61995943647787e-05	7.67758998443981e-05	5.12936885180117e-05	1.18734613259997e-05	8.05320218057005e-06
9	2.66241223349746	2.16187641228966	1.42959745469652	0.769911512995173	0.337159728084	0.119499182972968	0.0340164318616542	0.00779881782707672	0.00152964917417524	0.000241141420963855	4.06850630134184e-05	6.70479015144979e-05	7.12865914021686e-05	0.000108347480936477	0.000135147087361743	0.000132650020546135	0.000117417628931912	7.10385711193369e-05	2.64156081582675e-05	3.17769974768393e-05	5.94905258325874e-05	8.11460610486222e-05	6.99258388539208e-05	4.8100907830989e-05	3.57788319921927e-05	3.10503686372057e-05	3.14255541969166e-05	2.96134806361509e-05	2.9196900832777e-05	3.03937775531583e-05	2.59480189670201e-05	1.95806299789174e-05	2.17842998397398e-05	3.63501619887802e-05	5.48040490383062e-05	5.5385394753821e-05	4.05055153343459e-05	3.74023058415426e-05	6.22480839467657e-05	9.41894920841831e-05	0.000100280064660041	8.17661987697584e-05	7.1344398027688e-05	8.10056570509786e-05	0.000109777862634858	0.00012325728472378	9.49145297847946e-05	5.29205393929291e-05	3.75351321328624e-05
10	2.51920092842696	2.09272826992489	1.44916749391511	0.837043502632234	0.402943676607039	0.160927762567207	0.0526822704249637	0.0138394632606679	0.00298457136818678	0.000724174988616572	0.000178460098192605	0.00014816370820062	0.000217467613881694	0.000272895005737904	0.000314042694480303	0.000321470674823917	0.000283104398288587	0.00020015758370496	0.000117520711808705	0.000103462668231736	0.00014352219232779	0.000172490208912596	0.000167097678626178	0.000141567685869208	0.000112029461378417	8.90480015436107e-05	8.1956141501993e-05	8.12785506011091e-05	7.84506328298598e-05	7.31879647775923e-05	6.66112437166615e-05	6.37021065185325e-05	7.06472332458376e-05	8.86590483309987e-05	0.00010903698493706	0.000118334588877684	0.000118549877753156	0.000128133570092513	0.000156852800966634	0.000189890045345027	0.000205890377488733	0.000204473558803568	0.000204386920831637	0.000218686152238462	0.000240828336399047	0.00024421700565932	0.000211300935151798	0.000161024522461726	0.000124713185054499
11	2.38060348609974	2.01767839696685	1.45549095899676	0.894796928810316	0.469017921144474	0.209060278449846	0.078393754864247	0.0239270286519427	0.00538003140487111	0.000925642179223524	0.000673566053194554	0.000506160777602709	0.000559019693969342	0.000679080293766846	0.000759022494289893	0.000769756823970473	0.00069706411301241	0.000556705748766247	0.000410161833957353	0.000342257882603794	0.000368425332196272	0.000408174140075062	0.000409515637614241	0.000371410503473596	0.000312434568147344	0.000257329815413879	0.000225114883764053	0.000210260359656157	0.000197897705530076	0.000184480877730044	0.000174638916722442	0.00017437643101933	0.00018744673393345	0.000212923526223632	0.000244019208161051	0.00027268977217028	0.000298849968761925	0.000330419409133286	0.000371164187710547	0.000413475173115328	0.000446848168543511	0.000470008202649186	0.00049074957198954	0.000514273732655644	0.00053259482608682	0.000526312910904199	0.000482822640069966	0.000412514687647562	0.000338542529393776
12	2.245996647523	1.93696846713682	1.44826414021586	0.940774777651151	0.53205118449744	0.262196675577282	0.112215115813896	0.0410610026781226	0.0120937806018914	0.00214166331457603	0.0011126541002532	0.00148962283655986	0.00153679903737298	0.0016740642336135	0.00181355730412667	0.00184140184442209	0.00172407984589876	0.00149258432642549	0.00123241111015572	0.00105292649606349	0.001003491115813	0.0010171822925392	0.0010040097516438	0.000931198871932014	0.000815456819538789	0.000694758950439303	0.000599771386738071	0.000534512314784787	0.000486908532457799	0.000450556159736098	0.000428467635823092	0.000426052129228066	0.000446151303503979	0.00048728475234923	0.000543575235364261	0.000607284975229325	0.000673206722687313	0.000740215076207332	0.000808336133386239	0.000875952023421822	0.000940434049737474	0.00100026473026171	0.00105526718643756	0.00110287323176272	0.00113256743648721	0.00112618154158413	0.00106902820968394	0.000963052158076822	0.000827397212121284
13	2.11460083678321	1.85054205215963	1.426937603197	0.972179343335954	0.587400782830446	0.316124538330468	0.152236263013967	0.0660062186486902	0.0261512008672067	0.00998336537790574	0.00475365731329883	0.00392876674165589	0.00397999758049998	0.0041335754913978	0.00430083815181082	0.00434631492791463	0.00417639417052421	0.00380852089493334	0.00335350074561388	0.00295792924498823	0.00271165172595019	0.00257913074419477	0.0024539347236111	0.00226557454284874	0.00201451340849535	0.00174431277917306	0.00149955134921695	0.00130042003047475	0.00114643708258413	0.0010338677421778	0.000963877470484322	0.000939710184727165	0.000962340316909445	0.00102800712608429	0.00112701045957197	0.0012450110397321	0.0013677778618207	0.00148682706703407	0.00160182516276603	0.00171740457597196	0.00183647488563179	0.00195665532682139	0.00207275168058765	0.0021779992519899	0.00225816605462021	0.00228725258858424	0.00223723874577621	0.00209762113251215	0.00188812736421821
14	1.98574212582818	1.75826418673276	1.39085391829385	0.985990161542767	0.629369035338956	0.364044394655946	0.192340839853709	0.0939362239693162	0.0437656806893279	0.0213553693000713	0.0127791053416568	0.0100538438629112	0.00953424901723094	0.00969134020021881	0.0099289364067916	0.00999390355696133	0.00975014209439718	0.00918432862563042	0.00841322843862478	0.00761888123705065	0.00693939554071305	0.00638878940237581	0.00588140062968757	0.00533083746589998	0.00471636763426203	0.00407700472205468	0.00347005727137351	0.00293831011855747	0.00250335423744532	0.00217472471849559	0.00195691019296873	0.00184955740661149	0.0018463180622174	0.00193352027804367	0.00208761006705617	0.00227677795892818	0.00247118542827783	0.00265636461592755	0.00283835807816965	0.00303294930835492	0.00324698413240631	0.00347301251994304	0.00370231784058017	0.00393220612018674	0.00414977461454781	0.00431307052648864	0.00436255937013363	0.00425909570762158	0.00401490253955385
15	1.85926762326258	1.66051001443892	1.34001237951749	0.980031930830549	0.652838295940996	0.398977627620983	0.225472392673688	0.118261587029952	0.0574154712065194	0.0269168836772062	0.0169625906962844	0.017149718087373	0.0189296734184061	0.0204070814296276	0.0213926311235914	0.0218061158530372	0.0215923561271842	0.0207803024845716	0.0195128688403465	0.0180061528921179	0.0164531802386869	0.0149423394559691	0.0134562520024781	0.0119432172004959	0.0103889814867581	0.00883642893370166	0.00736145847781667	0.00604092083502187	0.00493498067075614	0.00408199508020238	0.00349528721870798	0.00316213204237231	0.00305207075735368	0.00312498032409808	0.00332668611308106	0.003590021097062	0.00385855870775523	0.00411618746474207	0.00439102127590441	0.00471929510836248	0.00510171648054208	0.00550883385902335	0.00592997247834355	0.00639278218316708	0.00691235765004207	0.00742757141865486	0.007811770629064	0.00794993385996855	0.00780539395681452
16	1.73628303114278	1.559223397851	1.27644314531801	0.95465324844137	0.655301036844464	0.416365289646252	0.247838616080558	0.139074544627413	0.0713885949611875	0.0286007408153803	0.00206585313183894	0.0177536474932587	0.0295299012043011	0.0369950055349191	0.0414946143385405	0.0438128952965856	0.0443953206250482	0.0435605782080134	0.0416214946152418	0.0389063933494542	0.0357130011318131	0.0322537397179598	0.0286452883595261	0.0249506176989502	0.0212365936202975	0.0176064225343923	0.0141966685683888	0.011154518006369	0.00861191613580463	0.00665927050100995	0.00531598792586277	0.0045174249031179	0.00415439931727201	0.00412734473734539	0.00433462805012785	0.00465087152650933	0.00497827731388754	0.00531569609366611	0.00574800492179142	0.00633373844427846	0.00701590697494978	0.0076912297782892	0.00835798722696282	0.00915639719670294	0.0102168920506123	0.011465483467129	0.0126291083772037	0.0134087871953617	0.0136255762572103
17	1.62016565884686	1.45934574340559	1.20603190489846	0.914694502261821	0.638165841382285	0.4129456699197	0.253301838158092	0.153470216895681	0.0951461149979998	0.0596183678512788	0.0396244984491929	0.0388507272327771	0.0506459140049541	0.0636775190703894	0.0738869922956547	0.0804494744591486	0.0834979837276751	0.0834683123795964	0.0808989536612393	0.0763504352731228	0.0703494859821914	0.0633485518745051	0.055715255094651	0.0477552084941841	0.0397508732585572	0.0319917524413884	0.0247815004169258	0.0184224945318264	0.0131842247305234	0.00925380227739676	0.00665322013525163	0.00515530653799245	0.00438768551661747	0.00411149805505176	0.00421753995598982	0.00452799216987047	0.00488633514836447	0.00535883551804978	0.00615359743295038	0.00727763190371767	0.00844205081115256	0.00936560803673546	0.0101077728208763	0.0111509230203155	0.0129902333603543	0.015541420820784	0.018185568309594	0.0202309966375399	0.0212058125811984
18	1.51746772295476	1.37023089537084	1.14081419285375	0.873161647506375	0.611896499738434	0.391111128271833	0.229654145218102	0.133166260716949	0.09442855620898	0.0866591609401265	0.0867414895906939	0.0909023659346748	0.100484052483052	0.113779084317498	0.127203111769082	0.137831457628638	0.144098827539871	0.145542285024733	0.142400490141563	0.135293762390917	0.125006297062042	0.112354145251413	0.0981207259514679	0.083040405448172	0.0678072664463018	0.053086275528373	0.0395106733859308	0.0276601972158853	0.0180252013084733	0.0109647723907382	0.00661763192429056	0.00454729690349465	0.00354123432083536	0.00278805809440334	0.00241128273721956	0.00252135395889523	0.00291554654699693	0.00386289696370762	0.00560808354330818	0.00768353838388595	0.00933861521277337	0.0100516651380533	0.0100167140795114	0.0106168795985163	0.0134858173609314	0.0182765384546658	0.0234236434155098	0.0275528322090445	0.0297648728740222
19	1.43757487591607	1.3054595694273	1.0998472275272	0.855495269036675	0.608738670414105	0.388434815984145	0.210931902026868	0.0803159551080945	0.0198785498209551	0.0742996191115171	0.114025271447177	0.142806559508649	0.166302190228454	0.18719232988089	0.205536443512013	0.219967288031945	0.228914637683654	0.231349018778288	0.227013221576862	0.216337085095799	0.200230309624841	0.179874670859531	0.156568542084065	0.131630880773226	0.106347486516693	0.0819346553517128	0.0594992165124366	0.0399843848828863	0.024104814591262	0.0122973788898647	0.00482432448441955	0.00253989851686896	0.00295127647345213	0.00248195990370525	0.00147378791504477	0.00088922045385586	0.00178779423485928	0.00385409783036581	0.00662523455825278	0.00929601759771027	0.0108137940915512	0.0102566745955289	0.00739145093817993	0.00520469778545482	0.0109107207474892	0.0198502253830375	0.0286261596848593	0.0355035651705324	0.0392802675290475
20	1.3889587985967	1.27692792981737	1.10020543182849	0.886660627463046	0.666765517752116	0.466756438209576	0.30466315583728	0.191400207239865	0.136380722164057	0.13773715019956	0.167093295572576	0.203064287559759	0.238532763785593	0.270828583105089	0.298103705320061	0.318653252360026	0.331021383885168	0.334270185973714	0.328168768780045	0.313218501905849	0.290538043177995	0.261679938449459	0.228445812570537	0.192736180720743	0.156438862223297	0.121340866192587	0.0890452362878006	0.0608827238002378	0.0378235436184565	0.0204207889010316	0.00892150828659349	0.00417485746817335	0.00469925919678236	0.00486116404948453	0.00423973134672916	0.00397815736288932	0.00517696329830391	0.00782497321179099	0.0111392123807093	0.0140489351488944	0.0153494566948828	0.01408262957229	0.010331161566989	0.00852641741034484	0.0159423028919079	0.0273555822947119	0.0386610900424382	0.0476024817609912	0.0526074115800037
21	1.37204309922183	1.28314725997187	1.13705283332952	0.955838067409836	0.76493185866427	0.58788721427277	0.442282455848209	0.337643098506444	0.27551873464712	0.251227065746387	0.256400158290062	0.281373858974297	0.316889156759567	0.355072530180035	0.389822178420047	0.416810761046442	0.43332104727002	0.438038975641135	0.430835767248505	0.412532356843601	0.384647392063812	0.349150578578458	0.308250010754505	0.264229930821179	0.219334744306258	0.175680231661736	0.13517126435819	0.099415244895494	0.069633958491411	0.0465796950043141	0.0304212584613184	0.0204532201613716	0.0147072327559137	0.0106042992179924	0.00662203190461558	0.00394921726766861	0.00722998473334026	0.0130885698809517	0.0190787691267792	0.0241882585723424	0.0277249832412063	0.0296548710593086	0.0311631426905124	0.0346172642348492	0.0417592642231837	0.0518615940584998	0.0625740496080886	0.0714591174685182	0.0766947542967361
22	1.37725087927967	1.30850462388573	1.18579338073124	1.02472160022002	0.844338935515057	0.663679851258761	0.499205048873037	0.364418403429531	0.272432866599082	0.236363016940776	0.253776375800077	0.301366028653446	0.358348476046857	0.413424025095761	0.460373538146786	0.495478368820433	0.516721591624488	0.523508704448524	0.516432338257957	0.496980859128289	0.467215418491695	0.429471019117	0.386128428184126	0.339475116269954	0.291640754412368	0.244571327924902	0.20000321005335	0.159410917650094	0.123919332691193	0.0941850407546516	0.0702663302285591	0.0515379060355991	0.0367708526314884	0.024506393678144	0.0138090901400824	0.00739198644775317	0.0138141248270468	0.024496497774064	0.0353114575876923	0.0453374623286567	0.0542509461745609	0.0622541029710986	0.0700409734625895	0.0784617938184338	0.087948574046967	0.0981092584481298	0.107819474801642	0.115689377986174	0.120575388543722
23	1.39617940295033	1.34466702384109	1.24059038733857	1.09367977553239	0.916838009646728	0.723841837827196	0.527266836210481	0.337081471003813	0.1601152672526	0.00165873532908257	0.140465517736693	0.261515032281178	0.36266839270516	0.44388254512076	0.50526157551395	0.547242556981214	0.57080298711833	0.577564151969839	0.569737763000859	0.549931372582874	0.520876328542557	0.485162439513641	0.44505264031465	0.402413440834011	0.358748975478253	0.315290372225472	0.273083189400072	0.233032596597123	0.19589509052951	0.162233310809647	0.132372083575539	0.106411263806991	0.0843668750190116	0.0665231632089726	0.0540085580809445	0.0489604065220042	0.0524940668285031	0.0625292012483408	0.075912289757583	0.0904989469754249	0.105164804934055	0.119414136452716	0.13308619210257	0.146110399288267	0.158304594110989	0.169274298047355	0.178452659188349	0.185252608171808	0.189251501975997
24	1.42969131509726	1.40068095610749	1.32487846646624	1.20918720044071	1.06388908269139	0.901571311842767	0.736423473969857	0.584465831178171	0.464790170146756	0.398112357647647	0.392647888414846	0.43020407350243	0.483272467891109	0.533502357615996	0.572085622991292	0.595762568106911	0.604300203957813	0.599199258034181	0.582941425042166	0.558437326358964	0.528563703244355	0.495792781995252	0.461960543671006	0.428210217861034	0.395099745787866	0.362809697088305	0.331366107860555	0.300812188194749	0.271305057780201	0.243151176682059	0.21681274563577	0.192917215538845	0.17228463039459	0.155945521697766	0.145052091154478	0.14055425896099	0.142698167618234	0.150751905027671	0.163264299100955	0.178586621239461	0.195239494991352	0.212031809934849	0.228038043001132	0.242533793692945	0.254940586609403	0.26479927399872	0.27177097723646	0.275650119170199	0.276368953216406
25	1.46999456460134	1.46911036309363	1.43103442238209	1.36118945944748	1.26769783598705	1.16044027759003	1.04998505433338	0.946421047953696	0.858033949957084	0.789854955509234	0.742544124091014	0.712466436026462	0.693302356103646	0.678331367139473	0.662169152188817	0.64150214828738	0.615076924485318	0.583331384283375	0.547899906696295	0.511082369316857	0.475310307228386	0.442650873236985	0.414424952943256	0.391035093171386	0.372055484974667	0.356531303906986	0.343345963138342	0.331519147941702	0.320377677720592	0.309616292614116	0.299291685907272	0.289781108934244	0.281713979796108	0.275868639404389	0.273025119276703	0.273783441866684	0.278390029833738	0.286635557088152	0.297866067836379	0.311094620739068	0.325160138229495	0.338881234381812	0.351178443436964	0.36116009458434	0.368174641159314	0.371830337351994	0.3719798111178	0.368667992171991	0.362049259560198
26	1.48090414586795	1.49977420445931	1.48917635565823	1.45276075934465	1.39581392343703	1.32446991821409	1.24488727105203	1.16251770526558	1.08156258642103	1.00467902774372	0.932963147559196	0.866195358731547	0.803280002741535	0.742767956569293	0.683343266957585	0.624189326525972	0.565202970886175	0.507065870560953	0.45119764865661	0.399606581193868	0.354628399292118	0.318515609887403	0.292862714826904	0.278019341467209	0.272875899473214	0.275287679367289	0.282854798586606	0.293523204207377	0.305800453475913	0.31871960267273	0.331728221307604	0.344585735604452	0.357278292126162	0.369935558502528	0.382738211532652	0.395818397901491	0.409167308376806	0.422569258735248	0.435578890691043	0.447548945316068	0.457704548091047	0.465250230188778	0.469490023444658	0.469938551652879	0.466400902293615	0.459000858576388	0.448142060390744	0.434397335181166	0.418339840236491
27	1.41843527761713	1.43743085304662	1.43155765545819	1.40348406935539	1.35697800166869	1.29632135942827	1.22574236090861	1.1489656554526	1.06894186079584	0.987768382066575	0.906768381620389	0.82666800483069	0.747808560377218	0.670345716460224	0.594411257627179	0.520233654370114	0.448225208107313	0.3790463236103	0.313659185019917	0.25339704611088	0.200115428196441	0.156537869800055	0.126682576539066	0.114820942609583	0.121022195071405	0.139752902229971	0.16526686697933	0.194348802581185	0.22549770127853	0.257902014352515	0.290949172122757	0.324067483064549	0.356700434891031	0.38830916190917	0.41836355891256	0.446317952382767	0.471583119984641	0.493510458046989	0.511401529705119	0.524550373171765	0.532318726218539	0.534236867300991	0.530115800988145	0.520150422600843	0.504988201164749	0.485734011293964	0.463860538010102	0.441000488571391	0.418622500260434
28	1.26958765920519	1.27171683750671	1.2526076741155	1.21511375930646	1.16293907815673	1.10009331407125	1.03035990338586	0.956883692628006	0.881957223055186	0.807028404094056	0.732884885868205	0.659921156662941	0.588386993030965	0.518550570567481	0.450763077557606	0.385454868914471	0.323108416877261	0.264240297705014	0.209396313172242	0.159139472575305	0.114008851705552	0.074479423031625	0.0412690883821389	0.0197280198600382	0.029487610852907	0.0533409226813869	0.0803514979468214	0.110367441455803	0.143743600012394	0.180318610633589	0.219454796345493	0.260228783236117	0.301588404891704	0.342438153511792	0.381665499768665	0.418135837159237	0.450684675971635	0.47812965408485	0.499315606110051	0.513196026212776	0.518945821155147	0.516094411843203	0.504665177559568	0.485306214073322	0.459396342535897	0.429104458185354	0.397360110163329	0.367647857464217	0.343485884600824
29	1.0630400823121	1.04186548987621	1.00342662529349	0.951361572189	0.890007748683627	0.823805000365459	0.756668256812936	0.691465716528088	0.629750175616528	0.571837241746126	0.517197303157333	0.464992056837646	0.414538699509109	0.365557373098693	0.318185776047944	0.272843358186278	0.230058982980938	0.190350617300065	0.154190941729979	0.122037345545036	0.0943747904314125	0.0717366761882106	0.0547479211072167	0.0443320427791206	0.0418868825737868	0.0482941931712269	0.0627923430178148	0.0839834967155977	0.110652017412272	0.141691010998423	0.175995566040559	0.212462619859041	0.250009243906039	0.287562747577111	0.324019779391022	0.358194544255762	0.388783888825086	0.41437273759756	0.433491332609827	0.444721530160243	0.446838148092147	0.438966008471424	0.42073482379166	0.392422977798131	0.35510038197259	0.310819461930861	0.262984391604779	0.217162781992182	0.182426676247951
30	0.849440623827617	0.807297363108414	0.751455222769009	0.686219722289476	0.616653314381637	0.548014949679764	0.485023873818758	0.4310054920204	0.387154042986736	0.352349847518651	0.323837598619417	0.298474694909249	0.273827202744369	0.24864300742716	0.222743786335989	0.196617769553761	0.170967644079352	0.14636876734868	0.123109527989403	0.101220499961112	0.0806575741779662	0.0616383615122317	0.045366369214411	0.0357487777533547	0.0388478551345147	0.0533522881854239	0.0735933600919768	0.0967174575582525	0.121584154016457	0.147600108724572	0.174359232822342	0.201543440834329	0.228873352505306	0.256041149954714	0.282616862788053	0.307951498108827	0.331113011186212	0.350884409929019	0.365833706762866	0.374444146443573	0.375279094903967	0.367151883133423	0.349274814408134	0.321370802185554	0.283745908693196	0.237350609258913	0.183950495522619	0.126984856802349	0.0769409014392277
31	0.68020796289252	0.624121722633217	0.555938319312855	0.479628965225288	0.400036947653434	0.322770796217925	0.254197647620989	0.201303560945262	0.169977059029481	0.16003675340975	0.163036232325406	0.168977186251187	0.171904737596426	0.169837412490942	0.163169055494315	0.153457934362177	0.142639881608897	0.132486238930121	0.1242463893216	0.118517923436606	0.11538226906115	0.114707913190996	0.11640639982385	0.120488027025678	0.126941674315612	0.135584858044697	0.146014523986807	0.157684512164121	0.170051714911159	0.182720787979611	0.195542138986188	0.208637672662474	0.222338679337294	0.237036365296343	0.252977312210634	0.270070487587189	0.287779784703753	0.305142365587134	0.320901289708423	0.333707299716186	0.342341858097346	0.345928794884115	0.344119093879241	0.337244942976638	0.326442569503212	0.313731964348756	0.301999731259613	0.294751583317005	0.295463338855719
32	0.60222529054542	0.545685793574123	0.478210839231756	0.402765729325874	0.32281504391149	0.242130766284991	0.164688856622417	0.0951488111015193	0.0444281252898854	0.0491211546224062	0.0820401718353989	0.108830554275334	0.125212218302847	0.131498290147099	0.129326037979261	0.121123352913318	0.109980822534665	0.0995953511334926	0.0938424509090238	0.0953379807653187	0.103868279345084	0.117012164846703	0.132084359125883	0.147099021228326	0.160775503479612	0.172316232059117	0.181245627933122	0.187347457431312	0.190680849063296	0.191648068425385	0.191081117148029	0.190294427142905	0.191015407830026	0.195089181306877	0.203953647184759	0.218121045277395	0.23701550229906	0.259248420608453	0.283080435557338	0.306812609205983	0.329029617464008	0.348726431344936	0.365361230005062	0.37885756501723	0.389564098712089	0.398176458670049	0.405629880674669	0.412979029820909	0.421287218343365
33	0.643003680574657	0.602936578610024	0.554683365726205	0.500847561005655	0.444522778461226	0.389118968961224	0.338086778919829	0.294457208956786	0.260132899232939	0.23511009226819	0.217223496797899	0.202895500762227	0.188457023518977	0.17114080356449	0.149407181495165	0.12282790410451	0.0918160929979459	0.0573528317421425	0.0207684759453784	0.0165849189679445	0.0530013455365382	0.0871948624742557	0.117861225878664	0.143896087867018	0.164403878723575	0.178715653135146	0.186407332683839	0.187325195650337	0.181629352775356	0.169876126747298	0.153187107394823	0.133614726762248	0.114892821681147	0.103369674288383	0.106401702617383	0.125765353151914	0.156425149141386	0.192633854171203	0.23044703689818	0.267290512264232	0.301384010164665	0.331450392645083	0.356591552437205	0.376238951395805	0.390138402059103	0.398355693306074	0.401301892711959	0.399780545408031	0.395053486639637
34	0.785895932248691	0.768618506626942	0.743802221280263	0.71279974145495	0.677158003950676	0.638475745295254	0.598246231835161	0.557706960217477	0.517725065361774	0.47874852534462	0.440844163441538	0.403823577725474	0.367435079799242	0.331585618805778	0.296558402964097	0.263202692262248	0.233067343065564	0.208383990077908	0.191654579089215	0.184587164672897	0.186827899212989	0.195790470624516	0.207851844995401	0.219613195651839	0.228434045792657	0.232458747913376	0.230490795629078	0.221870700862649	0.206392218054423	0.184260260258647	0.156107051358549	0.123154715244441	0.0879498525683635	0.057996883484977	0.0554605553080744	0.0865370780647673	0.129280986459458	0.17410057309345	0.217493224931772	0.257386208170428	0.292172269984237	0.320488291958845	0.341167873511884	0.353247274119937	0.35599433395391	0.348954294111984	0.332017721166826	0.305529566976976	0.270490867462496
35	0.99928607815893	1.0053922783477	1.00360557173536	0.994356105177621	0.978258960730238	0.956068632230861	0.928630920658413	0.896838271633751	0.861594046119907	0.823789582548281	0.784295264598168	0.743963484351237	0.703637919291449	0.66416057832622	0.626366353202068	0.591055240255918	0.558936157105824	0.530544523273406	0.506148227003523	0.485669287027425	0.46865327383003	0.454308035718507	0.44160957038282	0.429449421096153	0.416788857384199	0.40279288246745	0.386933081327265	0.369062269594549	0.349470705930446	0.328932030806271	0.308734805952536	0.29066636215887	0.276867670057311	0.269448704969495	0.269856724166507	0.278277808007811	0.293506836965305	0.313371261270071	0.335337751534071	0.356948763921717	0.376023749682155	0.390717216207394	0.399525703668009	0.401293796820904	0.395240999008382	0.38102189364191	0.358836824548385	0.329629665175004	0.295449471948699
36	1.26052699705848	1.2912191366177	1.31417831702082	1.32930494667427	1.33668305894524	1.33656992142978	1.32937978288305	1.31566299713541	1.29608177733652	1.27138369973183	1.24237384946947	1.20988626349865	1.17475517116388	1.13778654542931	1.09973070367109	1.06125711920725	1.02293312254967	0.985208603537556	0.948408947304409	0.912738054579458	0.878292339563135	0.845085185657482	0.813079770505367	0.78222682563495	0.752503074578996	0.723945896062557	0.696680057974885	0.670932903092701	0.647034920640493	0.625403221041257	0.606506412135761	0.590811422344196	0.578716510270357	0.570479770483754	0.566157065973829	0.565564465836804	0.568275760587052	0.573656543723485	0.580927060003184	0.589241067496331	0.597768707742301	0.605775703025621	0.612695800678553	0.618195960216183	0.622233538666621	0.625101788283545	0.627454825471367	0.630296957362248	0.63491665878811
37	1.54019615093739	1.59458739018673	1.64176817801757	1.681280795679	1.71281933083742	1.73623320162999	1.75152534990296	1.75884539708395	1.75847828537084	1.75082912130902	1.73640509146989	1.71579542613022	1.68965044315793	1.65866070780332	1.62353729209382	1.58499400820269	1.54373232399664	1.5004294508343	1.45572983480887	1.4102400016083	1.36452642728098	1.31911586161175	1.27449734607978	1.23112506727618	1.18942118195129	1.149777842151	1.11255782734148	1.07809343562192	1.04668357381231	1.01858928983742	0.994028282064376	0.973169167786378	0.956126462261984	0.942957276322495	0.933660659752468	0.928180296211553	0.926410919770762	0.928208425648684	0.933403250252304	0.941816246578432	0.953275999750533	0.967636305528448	0.984792354595503	1.00469402774147	1.02735465188155	1.05285367948514	1.08133214703581	1.11298053896667	1.14801985369676
38	1.79258803159159	1.86486514025542	1.93033900338445	1.98831843262751	2.03823302247393	2.07964454951576	2.11225461543552	2.13590840985239	2.15059463248985	2.15644176753755	2.15371103833003	2.14278648080791	2.12416265483412	2.09843056070858	2.06626234391335	2.02839535629841	1.98561610072461	1.9387445243896	1.88861905047067	1.83608265542084	1.78197021687311	1.72709728009286	1.67225032303211	1.61817854312804	1.56558714312735	1.51513205721725	1.46741603094751	1.42298594760559	1.38233127976171	1.34588353887767	1.31401660020974	1.28704779622736	1.26523969858511	1.24880254167876	1.23789727128506	1.23263921869476	1.23310239429486	1.23932436033086	1.25131158440386	1.26904510503305	1.29248627500614	1.32158230366546	1.35627130750553	1.3964866045396	1.4421600505273	1.49322430830871	1.54961405573423	1.6112662604729	1.67811976523045
39	1.96648541035546	2.04631101745973	2.11934851432075	2.18478575725682	2.24190990926298	2.29012234078056	2.32895091058257	2.35805930895985	2.37725324925423	2.38648340329177	2.38584508666388	2.37557480656784	2.35604388399331	2.32774945001102	2.2913031901082	2.24741826901711	2.19689491010903	2.14060512756688	2.07947711596451	2.01447979041537	1.94660794070928	1.87686841384186	1.80626766917333	1.73580095625441	1.66644324358623	1.59914187421952	1.5348107412439	1.47432557064404	1.41851969276668	1.36817952034169	1.32403889938389	1.28677164530531	1.25698199413588	1.235193396263	1.22183693909331	1.21724143603125	1.22162750941835	1.23510755981818	1.25769236862881	1.28930358512304	1.32979005346557	1.37894529266969	1.43652358481424	1.50225285431365	1.57584347048045	1.65699295122765	1.74538711103139	1.84069845624307	1.94258265310414
40	2.02561095868777	2.10122660369164	2.16970929869081	2.23021968635708	2.28200388559961	2.32440886538513	2.35689595195767	2.37905211240048	2.39059872136517	2.39139759126951	2.3814541267164	2.36091754856654	2.33007821929435	2.28936218647714	2.23932314341756	2.180632083485	2.1140649970915	2.04048902761473	1.96084756659492	1.87614483212048	1.7874305419237	1.69578537007471	1.60230796949824	1.50810445630439	1.41428138372459	1.3219433632433	1.23219655937849	1.1461591559678	1.06497928971155	0.989859380588366	0.922082537032678	0.863031093093471	0.814179726192122	0.777039646385013	0.753035059036073	0.743319445915197	0.748584633725826	0.768947768980033	0.803977703049843	0.852847385631469	0.914535523054055	0.987997848942956	1.07226974614127	1.16650324725305	1.2699602847698	1.38198437942283	1.50196597279553	1.62930953493186	1.76340576348475
41	1.96878065644204	2.03184744995486	2.08752311754608	2.13503680942012	2.17369532265592	2.20289722181469	2.22214559575673	2.23105912524691	2.22938117148796	2.21698663918459	2.19388641753262	2.1602292567951	2.11630099481367	2.06252110470156	1.99943658979645	1.92771330244392	1.84812480715606	1.76153894417713	1.66890227488309	1.57122260474483	1.46954978277881	1.36495497010225	1.25850855869075	1.15125691345214	1.04419812246726	0.938257000485532	0.834259750403266	0.732909039503438	0.634760976334043	0.540207001715202	0.449467183873709	0.362610623375023	0.279648770392617	0.200874224544758	0.128350350532438	0.0750745848858555	0.0868188925704334	0.150345095103692	0.228123227516953	0.31281021844935	0.403503855511776	0.500441170771357	0.604044354360228	0.714672245449663	0.832540458984359	0.95769639477423	1.09001602555395	1.22921007210268	1.37483405642569
42	1.83455945911312	1.88373738654307	1.92590900022627	1.96045497063503	1.98682669195289	2.00455786651008	2.01327507024996	2.01270704953649	2.00269252235689	1.98318628612566	1.95426346916683	1.9161218026676	1.86908183342757	1.81358504391636	1.75018989374392	1.67956584433232	1.60248547502419	1.51981484276106	1.4325022775629	1.34156584118403	1.24807970548509	1.1531597293856	1.05794852807425	0.96360033499433	0.871265955758739	0.782078103596034	0.697137388450859	0.617499206982877	0.544161749199012	0.478055300284182	0.420032974367186	0.370862971114863	0.331222395921964	0.301692629214673	0.282756172749174	0.274794855543088	0.278089272273913	0.292819344646857	0.319065879961175	0.356812924243487	0.405950648182588	0.466278527255984	0.53750864309846	0.61926898601834	0.711106674792249	0.812491046830144	0.922816617005094	1.04140595428736	1.16751257644101
43	1.67778713808686	1.71753511275891	1.75138603276095	1.77888697374402	1.79964122350602	1.81331602041574	1.819649447441	1.81845630355027	1.80963278785797	1.79315984948733	1.76910507735152	1.73762302840878	1.69895391983479	1.65342063930491	1.60142405747573	1.54343665709042	1.47999452326435	1.41168776894519	1.3391494980517	1.26304343653069	1.18405038922158	1.10285370936197	1.02012399999312	0.936503305453556	0.852589100244184	0.768918445560251	0.685952763445041	0.604063774757859	0.523521254783129	0.444483367079388	0.366990424115119	0.290962984465343	0.216205321535285	0.142416328491546	0.0692228871077037	0.00561591668465284	0.0777772477100464	0.152366804574611	0.228563015448078	0.306881793711207	0.387811352653413	0.471778610716286	0.559132805500243	0.650135302835289	0.744953914218205	0.84366078745407	0.946233021060319	1.05255523502153	1.16242347063597
44	1.53551664349536	1.57162231851842	1.60332052197797	1.63029424065361	1.65226505045894	1.66899777590644	1.68030460961284	1.68604860438788	1.68614646325125	1.68057056867915	1.66935021150131	1.65257200214489	1.63037947234567	1.60297190403282	1.57060245389498	1.53357567727266	1.49224459368721	1.44700747876217	1.39830461373969	1.34661527420386	1.29245529316631	1.23637558763719	1.17896208544673	1.12083751557008	1.06266550044836	1.00515725562103	0.949080859081175	0.895272336574978	0.844646493363114	0.798203288322363	0.757022623900958	0.722237535558488	0.694975247586209	0.676261334440501	0.66689728143999	0.667342376383141	0.677643089714108	0.697441469990888	0.726060420826736	0.762631248750002	0.806219697027658	0.855920723594375	0.9109133567714	0.970481596774577	1.03401254990507	1.10098211630802	1.17093553051728	1.2434671273634	1.31820161721723
45	1.41143928172833	1.44733056329904	1.48029390778097	1.51011773539584	1.5366155900963	1.55962907712278	1.5790305263135	1.59472533650022	1.60665396105724	1.61479350017201	1.61915887148679	1.61980353718433	1.61681977207389	1.61033846344952	1.60052843908186	1.58759532429394	1.57177993230331	1.55335619358977	1.5326286297999	1.50992937567119	1.48561474902793	1.46006136491404	1.43366178684138	1.40681970811396	1.37994466212883	1.35344627586144	1.3277281088369	1.30318116326894	1.28017720994596	1.2590621452357	1.2401496684415	1.22371563130468	1.2099934442855	1.19917090873472	1.19138876711529	1.18674112363	1.18527769904809	1.18700767507687	1.19190469285725	1.19991243354937	1.21095015201639	1.22491756560254	1.24169860943852	1.2611637348364	1.28317061928148	1.30756334720549	1.33417028758907	1.36280102257512	1.39324276338076
46	1.28117972392677	1.31597794936817	1.34889562505483	1.37977745680572	1.40848145766576	1.43488053856561	1.45886394589804	1.48033852036028	1.49922975335596	1.51548261977879	1.52906216912762	1.53995386063382	1.54816363241387	1.55371769957783	1.55666208170108	1.55706186605978	1.55500021947725	1.55057716844282	1.54390817422839	1.53512253688261	1.52436166902101	1.51177728698458	1.49752957287056	1.48178536573209	1.46471644339647	1.44649795728742	1.42730708070306	1.40732192550353	1.38672077238989	1.36568164524056	1.34438223975303	1.32300019055922	1.30171362901183	1.28070194644043	1.26014663602777	1.24023204274079	1.22114580848329	1.20307876401236	1.18622399725302	1.17077482828621	1.15692145427214	1.14484610192133	1.13471664619021	1.12667881959674	1.12084733384069	1.11729643839269	1.1160506128153	1.11707619071523	1.12027471120753
47	1.11835858530143	1.14844053662289	1.17715300941386	1.20436276214736	1.22994179377883	1.25376827187981	1.27572741148224	1.29571229372457	1.31362461418821	1.32937535192346	1.34288535160267	1.35408581300848	1.36291868416343	1.36933695682025	1.37330486573558	1.37479799611193	1.37380330677137	1.37031907997288	1.36435481225147	1.35593106418653	1.34507929054707	1.33184167576181	1.31627100307908	1.29843058907537	1.27839431830914	1.25624681586001	1.23208379819076	1.2060126451247	1.17815323756114	1.14863910650739	1.11761893844642	1.08525847884868	1.05174286783269	1.01727942636163	0.982100882779061	0.946468979987996	0.910678321503266	0.875060184025343	0.839985825760954	0.805868535212521	0.773163289270685	0.742362453810931	0.713985571809543	0.688561169814239	0.666599030989538	0.648552924875456	0.634776499434488	0.625478419565297	0.620685483212414
48	0.924275803657919	0.947296056621673	0.969221617839648	0.989943130237977	1.00935340845026	1.02734815581209	1.04382668096009	1.05869260514567	1.07185455081422	1.08322680162175	1.09272992389751	1.10029133964359	1.10584584151748	1.10933604089319	1.11071274105551	1.10993522886033	1.10697147979181	1.10179827325899	1.0944012171847	1.08477468342489	1.07292165828524	1.05885351533494	1.04258972081021	1.02415748510511	1.00359137712154	0.980932921561754	0.956230202591223	0.929537500720811	0.900914993384644	0.870428553791353	0.838149687701477	0.80415565470922	0.768529830888123	0.731362385866428	0.692751373939054	0.652804383383749	0.611640964403127	0.569396189024972	0.526225932743413	0.482314898383708	0.437889208284394	0.39323694007	0.348743034732303	0.30495109521518	0.262676409034853	0.223214090678786	0.188696780376273	0.162531669289132	0.149195455830762
49	0.72444548615588	0.740846611448883	0.756417550562854	0.771079774079218	0.784756470364234	0.797373212421261	0.808858640845319	0.819145152649651	0.828169584521784	0.835873878014673	0.842205713331477	0.847119097765394	0.850574894553977	0.852541277945742	0.852994100700796	0.85191716110125	0.849302357875444	0.845149723284616	0.839467327021532	0.832271046563305	0.823584203234575	0.813437067493345	0.801866241860193	0.788913935469632	0.774627150414989	0.759056806861028	0.742256841288198	0.724283320205586	0.705193620278646	0.685045735227681	0.663897780432043	0.641807778631028	0.618833825696167	0.595034756251479	0.570471458298016	0.545209029194802	0.519320030303692	0.492889195978461	0.466020100604731	0.438844505397264	0.411535413449471	0.384325253366094	0.357530999387907	0.331588078850677	0.30709364678117	0.28485495731904	0.265926142172684	0.251593776467833	0.24324917912575
50	0.544423212132462	0.555943946312567	0.566859892725138	0.577113530478793	0.58664883748388	0.595411993618016	0.603352119149122	0.61042203950319	0.616579066256059	0.621785783093544	0.626010824431796	0.629229633426651	0.631425185231836	0.63258866059558	0.632720054219127	0.631828701748944	0.629933708856011	0.627064265604434	0.623259829284477	0.618570159172299	0.613055187415312	0.606784711621743	0.599837897018722	0.592302579574313	0.584274366666025	0.575855539179478	0.567153768786924	0.558280676935588	0.549350277876386	0.540477366561076	0.531775932467599	0.523357700586058	0.515330918184886	0.507799516985774	0.500862780857835	0.494615634970613	0.48914964021228	0.484554724958285	0.480921615773998	0.478344843063897	0.476926103809722	0.476777671141159	0.478025462198309	0.480811326849687	0.485294117390971	0.491649159865197	0.50006588220663	0.510743561479762	0.5238854105083
51	0.402045427597661	0.410502156707792	0.418478609395837	0.425916649002751	0.432758158532521	0.4389456753524	0.444423069002423	0.449136258268198	0.453033963838751	0.456068493290246	0.458196555855645	0.459380105519509	0.459587212487405	0.458792965105014	0.456980406938458	0.454141517077002	0.45027824587979	0.445403623428159	0.439542963856174	0.432735195342657	0.425034352368001	0.416511272797574	0.40725554536596	0.397377749431332	0.387012012011324	0.376318866756248	0.365488320229406	0.354742892063286	0.344340175025691	0.334574146588794	0.325774079186233	0.318299545391234	0.312529925926929	0.308847353322026	0.307613484602961	0.309142838521564	0.313677855078567	0.321371884584298	0.332284808347943	0.346392217484187	0.363604923996882	0.383793175314565	0.40681007292294	0.432510563948452	0.460764611005952	0.491464803112714	0.524529498374393	0.5599027760396	0.597552319463701
52	0.311899877164782	0.319840402872328	0.327428669404662	0.334599497607392	0.341286105230246	0.347420494542116	0.352933854848457	0.357756976889242	0.361820676103526	0.365056221848959	0.367395769902311	0.368772795995	0.3691225288316	0.368382382107717	0.366492386646772	0.363395626156862	0.359038683649227	0.353372110867427	0.346350941148093	0.337935278645241	0.328091016688111	0.316790770324893	0.304015162175046	0.289754694190882	0.274012605231406	0.256809425310438	0.238190539563392	0.218239293579274	0.197100752601528	0.175026930780684	0.152467252428199	0.130256511651885	0.110000598804926	0.0947213831711858	0.0890504885004908	0.096655534377849	0.116615190564639	0.145299754951902	0.179761939269413	0.218314828863358	0.260058631922967	0.304502239076445	0.351364800391444	0.400477844296555	0.451735788071865	0.505069663582315	0.560432370801676	0.61778990647657	0.677115822659291
53	0.282288470212321	0.293743387672961	0.305172707521331	0.316535816235721	0.327792607151353	0.338903942716878	0.349832167874538	0.36054167776829	0.370999543101652	0.381176196523626	0.391046183343168	0.400588979560485	0.409789879522174	0.418640954279183	0.427142079722622	0.435302030507053	0.443139631303344	0.450684950671897	0.457980514425067	0.465082504431648	0.472061895261997	0.479005465087439	0.486016599623901	0.493215790294158	0.500740712927057	0.508745765185519	0.517400944512059	0.526889969019973	0.537407585742674	0.549156075356487	0.562341046304724	0.577166704228999	0.593830868874283	0.612520071235492	0.633405081788752	0.656637187240507	0.682345451356133	0.710635080272449	0.74158688734201	0.775257740986471	0.811681799312319	0.850872295512123	0.892823636436402	0.93751360413376	0.984905494578048	1.03495007783068	1.08758731096858	1.14274777420835	1.20035382985005
[truncated: 71 more columns]
