# Supplementary material for: Reconstructing spruce budworm outbreak severity: a comparison of paleoecological and tree-ring signals
Source: PLoS One. 2025 Aug 12;20(8):e0329406. doi: 10.1371/journal.pone.0329406 (PMC12342301; doi:10.1371/journal.pone.0329406)
Supplement: S16 Dataset — (ZIP) [file pone.0329406.s016.zip › Lake 5 wavelet data/GSI/GSI_wavelet_phase.txt]

V1	V2	V3	V4	V5	V6	V7	V8	V9	V10	V11	V12	V13	V14	V15	V16	V17	V18	V19	V20	V21	V22	V23	V24	V25	V26	V27	V28	V29	V30	V31	V32	V33	V34	V35	V36	V37	V38	V39	V40	V41	V42	V43	V44	V45	V46	V47	V48	V49	V50
1	-0.21792189404753	2.4817245844101	-1.04760057917154	1.79859235729503	-1.51548510955781	1.57565255692213	-1.54109460877363	1.6456098210899	-1.45540853215341	1.72004728227067	-1.39222831642372	1.77575322165583	-1.34018850846732	1.82739643343766	-1.286050639993	1.88738058102018	-1.2221993519088	1.9478710375249	-1.16858564161857	1.99633194569324	-1.12205125145366	2.04599909633927	-1.06502770223472	2.10610483301606	-1.01109410532829	2.15154303427373	-0.968981285166841	2.19553335557003	-0.917965135200615	2.25686714490229	-0.852783447472935	2.316129931934	-0.801231325506766	2.363313885887	-0.754704138353327	2.41352969643975	-0.698867479457645	2.47123509993194	-0.643737145430073	2.52328973190366	-0.593390101822696	2.57337214591694	-0.541998541766824	2.62666472635507	-0.487677882734807	2.68070636428343	-0.43598214314511	2.72828712299204	-0.389438324195996
2	-0.249019147447243	2.38502734166043	-1.21154810391348	1.57087232793899	-1.78435123969451	1.3186339374393	-1.73953997557953	1.5016474271986	-1.56843018318586	1.62395666485424	-1.4776030726749	1.6975497554428	-1.41293458196192	1.75902633447215	-1.34961231310158	1.83119145911544	-1.27090809366075	1.90350496989729	-1.21120555817514	1.95406293184562	-1.16454698063746	2.00557497762893	-1.09962886615709	2.07673481580648	-1.03959846415148	2.12134413149311	-1.00097364918708	2.1623258231302	-0.94900027364548	2.23214055262398	-0.872471122746259	2.29756495835198	-0.820609893965893	2.34248448445459	-0.776623886875618	2.39286074608591	-0.716275941848092	2.45626044249557	-0.657936221971208	2.50914560026305	-0.607726827764921	2.55902675618575	-0.555586645677667	2.61442931005959	-0.498355411289113	2.67150274166309	-0.445222867908043	2.71665537024542	-0.403152033951507
3	-0.28807425445154	2.26210509221669	-1.42519370860874	1.25848938696644	-2.18781710796524	0.899599009132357	-2.0340834921641	1.33017455934619	-1.6928794652593	1.5165805531157	-1.5749042376999	1.60663190188761	-1.49900636045787	1.67616301905343	-1.42815126430987	1.76409649711326	-1.32518668827745	1.8549661118952	-1.25914616186339	1.90434030901356	-1.21773880220243	1.95395274489673	-1.13987000235251	2.046968500101	-1.06934833344008	2.08641324563828	-1.04075269723863	2.11808575037884	-0.990573746416003	2.20361845630908	-0.891141557527356	2.2793148788042	-0.841939891178883	2.31720590415744	-0.805356330779366	2.36598791968628	-0.736437754122099	2.44052048869772	-0.673236429271636	2.49306667449277	-0.624893108269121	2.5411398089877	-0.5724987152934	2.59974057025418	-0.510279333978386	2.66272180553278	-0.454072231325812	2.70180917864351	-0.423781849960547
4	-0.335170876421758	2.11253406429613	-1.68985065344338	0.85400525601733	-2.7718725611305	0.127003518193282	-2.59585718852656	1.20263960143782	-1.78598077128332	1.41233210047507	-1.6785935456998	1.50481447509004	-1.59863513262789	1.57479529888504	-1.53031828497475	1.68269723013003	-1.3791306678266	1.80854133635407	-1.3092224213071	1.84706183628543	-1.28856376445698	1.88047562448842	-1.18608326228834	2.02671708941681	-1.09369997612777	2.0472215507582	-1.09163350970891	2.05299872027318	-1.05434921113588	2.17258570682825	-0.89931902209378	2.26710754826326	-0.86365703306183	2.28560457425014	-0.847277542969276	2.32707295543765	-0.758429755702095	2.42789404888154	-0.687595784423995	2.47542864511438	-0.645845705090211	2.51743541766168	-0.594814313105562	2.58149869425936	-0.523080111282288	2.65834550431127	-0.457467916533929	2.68244103609667	-0.459980805559187
5	-0.388836127423044	1.94162747102638	-1.99269868231661	0.387329319716161	2.80960808554906	-1.0126243565349	1.29853040790154	1.91621244991928	-1.71936559757428	1.32458288668333	-1.78516587642846	1.395024557768	-1.7087618187526	1.44811411247733	-1.68564154462885	1.57313494318776	-1.40713124623491	1.78535975560476	-1.35164275544908	1.78631393500058	-1.39523369942164	1.7439152908658	-1.23955066318867	2.0561826164542	-1.09221823074656	2.00467569956003	-1.1581623765301	1.94078484668088	-1.18528392694694	2.14782554738989	-0.859702144933626	2.27651534575306	-0.882585603636753	2.24401370059926	-0.921980600253296	2.25527912660127	-0.775485190603323	2.43389213281107	-0.695332280786769	2.45687977215871	-0.672789950009895	2.48146087996916	-0.628225779876076	2.55614271895051	-0.537767760265805	2.67204216412621	-0.435238715991375	2.65762937072833	-0.538597577087825
6	-0.446085713043415	1.75992136815617	-2.30984450700355	-0.0863831371707632	2.14318828670145	-1.9255883959554	0.214198021744457	2.25441378603486	-1.75578843142349	1.06699201554902	-1.94548898279383	1.27961350999567	-1.8042903453568	1.29941182780552	-2.01027805371404	1.31881881788019	-1.25632056247543	1.85070643715529	-1.36613529297188	1.75218947135213	-1.5723071083726	1.34821181110035	-1.32238394985427	2.33570674502373	-1.01704838395484	1.94806990844438	-1.23185970141982	1.72680112132329	-1.62180000206281	2.22892055607529	-0.606852340364765	2.33516498979965	-0.90019031671633	2.19232887794062	-1.09157719675317	2.04120831569482	-0.733307233216229	2.52744224702164	-0.686613401965091	2.43431108466999	-0.710264608272342	2.41191131397675	-0.689604089166877	2.51040451757511	-0.576399876181718	2.76144278291696	-0.302484240855937	2.63367976615505	-0.748317698840714
7	-0.503551666788675	1.57848103960797	-2.62049327641162	-0.533909388652278	1.5530341711944	-2.64659993444795	-0.566088992502465	1.53429589888893	-2.56385424517484	-0.196525759351274	-2.55867017050182	1.30259086357301	-1.68428784754777	1.26094445768446	-2.64143282462931	-0.839546115674276	-0.12507821160835	2.0570215372683	-1.39346682048403	1.91868543061741	-1.75152284674923	0.456515455215208	1.89527322250825	-3.07086509409344	-0.900905163038618	1.73811829529321	-1.16928759312641	1.48172358689962	-2.69406697533401	-1.442551439966	0.0664739459581774	2.36446736151807	-0.993504497421795	2.21111467658039	-1.44096373954702	0.932832215102671	0.674054991132725	2.93188300434315	-0.706051344372335	2.36093544013683	-0.74847593604509	2.22980948734777	-0.825226222442327	2.41596874879664	-0.960026676344292	-2.70697012613951	0.204782433808738	2.63975424545081	-1.26196927774277
8	-0.558848513577111	1.40431034046377	-2.91518129519575	-0.950873731379197	1.01377743715852	2.97915230479017	-1.33446952056559	0.648481478060119	2.65347706019329	-1.63680778396448	0.181908211006554	1.77596745935056	-0.451022731629003	1.58523634808067	-2.91949959351511	-1.28230048463546	0.277827095270602	1.93612371200992	-2.84293788888216	2.86238739451974	-1.63133032161911	0.149889939220462	1.82506507736131	-2.80329495936276	-1.06955592070244	0.592544699619267	0.0276540783823973	1.60045723943447	-3.00020189180246	-1.3933487120483	0.241973428276483	2.00149554670105	-2.56850316787123	2.82643274360743	-1.62016941564957	0.0984529672243692	1.62388013159216	-3.01681395630413	-1.08491349176355	1.42483666267563	-0.50619918678797	1.72166843165495	-1.99063518498145	2.56860123350666	-2.07555738729019	-0.776718141227129	0.847142080757465	2.67240824240104	-1.82907179893765
9	-0.610957629389914	1.23995260364922	3.0910135691173	-1.3409197290513	0.510370624465015	2.36175581321398	-2.06857801101875	-0.209496336608141	1.66576424051599	-2.72043475429932	-0.859198793549003	0.715353647035458	1.17614810662669	2.02377777490463	-2.84362862085258	-1.34913233136937	0.137916797541009	1.53714066930276	2.64333319731315	-2.67597902558951	-1.33326193156429	0.207486808799461	1.79567344202603	-2.91045401770812	-1.41007653297218	-0.15634573628401	0.763308727662998	1.92043041006948	-2.94522301528086	-1.44567487532378	0.0668981491282705	1.51773448174688	2.69387318992261	-2.69711075760963	-1.44350530275551	0.0343245484128357	1.56490961805418	3.11046700756236	-1.66114775968866	-0.41174567753998	0.321935748092235	1.29751872392194	2.14990847009939	3.08409761700439	-1.88763020389337	-0.42564669777169	1.11598656882697	2.67679451378405	-2.13001024620583
10	-0.659707475992631	1.0856287820451	2.83104843460769	-1.70668233522326	0.038445079917766	1.78266331619377	-2.75739436638139	-1.01322418360252	0.741022813448148	2.52805857022172	-1.91842746686166	-0.165853812147855	1.20920830309252	2.33518850183041	-2.70982154160512	-1.36565319250009	0.0011544112452271	1.32613810118359	2.57539752909073	-2.4682191008004	-1.13386901147867	0.29881949764603	1.77856173737418	-3.03269453675211	-1.6259593658076	-0.334294839386274	0.866247563031651	2.09446385480207	-2.87231123899455	-1.49520795738222	-0.104390531561869	1.24826217601594	2.51379960645842	-2.56572508308494	-1.30642942479291	0.0518433465426568	1.46845572401712	2.89431615426451	-2.0062442293188	-0.740898525852884	0.337245297841602	1.28028724435992	2.25598237667238	-2.89123436393904	-1.58956505607587	-0.185891091163574	1.25751048871803	2.68578446339888	-2.23735298494345
11	-0.705225193652204	0.940872530898658	2.58710940221815	-2.04978328788341	-0.403917457281799	1.24052594494607	2.88219997001129	-1.76271010673932	-0.124015339736327	1.5351065129264	-2.99914479628822	-1.04882261082893	0.820777615463931	2.31028980033264	-2.65956961370447	-1.3685039999339	-0.0646388191409583	1.24431447927648	2.55357708179477	-2.40583683273865	-1.04719193526806	0.350033718542504	1.76922057291237	-3.10127074286506	-1.72522413059941	-0.403078347531666	0.875712986839123	2.14446957630511	-2.85224127617436	-1.54276880028103	-0.221475174713176	1.09477397090966	2.39410162022341	-2.6010991271467	-1.30234219536862	0.0228961525876762	1.36980941065253	2.71928170594187	-2.23905024101862	-0.973203481658268	0.202480733462548	1.30360346003438	2.42110404085162	-2.65200877252564	-1.34970747729204	0.008901608588813	1.38467508642884	2.74453698395537	-2.21564932841832
12	-0.747719470420814	0.805080913083324	2.35817652467242	-2.3716565574914	-0.818505370763795	0.733305446659908	2.28170511084147	-2.45945774461516	-0.926553732984235	0.599510016225637	2.14650545235172	-2.38620089929806	0.269021414195834	2.1822483348919	-2.69710412661088	-1.39264581643164	-0.101019615164922	1.2049208093434	2.53312081156913	-2.39842088142501	-1.02485747300336	0.366124668502376	1.76475602464257	-3.12799528878637	-1.76311193471437	-0.433869795003923	0.86247035929117	2.13870678498876	-2.87361321349903	-1.59791895374261	-0.313132505131671	0.980936094500471	2.28279755465804	-2.69227429684755	-1.3791075967401	-0.0625024266467231	1.25442797087276	2.566223823876	-2.41880099936	-1.14519251627248	0.0967931001992987	1.31785181182628	2.55010247924285	-2.461437613733	-1.14805150973949	0.189972588253795	1.53070822660195	2.85718132024048	-2.12059768235774
13	-0.78745804610969	0.677585127936797	2.14316592543459	-2.67381573271778	-1.20726912426409	0.25864253623387	1.72173209161724	-3.10529235927698	-1.66299246040791	-0.245647806721611	1.12759925326909	2.40680281172797	-3.06756827032639	2.68233820485802	-2.58854007819767	-1.38157409313327	-0.125612604100614	1.16735650557637	2.49709386956943	-2.42365982662411	-1.03717836861308	0.363080918227475	1.76527722853862	-3.12879181762259	-1.76777139248212	-0.442869718392485	0.847973176515881	2.11407358104343	-2.9158029229041	-1.66393586448756	-0.40419587954945	0.870031824120615	2.16158472523334	-2.81510927676557	-1.50103370983337	-0.188047192644178	1.11842147505477	2.41769882704871	-2.5708682431751	-1.27712621862219	0.0200573638358102	1.32574019114446	2.6447607589794	-2.30492845408671	-0.962622676013168	0.37731129711834	1.70345530924638	3.00940416340101	-1.98732591657466
14	-0.824794689109708	0.557617856729892	1.94086685726719	-2.95795398438658	-1.57242547400494	-0.186214839909552	1.19912320987134	2.58004621886749	-2.33360333489824	-0.988105488825597	0.310903030410721	1.5212158987863	2.55873170498754	-2.94968048301871	-2.21300811381449	-1.24500778433305	-0.10739155735153	1.12909125202936	2.43681399689268	-2.48191929007651	-1.07656682516641	0.350352416992703	1.77674777799379	-3.10393498790125	-1.7430836801929	-0.429087110275622	0.844265902573283	2.08882334559827	-2.96552485204483	-1.73996143744662	-0.506397996589253	0.744639807944762	2.0190322521982	-2.96707707640356	-1.65596126577729	-0.343348491233481	0.962379099096902	2.2619447500726	-2.71890488619909	-1.40052888488816	-0.053818684937413	1.32538038078663	2.72743394199907	-2.15131203695578	-0.765450460150422	0.588328234812405	1.90585320259741	-3.09266203620009	-1.83275272396882
15	-0.860198729316866	0.444269338794593	1.7498709281664	3.05711809989144	-1.91669374962594	-0.604919237362497	0.708952829241956	2.02332465116433	-2.9490907707544	-1.65021924223632	-0.377456526213786	0.848449096361359	2.00313789715222	3.07166762284496	-2.20610141919345	-1.19441320081827	-0.113761557975593	1.05812867473257	2.32374650932894	-2.60143348807258	-1.16095620629588	0.330552543641491	1.81875602627595	-3.03052219316337	-1.67101624476585	-0.378659606529549	0.864008479694274	2.07466563180307	-3.01454884098479	-1.82392368656708	-0.624395456557496	0.595484336552235	1.8450064053887	3.12739316626541	-1.84803788070674	-0.531606331718975	0.77887176352618	2.08170545897998	-2.89360137129797	-1.55756997051011	-0.165261851458434	1.30263295762659	2.82596402029847	-1.94670319538992	-0.506377044448329	0.854105257840382	2.14996984332415	-2.88327538060398	-1.66300151977022
16	-0.894269690134965	0.336458965990974	1.56851530257941	2.80261377085422	-2.24354224627209	-1.00252885114393	0.243581714117848	1.49563054466797	2.75341144729076	-2.26892860104622	-1.01194193525745	0.229231511487579	1.44012121680498	2.61029697815023	-2.54210280932802	-1.43391986715459	-0.320003031153316	0.831334980860189	2.05219007306577	-2.90012679942682	-1.39874961905875	0.291321065925363	1.96567612896375	-2.83477145651266	-1.50466368351005	-0.264268387805055	0.924006764061726	2.08263366641206	-3.05613054271845	-1.91341959897875	-0.760574096250796	0.414935676220552	1.62624112335238	2.88355960694988	-2.09786763825271	-0.772472779359325	0.547568379607564	1.84884690554167	-3.14092976522979	-1.82379346056621	-0.423141540701317	1.17741123740959	3.02809893731899	-1.53354977630431	-0.0805229207303891	1.22585875307043	2.45624209046109	-2.64042231413378	-1.47991620973122
17	-0.927697292911576	0.232991563101892	1.39496710458426	2.55901908531653	-2.55694315197945	-1.38502492378575	-0.206310843804834	0.981983844352721	2.18319908777803	-2.88277823924952	-1.64898035124839	-0.404078378604766	0.838147369329318	2.05977509126415	-3.03475917864827	-1.87951211817951	-0.747420901068284	0.377408505457335	1.51222997032807	2.67549193120879	-2.37260435835473	-0.0359587107416802	2.71609282039492	-2.32881487695614	-1.17514442103497	-0.0571287731235041	1.03874656520492	2.12124518510607	-3.08511889789184	-2.00620134932687	-0.91629592877284	0.195974146628218	1.34605012921113	2.55354394527496	-2.44893873747584	-1.10782764901348	0.237879067477184	1.53547124170121	2.77547172181177	-2.31265159298831	-1.16205591324736	-0.183382350143884	-1.40456519823984	-0.499474793618177	0.605056738746753	1.71960906240372	2.82360250129515	-2.3688323963672	-1.28910435730649
18	-0.961094884431062	0.13281337179275	1.22763437953235	2.32403846766637	-2.86018689350303	-1.75722656913343	-0.648081107759324	0.470583836036935	1.60381407345127	2.75891281972862	-2.33803229258805	-1.11288953243339	0.147632713240876	1.41821566447854	2.66098775713292	-2.43122401641429	-1.29386962528601	-0.202465750438725	0.845405668850057	1.83169243912202	2.69370726827239	-2.94772415075499	-2.39064768104956	-1.64366950140995	-0.746595114392389	0.212530842637252	1.19430453816535	2.184722510456	-3.10302131729919	-2.10153407218406	-1.09005614312898	-0.0614140826614595	0.996927826097606	2.10776391753492	-2.97146135282193	-1.62591347799882	-0.18335842996103	1.17551018395539	2.37493291484086	-2.84591288431748	-1.92067294167292	-1.14968103878394	-0.448498504181571	0.341740677261931	1.24291844211635	2.20473494224799	-3.0923061610978	-2.09910402746208	-1.10585789951372
19	-0.994669254931199	0.0354986427940824	1.06590211401261	2.09692132166411	3.12911550526499	-2.11984684452584	-1.08224375378524	-0.0390479819525079	1.01347963984907	2.08184489895497	-3.10557426524895	-1.96205830229338	-0.739424238477927	0.585229292978067	1.9586220277776	-3.02177506810226	-1.83424156500868	-0.736221571538143	0.301983484994063	1.29612014551999	2.25014309464478	-3.11842342705879	-2.23299313235122	-1.35594907527645	-0.471308434593093	0.42490742621961	1.3304917464151	2.24262150028002	-3.1235520755741	-2.20205825693964	-1.27532265946877	-0.34120046107383	0.604836572906326	1.57275851987638	2.58830630533476	-2.54588158497142	-0.931729336471156	0.977097437555029	2.26066355340399	-2.98175041005175	-2.02218365239448	-1.09749350330293	-0.185054121820195	0.728318894288208	1.64701942733792	2.56972636486304	-2.78952724206517	-1.86652391964665	-0.945713234548454
20	-1.02784301842205	-0.0582552604252033	0.910780181226399	1.87930460011008	2.8473791925277	-2.46807588641383	-1.50049071324617	-0.532658883497684	0.436200888445069	1.40766906294423	2.38504147505551	-2.907550272582	-1.88549942119847	-0.776587111625206	0.633692709892419	2.60646330350648	-2.18686381708437	-1.05832658100912	-0.0263986260085456	0.983267053313296	1.99678674340028	3.01519117740867	-2.2639428189247	-1.29557586130629	-0.368194888566594	0.526750996912352	1.40091983062895	2.26327282489729	3.11922995068554	-2.31166250473212	-1.46210131308876	-0.615667635305631	0.225829527170668	1.05812290702069	1.87070988982067	2.6315576520898	-3.08526739440258	2.9255889130136	3.00056140277586	-2.57639435334141	-1.72103953275644	-0.809885900218905	0.120576227819593	1.04770793709051	1.96021711045023	2.85618734893091	-2.54479695280099	-1.67257090090992	-0.807008616933903
21	-1.05911053086412	-0.146545892808056	0.764836546022945	1.67483182963867	2.58315042666436	-2.79379817470232	-1.89020717600236	-0.990046726961383	-0.0944210082967624	0.79507470288623	1.67601762958337	2.54441738959826	-2.89030949760982	-2.0778788044669	-1.34431920724729	-0.828795082737521	-0.778373413283968	-0.549434565617777	0.111543789910905	0.960683440924653	1.9235986754597	2.96653564583733	-2.25515874891458	-1.24224242416439	-0.299595865656854	0.585764618197742	1.43270425464064	2.25531572337322	3.06229358366533	-2.4248617472006	-1.6379431255413	-0.860556852324148	-0.0953892105790898	0.651871434250058	1.37076699657903	2.04331396061991	2.64450102179162	-3.11656160726737	-2.60493186517049	-1.99112187486133	-1.24132479730617	-0.393257079556778	0.498912658695426	1.39306119862215	2.26926397958916	3.1243113781889	-2.32108736354633	-1.49523519759654	-0.676428789153061
22	-1.08635729680805	-0.226839446859866	0.631214733740784	1.48751116071935	2.34164638633905	-3.09011577014409	-2.24215358926748	-1.39866736497005	-0.561031791955339	0.268885945933252	1.08853147792089	1.8943715583509	2.68146448546077	-2.8402836530888	-2.11375936671315	-1.43254769886833	-0.80142958236041	-0.203333503177323	0.413146560107598	1.11666381812511	1.97041772186755	3.01338584434647	-2.12823785079213	-1.07624538614566	-0.151992042768572	0.691211820624147	1.4895259554338	2.26202568808382	3.01827432231691	-2.52024926101	-1.78522115979505	-1.05955873268938	-0.34415676764571	0.359318515628603	1.04905223602347	1.72449710724581	2.38934234266287	3.05610717723165	-2.53375928856006	-1.78197917864122	-0.95088806697002	-0.0556168759543268	0.853926577474654	1.73539433658951	2.57827429703909	-2.89307529701975	-2.10189118418167	-1.32303775775898	-0.550348920851939
23	-1.10756195756355	-0.296949784927011	0.512288600303676	1.3198963627332	2.12552884905514	2.92872734570296	-2.55429768664057	-1.75796163353242	-0.966457026322218	-0.181051361739254	0.59669621085662	1.36492522193963	2.12151279304731	2.86421138376403	-2.69221147930526	-1.98258233528843	-1.28928950011354	-0.607748515382041	0.0731345449391907	0.776471833360428	1.55681028364423	2.59277769384728	-2.06881670971664	-0.765817614448457	0.12071727255735	0.886830651493187	1.61177406011809	2.3190243078273	3.01693745014608	-2.57446965296478	-1.88766466805145	-1.20549963359733	-0.527834480092951	0.145805450287867	0.816894219685433	1.48890660275483	2.16888276966577	2.86988854147207	-2.6683621553685	-1.84270898033151	-0.89615005740203	0.146953907752528	1.15775629915341	2.0614823823689	2.88010590836892	-2.63383926258054	-1.89123603560814	-1.16266722070466	-0.44092929791871
24	-1.12151937212411	-0.355874396008624	0.408748301962874	1.17218587682816	1.9342168126708	2.69454326285475	-2.83041490203052	-2.07480168189794	-1.32246002408443	-0.574211269375851	0.168945741567888	0.905833127664044	1.63511013611587	2.35531029489373	3.06489621988903	-2.52087180614677	-1.83719337238509	-1.16901836491528	-0.518989973652315	0.107188682694744	0.693065661527459	1.17396845374481	1.13405422266332	0.406974272401566	0.702880770675937	1.23637683499114	1.82913190281653	2.44494820068074	3.07196225423833	-2.57822197933617	-1.94199735297034	-1.30414704620895	-0.665512965623426	-0.0262405811418085	0.614379260828539	1.2583164686854	1.90967967350145	2.57681501793556	-3.00489296998706	-2.21922250319253	-1.18387385975593	0.348671658982969	1.60777979672955	2.47911638465552	-3.06026674926498	-2.36311422858473	-1.68664399353439	-1.02093876040531	-0.361965297298542
25	-1.12824013239058	-0.404108024936112	0.319471490830877	1.04243593359933	1.76468581716051	2.48606970965564	-3.07682001774393	-2.35792913588751	-1.64088057514002	-0.926263536136773	-0.21485090687165	0.492368296376168	1.19415629089763	1.88898990182195	2.57500784951409	-3.03327074233966	-2.37239904621954	-1.72950844373751	-1.11035252228422	-0.524011938111809	0.0143795668459876	0.480144787631186	0.84279315756567	1.10566783321845	1.3609489409524	1.70418761239093	2.1419625668422	2.64391578163474	-3.09839998913513	-2.53413051768523	-1.95564180312629	-1.36856667473471	-0.77659787131052	-0.182395473509563	0.41183297518453	1.00382333062456	1.59053798838157	2.16664383104675	2.72016033460938	-3.06759704706343	-2.78927665562262	2.88529082276765	2.72665129219053	3.13669519627893	-2.61882041412225	-2.05421048307856	-1.47541655795324	-0.892156670252774	-0.310453517160578
26	-1.12893692862832	-0.443453731754332	0.241962442738186	0.927341628687764	1.61269451647827	2.29799911777647	2.98318234561951	-2.61508982016275	-1.93070245924296	-1.24724178696245	-0.565298008269126	0.114301812197747	0.790446205070647	1.46169534230866	2.12624229881709	2.78187676737416	-2.85724239429065	-2.22790452452609	-1.61703375077262	-1.02899477687918	-0.468642263013385	0.0593675538587113	0.55241096864447	1.0131119992903	1.45218542073779	1.88681129487062	2.33349227590742	2.80156700173792	-2.99058696019781	-2.47965621108803	-1.95349907020519	-1.41686371635472	-0.87413457485559	-0.32945426976177	0.212874542488357	0.747756004366065	1.26831657487544	1.76430744946374	2.21967263048745	2.61053332440864	2.91257578236698	3.13871309323768	-2.9120387781564	-2.59993889806602	-2.20514384755485	-1.75396491844171	-1.26991631026283	-0.769096383992137	-0.26259970907257
27	-1.12578468190947	-0.476663201681688	0.172840001100806	0.822844804395219	1.47347266572046	2.12483729167566	2.77703009798251	-2.85308655251226	-2.19916820234599	-1.5445400769548	-0.889505553437949	-0.234588378401461	0.419409379236221	1.07135863282212	1.71977719105612	2.36283945268441	2.99843030395431	-2.65894161643944	-2.04526534066241	-1.44596825003357	-0.862965202748638	-0.297581011351322	0.249771543791399	0.779929177359894	1.29519776112949	1.79925402297646	2.29659982666478	2.7916829498769	-2.99515011995917	-2.49542002422729	-1.99169283509424	-1.48461823760073	-0.975822388092503	-0.467687036137685	0.0367520674202512	0.53380877752099	1.01912878206448	1.48781027926281	1.93496959681331	2.3572042385273	2.75515249673104	3.13597468881439	-2.77044671985735	-2.38396433030093	-1.97914670113565	-1.55423646571274	-1.11224866291965	-0.65821470190778	-0.197391362682996
28	-1.12173577502983	-0.50726152333363	0.107960163910026	0.72413649421052	1.34150287764682	1.96032120171064	2.58087412202906	-3.07973227764308	-2.45484874889473	-1.82742945702105	-1.19734249272671	-0.564626082690563	0.0704235908907293	0.707158025419588	1.34449691819364	1.98089473761541	2.61438502899471	-3.04046711546458	-2.41960765877984	-1.80835690074549	-1.2084449225524	-0.621041629086133	-0.0466833504978825	0.514728171005978	1.06387073344837	1.60190134945686	2.13031511684428	2.65076948169509	-3.11829542369158	-2.60910238010779	-2.10380029782512	-1.60182001178917	-1.10309766512268	-0.608060156044887	-0.117566283313103	0.367194977624481	0.844859037529987	1.31411126945481	1.77399504244517	2.22427730707705	2.66577567629613	3.10047789606749	-2.75189065224739	-2.32173703120407	-1.88945162958064	-1.45320280991984	-1.01226770384936	-0.566834023570383	-0.11763267871516
29	-1.1204514037384	-0.539562125172669	0.0422693120026412	0.625314733477223	1.20990150390517	1.79642169427151	2.38534088806601	2.97720476850516	-2.71054523132746	-2.11084119145488	-1.50613166702974	-0.895705220561454	-0.278989546563367	0.34427384525058	0.973799437573896	1.60851464078253	2.24639715900335	2.88451519624319	-2.76383809172562	-2.13586032853128	-1.51777852601208	-0.911717270853818	-0.318772841078749	0.260866683748054	0.827687609311394	1.38260562158962	1.92676272374582	2.46137799547161	2.98764362756582	-2.77653219532232	-2.26383390257844	-1.75668371368115	-1.25451885694255	-0.756979728671211	-0.26389543735721	0.224749647418308	0.708868957793035	1.18834450909412	1.66310915984759	2.13322828942191	2.59896350380259	3.06079977090048	-2.763761444244	-2.3075289708388	-1.85282926574962	-1.39885893098585	-0.944935203544146	-0.490519047632973	-0.0351988877741716
30	-1.12595936178969	-0.578318329724346	-0.0298467213856246	0.51972675634323	1.07074231664088	1.62362799912335	2.17892393776669	2.73731315396469	-2.98352560168146	-2.41613156617101	-1.8423257293239	-1.26043032134944	-0.668451933833027	-0.0641748820956626	0.554547470748209	1.18916876239669	1.83942794173439	2.50218613810026	-3.11226296879644	-2.44636931753729	-1.79191204792077	-1.15487258073109	-0.537806548191265	0.059484834240479	0.638773994826716	1.2024379144955	1.75288842376169	2.29231360052708	2.8225968874724	-2.93786692431414	-2.4213998658708	-1.91011753754223	-1.40315794801932	-0.899844300694923	-0.399668672898824	0.0977209344880389	0.592533738960179	1.08485317281814	1.57466074765187	2.06186820967662	2.54635693750129	3.02802073700004	-2.77637923517695	-2.30044194925989	-1.82722065991626	-1.35647902775588	-0.887886763359404	-0.421038510853626	0.0445238156991589
31	-1.14133165601813	-0.627116948453799	-0.112590637911303	0.402411906383444	0.918103317707448	1.43476045478369	1.95274734762547	2.47254824364523	2.99481613506642	-2.76273980205818	-2.23250159404932	-1.6958802681502	-1.15029820630375	-0.591933237120436	-0.0150314288063341	0.589051502981673	1.23266735830405	1.93036364579804	2.68899293095952	-2.79621364724006	-2.01124157094483	-1.28143461127498	-0.613678614099732	0.00431627224893196	0.586822179976174	1.14473370207972	1.68552996282143	2.21426695121987	2.73442722167377	-3.03469789852179	-2.52491401671253	-2.01802240514406	-1.5129547547984	-1.00889220420761	-0.505237214405296	-0.00160980216143188	0.502143846658829	1.00594266815617	1.50947459196772	2.01222394001614	2.51352785908682	3.01265844821643	-2.77426745347725	-2.28145736015484	-1.79248807269825	-1.30753048257375	-0.826534399666003	-0.349254290926913	0.12470967370304
32	-1.16610000505502	-0.685209809363174	-0.204824040318397	0.275036707852774	0.754349367935734	1.23308754632761	1.71122025727089	2.18871000500565	2.66550980672861	3.14155844033743	-2.66641270235786	-2.19215183859017	-1.7190228527238	-1.2473103375697	-0.777500297620382	-0.310497496596653	0.151806608804038	0.604720354305508	1.03271358763441	1.33870215310619	-0.374969542118198	-0.393266916831491	0.00726142218171071	0.452399667058566	0.911465900298226	1.37707214052257	1.84671403150588	2.31946311572401	2.79505083486735	-3.00964238833202	-2.5279864841301	-2.04279011054039	-1.55361736425314	-1.06003378999946	-0.56168149122488	-0.0583733588463822	0.449797955887229	0.962353627377773	1.47835634551254	1.99641102600426	2.51476688102105	3.03151642729207	-2.73834031509758	-2.22992599269233	-1.72745115040416	-1.23143150791622	-0.741920271066245	-0.258606086526132	0.219075134255098
33	-1.19387221519017	-0.744766028072619	-0.296875646614164	0.149640528014365	0.594590101141622	1.0377371070308	1.47878914106845	1.9173798747789	2.35304502488146	2.78518896016277	-3.07014746611381	-2.64761191812557	-2.23174618898215	-1.82437651168545	-1.42797755428885	-1.04589504516129	-0.682559842243317	-0.343495005701624	-0.0345780094258581	0.240457529800703	0.484920752877792	0.713586904816496	0.949408255307554	1.21196884027632	1.50960962254747	1.841264804308	2.20186077308511	2.5859419099634	2.98907090265087	-2.87510627297999	-2.4422614146538	-1.99671315577965	-1.53888589764416	-1.06867595285843	-0.585645345381265	-0.089275388420208	0.420674925418198	0.943696722976989	1.47803126393096	2.02036735752296	2.56602656368816	3.10974545178864	-2.63641719235032	-2.10947029764807	-1.59430719908197	-1.09119011900479	-0.599399357653049	-0.11768617882009	0.355397702107992
34	-1.21342422325707	-0.792711593103001	-0.373445528911319	0.0442090571768692	0.460062002405238	0.873893732800374	1.28545057614233	1.69443963062478	2.10052340697041	2.50331469443204	2.90237248410661	-2.98598491951226	-2.59593541015518	-2.21125320954648	-1.83254228684369	-1.46037596351485	-1.0952236147033	-0.73734485994292	-0.386654247447746	-0.0425751027086867	0.296077430032836	0.631127911937098	0.964938082380739	1.30016550776629	1.63944373751378	1.98508814137794	2.33891993041032	2.70224366885057	3.07595432842839	-2.82246267671897	-2.42597113266309	-2.01686411919345	-1.59377666934424	-1.15459642601305	-0.696155210276128	-0.213942655616616	0.297906958178443	0.845635601499136	1.43253805797302	2.05273378233182	2.68680618419943	-2.97471365589129	-2.38422533823755	-1.83006760648087	-1.3084195782586	-0.812629265344469	-0.336405682584628	0.125266058664146	0.576150144665069
35	-1.21423041284751	-0.81773308095785	-0.422463248973384	-0.0285206071809748	0.363987077174437	0.754943988837143	1.14422662271574	1.53170460413009	1.91724213729889	2.30070028259149	2.6819402932007	3.06082825878421	-2.84594401383792	-2.47210985939516	-2.10092990652939	-1.73243954759415	-1.36662182994541	-1.0033948492369	-0.642600348408983	-0.283995328051801	0.0727513435046036	0.428055555432137	0.782406802144065	1.13634949736114	1.49045853388736	1.84531229324823	2.20146721682559	2.55943821857626	2.91968876511283	-3.00055144414533	-2.6345259950295	-2.26502260925631	-1.89155716181389	-1.51342145323028	-1.12940859139571	-0.737192157682277	-0.33167489702498	0.10050636079236	0.606969427875498	1.49787631182054	-2.80968488048738	-2.01889176156444	-1.52294936139319	-1.08812228653486	-0.674816121650003	-0.27128266991195	0.127136933852911	0.522645115018108	0.916418597606305
36	-1.19170705856524	-0.815922717716315	-0.440986444418594	-0.0669423204643774	0.306164487784697	0.678288094797778	1.04938235805432	1.4194014445738	1.78830050478966	2.15603644952716	2.52256881526264	2.8878606882458	-3.0313056682508	-2.66858671296016	-2.30718876060741	-1.94712634052091	-1.58840755537892	-1.23103479966285	-0.875006380626274	-0.520319307175769	-0.166973539372645	0.18502197910746	0.535641140161894	0.884829900007459	1.23249233252706	1.57847266401184	1.92253200001993	2.26431771450286	2.60332227786092	2.93882642043123	-3.01336667030924	-2.68830652707774	-2.37117744026011	-2.06480419478729	-1.77317949182946	-1.50187181375731	-1.25827647833867	-1.05091530892876	-0.885905085135729	-0.758865614082295	-0.647589024201663	-0.519839324388542	-0.353399890426687	-0.143885977251362	0.102579797208978	0.377459980968905	0.673334133080663	0.984597722592926	1.30720881263934
37	-1.14755565411839	-0.790194888141488	-0.433345952012799	-0.0770254637758541	0.278749607548659	0.63396186942461	0.988593391076246	1.34262553286695	1.69603870302647	2.04881202153369	2.40092286715184	2.752346279481	3.10305418351747	-2.83017090747869	-2.4809959092523	-2.13265055750133	-1.78518807872075	-1.43867280179668	-1.09318292288362	-0.748813787451502	-0.405681745199213	-0.0639286290275574	0.276273101312578	0.614714531690059	0.951143803753517	1.28525905934885	1.61670104989819	1.94504587491767	2.2697987082237	2.59039001303854	2.90617674666918	-3.06673279780291	-2.76271281563311	-2.46568422246781	-2.17629421291265	-1.89498394097774	-1.62183453850367	-1.35639769848645	-1.09755875668402	-0.843501858881138	-0.591838266775199	-0.339903125130099	-0.0851435127437049	0.174531149212355	0.440543169677555	0.713614946522983	0.993868873390846	1.28098770664567	1.57437623749779
38	-1.08658387713301	-0.746236224072641	-0.406144762317551	-0.0663123020058364	0.273258041819411	0.612562656796963	0.951597189003745	1.29035623761648	1.62883297832137	1.96701870456873	2.30490227528499	2.6424694575838	2.97970215356017	-2.96660780551648	-2.63011846143755	-2.29405073813807	-1.9584485105393	-1.62336532855127	-1.28886592890312	-0.955027801988691	-0.62194275363462	-0.289718376755891	0.0415206821612505	0.371631811738446	0.700454068489225	1.02780858364977	1.3535000133946	1.67731933347605	1.99904829383218	2.31846583211208	2.63535667846367	2.9495222441156	-3.0223916579157	-2.7141389122979	-2.40896958409908	-2.10687412053782	-1.80775684423981	-1.51142914399213	-1.21760980974263	-0.925933996475446	-0.635971088395792	-0.34725016491726	-0.0592902476148117	0.228368491348045	0.516136511609321	0.804352854957589	1.09327103647934	1.38305307714256	1.67377057428693
39	-1.0140412946649	-0.689712306831975	-0.365430712888914	-0.0411863921064033	0.283031549712417	0.607234736995594	0.931435453463684	1.25564653679128	1.57988123101588	1.90415298760196	2.22847520479338	2.55286089365942	2.87732225818417	-3.08131513112823	-2.7566717404851	-2.43192667311827	-2.10707733335751	-1.78212576821116	-1.45707984267133	-1.13195454529405	-0.806773399793418	-0.481569940736853	-0.156389189892789	0.168710954793457	0.493658531399866	0.818366665143674	1.14273321391398	1.46664106992464	1.78995926803734	2.11254501768882	2.43424671635988	2.75490791901248	3.07437213579598	-2.89069708632093	-2.5740692932344	-2.25905348599835	-1.94575201918191	-1.63424207107754	-1.32457319717283	-1.01676650761784	-0.710815549872578	-0.406688815488534	-0.104333640915817	0.196318843594789	0.49534813200212	0.792838559835384	1.08887372293929	1.38353143225248	1.67687944991702
40	-0.935464134979869	-0.626448900191742	-0.317304365261929	-0.00800627806517408	0.301472129809054	0.611160348195365	0.921090795312824	1.23129902058293	1.54182389498766	1.85270777764292	2.16399664347605	2.47574015220294	2.78799163309469	3.10080795324675	-2.86893607792652	-2.55480697363202	-2.23992516950617	-1.92422488094228	-1.60764089846641	-1.29011055347613	-0.971576232451642	-0.651988495227557	-0.331309822140646	-0.00951896401413292	0.313384205596888	0.637373535401801	0.962391456820117	1.28834430406462	1.61509864924799	1.94247927344298	2.27026937959764	2.59821352811876	2.92602352953531	-3.02979812741952	-2.7032059815607	-2.37771092538328	-2.05362613610877	-1.73124041572738	-1.41080816176559	-1.09254204251352	-0.776608751331085	-0.463127816398616	-0.152173112481134	0.15622349572097	0.462067043497148	0.765393543632737	1.06626382247028	1.36475756409375	1.66096788167762
41	-0.858085424194343	-0.564169502437234	-0.270013934373039	0.0244155483069944	0.319157343959861	0.61425448835239	0.909755221273255	1.20571361674062	1.50219028014252	1.79925311383743	2.09697814976041	2.3954504429093	2.69476501251725	2.99502780729512	-2.98682865109462	-2.68430316319871	-2.38043698272992	-2.07507216925261	-1.76803695273909	-1.45914651694286	-1.14820484108271	-0.835008025463225	-0.519349620266138	-0.201028548286033	0.120139777656314	0.444308654551788	0.771581434800909	1.10198945320005	1.43546792203221	1.77183242892711	2.11075998675322	2.45177950408221	2.79427644385264	3.13751478432164	-2.80250916144106	-2.46027346334316	-2.11978520782706	-1.78178617611945	-1.44689724980041	-1.11559441395177	-0.788202260005658	-0.464902176360897	-0.145750561201071	0.169297870328248	0.480365779881631	0.787630699583049	1.09130585237565	1.39162483415722	1.68883004609061
42	-0.791244641369635	-0.512938753251639	-0.234419948529545	0.0443420086204512	0.323381518447836	0.602737804698938	0.882455694303848	1.16258654286776	1.44318933700893	1.72433201188398	2.00609303132969	2.2885632893275	2.57184840540184	2.85607150351639	3.14137658432685	-2.8552526829788	-2.56724674688801	-2.27755596071752	-1.98590202333057	-1.69195447752953	-1.39532026365146	-1.09553161080607	-0.792032550445297	-0.484164968334272	-0.171156308251184	0.147886824554221	0.473971360154702	0.80818360781459	1.15160833831784	1.50517584873982	1.86941569837004	2.24412346132795	2.62801167085575	3.01850406412693	-2.87131535813165	-2.47940272843815	-2.09305118936361	-1.71543107055339	-1.34843386303384	-0.992736614318504	-0.648106794767795	-0.313757396614185	0.0113612051407162	0.328365240663276	0.638325340565656	0.94221286730145	1.24088179835973	1.53506985009157	1.82540870359322
43	-0.743125177918028	-0.481489301210509	-0.219857514034595	0.0417731393680644	0.303406178791489	0.56504580383562	0.826697035811078	1.08836589251472	1.35005960465843	1.61178688551247	1.87355826914134	2.13538653791493	2.39728726744699	2.65927952777444	2.92138679503991	-3.0995471564924	-2.83711542790872	-2.57445767911498	-2.31151593425418	-2.04821574248781	-1.78446026395793	-1.52012164180578	-1.25502808753943	-0.988943973316931	-0.721538083614165	-0.452330931240308	-0.180603117002252	0.0947733700468407	0.37566807690522	0.665409005055938	0.970509982315177	1.30549883377409	1.70933957589701	2.31325530570219	-2.85200366389166	-1.83735729787648	-1.29132977204798	-0.906636525935355	-0.580177995805734	-0.280113352073734	0.00591235751442	0.283601183642674	0.55593101571869	0.824605758483896	1.09067150018712	1.35480787686438	1.61747785585291	1.87901007204194	2.13964664654703
44	-0.712723041549444	-0.468267243171711	-0.224127884817278	0.0196621969537658	0.263066051326739	0.506041994258078	0.748542876642835	0.990515215267552	1.23189815621342	1.47262223279279	1.71260787047017	1.95176357897352	2.18998375624548	2.42714600917857	2.66310787126979	2.89770276644518	3.13073503059546	-2.92121154931904	-2.69204011781328	-2.46526199299681	-2.2412669863631	-2.02052275190069	-1.8035915317439	-1.59114943588136	-1.38400721576853	-1.18312969614179	-0.98964759550201	-0.804849389873483	-0.630131227010321	-0.466870316889214	-0.316177802150684	-0.178498925586012	-0.0530935233754494	0.0624311189285818	0.17221585554503	0.281594962761772	0.395977890769372	0.519692825136967	0.655349925965861	0.803869443674111	0.964923070402839	1.13745963358646	1.32012310872129	1.51151702974872	1.71034319070585	1.91545886305365	2.12588861604832	2.34081413453181	2.55955533670298
45	-0.683267599091007	-0.454449474345008	-0.226093661656739	0.00176017578932217	0.229068840818867	0.455785309383948	0.681858424607355	0.907232581636551	1.13184740919782	1.35563745641962	1.57853189702225	1.80045426756169	2.0213222623106	2.24104761481588	2.4595361054352	2.67668774540721	2.89239720128503	3.10655453861104	-2.96413892738184	-2.75342772037358	-2.54461171541815	-2.3378018031933	-2.13310119313386	-1.93060042084602	-1.73037133523572	-1.53246013367728	-1.33687966063877	-1.1436013784567	-0.952547643971804	-0.763585147740913	-0.57652053838302	-0.391099292818025	-0.207008735548366	-0.0238857191105362	0.158671123617694	0.341085356915342	0.523784412426294	0.707180848383419	0.891655173558809	1.07754191317411	1.26512000619513	1.45460791018031	1.64616312657274	1.83988537490335	2.03582239268977	2.23397730288678	2.43431661312959	2.63677811834246	2.84127820778257
46	-0.630665463167171	-0.41418436648772	-0.198045930016505	0.0177292139944321	0.233119589396594	0.448102925595368	0.662656227041186	0.876755865990539	1.09037770199629	1.30349723175776	1.51608977304196	1.72813068634019	1.93959563770403	2.1504609057596	2.36070373517143	2.5703027377581	2.7792383409931	2.98749328170726	-3.08813216676604	-2.88127839838046	-2.67513772756414	-2.46971256263648	-2.26500012539676	-2.06099189580649	-1.85767311429357	-1.65502236957972	-1.45301130125058	-1.25160444593137	-1.05075925351809	-0.850426295191543	-0.650549677852832	-0.451067670368459	-0.251913536093923	-0.0530165543308323	0.14569679834095	0.344301546420056	0.542872841313523	0.741484567468402	0.940207982934177	1.13911044588898	1.33825427245623	1.53769576200125	1.73748441499328	1.9376623565513	2.13826396704674	2.33931571055077	2.54083614317657	2.74283607688094	2.94531887016964
47	-0.54239997103338	-0.335229546001966	-0.128173480299348	0.0787639541721356	0.285578473559779	0.492265803747292	0.6988217047298	0.905241997688655	1.11152259472439	1.31765953114163	1.52364900010347	1.72948738938538	1.9351713198599	2.1406976852356	2.34606369245805	2.55126690206051	2.756305267631	2.9611771734457	-3.11730383796869	-2.91276780641482	-2.70840017165844	-2.50420052578029	-2.30016790919787	-2.09630080849641	-1.8925971643756	-1.68905439069914	-1.48566940544104	-1.28243867408081	-1.07935826571217	-0.876423921807319	-0.673631137230872	-0.470975252740437	-0.268451557859664	-0.0660554026825868	0.136217683117462	0.338371866029012	0.540410881305094	0.74233790461417	0.944155424914861	1.14586512063126	1.34746774102395	1.54896299439665	1.75034944446272	1.95162441583623	2.15278390922709	2.35382252652785	2.55473340559927	2.75550816420992	2.95613685227504
48	-0.423994724177821	-0.224429366171542	-0.0247675823467478	0.174994644674706	0.374861233968198	0.574835966668636	0.774922442077846	0.975124029481346	1.17544381570532	1.37588454852416	1.57644857612158	1.77713778291427	1.97795352216478	2.17889654593975	2.3799669331066	2.58116401620593	2.78248630818124	2.98393143009018	-3.09768926612533	-2.8960095353577	-2.69422014376524	-2.49232769479002	-2.29033998289426	-2.08826603039332	-1.8861161130887	-1.68390177334896	-1.48163581946744	-1.27933231036535	-1.07700652500268	-0.874674916201988	-0.672355048971775	-0.470065523823866	-0.267825885998554	-0.0656565219240561	0.136421455374376	0.338386329854122	0.540215912675239	0.74188767649959	0.943378891180149	1.14466675811604	1.345728540608	1.54654168769985	1.74708394922757	1.94733348010677	2.14726893225759	2.34686953297697	2.54611514900264	2.74498633595532	2.9434643732767
49	-0.292623416756648	-0.100017647529504	0.0928661028576266	0.286038573400539	0.47951041315215	0.673292104047027	0.867393873472816	1.06182559609975	1.25659668458828	1.45171596894293	1.64719156447288	1.8430307285612	2.03923970673933	2.23582356891274	2.43278603698904	2.63012930561773	2.82785385825435	3.02595828130188	-3.05874622753925	-2.85989480976729	-2.66068095872146	-2.46111544592088	-2.26121176357293	-2.06098623472906	-1.86045809278067	-1.65964952498438	-1.45858567513146	-1.2572946011717	-1.05580718457332	-0.8541569894344	-0.652380070825236	-0.450514733480463	-0.248601243700521	-0.0466814990745701	0.155201337699084	0.357003233145551	0.558679696562128	0.760186203025619	0.961478615703064	1.16251359736485	1.36324900150114	1.56364423435734	1.76366058046932	1.96326148580906	2.16241279434951	2.36108293562032	2.5592430625555	2.75686714054388	2.95393199001211
50	-0.172959138769156	0.0125144977238333	0.198443028778434	0.384848413517078	0.571753243863777	0.759180666804793	0.947154285125413	1.13569803326363	1.32483602467892	1.51459236695038	1.70499094072626	1.8960551386866	2.08780756090222	2.28026966343347	2.47346135777518	2.66740055988806	2.86210268912834	3.0575801194545	-3.02934371928649	-2.8322937387882	-2.63445568434573	-2.43583556213093	-2.23644558928537	-2.03630479945758	-1.8354395828903	-1.63388413008467	-1.43168074655345	-1.22888000655513	-1.02554071642129	-0.821729663451895	-0.617521134423159	-0.412996198296385	-0.208241760155617	-0.00334940683103117	0.201585922079421	0.406467392284241	0.611197807372995	0.815681155919328	1.01982411209347	1.22353743216962	1.4267371967753	1.62934585940588	1.83129307446213	2.03251629157214	2.23296111599029	2.43258144638584	2.63133941060696	2.82920512663864	3.02615631989996
51	-0.10125218779772	0.0754903053046007	0.252818129591384	0.430771914805413	0.609395469575497	0.78873599314052	0.968844285838191	1.14977495160661	1.33158658329711	1.514341918481	1.69810794952052	1.88295596683256	2.06896150838561	2.25620418146433	2.44476731462913	2.63473738877122	2.82620318665365	3.01925459117046	-3.06920435204277	-2.87271634530356	-2.67438540795369	-2.47413902333256	-2.2719175044841	-2.06767871786976	-1.86140337879628	-1.65310072274061	-1.44281423170428	-1.23062695895736	-1.01666587126826	-0.801104547158305	-0.584163570554175	-0.366108074926759	-0.147242139172926	0.0720999026795851	0.291564753922802	0.510793166966683	0.72943350927264	0.947154624226995	1.16365684712006	1.37868033752626	1.59201029605927	1.80347905201947	2.01296535743047	2.22039145336768	2.42571857488534	2.62894154978453	2.83008305861347	3.02918799608253	-3.05686706854309
52	-0.128150975299906	0.0350434944519524	0.198593810216962	0.362535112378658	0.526907082287151	0.691754702971225	0.857129172684609	1.02308900768753	1.18970138056984	1.35704375333985	1.52520588142428	1.69429228697491	1.8644253292207	2.03574903836043	2.20843393064718	2.38268308957131	2.55873988563943	2.7368978192209	2.91751310911417	3.10102080848351	-2.99522992154832	-2.80420851517599	-2.60828241802064	-2.40643695797889	-2.19741731609673	-1.97968791035753	-1.75141257854847	-1.5104945568875	-1.25474925017139	-0.982321088700151	-0.692450976382244	-0.386540669597734	-0.0690501847245283	0.252643341883741	0.569947282978481	0.875534330144422	1.16501368077916	1.4370411503252	1.69240981741557	1.93298899061585	2.16096469063939	2.37842931383187	2.58721274964423	2.78884430084373	2.98457325631144	-3.10777560586895	-2.92101749929855	-2.73768070045166	-2.55723303461305
53	-0.271246298145382	-0.127865787633934	0.0150322843789405	0.157401677728039	0.299189985617087	0.440337662016943	0.58077686146984	0.720430050777729	0.859208342552705	0.997009488920044	1.13371545942502	1.26918951012223	1.40327263089367	1.5357792358117	1.66649193862037	1.79515523634264	1.92146791735808	2.0450740331239	2.16555235711547	2.28240445880349	2.3950419467716	2.5027742550534	2.60479983020024	2.70020610022134	2.78798757121613	2.86709687875694	2.93654942898063	2.99560409441531	3.0440306979094	3.08243614762284	3.11255062472668	3.13730600291399	-3.12263237315996	-3.09676147022375	-3.06460995851066	-3.02355416003262	-2.97218185272323	-2.91014066751257	-2.8378270840025	-2.75606960028553	-2.66588376347968	-2.56831357570655	-2.46434334469575	-2.35485717941315	-2.24062690658677	-2.12231515472339	-2.00048546962116	-1.87561487605652	-1.7481065064228
[truncated: 71 more columns]
