# Supplementary material for: Reconstructing spruce budworm outbreak severity: a comparison of paleoecological and tree-ring signals
Source: PLoS One. 2025 Aug 12;20(8):e0329406. doi: 10.1371/journal.pone.0329406 (PMC12342301; doi:10.1371/journal.pone.0329406)
Supplement: S16 Dataset — (ZIP) [file pone.0329406.s016.zip › Lake 5 wavelet data/GSI/GSI_wavelet_power.corr.txt]

V1	V2	V3	V4	V5	V6	V7	V8	V9	V10	V11	V12	V13	V14	V15	V16	V17	V18	V19	V20	V21	V22	V23	V24	V25	V26	V27	V28	V29	V30	V31	V32	V33	V34	V35	V36	V37	V38	V39	V40	V41	V42	V43	V44	V45	V46	V47	V48	V49	V50
1	0.105245495686377	0.0835480612297229	0.0533336133973163	0.0286510537036001	0.0141731107795683	0.00734776230436663	0.00439014726755603	0.00301192162836748	0.00225134648235381	0.0017644724672204	0.00142515023666169	0.00117428728169175	0.000981679821611205	0.000830638214152312	0.000709798782046763	0.000615513008009816	0.000544110388058582	0.00048756717061244	0.000439583859368902	0.000397334989805135	0.000359135369367151	0.00032491203825715	0.000296984109369068	0.00027560195741386	0.000257521331095325	0.000239992884412451	0.000222791265305798	0.00020613272117912	0.000190655653264933	0.000178389341783014	0.000169494100117301	0.000162039494504442	0.00015483252389407	0.000147585178673559	0.000140199495799163	0.000133131759551647	0.000127238420744867	0.000122519464263322	0.000118354438253913	0.000114410759042234	0.000110591218206854	0.000106854903436441	0.000103330326513807	0.000100199932549294	9.74892820538687e-05	9.51986191648996e-05	9.32016622366174e-05	9.09801772641635e-05	8.82093891429626e-05
2	0.139104988090283	0.10784968023648	0.0650388155637733	0.0313754904258314	0.0130733895673883	0.00556720695435426	0.00294837623755801	0.00197536450035364	0.00149177769018573	0.00118108976923192	0.00096013220688209	0.000793601370882034	0.000663526423396915	0.000560175162749016	0.000475908072443206	0.000410796237603731	0.00036412198561691	0.000328379139798963	0.000297476202728201	0.000269407645677284	0.000242861680518917	0.000218123453505491	0.000198649124061032	0.000185406376259295	0.000174670459724971	0.000163300341225184	0.000151367228996521	0.000139188750375476	0.000127449936201652	0.00011875883399714	0.000113487656199294	0.000109291281566712	0.000104847771066807	0.000100009805386424	9.46851102849623e-05	8.94187117255305e-05	8.53010733996798e-05	8.23467604963246e-05	7.97780407788048e-05	7.72390821866837e-05	7.46798611777329e-05	7.20682106691341e-05	6.95637817983452e-05	6.73898757138125e-05	6.55779964000009e-05	6.41721289474251e-05	6.30810875777155e-05	6.16588951891283e-05	5.94501480976815e-05
3	0.16466419972535	0.124953809352071	0.0713578530461739	0.0306840453070076	0.0101795938265513	0.00301297128862522	0.00121774784147528	0.00082365207237489	0.000667402465672747	0.00054878882869388	0.000454602481520364	0.000379420148008209	0.000318282390184709	0.000268331469692057	0.000225468928246566	0.000192623006787529	0.000171932264259821	0.000157434683865832	0.000144119868698053	0.000131173224138597	0.000117694504802557	0.000103919643928797	9.3731224430192e-05	8.86847494533564e-05	8.51595830414422e-05	8.01599555822724e-05	7.4140921914746e-05	6.7395324461054e-05	6.03442703354027e-05	5.56979094817736e-05	5.39981645235823e-05	5.28547144890673e-05	5.10921222725425e-05	4.87993319001667e-05	4.58674870081849e-05	4.27737294320047e-05	4.0646870597919e-05	3.95009124015205e-05	3.85171998100161e-05	3.73994731785291e-05	3.61755589216255e-05	3.48175307811817e-05	3.34741404427365e-05	3.23581850818731e-05	3.14837370323401e-05	3.09397372645749e-05	3.07215287174612e-05	3.01720139895749e-05	2.87614017284471e-05
4	0.177831272732523	0.133163518214928	0.0733915554125075	0.0290582086005771	0.00785197646488804	0.00132208826833036	0.000194350721545157	0.000166378659490151	0.000185481010540603	0.000166830585516423	0.000142523219781421	0.000120999637962225	0.000102284021214052	8.63626770672809e-05	7.06789274946429e-05	5.85019141337901e-05	5.31678893648031e-05	5.06381047350868e-05	4.74237107693466e-05	4.37178204739994e-05	3.89193329998364e-05	3.28201030510073e-05	2.86828074743254e-05	2.81842431527367e-05	2.84355464729871e-05	2.71318495473412e-05	2.50167542383362e-05	2.22539636512336e-05	1.88079725655051e-05	1.68932502436503e-05	1.70883874702953e-05	1.74113494186006e-05	1.7063614930555e-05	1.63435261415919e-05	1.51075571907444e-05	1.36268477042228e-05	1.28299052328423e-05	1.27213008466801e-05	1.26022478297799e-05	1.22977750782365e-05	1.1902260840152e-05	1.13829735242714e-05	1.08390056447295e-05	1.0424424546647e-05	1.01184602578164e-05	1.0025768842748e-05	1.02356055541569e-05	1.02219152369873e-05	9.4914391915115e-06
5	0.18001488500728	0.134854299438835	0.074253532057744	0.0292431790801495	0.00774778691396506	0.00117689599664358	5.4082879411065e-05	1.87605898965157e-05	3.82203018631241e-05	3.38899133893526e-05	2.82297947188083e-05	2.42935108478189e-05	2.08219017600936e-05	1.79504685754428e-05	1.36953546233477e-05	9.98502517885515e-06	9.61512167300125e-06	1.03254821820417e-05	1.01227291157307e-05	9.6639305529745e-06	8.58539124340736e-06	6.30014867649179e-06	4.81348048624899e-06	5.43173251436979e-06	6.33557219886867e-06	6.15011330462584e-06	5.64999735381221e-06	4.87822649551032e-06	3.46632446765839e-06	2.79162129915312e-06	3.3233384395798e-06	3.77353101032059e-06	3.75654854506843e-06	3.62805165534134e-06	3.23048090900406e-06	2.62342417713422e-06	2.40137019581175e-06	2.56549299991973e-06	2.65035184570428e-06	2.59753455174574e-06	2.51614576650663e-06	2.36790108237155e-06	2.19692561224775e-06	2.08833133977067e-06	1.99663996834457e-06	2.00204631709725e-06	2.2334151891158e-06	2.37082719149337e-06	2.05791637913794e-06
6	0.175786606832069	0.133642301353381	0.0760916364420736	0.0319875478383274	0.00970692143176786	0.00208148133614917	0.000333221616258047	5.8821441800181e-05	1.68034838840845e-05	5.669747865663e-06	3.17419220905651e-06	2.8251306492469e-06	2.53696957337157e-06	2.55583420374187e-06	1.70631631896399e-06	6.07113608117895e-07	8.15181561254242e-07	1.36480091864818e-06	1.37986123945967e-06	1.45763057054516e-06	1.43537127733366e-06	7.32562257061748e-07	2.09517330240572e-07	6.02840755624117e-07	1.05167801403914e-06	9.5381122667164e-07	8.73292379815067e-07	8.06423419978337e-07	3.49360606891566e-07	1.18715454581821e-07	4.0232602459136e-07	5.79999882683569e-07	5.41246447901177e-07	5.45110642041119e-07	4.63959245202667e-07	2.52099383413561e-07	1.99098643205002e-07	3.10617633278876e-07	3.5549167556039e-07	3.36146798077169e-07	3.27776326362501e-07	2.96301818882169e-07	2.53402725412128e-07	2.37699257000103e-07	2.07692933230755e-07	2.02821708394324e-07	3.23504584888945e-07	4.2541469620418e-07	3.12148513789658e-07
7	0.169336322360909	0.131844794437514	0.0790703554197974	0.0363745640747218	0.0127867201886372	0.00344557082714253	0.000729077740339548	0.000127605527863042	1.86502474789746e-05	1.66906994098087e-06	2.04249494176759e-08	1.44926494105715e-07	1.64389345428752e-07	3.85049061485322e-07	3.52117318013493e-07	6.89394627700133e-08	1.06018880228523e-07	2.02869391258399e-07	1.1596069984442e-07	1.74619027267073e-07	3.25147709258168e-07	2.1741379116025e-07	6.91209247070475e-08	1.67241240282285e-07	2.33955856971462e-07	1.09348071072751e-07	9.55289148420287e-08	1.87236363589365e-07	1.1682549094847e-07	4.54338814461876e-08	1.03522637731626e-07	1.01786565177568e-07	4.81753427331977e-08	6.51531062695282e-08	7.42460153369292e-08	1.98184648546565e-08	4.01618912299559e-09	3.64219906470949e-08	3.86394880557894e-08	2.47397572970312e-08	2.67097047660027e-08	2.2733786547822e-08	1.36297732000321e-08	1.57601041183462e-08	8.60528464178804e-09	4.38713444559805e-09	5.09029359778246e-08	9.76544150068826e-08	6.00302709003112e-08
8	0.162905006250851	0.13022718566311	0.0825051249917546	0.0413943488585568	0.0164337672027207	0.00516051319790448	0.00128229245720026	0.000252579987438811	3.96771201527027e-05	5.03209197729586e-06	5.24786674600278e-07	4.49753090547835e-08	1.44966381336763e-08	1.67775690820514e-07	2.98996866116441e-07	2.71969120847969e-07	2.03129379294757e-07	1.06579246634228e-07	8.59054144009547e-09	4.73886220185589e-08	1.92648416971643e-07	2.71053817193409e-07	2.63630961800015e-07	2.33632215044591e-07	1.47101867267798e-07	2.74706351353454e-08	1.84557578222796e-08	1.17344429256744e-07	1.73065917641379e-07	1.59069463474304e-07	1.17689578463854e-07	5.07298018764262e-08	2.63122074010144e-09	1.24634175117809e-08	3.59463586786275e-08	3.34847143725879e-08	2.52354807137034e-08	2.0787093010117e-08	9.24211899823285e-09	4.82915153795591e-10	1.79715083184751e-09	2.13547911331023e-09	9.3437141645287e-12	2.24721162143166e-09	5.14518567157815e-09	1.21365850118336e-08	3.56026431182635e-08	5.64133212916527e-08	4.16091885940543e-08
9	0.157201907835875	0.128857276331732	0.0859043737491093	0.0465764762792055	0.0205265716742144	0.0073389157196797	0.00212004482288729	0.000492486807009042	9.25702369352907e-05	1.48357834187646e-05	2.26048694372524e-06	3.02330479403802e-07	6.96542682753403e-08	2.27574441274259e-07	4.14523508229093e-07	4.557821175769e-07	3.53066857162191e-07	2.00937970897283e-07	1.07911298758673e-07	1.42511083998026e-07	2.71237456973218e-07	3.88028085903251e-07	4.19291724946263e-07	3.57414601152299e-07	2.33886470954482e-07	1.22521302513918e-07	1.09205139605701e-07	1.90830824785816e-07	2.66929649247864e-07	2.61797353318938e-07	1.84595670371576e-07	9.12900181574551e-08	3.57699616865323e-08	3.09161916389916e-08	4.7422513893806e-08	5.4560273957465e-08	4.61837999314112e-08	2.94066964445419e-08	1.27238142390642e-08	3.46132547679955e-09	1.71369286841411e-09	1.80646505773885e-09	1.85768994309462e-09	4.86990261358332e-09	1.34415621143784e-08	2.96841017525568e-08	5.27076346648012e-08	7.02265337658162e-08	6.71862571304026e-08
10	0.152273482833999	0.12766931609672	0.0890907405903506	0.0517588231191175	0.0250299577324178	0.0100594919008356	0.0033454727399287	0.000913346255044283	0.000203123069663203	3.75425064182523e-05	6.67756160653366e-06	1.60334489088064e-06	6.75341188632801e-07	6.06214275399179e-07	7.40140315761927e-07	7.82842219733247e-07	6.75672868518781e-07	5.16038023929985e-07	4.19606452427406e-07	4.35452346863887e-07	5.3168434281007e-07	6.293623184718e-07	6.60333424206245e-07	6.06241010937895e-07	4.99883440241084e-07	4.07090961782325e-07	3.87294856356046e-07	4.36470699826232e-07	4.79903087666236e-07	4.47288151831903e-07	3.41319850048157e-07	2.2115328256182e-07	1.39242583471032e-07	1.05980427297242e-07	9.9817903431755e-08	9.45370552205277e-08	7.7715245504464e-08	5.2655545391015e-08	2.92690173809562e-08	1.42289745644161e-08	7.58521918492034e-09	6.17925126201555e-09	8.45390618228949e-09	1.5971172273015e-08	3.17277631953125e-08	5.7368705154192e-08	9.00691987339427e-08	1.21346003139512e-07	1.44239110794792e-07
11	0.147997160298744	0.126596995878156	0.0920033855667578	0.0568392290495966	0.0298622314076739	0.0133338285269154	0.00504380987970977	0.00160291063087544	0.000420911079950238	8.92694899898798e-05	1.56554692793145e-05	3.36344410536696e-06	1.81381100870344e-06	1.60671289240139e-06	1.5729140639686e-06	1.51218298138829e-06	1.3605965774208e-06	1.17659631217299e-06	1.04742068914489e-06	1.00947657075395e-06	1.0395679476768e-06	1.0850388226144e-06	1.10163886201914e-06	1.07595093325817e-06	1.02381749428113e-06	9.76953063936686e-07	9.60575767687563e-07	9.63350209211349e-07	9.34719801548242e-07	8.3188781524837e-07	6.66329888247211e-07	4.91997893420237e-07	3.5593504115344e-07	2.69933655579938e-07	2.18581359142936e-07	1.80050699537674e-07	1.40975300857827e-07	1.00582776374208e-07	6.52833884103201e-08	4.04709942840654e-08	2.70346889289303e-08	2.3313386990982e-08	2.8255404503707e-08	4.28255218007948e-08	6.94821398391122e-08	1.10539920367083e-07	1.66289991568889e-07	2.34614537115066e-07	3.15033593177037e-07
12	0.144234816811837	0.125573326977317	0.0945916589773728	0.0617046868981408	0.0348922261434729	0.0171133248177224	0.00727149443809754	0.00266128080498486	0.000825451859750149	0.000208561389101258	3.89728084297717e-05	4.31780602318889e-06	1.0456494978365e-06	2.13946527896506e-06	2.79659811920564e-06	2.85425482652758e-06	2.62283306383487e-06	2.31859373976157e-06	2.06381235627652e-06	1.90240667410548e-06	1.82374488871477e-06	1.7974604708693e-06	1.80119481982121e-06	1.8269461527725e-06	1.86942269456487e-06	1.91506808852753e-06	1.93924025283937e-06	1.90660078545311e-06	1.78196163937633e-06	1.55717641864689e-06	1.26877445582164e-06	9.79241379071542e-07	7.38048600360559e-07	5.60375495434137e-07	4.34272258534139e-07	3.39152724907022e-07	2.59825509329949e-07	1.91379061974342e-07	1.36055662468787e-07	9.70007843201064e-08	7.47050099475867e-08	6.77400490677785e-08	7.51854663050161e-08	9.82587066805028e-08	1.40766868028935e-07	2.08783036558389e-07	3.09424566386294e-07	4.48759365853291e-07	6.29877211369933e-07
13	0.140861682203845	0.124529020673914	0.0967960642079055	0.066227172371043	0.0399471444340905	0.0212813270229428	0.0100269109461137	0.00417420522093274	0.00152394778810726	0.000476729298292454	0.000120114182534311	2.04009305856118e-05	1.24511272396092e-06	1.40167759646093e-06	3.56337649187908e-06	4.49567622169769e-06	4.41284679445167e-06	3.91766089987329e-06	3.39078064379994e-06	2.98901159500876e-06	2.74069713329068e-06	2.62978857381897e-06	2.6424425729292e-06	2.76929326349179e-06	2.98073183745665e-06	3.20960354451719e-06	3.3625016850057e-06	3.35309520865241e-06	3.1387462791858e-06	2.74249371781827e-06	2.24510536119196e-06	1.74660113025463e-06	1.32137083263981e-06	9.96524599460147e-07	7.60480979963835e-07	5.85992938703503e-07	4.49602893081999e-07	3.39629868854058e-07	2.53909415465494e-07	1.93331556025686e-07	1.57433992428173e-07	1.44337412315661e-07	1.53201742544889e-07	1.86740664023913e-07	2.52897930444872e-07	3.65294679010023e-07	5.40981372259601e-07	7.93772888105726e-07	1.12357554958795e-06
14	0.137773439644724	0.123400973518449	0.0985560710503674	0.0702721683620898	0.0448184087592933	0.0256407177660875	0.0132076202712297	0.00615096145823568	0.00259792891748412	0.000994241889013984	0.000341925473640604	0.000104384878045099	2.93591556879897e-05	1.05012401093144e-05	7.54019909324729e-06	7.34956497225367e-06	6.79181683514361e-06	5.76221277918153e-06	4.69289158837899e-06	3.86396527105506e-06	3.35320996913032e-06	3.14498858909224e-06	3.2154558948399e-06	3.54238174312087e-06	4.06338154400855e-06	4.64243976311468e-06	5.08960035254825e-06	5.23035902889667e-06	4.98185742136207e-06	4.38842406753696e-06	3.59549833049418e-06	2.77910490701798e-06	2.07361806355138e-06	1.53589100863043e-06	1.15452958919876e-06	8.8494954171911e-07	6.83374154818351e-07	5.23823658635671e-07	3.97627973701437e-07	3.04542064547371e-07	2.45140869326738e-07	2.18813589065114e-07	2.26239303173209e-07	2.73460006696122e-07	3.75382924480036e-07	5.56493146519104e-07	8.45259776350234e-07	1.25928446933148e-06	1.7835508605557e-06
15	0.134896272344118	0.12214868493128	0.099829779751639	0.0737194534574478	0.0492814546003829	0.0299184748266749	0.0165772936681435	0.00844521573122987	0.003995834146049	0.00177781183647973	0.000754212126178887	0.000310350245770608	0.000127706150347816	5.59929260832187e-05	2.8581959015663e-05	1.74905260655849e-05	1.19182931379253e-05	8.30267463197758e-06	5.74121376815162e-06	4.04346731385618e-06	3.09110426254733e-06	2.75648954279377e-06	2.95093328135048e-06	3.61474648793968e-06	4.63880661251712e-06	5.79839392270013e-06	6.77339487298662e-06	7.25746560485137e-06	7.08843544145038e-06	6.3161211244991e-06	5.16733720038122e-06	3.93417793278899e-06	2.85347536133025e-06	2.03890279083607e-06	1.48510763355764e-06	1.11985269713679e-06	8.62723126325861e-07	6.6035686218233e-07	4.92050513594576e-07	3.57550341727921e-07	2.62795687851357e-07	2.12961801080847e-07	2.13870838162745e-07	2.78186608431699e-07	4.31410441312935e-07	7.11826304541727e-07	1.15819713490102e-06	1.78279948119418e-06	2.53795544054331e-06
16	0.132205647764556	0.120783368220014	0.100633978219447	0.0765160982143678	0.0531648909597086	0.0338427785154401	0.019825677737112	0.0107696586315628	0.00549050744605753	0.0026732217745693	0.00127069985279646	0.000603426096596093	0.000291818996205572	0.000145692700655709	7.57673344590142e-05	4.10776770377581e-05	2.28737125411841e-05	1.26918678539188e-05	6.79556087676523e-06	3.47482754691064e-06	1.82755679004092e-06	1.32834942879961e-06	1.70104545041459e-06	2.80655053171452e-06	4.48022955335535e-06	6.40317553886307e-06	8.10655705502505e-06	9.11834255855865e-06	9.15892300655996e-06	8.25914973216011e-06	6.72972124345305e-06	5.007314177275e-06	3.47118801741045e-06	2.32491754503645e-06	1.58351868379406e-06	1.14170326129523e-06	8.65254112832098e-07	6.55507336993244e-07	4.68902977833516e-07	3.03163466790434e-07	1.73387839217611e-07	9.61836901620043e-08	8.79416756544579e-08	1.73145493404902e-07	3.92894740942239e-07	8.02004347982432e-07	1.44589742321321e-06	2.31865136630955e-06	3.32041903743048e-06
17	0.129755888643257	0.119413216157306	0.101110228351781	0.0787711489135381	0.056484934773974	0.0373207554227571	0.02277424767533	0.0128970542479106	0.00683972484921861	0.00345180166562757	0.00169975278322564	0.000843093810312328	0.000433098473640797	0.000232503332437995	0.000128645461057735	7.14243343517201e-05	3.86107877905209e-05	1.96536078485578e-05	8.98319203499941e-06	3.35173134933855e-06	7.6026793225041e-07	2.17641883130123e-08	5.30561844270919e-07	2.01962055374724e-06	4.27296804965314e-06	6.9022790811799e-06	9.31116015824331e-06	1.08640303971573e-05	1.11445373361516e-05	1.0135106062316e-05	8.20862011196675e-06	5.9453513255312e-06	3.88675018818684e-06	2.35495676695357e-06	1.40745918213246e-06	9.11675062002007e-07	6.69333018106645e-07	5.1834946947979e-07	3.7587069852467e-07	2.28307724315841e-07	9.79463811250277e-08	1.54895423742553e-08	1.26734056221303e-08	1.31270402791655e-07	4.32649005420969e-07	9.89354468902036e-07	1.84852882964805e-06	2.97567424730762e-06	4.20936654971935e-06
18	0.127710556015489	0.118287167146475	0.101586846222153	0.0808439534267094	0.0595743654345243	0.0406222241572849	0.0256175961720626	0.0149444466103102	0.00808270580198131	0.00408172967193801	0.00195861352141638	0.000925672165712718	0.000455490302687672	0.000245139713156449	0.000144193358465457	8.80914402356692e-05	5.27350608427509e-05	2.97155229899185e-05	1.54044586636229e-05	7.29014450163004e-06	3.28046555905792e-06	1.82983773505165e-06	2.0330450309116e-06	3.4640158988915e-06	5.84165255175144e-06	8.72917061654323e-06	1.14467716802636e-05	1.32367254805009e-05	1.3560029691003e-05	1.23294765144293e-05	9.93671336680925e-06	7.06467524651342e-06	4.39874283991216e-06	2.38838993146637e-06	1.1581029375519e-06	5.70930400746426e-07	3.73446955098271e-07	3.32947861516186e-07	3.10330536631296e-07	2.62896078984993e-07	2.07848663599636e-07	1.85176311747426e-07	2.42833663409148e-07	4.42648579415127e-07	8.66858120110602e-07	1.60184330182742e-06	2.68972783260541e-06	4.06444055950544e-06	5.51256116729105e-06
19	0.126343446252581	0.117790657235386	0.102567694226157	0.0833275498993395	0.063070552474554	0.0443902164314227	0.0289754194408807	0.0174788543767285	0.00969901041282872	0.00492395778568166	0.00227733595281591	0.000964225657433037	0.000388771078126474	0.000168944578389457	9.42263940779984e-05	6.67636624717668e-05	5.0391507176986e-05	3.63305604411731e-05	2.45816560048134e-05	1.61371481388752e-05	1.10091143232113e-05	8.52789615618835e-06	7.98523778545979e-06	8.90359693261767e-06	1.09153638181567e-05	1.35218384323933e-05	1.59956161806955e-05	1.75238030923826e-05	1.75011142797453e-05	1.57833814093132e-05	1.2745621251663e-05	9.11397305805559e-06	5.66907121675686e-06	2.97389854430256e-06	1.24232347635865e-06	3.73499031636774e-07	9.34415953743146e-08	1.11745876453293e-07	2.23104239459261e-07	3.33328359175197e-07	4.33369552868175e-07	5.61140240847001e-07	7.79143985255385e-07	1.17038524583465e-06	1.8340585950438e-06	2.85903929045868e-06	4.26967405962455e-06	5.96559549454109e-06	7.69732329142452e-06
20	0.125976444377927	0.118351925138722	0.104599308010924	0.0868721313697421	0.0676996935992884	0.0494019418523755	0.0336555826495478	0.0213123165753004	0.0124632048653931	0.00666343731840118	0.00320551262255824	0.00135087113347142	0.000475527203613514	0.000128210252426179	2.51458665580242e-05	1.2297326868688e-05	2.00631770759091e-05	2.50505922162141e-05	2.41893319948601e-05	2.04484630845693e-05	1.67841226800853e-05	1.46599298924541e-05	1.43828688754172e-05	1.57043339788228e-05	1.81341394473524e-05	2.10017924276245e-05	2.34872633905085e-05	2.4768351702221e-05	2.42672963835731e-05	2.18661862812025e-05	1.79609175773755e-05	1.33146982528413e-05	8.78229259563071e-06	5.03587016827006e-06	2.40560935826332e-06	8.75945432071665e-07	2.00625127368205e-07	5.80779564561026e-08	1.75311442264479e-07	3.86900176608446e-07	6.36683164717484e-07	9.51307773423909e-07	1.41147793232971e-06	2.12866699845643e-06	3.2183716498572e-06	4.75821464223753e-06	6.73264511305537e-06	8.98653666862038e-06	1.12216948611943e-05
21	0.126855086472778	0.120275609653767	0.10805636783828	0.0919182353847978	0.0739594053077269	0.0562108874243481	0.0402745519903135	0.0271271970193044	0.0171069322660234	0.0100396667053063	0.00543392695835911	0.00267470757309272	0.00117075554853775	0.00043899885585753	0.000132667134792648	3.11517912532946e-05	1.10915873217038e-05	1.37048256402774e-05	1.71190244627803e-05	1.69912457485873e-05	1.51167636777731e-05	1.39980620895756e-05	1.50126080199369e-05	1.82804422312149e-05	2.30690203501533e-05	2.82238398646186e-05	3.25106260537858e-05	3.48958251238987e-05	3.47757599139128e-05	3.21114207504144e-05	2.74146811588006e-05	2.15770121854644e-05	1.55988009099939e-05	1.03196327445604e-05	6.24226175508869e-06	3.49366511208976e-06	1.90612258294825e-06	1.16073931274123e-06	9.29433859114233e-07	9.72703469849852e-07	1.18104739691833e-06	1.5704036379571e-06	2.24893893515791e-06	3.36773238110378e-06	5.0609527917421e-06	7.38040840343617e-06	1.02366312496014e-05	1.33681053347259e-05	1.63620079095218e-05
22	0.129012993433717	0.123582358860654	0.112955785732391	0.0984832545147961	0.0818754170778787	0.064872626501816	0.0489536851276902	0.0351489137638581	0.0239815613828976	0.0155214116946849	0.00950861696436471	0.00549949166522546	0.00299570828059761	0.00153575118236251	0.000744371622793603	0.000347176628051929	0.000162281353502573	8.0693472896718e-05	4.41865991414184e-05	2.5877359884284e-05	1.57185253153824e-05	1.10844398703792e-05	1.15335380838328e-05	1.64684784179849e-05	2.45084581915881e-05	3.36930491573113e-05	4.19676119208116e-05	4.7655609878412e-05	4.97801114133336e-05	4.81823630759983e-05	4.34384092833048e-05	3.66184516622824e-05	2.89683429001221e-05	2.16064398855472e-05	1.53138894073362e-05	1.04573597371491e-05	7.03674701582465e-06	4.81493197550795e-06	3.47308032072175e-06	2.7426531035788e-06	2.48512264781119e-06	2.71138517927757e-06	3.54788358625299e-06	5.16426467039191e-06	7.68092149808861e-06	1.10774766504301e-05	1.5126035192125e-05	1.93733192124455e-05	2.31894016043958e-05
23	0.132192828695421	0.127935458508186	0.118890493147448	0.106099099193434	0.0909350846817952	0.07486230179018	0.0592065728466215	0.044990026643884	0.0328520596689595	0.0230548309341519	0.0155511790570856	0.0100839264202532	0.00628749017206732	0.00377170108971314	0.00217875637537906	0.00121338479988156	0.000651757908692454	0.000336527085482146	0.000164752476392164	7.37430548225234e-05	2.79211568002623e-05	8.25401427729491e-06	4.69502403000402e-06	1.14048727888421e-05	2.4180061533004e-05	3.94083214521803e-05	5.39150824529173e-05	6.51944908067988e-05	7.16793812522182e-05	7.28605705319277e-05	6.9195498354807e-05	6.18391551628141e-05	5.22828061554992e-05	4.19998297804568e-05	3.21799854750041e-05	2.35956702543181e-05	1.66010028376195e-05	1.12302530556557e-05	7.34425793650382e-06	4.77313577716738e-06	3.4162892548661e-06	3.27942198562452e-06	4.44697868264575e-06	7.00361169713636e-06	1.0929054721605e-05	1.59973155315709e-05	2.17130929242404e-05	2.73144365357956e-05	3.18592917176365e-05
24	0.135862860627737	0.132687018718655	0.125105777177031	0.113914182528854	0.100205749140995	0.0851960419819514	0.0700470553908501	0.0557270204365825	0.042926890160375	0.0320380515831555	0.0231812662235488	0.016268174775962	0.011074938892422	0.00731132625813456	0.00467506519407721	0.00288789923158433	0.00171467452247777	0.000969394395623418	0.000512801447730756	0.000245452594082067	9.9177692679157e-05	2.87499405375774e-05	4.76040346225746e-06	8.10552724094061e-06	2.61133835041163e-05	5.00958103225715e-05	7.39849171022345e-05	9.36747332094875e-05	0.000106724984995654	0.000112170671944999	0.00011028935632464	0.000102279652454838	8.98784672756198e-05	7.49815895525931e-05	5.93341905291878e-05	4.43350517743742e-05	3.09649560370799e-05	1.98187171602576e-05	1.12004470909706e-05	5.23589825660659e-06	1.96232037345112e-06	1.37078875061067e-06	3.39353659434383e-06	7.84566958055687e-06	1.4344370006452e-05	2.22377584730342e-05	3.05784992714122e-05	3.81723845759865e-05	4.37183700408668e-05
25	0.139325280471821	0.137024784267494	0.130683856863423	0.120911968030678	0.108580758857175	0.0946954126572126	0.0802601021751178	0.0661623242107138	0.0530936094792481	0.0415137078417841	0.0316551460815709	0.0235576847863579	0.0171189645250387	0.0121483470941949	0.00841436147381509	0.00568058767471809	0.0037288158116562	0.00237106489319428	0.00145335164243678	0.000854248461011687	0.000480741502371884	0.000263140484246006	0.000150091808085793	0.000104227405450748	9.86475023867459e-05	0.000114238923207434	0.000137721621872757	0.00016026257376236	0.000176482628130746	0.000183700300131511	0.000181297618489032	0.000170144274036805	0.000152063455971769	0.000129354976891424	0.000104403797999627	7.93967793603284e-05	5.61540748018497e-05	3.60623778808826e-05	2.00822090425718e-05	8.79457568071495e-06	2.45430377564688e-06	1.02638105125626e-06	4.19488497710475e-06	1.13485080677237e-05	2.15596760739969e-05	3.35833754291105e-05	4.59047589397402e-05	5.68593855613872e-05	6.48356393188689e-05
26	0.14187470843833	0.140160003270265	0.134757888591439	0.126146397826342	0.115030328408601	0.102246181811957	0.0886584335678743	0.0750649298395754	0.0621253796977307	0.0503205621237562	0.0399428655812569	0.031112901997056	0.0238133665339043	0.0179303995553871	0.0132940334859499	0.00971198463065496	0.00699407975965825	0.00496718998953782	0.00348224311260501	0.002415631137059	0.00166731587691908	0.00115747021338146	0.000822871272298334	0.000613691614968998	0.000490917017031401	0.000424370811243238	0.000391212778296634	0.000374757514236395	0.000363480848808529	0.000350124244910714	0.000330849632036319	0.000304432596319778	0.000271506576727643	0.000233883466040712	0.000193977366951875	0.000154350482883701	0.00011738686072187	8.50851630587771e-05	5.89496504031598e-05	3.99517201385008e-05	2.85337361500359e-05	2.4632078271129e-05	2.77058307818487e-05	3.67691083119068e-05	5.0436094484343e-05	6.69957044655336e-05	8.45348135421957e-05	0.000101123383944756	0.00011506122816679
27	0.142949719082664	0.141487596145032	0.136675713659771	0.12890407574098	0.118757123644701	0.106942108759676	0.0942081160975493	0.0812685570949621	0.068738111932752	0.0570913150097847	0.0466452810177031	0.0375645962125588	0.0298830714153675	0.0235353736943747	0.0183915500791618	0.0142887631738627	0.0110565900345408	0.00853438374479774	0.00658098640340451	0.00507825169583345	0.00393034071369372	0.00306071394990072	0.00240835492494872	0.00192423281739159	0.00156850444275443	0.00130856563625969	0.00111782132596469	0.000974939645435399	0.00086335164355908	0.000770812058465615	0.000688911747713728	0.000612503350827043	0.000539054750126697	0.000467975319291148	0.000399969461834683	0.000336465602871287	0.000279152903575946	0.000229638588970099	0.000189220881373314	0.000158759533691651	0.000138619603945443	0.00012866455972212	0.000128280833244577	0.000136425292362386	0.000151696819078598	0.000172440206667277	0.000196892267198683	0.00022337488948922	0.00025052805885171
28	0.142258334125467	0.140711372845968	0.136124280347848	0.128829172276239	0.11932475373808	0.108221484377614	0.0961776851989451	0.0838358063386	0.0717673485342298	0.0604327744962217	0.0501597063235475	0.04113946510585	0.0334392168758014	0.02702511256787	0.0217910539664587	0.0175880208222073	0.0142499878184677	0.0116139683290136	0.00953326783999663	0.00788431805400097	0.00656832394777064	0.00550935188446006	0.0046504822252598	0.00394936981024424	0.00337414094275582	0.00290012808551723	0.002507587156736	0.00218029813175146	0.00190482218266346	0.00167015791000537	0.0014675738265649	0.0012904616338055	0.00113412831911667	0.000995506940462546	0.000872807434363422	0.000765148528567659	0.000672213444919358	0.000593961634394476	0.000530412900347651	0.000481504644487487	0.000447011593190158	0.000426512151421049	0.000419386413997165	0.000424836136578418	0.000441923895125477	0.000469634216725428	0.000506961124593035	0.000553022995447262	0.000607197245212326
29	0.139923187533313	0.138006623551667	0.133318382571718	0.12614984711136	0.116935945039549	0.106212986623771	0.0945681549936316	0.082587200449184	0.0708067604965756	0.0596765988518461	0.049535194265385	0.0405999000681716	0.0329707538281228	0.0266453006982878	0.0215407363931891	0.0175193533675029	0.0144136160558019	0.0120480179072337	0.0102559502229715	0.00889090872632306	0.00783229383277272	0.00698671274745403	0.00628603083503332	0.00568347575922074	0.00514894226162892	0.00466436665578482	0.00421972206546976	0.00380989307063084	0.00343246139852648	0.00308628764497469	0.00277070340233654	0.00248511722615664	0.00222886534512239	0.0020011834664754	0.00180122336560342	0.00162807693216917	0.00148079643749688	0.0013584129831852	0.0012599582827985	0.00118449226358595	0.00113113448663794	0.00109909405998177	0.00108769205165416	0.00109637238966618	0.00112470070827632	0.00117235385341658	0.0012391041954576	0.00132480161769619	0.0014293522216709
30	0.136677440486055	0.134253133859497	0.129283008041555	0.122024226153449	0.112858335776584	0.102259159996585	0.0907532586081045	0.0788775122553177	0.067138544192616	0.0559781895688121	0.0457481658841201	0.0366956923741674	0.0289602957213915	0.0225806645959206	0.0175093675816044	0.0136326420475924	0.0107923215043709	0.00880724192242064	0.00749204145824608	0.0066720027196598	0.00619334312982654	0.00592902328121962	0.00578064101452834	0.00567727928394566	0.00557228606373144	0.00543891963569741	0.00526564216351096	0.00505164041021424	0.00480293970515532	0.00452928834533999	0.00424184306623201	0.0039515879524298	0.00366836562036899	0.00340038145781636	0.00315404776777456	0.00293405401723143	0.00274357343656832	0.00258453924842343	0.00245794290558584	0.00236412115274686	0.00230300914004683	0.00227434443567723	0.00227781280573535	0.00231313184896889	0.0023800732851087	0.00247842879396289	0.00260792751811504	0.00276811549189862	0.0029582084271361
31	0.134006076246256	0.131191328771608	0.12602840796477	0.118739176776767	0.109652919185831	0.0991824295482969	0.0877937305559966	0.0759724948955742	0.06419051386595	0.052875399720093	0.0423861676630364	0.0329965145548534	0.0248866276462881	0.0181433638571135	0.0127677717915466	0.00868828605775811	0.00577756279740793	0.00387085473626484	0.00278400886593742	0.00232954449987221	0.00232975268449737	0.00262626813821888	0.00308603250044061	0.00360394337447219	0.00410274144399893	0.00453082380864212	0.00485869898587401	0.00507474226063588	0.00518079841277215	0.00518804070109473	0.00511335406821797	0.0049763839116564	0.00479728943048012	0.00459516622991406	0.0043870555301321	0.00418743295966221	0.00400806310831989	0.00385811123235051	0.00374441590784497	0.00367184228813194	0.00364365239015566	0.0036618450020303	0.00372743263243954	0.00384063617038377	0.00400098960266408	0.00420735733937243	0.00445787549713613	0.00474983589165997	0.00507953741942895
32	0.133998688701874	0.131217692285965	0.126278990863078	0.119363648090385	0.110743929799382	0.100766113722756	0.0898280795443126	0.0783536880455103	0.0667662286785484	0.0554632263307858	0.044794658066612	0.0350461804078781	0.0264283742150721	0.0190723589263226	0.0130314939449885	0.00828834511147326	0.00476570152264817	0.00234021052027329	0.000857158597703046	0.000145042659435541	2.88122821703176e-05	0.000340973211981668	0.000930077963464053	0.00166644914798509	0.00244525311882267	0.0031872459667886	0.00383764334990321	0.00436362311850444	0.00475096591458498	0.00500028906049238	0.00512324971616295	0.00513900006719153	0.00507108313395927	0.00494487209810217	0.00478558464935713	0.00461684937270398	0.00445976371766684	0.00433236100303412	0.00424939464409533	0.00422234844702296	0.00425958960361737	0.00436659350839311	0.00454618474045637	0.0047987549860672	0.00512243517376355	0.00551321476050804	0.00596501520473453	0.00646973652209367	0.00701730480299237
33	0.138746099328191	0.136650554762933	0.132592499270755	0.126705590201204	0.119198768207311	0.110344531714909	0.100463148678554	0.0899040662611334	0.0790260034552325	0.0681772845210274	0.0576778888115775	0.0478044702357519	0.0387792684443771	0.0307634361255544	0.0238548898295931	0.0180904013000435	0.0134513209515753	0.00987209209115948	0.00725058729665941	0.00545927690042594	0.00435631167974488	0.00379574672728055	0.00363632521719976	0.00374845253593125	0.00401919855135554	0.00435534909865119	0.00468467382545806	0.00495567975271142	0.00513617768996823	0.00521100620674706	0.00517924264131013	0.00505119168365064	0.00484538866542258	0.0045857952183724	0.0042993062565529	0.00401363425943982	0.00375559268137468	0.00354976644456995	0.00341753404908991	0.0033763920987199	0.00343952767645003	0.00361558540506155	0.00390858251163346	0.00431793513172352	0.00483857088765817	0.0054611150203385	0.00617214873196778	0.00695454772823231	0.00778791521584515
34	0.149408962361919	0.148661710861891	0.146144840271192	0.141940151188374	0.136189702427189	0.129088446492514	0.120873856986437	0.111813298886157	0.102190058086143	0.0922890274241008	0.0823830368091853	0.0727207192077977	0.0635166354096335	0.0549441591366435	0.0471313749749016	0.0401599907998523	0.034067037916222	0.0288489456107776	0.0244674454482317	0.0208566904722729	0.0179309644963452	0.0155923998052292	0.013738206295058	0.0122670272740283	0.0110841621628677	0.0101055206456195	0.00926028534062459	0.0084923529263852	0.00776069248555005	0.00703880351476566	0.00631347620201783	0.00558305677349189	0.00485540567749752	0.00414571119534182	0.00347429058307717	0.00286447918597948	0.00234067830619932	0.00192660708538238	0.00164378345132525	0.00151024459942302	0.00153950821745631	0.00173977094535223	0.00211333934217825	0.00265628972995028	0.0033583554940691	0.00420304259863976	0.0051679751993122	0.00622547246106132	0.00734335439661133
35	0.165435280003501	0.166451965175222	0.165869875296346	0.163719634758001	0.160079069557569	0.155069196720852	0.148848072433278	0.14160291448245	0.133541027741084	0.124880129767206	0.115838692270836	0.106626883312148	0.0974386196119278	0.0884451273331698	0.0797902751264604	0.0715877985968836	0.0639203940758758	0.056840533636211	0.0503727520463123	0.0445170858640545	0.0392533075454489	0.0345455922535646	0.0303472780302903	0.0266054250379979	0.023264939392943	0.0202720941453952	0.0175773472387146	0.0151374180429311	0.0129166361636443	0.010887616290423	0.00903134016734879	0.00733674206279466	0.00579989915960484	0.00442292548747485	0.00321266000855425	0.00217922875168528	0.00133454958827919	0.000690837920047005	0.000259163155053997	4.80997347454483e-05	6.2512474939921e-05	0.00030251353828996	0.000762626651340207	0.00143119229226045	0.00229004460128708	0.00331448593043609	0.00447357769425568	0.00573075622985934	0.00704476975897391
36	0.184497783621146	0.1872990949111	0.188638169552796	0.188502381981323	0.186916061578493	0.183938876236676	0.179662714517888	0.174207271981783	0.167714621912228	0.160343103212761	0.152260885173769	0.143639569026922	0.134648160989674	0.125447704336903	0.11618679411978	0.106998123808864	0.0979961351281679	0.0892757671757198	0.0809122342374878	0.0729617078096737	0.0654627399491254	0.0584382431728028	0.0518978361278179	0.0458403722210719	0.0402564874363523	0.0351310302462998	0.0304452673093739	0.0261787902625217	0.0223110786786782	0.0188227002049256	0.0156961499039796	0.0129163465474331	0.0104708143791008	0.0083495854935884	0.00654486155141549	0.0050504752429594	0.00386119277497269	0.0029718994924464	0.00237671203709814	0.0020680622883417	0.00203580049617598	0.00226636698215641	0.00274208285568984	0.00344060959984174	0.00433462440256721	0.00539175218073399	0.00657478604661307	0.0078422154908751	0.00914906613669145
37	0.203292620959076	0.207550133228497	0.210457082383859	0.211972143417293	0.212083573449456	0.210809073717441	0.208194577515119	0.204312048426746	0.199256423017075	0.1931418720151	0.186097581554874	0.178263269871943	0.169784654781976	0.160809074165037	0.151481437374247	0.141940652544818	0.132316636220841	0.122727970724667	0.113280234319052	0.104064992124722	0.0951594040514305	0.086626381085014	0.0785152038268759	0.0708625071999629	0.0636935321272547	0.0570235477289473	0.0508593548806575	0.045200792440767	0.0400421797644685	0.0353736421313034	0.0311822785398356	0.0274531433814192	0.0241700244956385	0.0213160099761473	0.0188738449527885	0.0168260876289521	0.0151550813130894	0.0138427661947105	0.0128703612032557	0.0122179523310245	0.0118640290293352	0.0117850143087449	0.0119548365233999	0.0123445910188053	0.0129223374528676	0.0136530733720872	0.0144989164377786	0.0154195166846456	0.0163727067462579
38	0.218587153582044	0.223774063058279	0.227716185845887	0.230359910291761	0.231675983913875	0.231660077464765	0.230332548380528	0.227737427093943	0.223940684340642	0.219027868270601	0.213101225221798	0.206276436180379	0.198679111508591	0.190441189267484	0.181697377711591	0.172581771062235	0.16322475061931	0.153750262050102	0.144273535834445	0.134899292897146	0.125720452872902	0.116817339490511	0.108257357246084	0.100095096587816	0.0923728116938643	0.085121205751516	0.0783604533638513	0.0721013880549915	0.0663467844186915	0.0610926687797466	0.0563295988030501	0.0520438607850486	0.0482185429193704	0.0448344532061	0.0418708614783465	0.039306055892013	0.0371177148313514	0.0352831052034728	0.0337791272132629	0.0325822336109535	0.0316682577777806	0.0310121895672696	0.0305879402926672	0.0303681384459372	0.0303239955367643	0.0304252768475418	0.03064040503935	0.0309367156846408	0.0312808733600645
39	0.227730986669975	0.233214684169358	0.23755610801003	0.240701582891737	0.242617839082951	0.243292778231608	0.242735627388981	0.240976479767713	0.238065245373303	0.234070057897067	0.229075204980036	0.223178666161798	0.216489355749635	0.209124175977918	0.201204988953753	0.192855614062975	0.184198951065054	0.175354318590008	0.166435083901816	0.157546643475473	0.14878479608297	0.140234531643141	0.131969240966337	0.124050334535906	0.11652724331097	0.109437761759421	0.102808683326757	0.0966566715429057	0.0909893060360718	0.08580624178626	0.0811004218121926	0.0768592878400219	0.0730659399652887	0.0697002044471373	0.0667395780854033	0.0641600276302235	0.0619366328659891	0.0600440719215994	0.0584569565460583	0.0571500331592634	0.056098272109266	0.0552768724774422	0.0546612127908351	0.0542267790339532	0.0539491004020878	0.0538037204026037	0.0537662263823399	0.0538123546198265	0.0539181811302155
40	0.228763984263694	0.233832673794402	0.237842047368141	0.240744137755989	0.242508231627505	0.243121631097316	0.242589950858698	0.240936941050849	0.23820384305473	0.234448302100631	0.229742876143031	0.224173194223032	0.217835828903886	0.210835955869487	0.203284879109844	0.195297502136241	0.186989824393247	0.178476537645516	0.169868789937906	0.161272175201659	0.152784995241634	0.144496828283841	0.136487425107688	0.128825940645336	0.121570496375593	0.114768057382534	0.108454598015563	0.102655522004545	0.0973862968692295	0.0926532586236883	0.0884545411133767	0.0847810847339873	0.0816176815789994	0.0789440179854946	0.0767356806787207	0.0749650989013644	0.0736024016814952	0.0726161763713343	0.0719741214216144	0.0716435927191689	0.0715920484288485	0.0717874019200243	0.0721982958603172	0.0727943128293189	0.0735461388162275	0.0744256957581666	0.0754062579543142	0.0764625649147467	0.0775709401785211
41	0.221053846860286	0.225041672368422	0.228025574644902	0.229964856061862	0.230833534325931	0.230621053160526	0.229332647438186	0.226989350541534	0.223627642981233	0.219298752568481	0.214067627273303	0.208011611866484	0.201218868154637	0.193786585749276	0.185819035613077	0.1774255219382	0.168718289163276	0.159810440150697	0.150813918835822	0.14183760621519	0.132985572619358	0.124355522126131	0.116037457054326	0.108112582095633	0.10065245914929	0.0937184156600121	0.0873612015294585	0.0816208827365894	0.0765269538697676	0.0720986469915586	0.0683454107124647	0.0652675310683721	0.0628568647474897	0.061097655314579	0.0599674042091799	0.0594377702929968	0.0594754744090958	0.0600431885988875	0.0611003931060999	0.0626041878909526	0.0645100489083674	0.0667725227191701	0.0693458559780886	0.0721845588833208	0.0752439037190321	0.0784803611472726	0.0818519779145399	0.0853187001648513	0.0888426466552274
42	0.206598725387614	0.209181804553831	0.210810869732622	0.211452854500025	0.211087195864324	0.209706466314687	0.207316753716303	0.20393777728993	0.199602735057162	0.194357885414273	0.188261872659459	0.181384813089796	0.173807164472903	0.165618407079387	0.156915568867284	0.147801630713082	0.138383849706217	0.128772039434585	0.119076845904659	0.109408056323637	0.099872975525094	0.0905749014804273	0.0816117272685151	0.07307469225584	0.065047300258295	0.0576044173038329	0.0508115564743686	0.0447243523436781	0.0393882228928065	0.0348382125982678	0.0310990067459286	0.0281851039906847	0.0261011317955706	0.0248422876528991	0.0243948878983222	0.0247370054385083	0.025839177768827	0.0276651671900198	0.0301727560644237	0.0333145612005011	0.0370388529364199	0.0412903661296227	0.0460110919763909	0.0511410413186219	0.0566189717899411	0.0623830727666348	0.0683716035889244	0.0745234818841001	0.0807788200444164
43	0.190578888257666	0.192054744939347	0.19266238607209	0.192376669634528	0.19118271537954	0.189076411013311	0.186064738963253	0.182165914502607	0.177409330430286	0.171835308062193	0.165494658832049	0.158448065184875	0.150765293541801	0.142524255800318	0.133809939006311	0.124713225410449	0.11532962704263	0.105757960169314	0.0960989855303991	0.0864540400995268	0.0769236853119859	0.0676063953152062	0.0585973068926214	0.0499870503795905	0.0418606782260879	0.0342967049654501	0.0273662693223605	0.0211324261337221	0.0156495727534175	0.0109630117467167	0.00710864902085459	0.00411282414021212	0.00199226747853518	0.000754177093385067	0.000396406782391189	0.000907755697031135	0.00226834913647728	0.00445009970092704	0.00741723782265463	0.0111269007801767	0.0155297695993136	0.0205707437158382	0.0261896438791849	0.0323219344781636	0.0388994572332249	0.0458511689944323	0.0531038771827358	0.0605829671914855	0.0682131168066117
44	0.179546926333831	0.180798495109197	0.181329494024024	0.18112231877102	0.180167194275699	0.178462518991344	0.176015086881064	0.172840181350705	0.168961538082203	0.164411176469101	0.159229102096096	0.153462885355257	0.147167123780054	0.140402797937936	0.133236532695646	0.125739777311937	0.117987919085538	0.110059346170817	0.102034475661557	0.0939947631401183	0.0860217096124376	0.0781958811280181	0.0705959554566355	0.0632978090061645	0.0563736557704025	0.0498912485469201	0.0439131510187045	0.0384960876043551	0.0336903763013124	0.0295394481216201	0.0260794551902215	0.0233389681746093	0.021338762466531	0.0200916914578187	0.0196026443514413	0.0198685852259178	0.0208786695195405	0.0226144337075746	0.0250500536928446	0.0281526672962931	0.0318827561951305	0.0361945826868734	0.0410366767327046	0.0463523688291674	0.0520803643512839	0.0581553550837128	0.064508663693928	0.071068916890854	0.0777627429462218
45	0.17742498695014	0.17945331869133	0.180952888757234	0.181911664013699	0.182322976037748	0.182185710841271	0.181504420653536	0.180289355169217	0.178556411236591	0.176327001540118	0.173627844380484	0.170490678132411	0.166951905328009	0.163052172537233	0.158835893268254	0.154350721966885	0.149646987839654	0.144777097651378	0.139794916853842	0.134755138393523	0.12971264833588	0.124721897050271	0.119836284146962	0.115107564673698	0.110585283294551	0.106316242320411	0.102344008570714	0.0987084631510747	0.095445397360288	0.0925861571182939	0.0901573375555072	0.0881805287399986	0.0866721129535554	0.0856431134664211	0.0850990944037559	0.0850401110396894	0.0854607096875569	0.0863499762638351	0.087691632571412	0.0894641793557899	0.0916410852149037	0.0941910204683424	0.0970781350944073	0.100262379804727	0.103699869229575	0.10734328601926	0.11114232441842	0.115044171535293	0.118994024106192
46	0.181986777692308	0.185271158028378	0.188209100478782	0.190791218237316	0.193011393811474	0.19486686543091	0.19635826793652	0.197489627479724	0.198268310221488	0.198704926065315	0.198813189266178	0.198609738507783	0.198113919715128	0.19734753545229	0.19633456523395	0.195100861444218	0.193673825802316	0.192082071440242	0.190355075664978	0.188522828373443	0.186615480881694	0.184662999633692	0.182694828884421	0.18073956602426	0.178824652744711	0.176976084758422	0.17521814229755	0.173573143141204	0.172061219480968	0.170700119536771	0.169505034494549	0.168488451059939	0.167660029712898	0.1670265086076	0.16659163298748	0.166356109971052	0.166317588601126	0.166470665126846	0.166806913591042	0.167314941909757	0.167980473740671	0.168786456526765	0.169713196155601	0.170738518679176	0.171837959482394	0.172984980160223	0.174151213158	0.175306733942779	0.176420360106388
47	0.185248451494834	0.18942195648354	0.193373452786826	0.197094447536891	0.200578363102565	0.203820581617455	0.206818464248792	0.209571345146984	0.212080500457981	0.214349093206547	0.216382095258047	0.218186187930072	0.219769643144943	0.221142187282902	0.222314850108642	0.223299801297149	0.224110177177198	0.224759900342702	0.225263494755581	0.225635898883094	0.225892279283133	0.226047846880019	0.22611767796876	0.226116541756712	0.226058736007224	0.225957932099857	0.225827030575183	0.225678027997697	0.225521895755608	0.225368471227778	0.225226361590712	0.225102860415795	0.225003877120396	0.224933879285966	0.224895847839758	0.224891245110746	0.224919995809473	0.224980481039408	0.225069545516494	0.225182518245542	0.225313246968475	0.225454146751365	0.225596263106617	0.225729350045889	0.225841963421916	0.225921569838323	0.225954671282182	0.225926945462973	0.225823401624007
48	0.178253664189381	0.182343128877923	0.186266316704849	0.19001611516375	0.193586750115882	0.196973823903964	0.200174337869025	0.203186699082925	0.20601071134411	0.20864755071338	0.211099726085455	0.213371025496583	0.215466449054495	0.217392129541614	0.219155241882805	0.220763902783484	0.22222706193127	0.223554386214509	0.224756138444091	0.225843052072404	0.226826203386646	0.227716882615552	0.228526465331619	0.229266285458396	0.229947511107719	0.230581024378401	0.231177306149332	0.231746326799479	0.232297443687858	0.23283930613085	0.233379768524268	0.233925812175023	0.234483476332893	0.235057798847247	0.23565276681618	0.236271277545652	0.236915110092338	0.237584907624248	0.238280170795489	0.238999262293357	0.239739422674757	0.240496797562101	0.241266476213984	0.24204254142099	0.24281813060007	0.24358550787104	0.244336146795071	0.245060823337787	0.245749718489425
49	0.156660926906399	0.159656474841072	0.162494189610915	0.165169784040992	0.167680207094004	0.170023680928447	0.172199725741723	0.174209171993827	0.176054159758093	0.177738125099245	0.179265773533412	0.18064304077743	0.181877041143458	0.182976004077636	0.183949199476179	0.184806852537339	0.185560049021503	0.186220631893153	0.186801090406455	0.187314442770284	0.187774113587934	0.188193807311546	0.188587378981394	0.188968703535878	0.189351544979827	0.189749426687121	0.190175504089464	0.190642440967145	0.191162290510795	0.191746382266338	0.19240521600953	0.193148363522609	0.193984379164471	0.194920720038411	0.195963676468445	0.197118313397477	0.198388423218587	0.199776490445271	0.201283668518039	0.202909768934013	0.204653262773558	0.206511294584139	0.208479708467149	0.210553086098934	0.212724796303562	0.214987055682634	0.217330999697661	0.219746763494165	0.22222357165472
50	0.12335544021275	0.12470011721654	0.125879195402377	0.12689185953142	0.127738548445237	0.128420984764686	0.128942193839301	0.12930651150279	0.12951958030297	0.129588333992825	0.129520970191911	0.129326911252458	0.12901675349073	0.128602205069851	0.128096012943883	0.127511879392821	0.126864368792925	0.126168805375032	0.125441162823798	0.124697946662069	0.123956070445671	0.123232726863884	0.122545254898942	0.121911004243467	0.121347198207252	0.120870796364053	0.120498358194777	0.120245908975742	0.12012880913968	0.120161628303204	0.120358025107984	0.120730633964543	0.121290959718079	0.122049281175887	0.12301456434679	0.124194386145461	0.125594869209837	0.127220628369058	0.129074729183908	0.131158658862649	0.133472309733992	0.136013975336781	0.138780359064327	0.141766595181333	0.144966281914434	0.148371526204617	0.151972999602528	0.155760004686865	0.159720551292939
51	0.0872109141667758	0.0870097513681658	0.0866449855492721	0.0861187035335442	0.0854341804661835	0.084595897728538	0.083609551748775	0.0824820533640109	0.0812215174730286	0.0798372428073172	0.0783396817404888	0.0767404001511195	0.075052027450669	0.0732881969852426	0.0714634771164521	0.0695932933813762	0.0676938422235102	0.0657819968745303	0.0638752060496437	0.0619913861962601	0.0601488081057786	0.0583659787606031	0.0566615193423347	0.0550540403717937	0.0535620149865711	0.052203651386776	0.0509967654942552	0.0499586548746272	0.049105974964976	0.0484546186330602	0.0480196000666362	0.0478149439542916	0.0478535808724936	0.048147249737929	0.0487064081203057	0.0495401511393547	0.0506561395916361	0.0520605378688227	0.0537579621403597	0.0557514391807833	0.0580423761265551	0.0606305413500875	0.0635140565407499	0.0666893999851073	0.0701514209424806	0.0738933649181168	0.0779069095457837	0.0821822107053306	0.0867079584195333
52	0.0589844860202964	0.0579252111629663	0.0567263629158991	0.0553917060834185	0.0539259912051572	0.0523349605140096	0.0506253469230021	0.0488048658361095	0.0468821996361552	0.044866974763855	0.0427697313651956	0.0406018855490587	0.0383756843626402	0.0361041536580913	0.0338010390892329	0.0314807405414664	0.0291582403604322	0.0268490258048698	0.0245690062058595	0.0223344253675478	0.020161769792987	0.01806767336232	0.0160688191287229	0.0141818389298518	0.0124232115386674	0.0108091600971291	0.00935554958914413	0.00807778511517529	0.00699071172998024	0.00610851659708711	0.00544463419888093	0.00501165531974518	0.00482124049179819	0.00488403855868701	0.00520961097301168	0.00580636239767788	0.00668147813128892	0.00784086882311871	0.00928912288481945	0.0110294669444129	0.0130637346239195	0.0153923438558406	0.018014282886282	0.0209271050444502	0.024126932290227	0.0276084674841656	0.0313650152581881	0.0353885113010916	0.039669559811254
53	0.0463346362041301	0.0453443217415955	0.0442558255170418	0.0430732018833191	0.0418011957378088	0.0404452395173531	0.0390114455298875	0.0375065935370525	0.0359381135384569	0.0343140637459567	0.0326431037749576	0.0309344631189846	0.0291979050132202	0.027443685832014	0.0256825102041206	0.0239254820672589	0.0221840519201185	0.0204699605648011	0.0187951796655248	0.0171718494799029	0.0156122141469172	0.0141285549405494	0.0127331219196664	0.0114380644229267	0.0102553608720126	0.00919674835722705	0.00827365248631232	0.00749711798016736	0.00687774049792908	0.00642560016863517	0.00615019729745026	0.00606039070129485	0.00616433911178597	0.00646944606284195	0.00698230865631093	0.00770867057178199	0.00865337965658235	0.00982035039913879	0.0112125315536894	0.0128318791471016	0.0146793350596216	0.016754811331111	0.0190571803030683	0.0215842706648686	0.0243328694305376	0.0272987298303832	0.0304765850602839	0.0338601677907373	0.0374422352982324
[truncated: 71 more columns]
