# Supplementary material for: Reconstructing spruce budworm outbreak severity: a comparison of paleoecological and tree-ring signals
Source: PLoS One. 2025 Aug 12;20(8):e0329406. doi: 10.1371/journal.pone.0329406 (PMC12342301; doi:10.1371/journal.pone.0329406)
Supplement: S16 Dataset — (ZIP) [file pone.0329406.s016.zip › Lake 5 wavelet data/GSI/GSI_wavelet_power.txt]

V1	V2	V3	V4	V5	V6	V7	V8	V9	V10	V11	V12	V13	V14	V15	V16	V17	V18	V19	V20	V21	V22	V23	V24	V25	V26	V27	V28	V29	V30	V31	V32	V33	V34	V35	V36	V37	V38	V39	V40	V41	V42	V43	V44	V45	V46	V47	V48	V49	V50
1	0.0053295681751487	0.00423082323211426	0.00270078188880452	0.00145087201126602	0.000717717748023504	0.000372086234004773	0.000222314399383946	0.000152521887534491	0.000114006822670502	8.93518173475728e-05	7.21687450525347e-05	5.94651969109998e-05	4.97116717568174e-05	4.20630162111681e-05	3.59437805379199e-05	3.11692060309596e-05	2.75534205910931e-05	2.46901062966793e-05	2.22602604693209e-05	2.01208032964073e-05	1.8186397647393e-05	1.64533488822947e-05	1.50390954738326e-05	1.39563162457671e-05	1.30407242768607e-05	1.2153094350358e-05	1.12820147744203e-05	1.04384361866352e-05	9.65468683886386e-06	9.03352825270164e-06	8.58307860084086e-06	8.20558188638796e-06	7.84062525851735e-06	7.47362408483619e-06	7.09961757612613e-06	6.74171169208382e-06	6.44327658333977e-06	6.20431148445425e-06	5.9933970892714e-06	5.79369156189953e-06	5.60027232673736e-06	5.41106760911155e-06	5.23258516788945e-06	5.07406391298784e-06	4.93679821320512e-06	4.8208004315098e-06	4.71967574182397e-06	4.60718108793359e-06	4.46687005519507e-06
2	0.00746306184396729	0.00578619677487446	0.00348936950050844	0.00168331293253703	0.000701394796773007	0.000298683824131056	0.000158182064513013	0.00010597943059345	8.00347227813355e-05	6.33661388571775e-05	5.15116397817109e-05	4.25771655758732e-05	3.55985705538012e-05	3.00537165521126e-05	2.55327391594451e-05	2.20394521332042e-05	1.9535351928886e-05	1.76177278919564e-05	1.59597677160809e-05	1.44538736427069e-05	1.30296674916226e-05	1.17024475216853e-05	1.06576386545909e-05	9.94715769208024e-06	9.37116965493431e-06	8.76115632110566e-06	8.12093805304678e-06	7.46755573827814e-06	6.83776167153171e-06	6.37147908788768e-06	6.08867739661878e-06	5.8635395073643e-06	5.62514263806164e-06	5.36558302364829e-06	5.07991009855742e-06	4.79736481615165e-06	4.57645117460079e-06	4.41795060458629e-06	4.28013732862219e-06	4.1439207539874e-06	4.00661708914841e-06	3.86650055178994e-06	3.73213651637243e-06	3.61550521670031e-06	3.5182968594845e-06	3.44287126988462e-06	3.38433627895256e-06	3.30803484723713e-06	3.18953430769895e-06
3	0.0093596445922775	0.00710247429579277	0.00405603734445097	0.00174410563562663	0.000578616241230208	0.000171259693821152	6.92177596480129e-05	4.68170414575851e-05	3.79356890515706e-05	3.11935952159261e-05	2.58399680373448e-05	2.15665441694637e-05	1.80914251979379e-05	1.5252174992683e-05	1.28158339123467e-05	1.09488455100394e-05	9.77276718376882e-06	8.94871313825053e-06	8.1918884125959e-06	7.45599079829258e-06	6.68984962884101e-06	5.90687553792438e-06	5.3277576384476e-06	5.04091197129114e-06	4.84053869768836e-06	4.55635588084248e-06	4.21422920114547e-06	3.83080405570137e-06	3.43001650912425e-06	3.1659136482111e-06	3.06929878758735e-06	3.00430417461173e-06	2.90411702564248e-06	2.77379299014583e-06	2.60714458548712e-06	2.43129293457569e-06	2.31040058020727e-06	2.24526340130751e-06	2.18934839213863e-06	2.12581591793057e-06	2.05624765430589e-06	1.9790562504545e-06	1.9026968709566e-06	1.83926507718509e-06	1.78956075182663e-06	1.75863937065783e-06	1.7462362226063e-06	1.71500136670066e-06	1.6348210394426e-06
4	0.0107091287470644	0.0080192040413537	0.00441969291330451	0.00174990648315661	0.000472851740806481	7.96171183109563e-05	1.17039419846164e-05	1.0019444037405e-05	1.11698015286804e-05	1.00466593518158e-05	8.58285208575834e-06	7.28668631436196e-06	6.15961824440356e-06	5.20082330539105e-06	4.25633648465775e-06	3.52302787232926e-06	3.20180901631269e-06	3.04946354363126e-06	2.85589039817739e-06	2.63271898582933e-06	2.34375057570453e-06	1.976450506508e-06	1.72729955395317e-06	1.69727564743468e-06	1.71240931638825e-06	1.63389973812698e-06	1.50652715833043e-06	1.3401498972119e-06	1.13262980453501e-06	1.01732383194343e-06	1.02907513783792e-06	1.04852414155734e-06	1.02758331745451e-06	9.84219046188666e-07	9.09788095891703e-07	8.20618692307611e-07	7.72626236318983e-07	7.66086001094681e-07	7.58916541718278e-07	7.40580970892351e-07	7.16762815447247e-07	6.85490955121269e-07	6.52732813278332e-07	6.27766437638974e-07	6.09341045351428e-07	6.03759100834792e-07	6.16395620406459e-07	6.15571179536727e-07	5.71581380119313e-07
5	0.0114852447225046	0.00860392534136439	0.00473749705286338	0.00186576275726288	0.000494321504363978	7.5087893614135e-05	3.45057635266476e-06	1.19695638553065e-06	2.43851790505116e-06	2.16223202256557e-06	1.80110717398991e-06	1.54996581113132e-06	1.32847146108475e-06	1.14526931739146e-06	8.73786072769878e-07	6.37060972679474e-07	6.13460522704058e-07	6.58782687519499e-07	6.45846709560088e-07	6.16574609248076e-07	5.47762033484029e-07	4.01959812016352e-07	3.07107944708762e-07	3.46553437468236e-07	4.04219890806032e-07	3.92387309371125e-07	3.60479091978489e-07	3.11238846223612e-07	2.21157182624381e-07	1.78110014580367e-07	2.12034439667235e-07	2.40757463582743e-07	2.39673954464013e-07	2.3147564228257e-07	2.06109977015457e-07	1.67378762506796e-07	1.53211354533883e-07	1.636826584466e-07	1.69096791898205e-07	1.65726961971809e-07	1.60534224070714e-07	1.51075970237799e-07	1.40167455001197e-07	1.33238962422313e-07	1.27388902635711e-07	1.27733836547578e-07	1.42495549814763e-07	1.51262660795903e-07	1.3129843808135e-07
6	0.0118823804120374	0.00903361577106975	0.00514345083890784	0.00216221371305241	0.000656144032589533	0.000140698734120899	2.25242757525583e-05	3.97606370843698e-06	1.13583959185795e-06	3.83249339606996e-07	2.14561052224907e-07	1.90966067853662e-07	1.71487681045936e-07	1.72762844827933e-07	1.15339273967365e-07	4.10381369490396e-08	5.51025905230363e-08	9.22543758840981e-08	9.32723855279179e-08	9.85292409448396e-08	9.70246132919785e-08	4.95178988364228e-08	1.41624249179078e-08	4.07493114253517e-08	7.10886822323561e-08	6.44733295717548e-08	5.90306193111126e-08	5.45105797423624e-08	2.36151986028809e-08	8.02462836930878e-09	2.71954215398458e-08	3.9205371610404e-08	3.65858145084379e-08	3.68470165737387e-08	3.13615487922036e-08	1.70407793252513e-08	1.34581687462822e-08	2.09963486287228e-08	2.40296311445186e-08	2.27220048274609e-08	2.21561987576225e-08	2.00286642548369e-08	1.71288793558114e-08	1.60673958399578e-08	1.40391039227312e-08	1.37098311321464e-08	2.1867448333882e-08	2.87561114254764e-08	2.10998292346819e-08
7	0.0121270069230601	0.00944205420680775	0.00566261705826477	0.00260496144127478	0.000915719924047626	0.000246754273933005	5.22128429463741e-05	9.13845947662485e-06	1.33563595300166e-06	1.19530307775357e-07	1.46273108768357e-09	1.03788990622402e-08	1.1772729573298e-08	2.75752571524385e-08	2.52168530280113e-08	4.93709400693228e-09	7.59253346583353e-09	1.45284749188313e-08	8.30451606725582e-09	1.25053274043151e-08	2.32854266953254e-08	1.55700709322701e-08	4.95008938876179e-09	1.19769677907722e-08	1.67547296269754e-08	7.83095319677643e-09	6.84129544973001e-09	1.34089169165812e-08	8.3664480116821e-09	3.25374371639596e-09	7.41376526289011e-09	7.28943656844071e-09	3.45007324300524e-09	4.66593439478071e-09	5.31712233646819e-09	1.41929774513826e-09	2.87619056678707e-10	2.60835789138948e-09	2.76716378756214e-09	1.77173570225819e-09	1.91281332967569e-09	1.62807827056277e-09	9.7609509674036e-10	1.12865857180947e-09	6.16266758194088e-10	3.14184275720664e-10	3.64540961088964e-09	6.99351297078383e-09	4.29906295738298e-09
8	0.0123601506973071	0.00988077454908683	0.00625994130977128	0.00314072846307014	0.00124688518680211	0.000391545491875936	9.72918412624455e-05	1.9164093109946e-05	3.01043654586893e-06	3.81801741969254e-07	3.98173299352748e-08	3.412427956444e-09	1.09990868948899e-09	1.27297059164229e-08	2.26858978018822e-08	2.06352118701538e-08	1.54121091605222e-08	8.08652588353246e-09	6.51793270291148e-10	3.59553412732555e-09	1.46168833000781e-08	2.0565764703584e-08	2.00025677007529e-08	1.77264618943025e-08	1.1161113394425e-08	2.08428947543063e-09	1.40030041535442e-09	8.90331649396611e-09	1.31310932171185e-08	1.20691351673664e-08	8.92950412509617e-09	3.84904068001218e-09	1.99639566726722e-10	9.45641402891289e-10	2.72737112574139e-09	2.54059789337697e-09	1.91470079231364e-09	1.57718665667246e-09	7.01230650976429e-10	3.66403968318536e-11	1.36355877689978e-10	1.62025982251411e-10	7.08939017922507e-13	1.70503503415139e-10	3.90382540904874e-10	9.20843521935405e-10	2.70129227021152e-09	4.28026841254175e-09	3.15702907633938e-09
9	0.012636679778192	0.0103581957783498	0.00690542549742441	0.00374405135433449	0.00165002904075417	0.000589938946323446	0.000170419862653388	3.95885658185202e-05	7.44126109693226e-06	1.19257486694926e-06	1.81709306482862e-07	2.43028440812679e-08	5.59916031234629e-09	1.82935778558502e-08	3.33214838556073e-08	3.66380583272485e-08	2.83812892328847e-08	1.61524044362085e-08	8.67445278263318e-09	1.14557574912275e-08	2.18034305995839e-08	3.11916485875189e-08	3.37047770903866e-08	2.87307827556854e-08	1.88009705390401e-08	9.84887834498683e-09	8.7784582154738e-09	1.5339941212064e-08	2.14571473545475e-08	2.10445876021018e-08	1.48387281492899e-08	7.33835067450642e-09	2.87536937517848e-09	2.48519893353353e-09	3.81206011175475e-09	4.38582915501722e-09	3.71248605508426e-09	2.36385811991633e-09	1.02280416510034e-09	2.78238745703261e-10	1.37755249376041e-10	1.45212744421473e-10	1.49330458270031e-10	3.91467258419549e-10	1.0805003482236e-09	2.3861573533952e-09	4.23690469342398e-09	5.64516188987679e-09	5.40076916711829e-09
10	0.0129683666898065	0.0108729535528126	0.00758741030374677	0.00440803864960052	0.00213167561457967	0.000856716332057566	0.000284917087563061	7.77851069650003e-05	1.72989702575015e-05	3.19730645562934e-06	5.68694337947897e-07	1.3654882050498e-07	5.75154124797128e-08	5.16282209460081e-08	6.3034028237034e-08	6.6670734633621e-08	5.75436599874533e-08	4.39483631401709e-08	3.57357711875521e-08	3.7085286321479e-08	4.52808814277035e-08	5.3599623353901e-08	5.6237276663446e-08	5.1630497877377e-08	4.25725584951348e-08	3.46698897946296e-08	3.29839550578645e-08	3.71720143215849e-08	4.08709323553773e-08	3.80932823036921e-08	2.90684949969894e-08	1.88345128090529e-08	1.18585905285746e-08	9.02581997570324e-09	8.50098881183313e-09	8.05124552914312e-09	6.61861659911542e-09	4.48440797552945e-09	2.49269500494941e-09	1.21181020054844e-09	6.4599496893256e-10	5.26255752103772e-10	7.1997667153032e-10	1.36018441719312e-09	2.70209401995953e-09	4.88580408822723e-09	7.67074066278612e-09	1.03344287906722e-08	1.22841196312405e-08
11	0.0133536569831786	0.0114227384812336	0.00830138665951168	0.0051285549424361	0.00269444355665628	0.00120309992476565	0.000455098644366239	0.000144629252995083	3.7978446145378e-05	8.05470960376436e-06	1.41257958088287e-06	3.03480680132654e-07	1.63658613406141e-07	1.44972327795136e-07	1.41922688461424e-07	1.364429749091e-07	1.22765463544629e-07	1.06163277246099e-07	9.45078714462606e-08	9.10842061509337e-08	9.37993253111137e-08	9.7902123401401e-08	9.93999307354791e-08	9.70821309304701e-08	9.23781753947853e-08	8.81496379940104e-08	8.66719285840377e-08	8.69222640658385e-08	8.43389669103393e-08	7.50605248836442e-08	6.01223749653828e-08	4.43925484240257e-08	3.21157138303344e-08	2.43558824882436e-08	1.97224087747345e-08	1.62458203681348e-08	1.27200806215185e-08	9.07549774202204e-09	5.89046420736241e-09	3.65166314236487e-09	2.43931682118183e-09	2.10354693539558e-09	2.54946094169527e-09	3.86411014305321e-09	6.26931395167197e-09	9.97392231411909e-09	1.50042034770409e-08	2.11690686873834e-08	2.84252112200837e-08
12	0.013788047602032	0.0120041127945377	0.00904243736404261	0.00589862544305061	0.00333550307506327	0.00163593882830396	0.000695114492232446	0.000254403667800783	7.89086143484246e-05	1.99373107300821e-05	3.72558408359601e-06	4.12758280559505e-07	9.99582858694856e-08	2.04521000971272e-07	2.67339251670863e-07	2.72850912743435e-07	2.5072827723362e-07	2.21644687186113e-07	1.97289001636304e-07	1.81859514649705e-07	1.74339884747565e-07	1.71827240349661e-07	1.72184223373938e-07	1.74645907815992e-07	1.78706429354053e-07	1.83069875564074e-07	1.85380600252764e-07	1.82260448406114e-07	1.70345638118489e-07	1.48857419169981e-07	1.21287792918494e-07	9.36100384564695e-08	7.05533480703208e-08	5.3568785795581e-08	4.15140165548382e-08	3.24211173053823e-08	2.48378759723259e-08	1.82947756641648e-08	1.30061658628021e-08	9.27273636978271e-09	7.14138414035874e-09	6.47557255422578e-09	7.18731310032392e-09	9.39298676263642e-09	1.34565309546857e-08	1.99584989962535e-08	2.95792704208032e-08	4.28989035727404e-08	6.02127639204731e-08
13	0.0142663005894074	0.0126121484085904	0.00980338816246134	0.00670740781630401	0.00404579841209403	0.00215534702909074	0.00101551339798336	0.000422758449792779	0.00015434358647115	4.82825660095077e-05	1.21650189482023e-05	2.06618154408232e-06	1.26103508845058e-07	1.4196020953102e-07	3.60894455830853e-07	4.55316643447271e-07	4.46927779362643e-07	3.96775951632326e-07	3.43414157351829e-07	3.02723474634575e-07	2.77574486661816e-07	2.66341802069339e-07	2.67623383775167e-07	2.80470668098528e-07	3.01884910816525e-07	3.2506476014284e-07	3.40550098651108e-07	3.39597422117337e-07	3.17888422118578e-07	2.77756442567098e-07	2.2738155214776e-07	1.76893647329531e-07	1.33826837743107e-07	1.00926804637076e-07	7.7020592704487e-08	5.93486551915267e-08	4.55352365400045e-08	3.43973018240781e-08	2.57156381127799e-08	1.95803858688052e-08	1.59447240997773e-08	1.46183183260057e-08	1.5516086956874e-08	1.89128683084687e-08	2.56131961348047e-08	3.69966027164615e-08	5.47899382513191e-08	8.03923568444313e-08	1.13794371006687e-07
14	0.0147832470228506	0.0132410650346519	0.0105751786969702	0.00754028371801562	0.00480906631618017	0.00275127822573588	0.00141719270098135	0.000660005171530996	0.000278760732358948	0.000106683287313297	3.66889928368556e-05	1.12006163275748e-05	3.15027085073216e-06	1.12679502654927e-06	8.09071952361737e-07	7.88616694012233e-07	7.2876968352389e-07	6.18291995413131e-07	5.0355261348896e-07	4.14607875342468e-07	3.59803249602886e-07	3.37460858322829e-07	3.45022080504613e-07	3.80101596453081e-07	4.36005468601733e-07	4.98139075164308e-07	5.46119915807658e-07	5.61223482129543e-07	5.34558976552614e-07	4.70882901658804e-07	3.85801066787678e-07	2.98201122428291e-07	2.22501580446671e-07	1.64802854884869e-07	1.23882340139928e-07	9.4956093944723e-08	7.33268252992934e-08	5.62068753018973e-08	4.26659345486478e-08	3.26777104546588e-08	2.63038945387344e-08	2.34789473751081e-08	2.42757349581438e-08	2.93425702391104e-08	4.02790154260401e-08	5.97123485682703e-08	9.0697336906791e-08	1.35122658113003e-07	1.91377039126005e-07
15	0.0153352236620944	0.0138860575677988	0.0113488087848987	0.00838054519500307	0.005602394458776	0.00340117999647459	0.00188453321723154	0.000960065610876723	0.000454252806852801	0.000202104488639892	8.57400389397887e-05	3.52811115516772e-05	1.45178391113208e-05	6.36536525479995e-06	3.24924274473564e-06	1.98835093455518e-06	1.35489059678571e-06	9.43861311083335e-07	6.5267034956982e-07	4.59667821436701e-07	3.51401668891882e-07	3.13362133188776e-07	3.35466807903985e-07	4.10930153302657e-07	5.2734694363298e-07	6.59170680852493e-07	7.70010345904586e-07	8.2504027973762e-07	8.05824660830211e-07	7.18026735935202e-07	5.87431144895993e-07	4.47243630067782e-07	3.24387635921084e-07	2.31785725279184e-07	1.68829407419006e-07	1.27306642954402e-07	9.80757427226663e-08	7.50704226469047e-08	5.59370881633578e-08	4.06468938360924e-08	2.98750334653724e-08	2.42098376352922e-08	2.43131784224451e-08	3.16246978954093e-08	4.90434279074813e-08	8.09215510482229e-08	1.31665699873422e-07	2.02671492056028e-07	2.8851882745786e-07
16	0.0159230407705533	0.0145473247859813	0.0121205029072958	0.00921571031247338	0.0064032569003487	0.00407607353545022	0.00238783350219717	0.0012971133712889	0.000661284713572118	0.000321966724001104	0.000153044941009235	7.2677517947092e-05	3.51471049291211e-05	1.75474410642752e-05	9.12552811522534e-06	4.94745525090346e-06	2.75494325337618e-06	1.52862704967288e-06	8.18467249539998e-07	4.18513290738051e-07	2.20113601577351e-07	1.59988339908032e-07	2.04876391572565e-07	3.38025033701241e-07	5.39605372733864e-07	7.71207787944905e-07	9.763655386785e-07	1.09822645836108e-06	1.10311402662263e-06	9.94744022959569e-07	8.10537428210314e-07	6.03088212522608e-07	4.18074940504177e-07	2.80016455300899e-07	1.90721296626373e-07	1.37508403648936e-07	1.04212465567664e-07	7.89502583953799e-08	5.6475357594206e-08	3.65134494892627e-08	2.08830838898575e-08	1.15845037319386e-08	1.05918235003885e-08	2.08538954072049e-08	4.73208148391714e-08	9.65945717676746e-08	1.7414599156054e-07	2.79261747608519e-07	3.9991610496463e-07
17	0.016557276751793	0.0152375178376225	0.0129019965934657	0.0100514568260091	0.00720766284396497	0.00476225073545191	0.0029060686610612	0.00164570640067548	0.000872771312491126	0.000440461208101522	0.000216894027205753	0.000107581533994529	5.52647850038245e-05	2.96681874028385e-05	1.6415582551718e-05	9.11397920386774e-06	4.92686309451455e-06	2.5078647892e-06	1.14628475203092e-06	4.27691907696265e-07	9.70126804371245e-08	2.77718177529055e-09	6.77014305970135e-08	2.57710203302902e-07	5.4524473062019e-07	8.80753437552336e-07	1.18813455968971e-06	1.38628589273641e-06	1.42207949769947e-06	1.29327275807811e-06	1.04744683547917e-06	7.58646318966693e-07	4.95962065412104e-07	3.00500203394693e-07	1.79596405520285e-07	1.16332726530633e-07	8.5409087292937e-08	6.6143091539514e-08	4.79623332970493e-08	2.91328140525657e-08	1.24982793157261e-08	1.97651638419492e-09	1.61716810286932e-09	1.67505337219523e-08	5.52074313855444e-08	1.2624487349681e-07	2.35878338441337e-07	3.79705788700757e-07	5.37128970732574e-07
18	0.0172653131721069	0.0159913561473929	0.0137336236636494	0.010929371991882	0.00805391588876849	0.00549175764091098	0.00346326752013816	0.00202035414268766	0.00109270878855377	0.000551812968861745	0.000264786849931777	0.000125142512368314	6.15781730823148e-05	3.31406741197903e-05	1.94936391236293e-05	1.19091667196744e-05	7.12930370837774e-06	4.01727019676951e-06	2.08254361559563e-06	9.85561662383576e-07	4.43489301076856e-07	2.47377527241945e-07	2.74849317447396e-07	4.68303648449121e-07	7.89738639430824e-07	1.18010498998293e-06	1.54750009737165e-06	1.78948567702061e-06	1.83319348488186e-06	1.66683381477051e-06	1.34335385838126e-06	9.55080256447187e-07	5.94670284619508e-07	3.22888737081943e-07	1.5656505246086e-07	7.71846312153559e-08	5.04866538374434e-08	4.50115423376832e-08	4.19538843849173e-08	3.55411743320918e-08	2.80992611841452e-08	2.5034164082625e-08	3.28289170315762e-08	5.98420881345433e-08	1.17191384850586e-07	2.16554740043086e-07	3.63626898406367e-07	5.49475637086446e-07	7.45248457943698e-07
19	0.0180961512099311	0.0168711366332953	0.0146907541231692	0.0119349913878158	0.00903358494901042	0.00635800346286804	0.00415014460287165	0.00250349346293206	0.00138918768027241	0.000705257670927212	0.000326182457264793	0.000138105883723644	5.56836181416168e-05	2.41979044209523e-05	1.34960310627682e-05	9.56254849185114e-06	7.21756735800958e-06	5.20362024928997e-06	3.52082658220609e-06	2.31132109721265e-06	1.57683364978007e-06	1.2214491762118e-06	1.14372430623788e-06	1.27526073717208e-06	1.56340578022454e-06	1.93673071430762e-06	2.29104949791547e-06	2.50993146014754e-06	2.50668174521229e-06	2.26065114620944e-06	1.82555325405249e-06	1.30539287532251e-06	8.1198014618985e-07	4.25951003688042e-07	1.77937788992154e-07	5.34962054125845e-08	1.33836244723794e-08	1.60053436673115e-08	3.19551838467361e-08	4.77425665446368e-08	6.20714504083152e-08	8.03720252180238e-08	1.11596665990118e-07	1.67634087961753e-07	2.62691913575282e-07	4.09499731484628e-07	6.11544719507031e-07	8.54451270156752e-07	1.10248636019375e-06
20	0.0191165130238467	0.0179595171897717	0.0158726025627259	0.0131825615410842	0.0102732068744432	0.00749658294840497	0.0051071244884092	0.00323407426993121	0.00189125053738937	0.00101115479889764	0.000486426046550465	0.000204990272142256	7.21596964095927e-05	1.94554860823264e-05	3.81580292987382e-06	1.86607909442604e-06	3.04452144022062e-06	3.80134536040482e-06	3.67065194133165e-06	3.10298733071967e-06	2.54693567033164e-06	2.22459636880244e-06	2.18255326648486e-06	2.38308126983147e-06	2.75179629519933e-06	3.18695324708779e-06	3.56411532899118e-06	3.75851628638033e-06	3.68248278208594e-06	3.31812218459236e-06	2.72551044350873e-06	2.02046187139115e-06	1.33268415069685e-06	7.64176812050138e-07	3.6504334484603e-07	1.32921851724456e-07	3.04442062893877e-08	8.8131397617539e-09	2.66029374445933e-08	5.87108352008693e-08	9.66145859290366e-08	1.44357840310114e-07	2.14187155459842e-07	3.23018248374655e-07	4.8837736184634e-07	7.22043494938722e-07	1.02165685517008e-06	1.36367752013691e-06	1.70285545859748e-06
21	0.0203944993805669	0.0193367165226556	0.0173722283293466	0.014777699867954	0.0118904577473069	0.00903702752985778	0.00647494198662124	0.00436124098914585	0.00275028246169446	0.00161407778036875	0.00087361274244279	0.000430012886825339	0.000188222435326409	7.05778707247758e-05	2.13289027155474e-05	5.00827523029754e-06	1.78319511697731e-06	2.20332558829948e-06	2.75222652484655e-06	2.73168353378551e-06	2.43032294592838e-06	2.25046922873092e-06	2.41357783496525e-06	2.93894772474107e-06	3.70880769800625e-06	4.53754832101042e-06	5.2267351775292e-06	5.61020376606219e-06	5.59090087550597e-06	5.16255491847374e-06	4.40745983040719e-06	3.46893746152914e-06	2.50782009883952e-06	1.6590879362317e-06	1.00356877313557e-06	5.61676736389383e-07	3.06447434770893e-07	1.86612124534561e-07	1.49425133757256e-07	1.56381591506661e-07	1.89877056368882e-07	2.52473881119689e-07	3.6156203897944e-07	5.41430524152258e-07	8.13649664717323e-07	1.18654867374601e-06	1.64574378122306e-06	2.14919104585472e-06	2.63052093104033e-06
22	0.0219747755874469	0.0210497759198606	0.019239752343614	0.0167746469520989	0.013945834977772	0.011049750658472	0.0083382783100232	0.00598691241514471	0.00408477794057625	0.00264376114151874	0.00161960216856961	0.000936728092046427	0.000510258815329406	0.000261584408611609	0.000126788774752033	5.91345746470666e-05	2.76413734022715e-05	1.37445144948763e-05	7.52630083421797e-06	4.40768918787158e-06	2.67733549294469e-06	1.88801199151521e-06	1.96450686381221e-06	2.80507496082445e-06	4.17452424302651e-06	5.73893508229561e-06	7.14834087137671e-06	8.1171772291219e-06	8.47904345067479e-06	8.20689907030122e-06	7.39886169966834e-06	6.23721871899553e-06	4.93417614325369e-06	3.68022363555572e-06	2.60841388251399e-06	1.78120146928547e-06	1.19856870554537e-06	8.20127080339158e-07	5.91569566861103e-07	4.67155941903815e-07	4.23290794512025e-07	4.61830078195693e-07	6.04310802681678e-07	8.79628897722979e-07	1.30829090724114e-06	1.88682594667062e-06	2.57641668508019e-06	3.29985632258185e-06	3.94984941207171e-06
23	0.0238552913646643	0.0230870136353351	0.0214547746841523	0.019146461648229	0.0164099895717701	0.0135095227105617	0.0106843166902313	0.00811882312138647	0.00592842639851547	0.00416043528779047	0.00280633912695518	0.00181972808380724	0.00113462970334581	0.000680634716145124	0.00039317464237822	0.000218965341949991	0.000117615115468222	6.07291012341879e-05	2.97309495996978e-05	1.33075453205174e-05	5.0386041155333e-06	1.48950527389531e-06	8.47255991910898e-07	2.05810380214812e-06	4.36349247366778e-06	7.11155816629165e-06	9.72942340032394e-06	1.17648861055122e-05	1.29351383239578e-05	1.31482937175019e-05	1.24869010722232e-05	1.11593879842948e-05	9.43486561646517e-06	7.57921731887268e-06	5.80714504101901e-06	4.25803422482327e-06	2.99578852760226e-06	2.02659222429407e-06	1.32533220343e-06	8.61351903965843e-07	6.16497705398038e-07	5.91798872501688e-07	8.0249415353225e-07	1.26385976674351e-06	1.97223848901025e-06	2.88684815072206e-06	3.91830754548131e-06	4.9291164161737e-06	5.74927319504724e-06
24	0.0259754701547171	0.0253682844503656	0.0239188352595397	0.0217791266487817	0.0191582264212357	0.0162885370996701	0.0133922190974344	0.0106543874424078	0.00820714468283468	0.00612531967064769	0.00443200066711545	0.00311029435426485	0.00211740532575458	0.00139784438611181	0.000893820547123954	0.000552134262102639	0.000327826726729336	0.000185337443031325	9.80419419941653e-05	4.69278101647374e-05	1.89616734426038e-05	5.49666935418017e-06	9.10136276293273e-07	1.54968679418719e-06	4.99258892912913e-06	9.577762604865e-06	1.41450945255305e-05	1.79095687039978e-05	2.04046319186016e-05	2.14457867873499e-05	2.10861001333045e-05	1.95547337035319e-05	1.71837648160998e-05	1.43356472296963e-05	1.13440383054217e-05	8.47636954537954e-06	5.9201557192819e-06	3.78911862831742e-06	2.14140109951136e-06	1.00104560046231e-06	3.7517386325492e-07	2.62079586101693e-07	6.48806510609586e-07	1.5000048953181e-06	2.74248424675628e-06	4.25161246315006e-06	5.84626947740307e-06	7.29813601529226e-06	8.35846684636621e-06
25	0.0282213913651564	0.0277554084258327	0.0264710055286533	0.0244916353943045	0.0219938555304309	0.0191812734346133	0.0162572919058258	0.0134016801463146	0.010754512942866	0.00840891611381832	0.00641198972120422	0.0047717875733777	0.00346757599188942	0.00246073976398258	0.00170439268046877	0.00115064608095102	0.000755299899580081	0.000480277162022669	0.000294387388659856	0.000173034499264255	9.73778343597467e-05	5.33010991599999e-05	3.04022331220055e-05	2.11120508082904e-05	1.99817991582269e-05	2.31399595970891e-05	2.78965581634071e-05	3.24623987837554e-05	3.57478937114825e-05	3.72098878706841e-05	3.67232064965024e-05	3.44640120577705e-05	3.08016053424381e-05	2.62018308200856e-05	2.11477804557669e-05	1.60824193274385e-05	1.13744333861348e-05	7.30470792011352e-06	4.06780362435322e-06	1.78140794933581e-06	4.97137828446866e-07	2.0790125983735e-07	8.49705740909183e-07	2.29872630799864e-06	4.36707576779884e-06	6.80256718765117e-06	9.29835678905086e-06	1.1517299425317e-05	1.31329500678665e-05
26	0.0304466356729891	0.0300786560372012	0.0289193499191454	0.0270713043808515	0.0246857705573601	0.0219422635707903	0.0190263018397838	0.0161091049687513	0.0133322480273158	0.0107989072802782	0.00857182995809526	0.00667689965506111	0.00511040271367533	0.0038479045965497	0.00285292987472236	0.00208421402916754	0.00150094545147704	0.001065970288818	0.000747297305779814	0.000518399945698099	0.000357809785938075	0.000248395744929274	0.000176590049834899	0.000131699618784777	0.000105351910342235	9.10709429636648e-05	8.39551535472796e-05	8.04238163888831e-05	7.80038182957229e-05	7.5137460668056e-05	7.10010848306411e-05	6.53319287782676e-05	5.8265929956362e-05	5.01919246838334e-05	4.16279848987789e-05	3.3123965293312e-05	2.51914877608242e-05	1.82594698473233e-05	1.26507292852359e-05	8.57373016625371e-06	6.12340478801389e-06	5.28610011780649e-06	5.94573440973173e-06	7.89073441712076e-06	1.08237007880848e-05	1.43774308188553e-05	1.81413635871688e-05	2.17013085903476e-05	2.46924017158683e-05
27	0.0325015046964981	0.0321690717555365	0.0310750267850578	0.0293080423660749	0.0270009989292029	0.0243146994090704	0.0214194581664209	0.0184774787040478	0.015628516671088	0.0129804637240788	0.0106054200721421	0.00854080657212427	0.00679431056027968	0.00535107773257825	0.00418156156660996	0.00324873883196578	0.00251386162379987	0.00194040474611118	0.00149627408763325	0.00115460752494859	0.000893614817746403	0.000695893699237074	0.000547571267760174	0.0004374997191526	0.000356620179737337	0.0002975196624764	0.000254151426871137	0.000221665391637441	0.000196294387130893	0.000175254291502667	0.000156633175269428	0.000139260718113158	0.000122561209671081	0.000106400363256335	9.09383343017167e-05	7.64998941033764e-05	6.34690957410563e-05	5.22113630289324e-05	4.30218639399629e-05	3.60960746408267e-05	3.15169958889826e-05	2.92535852390386e-05	2.9166339961524e-05	3.10180901990659e-05	3.44902732888603e-05	3.92065561431473e-05	4.47660547227911e-05	5.07872283093845e-05	5.69608596199116e-05
28	0.0342676019146301	0.0338949653754137	0.0327900131725253	0.0310327462899987	0.0287432942666929	0.0260687063999475	0.0231675609708835	0.0201946132398079	0.0172875279691557	0.0145572227579067	0.0120826161716059	0.00990979419163404	0.008054935967592	0.00650988783797412	0.00524909255554927	0.00423665368856397	0.00343257857512168	0.00279760652192619	0.00229640132716884	0.00189919749942067	0.00158219700569545	0.00132710873035942	0.00112022170501248	0.000951335704182695	0.000812772898972901	0.000698591301148605	0.00060403489877424	0.000525196565061531	0.000458839115999344	0.000402312502437697	0.000353513458302572	0.000310850157392879	0.000273192133160522	0.000239800611674075	0.000210244397228191	0.000184311206395799	0.00016192473273195	0.000143075208669615	0.000127767404498545	0.000115986241359963	0.000107677454687154	0.000102739489440095	0.00010102302105256	0.000102335766102666	0.000106451915157156	0.000113126858142753	0.000122118272441076	0.000133213790068069	0.000146263441158005
29	0.0357093148404479	0.0352201951467148	0.0340237253109985	0.0321942680622641	0.0298428198441978	0.0271062505532869	0.0241344131739701	0.0210767950231906	0.0180703495108874	0.0152298592861911	0.0126417063453779	0.0103613606835529	0.00841435254392725	0.00680005543346443	0.0054973371556187	0.00447105384196797	0.00367844931779749	0.00307473316065169	0.00261738573824914	0.00226901819864823	0.00199885273719048	0.00178305490031242	0.00160423628236404	0.00145046027646953	0.00131404382330856	0.0011903769516618	0.00107690073697878	0.000972309690523647	0.000875986653237762	0.000787640841703575	0.000707101673909339	0.000634218209352333	0.000568821049241678	0.000510715141054486	0.000459684012308472	0.000415495907291693	0.000377908959432479	0.00034667589950639	0.000321549614466653	0.000302290191583832	0.000288672937075751	0.000280496010125635	0.000277586142845153	0.00027980142201694	0.000287030994655923	0.000299192389725241	0.000316227514651071	0.000338098058666546	0.000364780058268669
30	0.0369551098543107	0.0362996211548854	0.0349557889544972	0.0329931455136376	0.0305148544029392	0.02764902882176	0.024538041022515	0.0213270538288095	0.0181530490128674	0.0151354908140231	0.0123694772880487	0.00992185204847838	0.00783034058869825	0.00610540362592413	0.00473421656241592	0.00368602003872521	0.00291804869449364	0.00238131905015995	0.00202571261312713	0.00180398895806396	0.00167456805537365	0.00160310074513425	0.00156298086180524	0.00153503371782281	0.0015066454485285	0.00147058557660416	0.00142373447961876	0.00136587227299585	0.00129862809690056	0.00122463771467074	0.00114691770594975	0.00106843796870716	0.000991859768550058	0.000919401694041716	0.000852797516030046	0.000793315181639884	0.000741812675019296	0.000698812704632192	0.000664583341395071	0.000639215634986769	0.000622692051177207	0.000614941633148066	0.000615879417730931	0.000625429048730773	0.000643528803288325	0.00067012235538849	0.000705136470080841	0.000748448403253278	0.000799846097556358
31	0.0383873369094879	0.0375810252656346	0.0361020566546524	0.0340139858651548	0.0314111394781842	0.0284117664304673	0.0251493634303616	0.0217630561173321	0.0183879936730423	0.0151466697640568	0.0121419277689543	0.00945217080103387	0.00712901524139453	0.0051973420949552	0.00365745174453796	0.00248884359133294	0.00165503875519987	0.00110884378567749	0.000797506272024192	0.000667320557896996	0.000667380194396843	0.000752319914592517	0.000884023863890671	0.00103238444400349	0.00117526997636949	0.00129789831097106	0.00139182132733883	0.00145370901338728	0.00148408982414916	0.00148616444770073	0.00146476973919806	0.00142553331280787	0.00137422996612298	0.00131632981999009	0.00125671449678401	0.00119953068033315	0.00114814845120028	0.00110519328570115	0.00107262416011309	0.00105183474467236	0.00104375947568925	0.00104897092535525	0.00106775913657776	0.00110018738514782	0.00114612217707639	0.00120523821164869	0.00127700156144148	0.00136063644086455	0.00145508263301171
32	0.0406677246749882	0.0398237104711184	0.0383248469250372	0.0362260856711956	0.033610057606814	0.0305818557565353	0.027262233999309	0.0237798313071117	0.020263113257231	0.016832726050217	0.0135948854336643	0.0106362862916406	0.00802083853654219	0.0057883360593468	0.00395497308960725	0.0025154584740348	0.0014463592090623	0.000710238570555909	0.000260142022223379	4.40194974831137e-05	8.74433899250659e-06	0.000103483137340753	0.000282272572297948	0.000505756405466813	0.000742118311457372	0.000967308282674359	0.00116469963002318	0.00132433104598188	0.00144188704849538	0.0015175549908543	0.00155487274477495	0.00155965287318792	0.00153904052863279	0.00150073630560713	0.00145239360783524	0.00140118355615216	0.00135350908835454	0.00131484319862291	0.00128966345190079	0.00128145510817221	0.00129275755536502	0.00132523253986469	0.00137973730293621	0.00145639071879499	0.00155462553648988	0.00167322458246778	0.00181034305916212	0.0019635226743569	0.00212970606244877
33	0.0446124363710414	0.0439386347360192	0.0426338071169974	0.0407409297131709	0.0383271853255962	0.0354801931287411	0.0323029321167071	0.0289077635695215	0.0254100300323752	0.0219217317270318	0.018545754850635	0.0153710547321346	0.0124690903338339	0.00989167870917601	0.00767030395675193	0.00581678966711543	0.00432513925050344	0.00317427360047177	0.002331354654229	0.00175537650810671	0.00140072894709159	0.00122048482927682	0.00116922441900877	0.00120527784967518	0.00129233355390264	0.00140041943865855	0.00150631054832736	0.00159344982463355	0.00165148715166447	0.00167554752135917	0.00166533426095882	0.00162416074164191	0.00155798681603158	0.00147451710989251	0.00138239941691186	0.00129054441085471	0.00120757369284351	0.00114139230152942	0.00109887428222576	0.00108564549488003	0.0011059461156389	0.00116255573748299	0.00125676606005876	0.00138838934752783	0.00155579462700299	0.00175596753738998	0.00198459339693716	0.00223616605812639	0.00250412713375187
34	0.0508976395519928	0.0506430809438485	0.049785684104333	0.0483533152157314	0.0463943680168342	0.0439752550050322	0.0411768739096929	0.0380903052525138	0.0348120531729988	0.0314391692317454	0.0280645956335293	0.0247730316554527	0.021637569550907	0.0187172707916281	0.016055768657649	0.0136808977442119	0.0116052731312314	0.00982767841995701	0.00833507708972318	0.0071050377241345	0.00610836025715662	0.00531170508442933	0.00468005574125451	0.0041788840689191	0.00377592937922221	0.00344254547501667	0.0031546077153926	0.00289300394944469	0.00264375658969212	0.00239783797777819	0.00215074806069525	0.00190192346405003	0.00165404192723954	0.00141227748838814	0.00118355142155391	0.000975813142714986	0.00079737519659307	0.000656317743192498	0.000559971077266563	0.000514479747677895	0.000524448688356553	0.00059267016569641	0.000719929931838208	0.000904891347101201	0.00114405698776307	0.00143180799749508	0.00176052182379169	0.00212076871664773	0.00250158624538127
35	0.059708334338942	0.060075272867104	0.0598651869827478	0.0590891295361747	0.0577751892196624	0.0559670430834574	0.0537217362243721	0.0511068386447427	0.0481971701088295	0.0450713084915928	0.0418081038539453	0.0384834093319538	0.0351672126839623	0.031921312269955	0.0287976326702868	0.0258372229497911	0.0230699295850229	0.0205146906166747	0.0181803610492888	0.0160669540772083	0.0141671692445733	0.0124680767740046	0.0109528355914836	0.00960233883222987	0.00839670220052013	0.00731653474977134	0.00634395593067354	0.00546334504657371	0.00466182806096148	0.00392952116144109	0.00325956034425889	0.00264795180347658	0.00209327972936913	0.00159630711028982	0.00115950224102166	0.000786519773194124	0.000481661064116342	0.000249334854713656	9.35362778119133e-05	1.73599914343233e-05	2.25617882351851e-05	0.000109182149574692	0.000275244597603638	0.000516541017658358	0.000826515049884429	0.00119625290380631	0.00161458833118425	0.00206832490010701	0.00254257416012341
36	0.0705478546516655	0.0716190138701608	0.0721310462715042	0.0720791241200953	0.071472550431169	0.070334140881508	0.0686990316163283	0.0666129915591319	0.0641303463781381	0.0613116413532587	0.0582211806859984	0.0549245808759823	0.0514864661470375	0.0479684158706098	0.0444272494938836	0.0409137060527997	0.0374715455208025	0.0341370705003241	0.0309390412637648	0.0278989365436702	0.0250314977903147	0.0223454862412832	0.0198445798535957	0.0175283401955175	0.0153931866752294	0.0134333256851935	0.0116415940116835	0.0100101879499497	0.00853126094445321	0.00719738249504242	0.00600185910249487	0.00493892404003064	0.00400380685557843	0.00319269604350854	0.0025026096920094	0.0019311895588609	0.00147643435777086	0.00113638835826338	0.000908801894804148	0.000790781086173432	0.000778444893402776	0.000866608396623463	0.00104851158073131	0.00131561269300223	0.00165746409696612	0.00206168627990296	0.00251405215433219	0.00299868902345928	0.0034983996844925
37	0.0823569218494395	0.0840817045965529	0.0852593537570539	0.0858731279439326	0.0859182699387934	0.0854019507810616	0.0843427787442485	0.0827699073670148	0.080721796890599	0.0782446996076856	0.075390950779122	0.0722171523796949	0.0687823369050277	0.0651461931633844	0.0613674261299577	0.0575023095956111	0.0536034747213681	0.0497189610032445	0.0458915397956249	0.0421583055166746	0.0385505168152686	0.035093659885247	0.0318076990451341	0.0287074756574539	0.0258032152026563	0.0231011034327511	0.0206038954855248	0.0183115260800654	0.0162216939010658	0.0143303985496072	0.0126324136344804	0.0111216844631077	0.00979164324359341	0.00863543870636028	0.00764608064199312	0.00681650311433775	0.00613955313004331	0.00560791438616618	0.00521397838637717	0.00494967766434042	0.00480629797077157	0.00477428790991488	0.00484308546289373	0.00500098091609386	0.00523503475284596	0.00553106694874087	0.00587373079423309	0.00624667990683793	0.00663283164732668
38	0.0938186023592939	0.096044847541822	0.097736824605439	0.0988715231843375	0.099436387979936	0.0994295608594966	0.0988597793273555	0.0977459414458952	0.09611636215546	0.0940077591118391	0.0914640169092009	0.0885347863539267	0.0852739799858645	0.0817382262220227	0.0779853424590751	0.0740728825478451	0.0700568067363583	0.0659903130698009	0.0619228589951915	0.0578993912106414	0.0539597912467718	0.0501385344139966	0.0464645510291906	0.0429612715614723	0.0396468316966478	0.0365344093826067	0.0336326636509213	0.0309462442995098	0.0284763421966548	0.0262212518228515	0.0241769204848461	0.0223374621985838	0.0206956183397073	0.0192431516144002	0.0179711645405714	0.0168703382957995	0.0159310923408917	0.0151436695287919	0.0144981553221774	0.0139844431341494	0.0135921605418136	0.0133105730763389	0.0131284833544916	0.0130341434002982	0.0130151970625341	0.013058667462631	0.0131510014628354	0.0132781793420008	0.013425893384525
39	0.103555288954604	0.106048870910191	0.108023030891093	0.109453361321912	0.110324733577809	0.110631646218851	0.110378295028733	0.109578364185337	0.108254549085179	0.106437831915596	0.104166540491129	0.101485228693892	0.0984434227334122	0.0950942811404502	0.0914932178307765	0.0876965367464507	0.0837601236511548	0.0797382358745125	0.0756824245029658	0.0716406160948739	0.0676563728797788	0.0637683420164691	0.060009896243033	0.0564089605267349	0.0529880124290606	0.0497642380918735	0.0467498212018606	0.0439523391057941	0.0413752384606279	0.0390183623766658	0.036878501858303	0.0349499463270358	0.0332250109503556	0.031694522195955	0.0303482472649098	0.0291752576043229	0.0281642213345679	0.0273036239326671	0.0265819206909531	0.0259876281401673	0.0255093646370915	0.0251358525495864	0.0248558958441922	0.0246583473511944	0.0245320795499618	0.0244659714279406	0.0244489219075426	0.0244698976343497	0.0245180197411505
40	0.110210669811993	0.112652591209919	0.114584170380961	0.115982298353461	0.116832178494414	0.117127693396586	0.116871548027321	0.116075184392043	0.114758471178712	0.112949179889309	0.110682266466696	0.107998984056579	0.104945858019654	0.101573558406132	0.0979357076746872	0.0940876624103285	0.0900853071812726	0.085983896560239	0.0818369778768556	0.0776954226786155	0.0736065894157226	0.0696136338162124	0.0657549770801915	0.0620639356906662	0.0585685105898765	0.0552913279503399	0.0522497189842071	0.0494559223403776	0.0469173897412781	0.0446371736619603	0.042614375052939	0.0408446293064627	0.0393206097728865	0.0380325300236177	0.0369686285771828	0.0361156227849143	0.0354591218333502	0.0349839921822899	0.0346746720491732	0.0345154346158602	0.0344906023382643	0.0345847169742805	0.0347826716327776	0.0350698122400914	0.0354320163075977	0.0358557567841456	0.0363281581404062	0.0368370507355891	0.0373710280599341
41	0.112828782039386	0.114864220469702	0.116387243318485	0.117377077982822	0.117820462759478	0.117712009586463	0.117054390411367	0.115858340948482	0.114142481328807	0.11193295889891	0.109262923954332	0.106171854280276	0.102704748818873	0.0989112144222538	0.0948444723570352	0.0905603129161646	0.0861160271329405	0.0815693441914071	0.076977401744053	0.0723957740792296	0.067877580058292	0.0634726891237104	0.0592270396391788	0.055182079544144	0.0513743349703438	0.0478351082497256	0.0445903027975623	0.0416603688148862	0.0390603607263501	0.0368000948288707	0.0348843938171446	0.0333134036876388	0.0320829679872348	0.0311850444247782	0.0306081494399945	0.0303378173442701	0.0303570620195279	0.0306468307862355	0.0311864418294702	0.0319539984063949	0.0329267748605733	0.034081571160636	0.0353950341992083	0.0368439453849587	0.0384054751052262	0.0400574054151361	0.0417783228239825	0.0435477833184597	0.0453464518154273
42	0.111721123329623	0.113117959179203	0.113998898746523	0.114346060904664	0.114148325930941	0.113401677295958	0.112109407097168	0.11028217877642	0.107937944623873	0.105101719508258	0.101805216146382	0.0980863508974026	0.0939886324139605	0.0895604483922005	0.0848542680448245	0.0799257797076684	0.0748329841379703	0.069635264554932	0.0643924543196353	0.0591639223855548	0.0540076953282324	0.0489796329569702	0.044132672310552	0.0395161523405912	0.0351752288925382	0.0311503868083321	0.02747705319475	0.0241853132184189	0.0212997272818883	0.0188392461713998	0.0168172187973186	0.0152414855081691	0.0141145486687039	0.0134338112563491	0.0131918736400112	0.0133768784401553	0.0139728933991779	0.0149603224791053	0.016316335907415	0.0180153105667542	0.0200292729257351	0.0223283375927807	0.024881135503526	0.0276552266895332	0.0306174934926276	0.0337345109616047	0.0369728919792273	0.0402996054061115	0.0436822661885826
43	0.109186332385985	0.110031879233662	0.110380008595196	0.110216316120101	0.1095322766269	0.1083255341029	0.106600088915862	0.104366376948253	0.10164123790326	0.0984477726428967	0.0948150920206369	0.0907779621833119	0.0863763536634203	0.0816549036944689	0.0766623029993657	0.071450619777901	0.0660745747199612	0.0605907815764899	0.0550569681248838	0.0495311922780014	0.0440710676277731	0.0387330119185301	0.0335715308541998	0.0286385483074167	0.0239827924723584	0.0196492458442656	0.0156786651748948	0.0121071758002872	0.00896594301695728	0.00628092154105801	0.0040726825615487	0.00235631652447862	0.00114140858466457	0.000432082648550793	0.000227109115274641	0.000520070802004618	0.00129958110810266	0.00254954821878938	0.0042494790566483	0.00637481673923756	0.0088973054720305	0.0117853770757007	0.0150045536932564	0.0185178616244175	0.0222862516721102	0.026269021841199	0.030424238687023	0.0347091540577957	0.0390806143997491
44	0.108982633145462	0.10974231900301	0.110064628390961	0.109938875725316	0.109359127663863	0.108324412088718	0.106838852846522	0.10491172676449	0.102557441090742	0.0997954311778696	0.0966499798919161	0.0931499618379418	0.0893285170038157	0.0852226597954482	0.080872830634511	0.0763223982854492	0.0716171218514076	0.0668045819156049	0.0619335906009197	0.0570535903791961	0.0522140512937942	0.0474638758817627	0.0428508205190822	0.038420941191743	0.034218070848349	0.0302833345498131	0.0266547076324469	0.0233666210755426	0.0204496172446404	0.0179300581953284	0.0158298877940406	0.0141664480618167	0.012952349389397	0.0121953936173102	0.0118985484277352	0.0120599710560879	0.0126730789954196	0.0137266651279932	0.0152050545649859	0.0170883003940349	0.0193524155106932	0.0219696377284815	0.0249087254078299	0.0281352809022186	0.0316120991769297	0.035299539000452	0.039155914131261	0.0431379019162962	0.0472009666772897
45	0.1140985004879	0.115402880519935	0.116367224374977	0.116983793782409	0.117248300411285	0.117160027877882	0.116721903630819	0.115940519046052	0.114826097072343	0.113392407783628	0.111656633190718	0.109639183614763	0.107363468804295	0.104855627764655	0.102144221944663	0.0992598969760415	0.0962350185762384	0.0931032884993515	0.0898993465522216	0.0866583646871637	0.0834156390474888	0.0802061855889626	0.0770643445449585	0.0740233985632125	0.0711152088374323	0.0683698730082254	0.0658154080356273	0.0634774606700001	0.0613790475878182	0.0595403267303221	0.0579784008999569	0.0567071542425502	0.0557371218795561	0.0550753926580804	0.0547255447569819	0.0546876137219603	0.0549580923949693	0.0555299621447237	0.0563927547845658	0.0575326445690808	0.0589325696782652	0.0605723826141982	0.0624290289368678	0.0644767537409065	0.0666873352128857	0.0690303445009311	0.0714734309685769	0.0739826316895179	0.0765227037686242
46	0.123991188584448	0.126228901822721	0.128230580082195	0.129989827946273	0.131502477446399	0.132766646933853	0.133782768938283	0.134553586556227	0.135084118498745	0.135381593502794	0.135455355361349	0.135316740338479	0.134978929195255	0.134456776449508	0.133766619818541	0.132926073042617	0.131953805454634	0.130869311746955	0.129692675391443	0.128444329097614	0.127144815553035	0.125814551488258	0.124473597856166	0.123141438624047	0.121836770358702	0.120577304452962	0.119379583508888	0.118258813070495	0.117228709597821	0.116301365303894	0.115487130243942	0.114794511857316	0.114230092019948	0.113798461569454	0.113502172214212	0.11334170572804	0.113315460357341	0.113419754419849	0.113648847144409	0.113994976879057	0.1144484168696	0.114997548871901	0.115628954897903	0.116327527398568	0.117076598148091	0.117858086006596	0.11865266359841	0.119439942747783	0.120198678263712
47	0.133718472594126	0.136731046831321	0.139583367840609	0.142269305188503	0.1447841109228	0.147124451714472	0.14928842276656	0.151275543446756	0.153086734919508	0.154724280360933	0.15619176862825	0.157494022517958	0.158637012977771	0.159627760831341	0.160474227728423	0.161185198143798	0.161770154314999	0.162239146031794	0.162602657171314	0.16287147081438	0.163056534685196	0.163168828533122	0.163219234927619	0.163218414772102	0.163176688666073	0.163103925064457	0.163009436005043	0.162901881005726	0.162789179578176	0.162678432668529	0.162575853222083	0.162486705980418	0.162415256556867	0.162364729799804	0.162337277441328	0.162333955038964	0.162354708246285	0.162398368490116	0.162462658181836	0.162544205642293	0.162638569967683	0.162740276101283	0.162842860397138	0.162938926961248	0.163020215028784	0.163077677578806	0.163101571298175	0.16308155788286	0.163006816507797
48	0.136320484133099	0.13944792506803	0.142448204845412	0.14531588413629	0.148046547135845	0.15063683071114	0.153084441620997	0.155388161664734	0.157547840796118	0.159564378414207	0.161439693210235	0.163176682106055	0.164779168961949	0.166251843857489	0.167600193856493	0.168830426254709	0.169949385375673	0.170964464026177	0.171883510748104	0.172714734009047	0.173466604461433	0.174147756370674	0.174766889269298	0.175332670838571	0.175853641954323	0.176338124762331	0.176794134573196	0.177229296289857	0.177650766004824	0.178065158331053	0.178478479961559	0.178896069889751	0.179322546665587	0.179761763012479	0.180216768085937	0.180689777616857	0.181182152148758	0.181694383547963	0.182226089936914	0.182776019171587	0.183342060952482	0.183921267622832	0.184509883665755	0.185103383862337	0.185696520013907	0.186283376062938	0.186857431367766	0.187411631796645	0.187938468207079
49	0.126931431679345	0.129358515416947	0.131657717940172	0.133825565649932	0.135859586503325	0.137758340039277	0.139521437507177	0.141149551770886	0.14264441678269	0.144008816546382	0.145246563613763	0.146362467282536	0.147362291784062	0.148252704865054	0.149041217276414	0.149736113783711	0.150346376406042	0.150881600672215	0.151351905754527	0.151767839400418	0.152140278630402	0.152480327207011	0.152799210903851	0.153108171616589	0.153418361359151	0.153740737178975	0.154085958005595	0.154464284417664	0.154885482275588	0.155358731120894	0.155892538190171	0.156494658831525	0.157172024045835	0.157930675804228	0.158775710717896	0.159711232557106	0.160740314033688	0.161864968175785	0.163086129535864	0.164403645383178	0.165816276940692	0.167321710634212	0.168916579228709	0.170596492634122	0.172356078070705	0.174189029193145	0.176088163683658	0.178045488738121	0.180052273786713
50	0.105889434072638	0.107043717067342	0.108055848527538	0.108925128644775	0.109651934124656	0.110237743680622	0.110685154300286	0.110997887902817	0.111180788102684	0.111239806896639	0.111181981196017	0.111015399233844	0.110749156984568	0.110393304842118	0.109958784908029	0.109457359344324	0.108901530344315	0.108304452367411	0.107679837370096	0.107041853843603	0.106405020538393	0.105784095815628	0.105193963615679	0.104649517072806	0.104165540833099	0.103756593149231	0.103436888830526	0.103220184120222	0.103119664553763	0.103147836822829	0.103316425629905	0.103636276468128	0.104117265201466	0.104768215251775	0.105596823122741	0.106609592906971	0.107811780332667	0.109207346811223	0.110798923847951	0.112587788075978	0.114573847069287	0.116755635986071	0.119130324989105	0.121693737286866	0.124440377538754	0.127363470270981	0.130455007857606	0.133705807534695	0.137105576835604
51	0.0793142079485515	0.0791312598830152	0.078799522596591	0.0783208939566572	0.0776983525531076	0.0769359739906476	0.0760389389016845	0.0750135323662156	0.0738671345014621	0.0726082020645863	0.0712462409957809	0.0697917699154188	0.0682562746768055	0.0666521541643971	0.0649926576150966	0.063291813826415	0.0615643526988432	0.0598256196397621	0.0580914834316467	0.0563782382373221	0.0547025004787382	0.0530811013824093	0.0515309760336268	0.0500690498222057	0.0487121231944012	0.0474767556483409	0.0463791499235974	0.045435037339233	0.044659565228732	0.0440671874047892	0.0436715585621325	0.0434854334927244	0.0435205719452225	0.0437876499099897	0.0442961780528228	0.045054427955605	0.046069366751031	0.0473466006622173	0.0488903278772784	0.0507033011047171	0.0527868000686941	0.0551406141148569	0.0577630350083892	0.0606508599172328	0.0637994044859808	0.0672025258206326	0.0708526551221189	0.0747408396280459	0.0788567934482354
52	0.0568334192441733	0.0558127743912073	0.0546576461594844	0.053371662057133	0.0519593993794522	0.0504263909495877	0.0487791241423491	0.0470250329936722	0.0451724832542204	0.0432307503043171	0.0412099899082348	0.0391212018482211	0.0369761865418902	0.034787494810081	0.0325683710253242	0.0303326899329861	0.0280948874973089	0.0258698861822874	0.0236730151319761	0.0215199257658152	0.0194265033513227	0.0174087751585083	0.0154828158371551	0.0136646506892721	0.0119701575341893	0.0104149678826758	0.00901436814888107	0.00778320163469981	0.00673577202026334	0.00588574908667989	0.00524607738295264	0.00482888852835575	0.00464541781466173	0.00470592573977932	0.0050196250659256	0.00559461395183268	0.00643781566013229	0.00755492528848238	0.00895036391674122	0.0106272405031362	0.0125873218005216	0.0148310105000906	0.0173573317449423	0.0201639280903259	0.0232470629218405	0.0266016322779652	0.0302211849596369	0.0340979507477616	0.0382228764900828
53	0.0472996117769824	0.0462886728023317	0.0451775073101655	0.0439702540902	0.0426717568581183	0.0412875611879164	0.0398239066838318	0.0382877143043486	0.0366865687879212	0.0350286961685415	0.0333229364087166	0.0315787112174829	0.0298059871613586	0.0280152342162563	0.0262173799479408	0.0244237595472396	0.0226460619835081	0.0208962725754374	0.019186612311822	0.0175294742860156	0.0159373576361968	0.0144227994089265	0.0129983047855574	0.0116762761296122	0.0104689413280817	0.00938828191055627	0.00844596143705894	0.00765325464833459	0.00702097787110451	0.0065594211654448	0.00627828269201591	0.0061866057634554	0.00629271902696315	0.00660418020412289	0.00712772378951219	0.00786921308188531	0.00883359689093014	0.0100248712290914	0.0114460462620273	0.0130991187532613	0.0149850501988501	0.0171037508067775	0.0194540694336722	0.0220337895487047	0.024839631251531	0.0278672593282768	0.031111297287171	0.0345653472738953	0.0382220157263468
[truncated: 71 more columns]
