# Supplementary material for: Reconstructing spruce budworm outbreak severity: a comparison of paleoecological and tree-ring signals
Source: PLoS One. 2025 Aug 12;20(8):e0329406. doi: 10.1371/journal.pone.0329406 (PMC12342301; doi:10.1371/journal.pone.0329406)
Supplement: S16 Dataset — (ZIP) [file pone.0329406.s016.zip › Lake 5 wavelet data/GSI/GSI_wavelet_significance.txt]

V1	V2	V3	V4	V5	V6	V7	V8	V9	V10	V11	V12	V13	V14	V15	V16	V17	V18	V19	V20	V21	V22	V23	V24	V25	V26	V27	V28	V29	V30	V31	V32	V33	V34	V35	V36	V37	V38	V39	V40	V41	V42	V43	V44	V45	V46	V47	V48	V49	V50
1	6.6689767343359	5.29409902919023	3.37953301074914	1.8155001248975	0.898092079149576	0.465597653730222	0.278185681930606	0.190853158458028	0.142658621291381	0.111807405680662	0.0903059433493681	0.0744097836202454	0.0622050364074589	0.0526341473210346	0.044977046596233	0.0390025426107608	0.0344780505351627	0.0308951380392541	0.0278546317996985	0.0251774936824306	0.0227569399257119	0.0205883473654737	0.018818668703426	0.0174637691612713	0.0163180737994494	0.0152073678033897	0.014117371534504	0.0130617877065768	0.0120810691954205	0.0113038031912506	0.0107401480977184	0.0102677802203895	0.00981110396063932	0.00935186932692806	0.00888386880172452	0.00843601525424767	0.00806257847071923	0.00776355749333182	0.00749963682505522	0.00724974199830894	0.00700771331289231	0.00677095832291829	0.00654762029460525	0.00634926002861483	0.00617749719001529	0.00603234724879344	0.00590580825339671	0.00576504183389008	0.0055894683198356
2	9.19126006840571	7.12608852462226	4.29739203888025	2.07311251908827	0.863814627635495	0.367849116516918	0.19481179755621	0.130520760627669	0.0985681168086048	0.0780396402902406	0.0634400314083494	0.0524366285534343	0.0438420217953791	0.0370131630459294	0.0314452768554942	0.0271430601215244	0.0240590931524122	0.0216974108288103	0.0196555219260873	0.0178009126044402	0.0160469074254237	0.0144123472185381	0.0131255951829773	0.0122505903342147	0.0115412225229351	0.0107899502819116	0.0100014786431525	0.00919679459996856	0.00842116106268461	0.00784690285857971	0.00749861365147116	0.0072213412752463	0.00692773957783766	0.00660807454367254	0.00625624921997717	0.00590827579754174	0.00563620586503893	0.00544100180664412	0.00527127553520917	0.00510351570830812	0.00493441705707552	0.00476185416510549	0.00459637586421736	0.00445273661402554	0.00433301801719852	0.00424012635633339	0.00416803659800006	0.00407406627896068	0.00392812493478943
3	11.2016527076633	8.50026404765615	4.85427852029122	2.08735122612319	0.692489775800039	0.204964151586281	0.0828400370479111	0.0560307855750035	0.0454015544919527	0.0373325949364072	0.0309253567352628	0.0258109093255675	0.0216518757796823	0.0182538520154394	0.0153380311858903	0.0131036134699508	0.011696079151953	0.0107098486237279	0.00980407836143075	0.00892335373320874	0.00800643352105449	0.00706936761442991	0.00637627745242923	0.00603297963673698	0.00579317225936627	0.0054530613514778	0.00504360304243539	0.00458471859695187	0.00410505477403091	0.00378897562189191	0.00367334664640715	0.00359556088485991	0.00347565658321042	0.0033196843589767	0.00312023901306973	0.00290977919249018	0.00276509483452171	0.00268713844961858	0.00262021918706748	0.00254418331789308	0.00246092379656021	0.00236854087652138	0.00227715372590095	0.00220123835139637	0.00214175205517594	0.00210474524688538	0.0020899011194631	0.00205251914360073	0.00195655907042951
4	12.3202470051818	9.22564075079517	5.08460675607148	2.01316844886829	0.543989187277533	0.0915949921416947	0.0134647233767096	0.0115268037494892	0.0128502249886503	0.0115581134296494	0.00987408595068657	0.00838292053093729	0.00708629245394761	0.00598325309799716	0.00489667442298004	0.00405304433426804	0.00368350020585976	0.0035082353549193	0.00328554039794483	0.0030287943087378	0.00269635249451382	0.00227379453630811	0.00198716045527764	0.00195261964872793	0.00197003007902589	0.0018797092490782	0.00173317429914486	0.00154176666912755	0.0013030265380951	0.0011703735373652	0.00118389275024171	0.00120626772914872	0.00118217649525542	0.00113228835348279	0.00104665975435512	0.000944075398203654	0.00088886279163869	0.000881338620873867	0.00087309056330568	0.000851996525976234	0.000824595085091332	0.000788618578259885	0.00075093218859477	0.000722209785310062	0.00070101241346857	0.000694590701970047	0.000709128303121908	0.000708179830524728	0.000657572053988332
5	12.583134555011	9.42638601853392	5.19036070283651	2.04411350298574	0.541574355020884	0.0822656453238357	0.00378042153972071	0.00131137503984569	0.00267161907781894	0.00236892266002697	0.00197327740643636	0.00169812910637564	0.00145546181654858	0.00125474713605578	0.000957312446674658	0.000697958479131471	0.00067210203072532	0.000721756601609615	0.000707584056296324	0.00067551379694764	0.000600123335461063	0.000440383685547254	0.000336464801974246	0.000379680941897553	0.00044285980827712	0.000429896134630984	0.000394937768260665	0.000340990581864072	0.000242297892122136	0.000195135787979188	0.000232303094021263	0.000263771790029755	0.000262584706831968	0.000253602707075276	0.000225812304097789	0.000183378721234158	0.000167857031873061	0.00017932930166649	0.000185260979342181	0.000181569022887109	0.000175879904257328	0.000165517523349431	0.000153566248619638	0.000145975452211733	0.000139566177422365	0.000139944084026053	0.000156116889115659	0.000165722059906511	0.000143849430565737
6	12.2978394891229	9.34946979533505	5.32328798133783	2.23781399536421	0.679085647380675	0.145618166439843	0.0233118212183385	0.00411508398059277	0.00117555342462435	0.000396649383319232	0.000222063028566747	0.000197643062155641	0.000177483627247649	0.000178803376234768	0.000119372030591252	4.24730065552073e-05	5.70292138602699e-05	9.54799852765623e-05	9.65335889118569e-05	0.000101974246582549	0.000100417010681648	5.12492573552049e-05	1.46576041481338e-05	4.21740824501452e-05	7.3574248027031e-05	6.67275942116389e-05	6.10945834132829e-05	5.64165038388686e-05	2.44408874191389e-05	8.30520385844977e-06	2.81462903339847e-05	4.05761598650494e-05	3.78650117907178e-05	3.81353466025913e-05	3.24580832966855e-05	1.76365981936755e-05	1.39287241546014e-05	2.17304711968419e-05	2.48698103032242e-05	2.35164637513298e-05	2.29308746700549e-05	2.07289524191629e-05	1.77277785798645e-05	1.66291810391652e-05	1.4529971321063e-05	1.41891857388537e-05	2.2632028290757e-05	2.97615486442084e-05	2.18375699294354e-05
7	11.7737325714674	9.1669957691589	5.49765818735223	2.52907576973776	0.889043897187829	0.239566024047482	0.0506918197991356	0.00887224511997082	0.00129672726528884	0.000116048245610889	1.4201199652661e-06	1.00765492029779e-05	1.14297757485933e-05	2.67719566222799e-05	2.44822556571019e-05	4.79327049836852e-06	7.37135380014139e-06	1.41052429054297e-05	8.06259548886704e-06	1.21410321203886e-05	2.2607094105137e-05	1.5116495969565e-05	4.8058873090371e-06	1.16280642602327e-05	1.62666441263539e-05	7.60282807649767e-06	6.64200025435397e-06	1.30182989793341e-05	8.12272328098691e-06	3.15895823396393e-06	7.19779333076165e-06	7.07708648127323e-06	3.34956844445082e-06	4.53001009306731e-06	5.16222814388854e-06	1.37795188842259e-06	2.79240366339158e-07	2.53237327716037e-06	2.68655296586441e-06	1.72012290238267e-06	1.85709076820224e-06	1.58065038509816e-06	9.47660268214114e-07	1.0957793850773e-06	5.98314163560436e-07	3.05031708480449e-07	3.53921442812544e-06	6.78978349525998e-06	4.17382606353426e-06
8	11.1885028183463	8.94415259143952	5.66654668719515	2.8430113937346	1.12868999483389	0.354429969880476	0.088069317828312	0.0173474834589514	0.0027250701551111	0.000345609853041939	3.60429511831847e-05	3.08895585038422e-06	9.95645746855845e-07	1.15230270253621e-05	2.05354479657255e-05	1.86791513971339e-05	1.39511589301846e-05	7.31998499486298e-06	5.90008246681045e-07	3.25470495483577e-06	1.32313144073553e-05	1.86162872915157e-05	1.81064770628399e-05	1.60461287018873e-05	1.01031250935001e-05	1.88671475301558e-06	1.26756263150884e-06	8.05935009409488e-06	1.1886365875758e-05	1.092507333786e-05	8.08305533781561e-06	3.48418102261717e-06	1.80715260653093e-07	8.56001820730168e-07	2.4688371747508e-06	2.29976861823585e-06	1.73320178173543e-06	1.42768140821152e-06	6.34759341281327e-07	3.31671670724724e-08	1.23430381974614e-07	1.46667156692531e-07	6.41737013917618e-10	1.54341073601459e-07	3.53377257778821e-07	8.33554589482059e-07	2.44523039553421e-06	3.87453165983128e-06	2.85776683337041e-06
9	10.6085886224126	8.69578400432066	5.79715713706057	3.14315954004528	1.38521190816308	0.495258224766097	0.143068768672757	0.0332349015953364	0.0062469951913755	0.00100117565586546	0.000152546342486839	2.0402422134471e-05	4.70053759589055e-06	1.53575975106777e-05	2.79736387023553e-05	3.07579281536047e-05	2.38263078063422e-05	1.35600661672449e-05	7.28226897498106e-06	9.61719539592084e-06	1.83041455388848e-05	2.61856258232405e-05	2.82954162832468e-05	2.41197102723911e-05	1.57835575207804e-05	8.26820815183326e-06	7.36958232555011e-06	1.28779971216509e-05	1.80134381253944e-05	1.76670910807052e-05	1.24572249498083e-05	6.16060111036392e-06	2.41389442275766e-06	2.08634337448471e-06	3.200253408281e-06	3.6819368766515e-06	3.11666023165362e-06	1.9844768401285e-06	8.58651862617049e-07	2.33583539647493e-07	1.15646577808382e-07	1.21907201522785e-07	1.253640535639e-07	3.28639735801779e-07	9.07088246428427e-07	2.00319721594911e-06	3.55691366038044e-06	4.73915626951123e-06	4.53398672311419e-06
10	10.0499426938693	8.4260850061219	5.8799261750877	3.41604589694921	1.65195959374619	0.663919385380129	0.220798846223529	0.0602802100012499	0.0134059796356232	0.00247777900042498	0.000440714366227533	0.000105819634331374	4.45720431308991e-05	4.00097155104077e-05	4.88487399144776e-05	5.16670355221161e-05	4.45939337699307e-05	3.40581463813209e-05	2.76937305326523e-05	2.87395484127972e-05	3.50907924152091e-05	4.15374700611371e-05	4.35815412415162e-05	4.00114800371459e-05	3.29919552277781e-05	2.68677169587338e-05	2.55611879335011e-05	2.88067589915745e-05	3.16732660204167e-05	2.9520703210406e-05	2.2526869875325e-05	1.45959609969013e-05	9.18991250732549e-06	6.9946336104375e-06	6.58791137262498e-06	6.23937910745237e-06	5.12915150572402e-06	3.47522893576307e-06	1.93173454701331e-06	9.39102306609732e-07	5.00619127573188e-07	4.07826234210295e-07	5.57951857999973e-07	1.05408612918307e-06	2.09401004024551e-06	3.78629416291504e-06	5.94450372390604e-06	8.00875080142249e-06	9.51967979403612e-06
11	9.51389123447914	8.13819702327626	5.91437161171943	3.6538690467975	1.91967211437007	0.857155597365501	0.324237698251007	0.103041959521089	0.0270579666930792	0.00573862509663537	0.00100640060692699	0.000216216590420504	0.000116599538949747	0.000103286385174459	0.000101113651745565	9.72095976876707e-05	8.7464974499892e-05	7.56366495026464e-05	6.73326872836776e-05	6.48934768648364e-05	6.68278794341956e-05	6.97509419957989e-05	7.08180636153354e-05	6.91667335507748e-05	6.5815372841517e-05	6.28027265707182e-05	6.17499238350813e-05	6.19282768172632e-05	6.00877916082513e-05	5.34773111699267e-05	4.28345386510798e-05	3.16277314790662e-05	2.28810286713483e-05	1.73524913216506e-05	1.40513457999651e-05	1.1574430000113e-05	9.06249603980217e-06	6.46589159247719e-06	4.19669577105603e-06	2.60164882213008e-06	1.73790557540855e-06	1.49868435104972e-06	1.81637840004394e-06	2.75300793373421e-06	4.46660949327548e-06	7.10597944796742e-06	1.06898327641918e-05	1.50820271391339e-05	2.02517084425364e-05
12	8.99874045931024	7.83445913447604	5.90152785276116	3.84972557107168	2.17690911288282	1.06769205823207	0.453665021013065	0.166036022250056	0.051499542286221	0.0130120441918252	0.00243149466808316	0.000269385829407692	6.52375664241595e-05	0.000133480203966483	0.000174478404035809	0.000178075578118995	0.000163637286275601	0.000144655941997103	0.000128760254710746	0.000118690232266651	0.000113782561522212	0.000112142689405731	0.000112375673630661	0.000113982286838429	0.000116632377736365	0.000119480171788538	0.000120988261428682	0.000118951900845078	0.000111175724805154	9.71514836049736e-05	7.91582246347367e-05	6.10943960138108e-05	4.6046495206952e-05	3.49615561251598e-05	2.70940361669075e-05	2.11595744700642e-05	1.62103878581445e-05	1.19400471128966e-05	8.48844697583205e-06	6.05183201768057e-06	4.66080943830305e-06	4.22626889773158e-06	4.69078487806232e-06	6.13031318533052e-06	8.78237681207636e-06	1.30258726694721e-05	1.93048490384768e-05	2.79978797856177e-05	3.92977345667274e-05
13	8.50236481469801	7.51653073583547	5.84257860367994	3.99745034515233	2.4111965012072	1.28453390062533	0.605221047303529	0.251953654425537	0.0919849873316818	0.0287752236699244	0.00725005255757242	0.00123139346119117	7.51545945562274e-05	8.46047987731232e-05	0.000215084233214189	0.000271357538314232	0.000266357981324567	0.000236468723572376	0.000204666404583211	0.0001804157569221	0.00016542757767235	0.000158733173495517	0.000159496964720475	0.000167153630687297	0.000179915993479097	0.000193730614451573	0.000202959495930079	0.000202391724110765	0.000189453693217965	0.000165536018923619	0.000135513821286506	0.000105424269842941	7.97575089181938e-05	6.01498971109102e-05	4.59023818623337e-05	3.53703410731962e-05	2.71378827720864e-05	2.04999471949117e-05	1.53258888180127e-05	1.16694291435825e-05	9.50266400994465e-06	8.71215874123461e-06	9.24720679878788e-06	1.1271605069806e-05	1.52648359148003e-05	2.20490666959141e-05	3.26534577249393e-05	4.79118704895542e-05	6.78186506792321e-05
14	8.02304320060118	7.18608277537236	5.73927469443778	4.09220125463098	2.6099372316265	1.49315126966578	0.769127259118041	0.358192621392881	0.151286750122626	0.0578982832102934	0.0199115508292358	0.00607870710207231	0.00170968929153056	0.000611525002744908	0.000439092928377602	0.000427991617470475	0.000395511936258856	0.00033555438680811	0.000273283965664163	0.000225012603120303	0.000195269483816283	0.000183144003523113	0.000187247568329953	0.000206285636994822	0.000236625330340691	0.000270345974316277	0.000296385744651423	0.000304582628928356	0.000290111486030203	0.000255553726227631	0.000209378807030088	0.000161837279997544	0.000120754242242341	8.94404606971623e-05	6.72324128249977e-05	5.15337965131257e-05	3.97953363175098e-05	3.05041367448495e-05	2.31553078663105e-05	1.7734580384757e-05	1.42754350179038e-05	1.27423027433665e-05	1.31747287990575e-05	1.59245602999917e-05	2.18598985961128e-05	3.24065985931289e-05	4.92225186427513e-05	7.33326664801711e-05	0.00010386258513693
15	7.56021983623817	6.84578524477025	5.59492911116414	4.13158395455052	2.76196387160385	1.67677166258244	0.929069293340701	0.473309502057111	0.223945288096723	0.0996369141837091	0.0422695852004219	0.017393483477964	0.00715725167413251	0.00313810621381361	0.00160186704757513	0.000980251120430922	0.00066795705047793	0.000465320830262702	0.00032176454886269	0.000226614874245109	0.000173239981768924	0.000154486603355881	0.000165384142507435	0.000202587348235835	0.000259980480994767	0.000324969192928421	0.0003796128194469	0.000406742413805523	0.000397269170608655	0.000353985053728605	0.000289601814223572	0.000220489784705743	0.000159922143540882	0.000114269675918976	8.32323977161466e-05	6.27617978424262e-05	4.83510506220049e-05	3.70094959757763e-05	2.75768187561123e-05	2.00387982485496e-05	1.47283029964195e-05	1.19353782348059e-05	1.19863249367348e-05	1.55908823772095e-05	2.41782646717928e-05	3.98940849442023e-05	6.49107999902025e-05	9.9916445188169e-05	0.000142238927226523
16	7.11548229794036	6.50072015066766	5.41625341049735	4.1181973051666	2.86140453824966	1.82146296706313	1.0670441192824	0.579637229146349	0.295506350898921	0.143876320997204	0.0683907417077281	0.0324771882370056	0.0157060831879238	0.00784137326947652	0.00407789785248327	0.00221085474595769	0.0012310933717811	0.000683093064247814	0.000365746047470769	0.000187019800715858	9.83615163792056e-05	7.14935179088226e-05	9.15525092541619e-05	0.000151052250523019	0.000241131862493365	0.000344627351159198	0.000436305590552378	0.000490761220560918	0.000492945313784454	0.000444518329654746	0.000362202471585342	0.000269500252001929	0.00018682391643883	0.000125130128066382	8.52270636959522e-05	6.14479750495572e-05	4.65691173348457e-05	3.5280269273004e-05	2.52369765939788e-05	1.63166575543824e-05	9.33196214754907e-06	5.1767330387969e-06	4.73313694952652e-06	9.31891877633557e-06	2.1146113054921e-05	4.3164931585246e-05	7.78201059748483e-05	0.000124792874064295	0.000178709331122198
17	6.69375808561667	6.16020736739023	5.21600534391972	4.06359218426663	2.91390620350444	1.92527761926267	1.17486232119839	0.665324418454244	0.352843050065532	0.178069184765591	0.0876856846747611	0.0434929471696449	0.0223423880034594	0.0119942229806502	0.00663647410639382	0.00368458973674071	0.00199182692721869	0.00101387688700215	0.000463418770027817	0.000172906825694308	3.92201823897778e-05	1.12275606926515e-06	2.73702617441302e-05	0.000104186804567237	0.000220430954856967	0.000356070055023523	0.000480337765379343	0.000560446173763196	0.000574916773984873	0.000522842923450903	0.000423460683139396	0.000306704720095756	0.000200507011828012	0.000121485899907113	7.26070421857819e-05	4.70308699014728e-05	3.45290941996441e-05	2.67402581014635e-05	1.93901606601701e-05	1.17777828168519e-05	5.0527909559087e-06	7.99063923759434e-07	6.53786986027801e-07	6.77188780622218e-06	2.23192011441796e-05	5.10381420450326e-05	9.53606416582092e-05	0.000153507048977478	0.000217149924154694
18	6.30410818463429	5.83894645682119	5.01457740613541	3.99065703240461	2.94073768408487	2.00521322416708	1.26454776126235	0.737694761734971	0.398982303342895	0.20148424871949	0.0966819965093484	0.0456934622964915	0.0224841253126065	0.0121007011503501	0.0071177399866754	0.00434841086525811	0.00260313273270578	0.00146683154107257	0.000760402091816342	0.000359859521826206	0.00016193187490124	9.03253059261034e-05	0.00010035611948589	0.000170992372605886	0.000288358384868513	0.000430893401812027	0.000565040896293946	0.000653397432779658	0.0006693565263984	0.000608613385078706	0.000490500691708444	0.0003487298030237	0.000217132800955221	0.000117896820629528	5.71668187427243e-05	2.81825334138047e-05	1.84342632246957e-05	1.64351280295586e-05	1.53186810625273e-05	1.29771991834141e-05	1.02599229244985e-05	9.14075969057534e-06	1.19868688443943e-05	2.18502261635226e-05	4.27902558755063e-05	7.90709381010537e-05	0.000132771603013849	0.00020063081546705	0.000272113622062706
19	5.9587339953488	5.55535893963026	4.83739857141546	3.92997594304719	2.97459548779625	2.09357508882584	1.36656725752674	0.824354937779257	0.457434277616786	0.232228544649219	0.107405960209013	0.0454757597212243	0.018335604325763	0.00796793052934921	0.00444399796194599	0.00314877357729494	0.00237661387114677	0.00171345765840601	0.00115934426076223	0.000761076067300413	0.000519222688015451	0.000402201034101093	0.000376607645781952	0.000419920203990703	0.000514801134400129	0.000637730256191031	0.000754400997752699	0.000826474853358258	0.000825404781239869	0.000744391372522894	0.000601121537339522	0.000429842169930675	0.00026737031783833	0.000140257930903891	5.85916828404303e-05	1.76153290341203e-05	4.40698451286057e-06	5.27026903739125e-06	1.05222617840787e-05	1.57207602320766e-05	2.04390014980453e-05	2.64650484727848e-05	3.6746755687915e-05	5.51988611903732e-05	8.64996770620058e-05	0.000134840825696933	0.000201370571428623	0.000281355287750792	0.000363028738966858
20	5.66918699665064	5.32606868163502	4.70717394638651	3.90941624019167	3.04661894948329	2.22318424481467	1.51456720709724	0.959096032546585	0.560868655313942	0.299867744204215	0.1442543530034	0.0607918496338257	0.0213996565198481	0.0057697127386074	0.00113161329813847	0.000553403820228349	0.000902882305909665	0.0011273257659544	0.00108856736733677	0.000920220931722404	0.000755318428917344	0.000659725588609113	0.00064725729961413	0.000706725820239143	0.000816071830396835	0.000945121837062316	0.00105697290360825	0.00111462438944105	0.00109207591769216	0.000984021255274088	0.000808276506615015	0.000599187527256174	0.000395220386079214	0.00022662403130803	0.000108257137754851	3.94192618929506e-05	9.0285240934812e-06	2.61362191288096e-06	7.88935863174752e-06	1.74112665352759e-05	2.86519907449871e-05	4.28107150153261e-05	6.35192744130587e-05	9.57941885678675e-05	0.000144833034444307	0.000214128988242601	0.000302982230658074	0.00040441176982126	0.000504998270919696
21	5.44078813845673	5.15859575319668	4.63451502628862	3.94235389920137	3.17210343167395	2.41087321016607	1.72736711505517	1.16347980893839	0.733712748509587	0.43059920609499	0.233059991225696	0.114717648634816	0.0502134607182939	0.0188285691505029	0.00569006567582746	0.0013360938142514	0.000475715861417454	0.000587797106576724	0.00073423138030049	0.000728750977962207	0.000648354833824746	0.000600373956583027	0.000643887619434961	0.000784044345582321	0.000989425460002075	0.00121051459130945	0.00139437395476608	0.00149667464423282	0.0014915250724774	0.00137725212276246	0.00117580994357987	0.000925433541738221	0.000669029309939855	0.000442606890988819	0.000267729301666724	0.000149842566270901	8.17531990881173e-05	4.9783866458978e-05	3.98632239097007e-05	4.17190484681942e-05	5.06548759437202e-05	6.73542837229455e-05	9.64565207651048e-05	0.000144441337766445	0.000217063207193579	0.000316544173473083	0.000439046974222344	0.000573355243066464	0.000701763098593331
22	5.26818798342892	5.04643044537981	4.61249907638086	4.02151972599859	3.34334609955018	2.6490447380087	1.99900187469691	1.43529019979272	0.979276351464189	0.633809916346158	0.388280128206085	0.224569286663311	0.122328410074533	0.0627117138291627	0.0303960828598359	0.0141768025944629	0.00662668661274083	0.00329508193664264	0.00180434004691944	0.00105669043680698	0.000641858963037432	0.000452628152978819	0.000470966878005854	0.000672482963133169	0.00100079194739117	0.00137584061861817	0.00171372869452888	0.00194599555147453	0.00203274862307736	0.00196750528310619	0.00177378804812513	0.00149529812373605	0.00118290934815552	0.000882289325595716	0.000625335836399588	0.000427021615725446	0.000287342422530817	0.000196615597385009	0.000141821684189586	0.000111995014908411	0.000101478873732763	0.000110718203180489	0.000144876242138397	0.000210880442005889	0.000313646999894477	0.000452343813001228	0.000617664893397084	0.000791100839983022	0.000946928860603102
23	5.13468061079898	4.96931433208991	4.61798658820649	4.12113873973433	3.53213272433099	2.90782800606743	2.2997226447726	1.74751852855754	1.27605132193424	0.895503897988219	0.604044397623566	0.39168343685342	0.244220917244216	0.146501747834603	0.0846280257916975	0.0471307215896338	0.0253158112261044	0.0130715040890393	0.00639937396347781	0.00286435381945506	0.00108452344857306	0.000320605342128913	0.00018236578407473	0.000442992102940946	0.000939210502919989	0.00153071196116748	0.00209418870321982	0.00253230747219935	0.00278419588068458	0.00283007605249164	0.00268771602259622	0.00240197833828251	0.00203078724991458	0.00163137224431025	0.00124994637836977	0.000916511370165198	0.00064482202424568	0.000436209461498865	0.000285268264545268	0.000185399828187361	0.00013269671563091	0.000127380468746996	0.000172731118955234	0.000272036762824009	0.000424510209269244	0.000621373388370772	0.000843387635614123	0.00106095700545447	0.00123748987801184
24	5.0157347126408	4.89849015859826	4.61860869438098	4.20544155284354	3.69935869192242	3.14523588841053	2.58597121846876	2.05730947769214	1.58475901426115	1.18276890909364	0.855797391157568	0.600582444371423	0.408860487600803	0.269916831862151	0.172592323387343	0.10661439303972	0.0633017182439388	0.0357877428599879	0.0189314137078497	0.00906152785799517	0.00366140528465299	0.00106137964469774	0.000175742809929806	0.000299236849266969	0.000964044209734223	0.00184941855067561	0.0027313477370266	0.00345824906737074	0.00394003342396491	0.00414107527557765	0.0040716215630703	0.00377592228548905	0.00331809992922556	0.00276814252099698	0.00219047764568364	0.00163674500260049	0.00114315276561217	0.000731660051624292	0.000413493952738168	0.000193296950440889	7.24442159466179e-05	5.06062708260963e-05	0.000125281325714941	0.000289643520512442	0.000529560133210064	0.000820965321863305	0.00112888569802991	0.00140923393999965	0.00161397857501967
25	4.88522062441421	4.80455736311874	4.58222277152574	4.23958694331463	3.80721259478031	3.32034488919615	2.8141935557975	2.31987726634242	1.86164345174296	1.45561251380799	1.1099376364637	0.82601296184034	0.600249418362011	0.425962578909768	0.295036278225701	0.199180823274486	0.130745029516944	0.0831376407700821	0.0509594769457109	0.0299528713380372	0.016856440514211	0.009226604937766	0.00526273188852208	0.00365456914217488	0.00345891866554793	0.00400560717964392	0.00482899087173662	0.00561935370245988	0.00618808425775621	0.00644116051210855	0.00635691428002496	0.00596583989521339	0.00533186460359028	0.00453562769685877	0.00366075406794613	0.00278392250659484	0.00196895382832104	0.00126447024970991	0.000704150901159764	0.000308367888102619	8.60562805455311e-05	3.59884283966625e-05	0.000147087007740438	0.000397917488348338	0.000755955946083179	0.00117754794914566	0.00160957777635006	0.00199368443469374	0.00227335915868966
26	4.72181667253456	4.66474854855271	4.48495755241111	4.1983533992284	3.82839287217254	3.40291607501387	2.95069413279927	2.49828063888648	2.06763176378119	1.67474859911727	1.3293622994994	1.03548702230103	0.792546834926837	0.596752307002167	0.442446646411801	0.323230344979773	0.232774134175903	0.165316008514946	0.115894607064967	0.0803960586295538	0.0554909327580415	0.0385224555642518	0.0273864689179392	0.0204246361543352	0.0163385016354582	0.0141237377255041	0.0130201854819851	0.0124725280379921	0.0120972226194718	0.0116526935299156	0.0110112036588261	0.0101320025590788	0.00903617209019767	0.00778401493498924	0.00645587628302231	0.00513703035245935	0.00390682202764809	0.00283176998873546	0.00196193842565475	0.00132965699329284	0.000949648267587501	0.000819794867880558	0.000922094255925961	0.00122373459351889	0.00167859370042137	0.00222972394315836	0.0028134534786843	0.0033655475704538	0.00382942126542882
27	4.51336186905175	4.46719815528638	4.31527223988966	4.06989775109853	3.7495272951625	3.37649097157578	2.97443969584859	2.56589805911511	2.17027340339502	1.8025482377491	1.47273484738199	1.18602972611682	0.943500385462646	0.743084064017282	0.580677747201753	0.451140158082648	0.349090520666058	0.269456718186	0.207781961968725	0.160336009839712	0.124092932979525	0.0966361439686942	0.076039165065591	0.0607539425815246	0.0495225047575813	0.0413154379298265	0.0352930539590949	0.0307818402762332	0.0272586641836589	0.0243369051384579	0.0217510606752219	0.0193386128075607	0.0170196147999854	0.0147754187647238	0.0126282648851231	0.0106232529311136	0.0088137149112282	0.00725039585786907	0.00597428463867651	0.00501252629463357	0.00437664682914577	0.00406233549442891	0.00405022007046726	0.00430736567006869	0.00478953469289342	0.0054444671766961	0.00621649386083651	0.00705263161896314	0.00790994060852261
28	4.25892650986349	4.21261362110734	4.07528535866466	3.85688459255496	3.57234154400988	3.23993213885166	2.87936517511747	2.50987430920103	2.14856911613678	1.80923491722856	1.50168005482134	1.23163229499356	1.00110245278017	0.809077155689411	0.652380037950993	0.526549735002978	0.426615784997017	0.3476986983239	0.285406738234272	0.236040520077825	0.196642320877029	0.164938841278705	0.139226022535451	0.118236136290399	0.101014948596576	0.0868239633293856	0.0750720826534994	0.0652737118693689	0.057026519677691	0.0500011464516841	0.0439361891418365	0.0386338086690144	0.0339535057370548	0.029803462310684	0.0261300875134519	0.0229069978383536	0.0201247095887453	0.0177820088089422	0.0158794883712883	0.0144152742096749	0.0133826220878898	0.0127689103041509	0.0125555801523291	0.0127187338129943	0.013230306708302	0.0140598976351491	0.0151773896852695	0.0165563888425488	0.0181782562002314
29	3.97043134158663	3.91604731964552	3.78301476620066	3.57960189113087	3.31815011741739	3.0138776739498	2.68344634739932	2.34347726676303	2.00919794658688	1.69337078877118	1.40560039611764	1.15205434165496	0.935571270656979	0.7560815248959	0.611235467145228	0.497125536667068	0.408997779013055	0.341872056706033	0.291020715872014	0.252286581548715	0.222247544944992	0.19825351148858	0.178371106902166	0.161273129074375	0.146105317438715	0.132355100575239	0.119737957924501	0.1081087353883	0.0973988125610076	0.0875758579459299	0.0786209049465705	0.0705171708577613	0.0632458206424389	0.0567851668878488	0.0511111405483623	0.0461979732734413	0.0420187725107942	0.0385460450003875	0.0357523148472003	0.0336109067418785	0.0320968375325751	0.031187665032748	0.030864124009855	0.0311104354804986	0.0319142739725098	0.0332664697330944	0.0351605635911134	0.0375922958661397	0.0405590021149103
30	3.67464177341975	3.60946306967868	3.47583873573729	3.28068273153265	3.0342531558131	2.7492889806976	2.43994703126835	2.12066161384103	1.80505354957936	1.50500179882249	1.22996246357332	0.986582157400247	0.778612125380502	0.607092531881413	0.470748159408866	0.366520442378877	0.290156995120081	0.236787131524039	0.201427305140914	0.179380150951346	0.166511146982628	0.159404774828007	0.155415442911346	0.152636510765548	0.149813715199923	0.146228091662616	0.141569439617154	0.135815894778645	0.129129451158992	0.121772196629243	0.114044085637215	0.106240430825322	0.0986258558899492	0.0914209668107504	0.0847981615810856	0.0788835188810012	0.0737623526062983	0.0694866384205418	0.0660830320309369	0.0635605869879838	0.0619175597705681	0.0611468947674434	0.0612401436419901	0.0621897138944154	0.0639894680947961	0.0666338054499314	0.0701154438218659	0.0744221781151868	0.0795329223475307
31	3.41255656277059	3.34087708944953	3.20939977307723	3.02377450573891	2.79238672959065	2.52574853579468	2.23572751155266	1.93469164464988	1.63465542382063	1.34650828811923	1.07939280576638	0.840278854861748	0.633755027223559	0.4620331938348	0.325140058120438	0.22125315833549	0.147129595861624	0.0985739684631745	0.0708966935858006	0.0593234470703871	0.0593287486345308	0.066879717858499	0.078587932407999	0.0917768877271508	0.104479122382039	0.115380533152286	0.123730099225515	0.129231789266616	0.131932581858511	0.132117011693613	0.130215065406442	0.126727026507229	0.122166262814909	0.117019057002299	0.111719375419065	0.106635849865475	0.102068073683173	0.0982494464031774	0.0953541170519568	0.0935059800929983	0.0927881050231692	0.0932513923515188	0.0949216263055249	0.0978044319749523	0.101887942014343	0.107143237848497	0.113522854410052	0.120957825930079	0.129353901271289
32	3.23132553662522	3.16426290472154	3.04516806745006	2.87840730350231	2.67054619603879	2.42993509603104	2.1661687151531	1.88946828900336	1.61004127580045	1.33747383144195	1.08020551482467	0.84512482032645	0.637309822356909	0.459922414460511	0.314249337607358	0.199870173913813	0.114923012898494	0.0564332538511799	0.0206700415692723	0.00349764653575707	0.000694796822620673	0.00822243454660076	0.0224284633193709	0.0401857640514078	0.0589663146924039	0.076859179621552	0.092543256035824	0.105227050739299	0.114567669520931	0.120579998865696	0.123545146588541	0.123924960092557	0.122287170030216	0.119243640670938	0.115402486658312	0.111333502001366	0.107545443375745	0.104473177152723	0.102472476124101	0.101820267747175	0.102718323552666	0.105298680520112	0.109629452260805	0.115720084134448	0.123525504219788	0.132948999853008	0.14384398940127	0.156015144936159	0.169219538100412
33	3.16761468438359	3.11977277914204	3.02712616616115	2.89272628245538	2.72134330523262	2.51919845454391	2.29360354297859	2.05253655312454	1.80418714619734	1.55650766858225	1.31680334401065	1.09139026344633	0.88534222416949	0.70233838994566	0.544614224720178	0.413009238327224	0.307097655190866	0.225382796525149	0.165533062929408	0.124636914188128	0.0994558903877436	0.0866580259175027	0.0830183854606995	0.085578285472694	0.0917594974732397	0.0994339143752862	0.106952495766872	0.113139641631724	0.117260463185079	0.118968820462919	0.118243648823547	0.115320207402162	0.110621663329311	0.104695067779401	0.098154439633692	0.0916324630350408	0.0857412971152897	0.0810422229554326	0.0780233180658398	0.0770840351110956	0.0785254391151964	0.0825448893855055	0.0892341004101971	0.0985797423905241	0.110466011436638	0.124678879012039	0.140911989974828	0.158774391596313	0.177800419023622
34	3.22882061439227	3.21267204465933	3.15828090561025	3.06741495906264	2.94314418434735	2.78968162636229	2.61215923736569	2.41635494082545	2.20839072113507	1.99442328973097	1.78034867066001	1.57153997698477	1.3726340008351	1.18737745618706	1.01853833061892	0.867882382144275	0.736209880293072	0.623443659731227	0.528756715767838	0.450726054717836	0.387499296471196	0.336961458824787	0.296891183694899	0.265098089924155	0.239535639087309	0.218386587149333	0.200120526441618	0.183525029288309	0.167713392042737	0.152112922343169	0.136438147934999	0.120653329737384	0.104928336927779	0.0895913977128869	0.0750815806340655	0.0619031770181509	0.050583514183105	0.0416351775340508	0.0355231828755983	0.0326373252200196	0.0332697302087425	0.0375975323291967	0.045670577757593	0.0574040733720264	0.0725761512448036	0.0908303650003515	0.111683158723684	0.134536332351435	0.158694456341462
35	3.38370143483376	3.40449602637586	3.39259035330351	3.34861078622035	3.27414912549087	3.17168057159126	3.0444378989419	2.89625033366988	2.73135794956867	2.55421379446138	2.36928634108637	2.1808742249388	1.9929436875987	1.80899687330881	1.63197637423814	1.46420846160347	1.30738455029123	1.16257786862327	1.03029023417511	0.910522394676826	0.802860629611143	0.706572201969827	0.62070271959052	0.544169386805104	0.475845350541648	0.41463171607294	0.359515183647352	0.30961052050361	0.264188148496644	0.222687946990776	0.184720929429824	0.150060764816055	0.118627218497957	0.0904635294105028	0.0657095770645054	0.0445724724118848	0.0272959755417438	0.0141299320268999	0.00530074806047233	0.000983799474149966	0.00127858792359613	0.0061874075079192	0.0155982502301064	0.0292726401088222	0.0468390249228848	0.0677922556682927	0.091499535422994	0.117213015731875	0.144088960595401
36	3.57115271843408	3.6253751065406	3.65129433414876	3.6486660198922	3.61796108508113	3.56033446584464	3.47756476397185	3.37196881555071	3.24629660155087	3.10361294147696	2.9471729325271	2.78029810080817	2.60625974314041	2.42817502503969	2.24892016328502	2.07106358248725	1.8968204251039	1.72802833932428	1.56614317841952	1.4122522020164	1.26710162657297	1.13113494845879	1.00453834691736	0.887289628408024	0.779207542341768	0.679998814636621	0.589300841350927	0.506718596702994	0.431854885791843	0.364333574559999	0.303815836149269	0.250009757189384	0.202673856022727	0.161615193136707	0.126682823296709	0.0977573716024372	0.0747375323654637	0.0575243059458974	0.046003813626546	0.0400295663067032	0.0394051046761465	0.0438679665979979	0.0530759581609731	0.0665966933823747	0.0839013098954342	0.104363153201284	0.127262044034623	0.151794501912784	0.177089999478097
37	3.72360960833823	3.80159233845032	3.85483747718085	3.88258809495879	3.88462910331642	3.86128472699048	3.81339630322969	3.74228195313711	3.6496805824489	3.53768339950043	3.40865664231723	3.26515946017825	3.10986089368105	2.94545965733525	2.77460998353294	2.59985618334901	2.4235778733656	2.24794706687468	2.07489758829042	1.90610659028919	1.7429873724781	1.58669224402719	1.43812385314882	1.29795322346617	1.16664268038429	1.04447190076705	0.931565452863254	0.827920385122209	0.733432648004455	0.647921371177336	0.57115025342796	0.502845543492292	0.442710291308837	0.390434729918671	0.345702810465691	0.308195060255135	0.277588070468759	0.253551048559601	0.235739991019516	0.223790142895446	0.217307506188969	0.215860232936244	0.218970781795398	0.226109720617368	0.236692014076463	0.250076539678658	0.265569425508432	0.282431601363612	0.29989070861132
38	3.7886025582365	3.87850326003428	3.9468290341398	3.99265067111515	4.01546116024892	4.01518546603358	3.9921764282093	3.94719719231106	3.88139117822286	3.79624112605331	3.69351919272604	3.57523038756056	3.44355181809474	3.3007702649899	3.1492205225346	2.99122674245335	2.82904872326692	2.66483471963925	2.50058193261136	2.33810540921197	2.17901565380946	2.02470485564933	1.87634128488019	1.73487111564035	1.60102670701331	1.47534021366597	1.35816130643483	1.24967775443864	1.1499376475712	1.05887211318468	0.976317494566625	0.902036102669377	0.835734818195508	0.777081001011388	0.725715351121441	0.681261553876147	0.643332725924213	0.611534852098396	0.585467561464585	0.564722727702227	0.548881489445627	0.53751036511381	0.530157179618921	0.526347523721124	0.52558242871952	0.5273378595709	0.531066510612267	0.536202234511796	0.542167254084905
39	3.73499095591194	3.82492847765481	3.89613169430002	3.94772028313027	3.97914859092471	3.99021819393695	3.98108042402378	3.95222883666789	3.90448200039998	3.83895736842471	3.75703733310578	3.66032884613462	3.55061819912932	3.42982269282481	3.29994097428512	3.16300379168834	3.02102681052122	2.87596696255887	2.72968357187419	2.58390523450342	2.44020313560765	2.29997118553184	2.16441305891386	2.03453594236128	1.91115054761762	1.794876737609	1.6861539486988	1.58525547761526	1.49230563700991	1.40729876824764	1.33011913055186	1.26056075704942	1.19834647425931	1.14314541486855	1.09458850635729	1.05228158202829	1.01581592815629	0.984776243508316	0.958746138162022	0.937311430917625	0.920061613196448	0.906589927850013	0.896492560798557	0.889367460360432	0.884813283549305	0.882428922109592	0.881813986792121	0.882570530960062	0.884306179959693
40	3.55045216153092	3.62911900132371	3.69134509481078	3.73638598323409	3.7637649909893	3.7732850449457	3.76503328600507	3.73937831997447	3.69696021941886	3.63867364716356	3.56564471380302	3.47920239520313	3.3808455123739	3.27220640807863	3.15501253733255	3.0310472202737	2.90211078609308	2.76998326858851	2.63638970248254	2.50296892180154	2.37124658565077	2.24261296185226	2.11830579474782	1.99939837950304	1.88679277039333	1.78121787273484	1.68323201395402	1.59322946383901	1.51145028067131	1.43799280036218	1.37282805990653	1.31581545285446	1.26671895016164	1.22522328066052	1.19094954657838	1.16346984552835	1.14232057543949	1.12701420719499	1.11704941579047	1.11191955957721	1.11111958427703	1.11415150045579	1.12052863750019	1.12977891237503	1.1414473671316	1.15509822592281	1.17031670176826	1.18671074798572	1.20391290226591
41	3.24677973010299	3.30535184368935	3.34917860158335	3.37766224792103	3.39042116173239	3.38730029525273	3.36837653688861	3.33395881933371	3.28458295856338	3.22100137495563	3.14416800690867	3.05521887371182	2.95544887238111	2.84628549791436	2.72926025429966	2.6059785722525	2.47808906804142	2.34725296623344	2.21511446938549	2.08327279242903	1.95325649252134	1.82650062100336	1.70432710784173	1.58792866581078	1.47835637693055	1.37651100229263	1.28313794286765	1.19882567702956	1.124007413397	1.05896562735683	1.00383909757085	0.95863202525759	0.923224803633306	0.897386006394954	0.880785180709004	0.873006059522639	0.873559847487112	0.88189828153876	0.897426218343951	0.919513553602043	0.947506330057305	0.980736939762306	1.01853336982913	1.06022747822579	1.10516231623501	1.1526985365931	1.20221994114281	1.25313822956926	1.30489701231576
42	2.87201135869227	2.9079197733829	2.93056605877872	2.93949054531961	2.93440737864873	2.91521330597283	2.88199295713625	2.83502045689895	2.77475730421219	2.70184655550962	2.61710344859204	2.5215026980965	2.41616277957056	2.30232759397767	2.1813459656974	2.05464947300521	1.92372913951988	1.79011152776583	1.65533477205049	1.52092506816969	1.38837410345253	1.25911786423739	1.13451720129404	1.01584046947996	0.904248488675766	0.800782001423596	0.706351731228876	0.621731076511759	0.547551410758244	0.484299901226591	0.432319707930342	0.391812382459268	0.362842253024359	0.345342558049026	0.339123075452459	0.343878987956658	0.359200725522912	0.384584533427237	0.419443527434613	0.463119014883448	0.514891881093415	0.57399386325521	0.639618557830423	0.710932031583764	0.787082929931457	0.867211998717599	0.950460956382881	1.03598067247933	1.12293862546371
43	2.50782640193107	2.52724719080031	2.53524313667617	2.53148339585632	2.51577215926171	2.48805531324364	2.44842473952089	2.39712013276046	2.33452827261987	2.26117974704363	2.17774318337116	2.08501710151802	1.98391955738469	1.87547579314435	1.76080415280371	1.6411005553325	1.51762184293641	1.39166833824949	1.26456595121959	1.13764817445082	1.01223829524294	0.889632134287797	0.771081595925211	0.657779284172905	0.550844403689617	0.451310126729824	0.360112567327936	0.278081463689484	0.20593263025493	0.144262203198106	0.0935426681283701	0.0541206272091291	0.0262162353241569	0.0099242116680079	0.0052163143770736	0.0119451515555079	0.0298491921390797	0.0585588342089695	0.0976033862465706	0.146418817967221	0.204356141297296	0.270690288255795	0.34462936045987	0.425324134204378	0.51187771511384	0.603355246821339	0.698793588635664	0.797210887413284	0.897615978609045
44	2.2368726177768	2.25246519839093	2.2590806106227	2.2564995324612	2.24460018183584	2.22336260599071	2.19287144703222	2.15331711218561	2.10499531075691	2.04830495408433	1.98374444890082	1.91190644755423	1.83347114953393	1.74919827690439	1.65991787083162	1.56652007682644	1.46994410219082	1.37116654017334	1.27118926142008	1.17102707451322	1.07169535394131	0.974197826104668	0.879514692404865	0.788591253675368	0.702327182824226	0.621566573263436	0.547088870189859	0.479600770740085	0.419729158108134	0.368015114470049	0.324909038504389	0.29076687584103	0.26584745522114	0.250310909713113	0.244218151104567	0.247531356583551	0.26011541994897	0.281740314690481	0.312084313129255	0.350738004143669	0.397209051518601	0.450927635339141	0.511252519785681	0.577477691878029	0.64883951688832	0.724524357058472	0.803676600723465	0.885407048810348	0.968801604858461
45	2.09320597898337	2.11713561934013	2.13482709043342	2.14613842900998	2.15099096304571	2.14937155004808	2.14133389583206	2.12699892317486	2.10655417825268	2.08025228139769	2.04840844698699	2.01139711470279	1.96964775053618	1.92363989034463	1.87389751117584	1.82098282567312	1.76548960249236	1.70803612068962	1.64925786846571	1.58980009655191	1.53031033403842	1.47143096980551	1.4137919961976	1.35800400351113	1.30465150460895	1.25428665890598	1.20742345447401	1.16453239645526	1.12603573969625	1.09230329381717	1.06364882006976	1.04032703150403	1.0225312012929	1.01039137862268	1.00397320734802	1.00327733957625	1.00823943437249	1.01873073070213	1.03455918335153	1.05547115066158	1.08115362322821	1.11123698302024	1.14529828239623	1.18286503204497	1.22341948573534	1.26640340778145	1.31122330619714	1.35725611056427	1.40385526866274
46	2.03367776672688	2.07038027529173	2.10321138707399	2.1320662057767	2.15687636924378	2.17761101506306	2.19427723749614	2.2069200282437	2.21562170316394	2.22050082650165	2.22171065321182	2.21943711834725	2.21389641001815	2.20533216894598	2.19401236298251	2.18022588904347	2.16427895765613	2.1464913167226	2.12719237118423	2.10671725410601	2.08540290239002	2.0635841870176	2.04159014357846	2.01974034406424	1.99834144568705	1.97768394703979	1.95803917645153	1.93965653210249	1.9227609885262	1.90755087969352	1.89419596506437	1.882835781895	1.87357828474976	1.86649877159537	1.86163909502356	1.85900715698863	1.85857668586016	1.860287295449	1.86404482681696	1.86972197495783	1.87715920366609	1.88616595291035	1.89652214363259	1.9079799849459	1.92026608806663	1.93308388988749	1.94611638680005	1.95902917617297	1.97147379878838
47	1.96142789577771	2.00561735615894	2.04745616785634	2.0868544075929	2.12374243079583	2.1580713430647	2.18981320419187	2.2189609640997	2.24552813474061	2.26954820651606	2.2910738220006	2.31017572360855	2.32694149522553	2.34147412067343	2.35389038413037	2.36431913925101	2.37289947471059	2.37977880423301	2.38511090888279	2.38905395854561	2.39176853815214	2.39341570238886	2.39415508047458	2.39414305015536	2.39353099748412	2.39246367630373	2.39107767874196	2.38950002554343	2.38784688279059	2.38622240956905	2.38471773946709	2.3834100974993	2.38236205312838	2.38162090952374	2.38121822902137	2.38116949489696	2.38147390997872	2.38211433323905	2.38305735623583	2.38425352203603	2.38563768995685	2.38712955000987	2.38863429124462	2.39004342818015	2.39123578911702	2.39207866928451	2.39242915046183	2.39213558690007	2.39103925506817
48	1.78888550010281	1.82992580139358	1.86929741178758	1.9069289528947	1.94276247767006	1.97675385290957	2.00887298522031	2.0391038885856	2.06744459400179	2.0939069039646	2.11851599678052	2.14130988773045	2.16233875598048	2.18166414778604	2.19935806794501	2.2155019726041	2.23018567740041	2.24350619552281	2.25556652061062	2.26647436948091	2.27634089950963	2.28527941510806	2.29340407716475	2.30082862859539	2.30766514829284	2.31402284483277	2.32000690030139	2.32571737360321	2.33124817160934	2.33668609554614	2.34210996912167	2.34758985405812	2.35318635795316	2.35895003873348	2.36492090938845	2.37112804617098	2.37758930301245	2.38431113450067	2.39128852939151	2.39850505624178	2.40593302233751	2.41353374662148	2.42125794677386	2.4290462399473	2.4368297558868	2.44453086026179	2.45206398499793	2.45933656121915	2.4662500491043
49	1.49074743636087	1.51925234497014	1.54625535141089	1.5717156599648	1.59560423769991	1.61790416710708	1.638610882501	1.65773228633783	1.67528874303708	1.69131294935843	1.70584968185368	1.71895542336655	1.73069787196846	1.74115533707564	1.75041602877525	1.75857724757728	1.76574448289253	1.77203042950259	1.77755393212513	1.78243886888276	1.78681298504888	1.7908066888708	1.794551821556	1.7981804136577	1.80182344011216	1.80560958606978	1.80966403543234	1.81410729366585	1.819054056013	1.82461213168872	1.83088143401602	1.83795304575634	1.84590836811702	1.85481836108687	1.86474288186567	1.87573012722335	1.88781618465392	1.90102469618603	1.91536663768023	1.93084021538878	1.94743088048273	1.96511146116739	1.98384241091816	2.00357217027952	2.02423763858741	2.04576475090783	2.06806915443956	2.0910569776167	2.11462568417689
50	1.11351966547919	1.12565795694696	1.13630140116639	1.14544263904183	1.15308563196093	1.15924592988401	1.16395084239868	1.16723950872809	1.16916286369883	1.16978349774298	1.16917541011482	1.16742365563225	1.16462388639232	1.16088179104455	1.15631243532093	1.15103950860402	1.14519448235023	1.13891568716231	1.13234731621053	1.12563836352584	1.11894150642018	1.1124119419208	1.10620618762972	1.10048085783075	1.09539142596007	1.09109098472976	1.0877290152459	1.08545017639254	1.08439312556402	1.084689381521	1.08646223972638	1.08982574999066	1.09488376562872	1.10172907260966	1.110442606376	1.12109276312885	1.13373481142978	1.14841040897135	1.16514722832489	1.18395869440009	1.20484383525687	1.22778724680724	1.252759170847	1.27971568477387	1.30859900029311	1.33933786739407	1.37184807891257	1.40603307008447	1.44178460665476
51	0.747187227081436	0.745463746997304	0.742338583554663	0.737829615798145	0.731964903824177	0.724782842264156	0.716332235770653	0.706672293552416	0.695872540723101	0.684012644987872	0.6711821579829	0.657480171396702	0.643014888829922	0.627903115182149	0.61226966618109	0.596246701481145	0.579972985545678	0.563593081280702	0.547256482098324	0.531116688747701	0.515330237851486	0.500055689619672	0.485452582673981	0.471680364298958	0.458897304736164	0.447259404351835	0.436919302633467	0.428025198005687	0.420719787400061	0.415139234367955	0.411412174292037	0.409658764933254	0.409989790150111	0.412505824150456	0.417296463088473	0.424439630207561	0.434000960060387	0.446033266618283	0.460576099321597	0.477655390329098	0.497283195406984	0.519457530065392	0.544162301711725	0.571367337754388	0.601028508766663	0.633087945016843	0.667474343895534	0.704103365031937	0.742878109195019
52	0.479917208492658	0.47129859931496	0.461544375061131	0.450685167419323	0.438759628344874	0.425814478536177	0.411904499191522	0.397092465379198	0.381449019825943	0.365052486424491	0.347988623274646	0.33035031559888	0.31223720940751	0.293755287324518	0.275016388517381	0.25613767519723	0.237241048663566	0.218452518355194	0.199901527830515	0.181720242030979	0.164042800576281	0.147004542194673	0.130741205702404	0.115388113209379	0.101079341440722	0.087946887223522	0.0761198332929734	0.0657235206210751	0.0568787334634834	0.0497009032560929	0.044299337373076	0.0407764785837393	0.0392272008185235	0.0397381465772039	0.0423871109877973	0.0472424771563061	0.0543627070390942	0.0637958916256966	0.075579363744796	0.0897393763048692	0.106290848258693	0.12523718004277	0.146570139694133	0.170269820293242	0.196304668828221	0.224631586027584	0.255196096171113	0.287932585366375	0.322764606276278
53	0.358249491500104	0.350592592003469	0.342176572133836	0.333032779279811	0.323197899972537	0.312713936651134	0.301628148372523	0.289992954802836	0.277865803109027	0.265308997660705	0.252389492751026	0.239178648848809	0.225751953199151	0.212188705893655	0.198571672831054	0.184986707281546	0.171522342050588	0.158269354507493	0.145320306998054	0.13276906539612	0.120710298764044	0.109238963284057	0.0984497737898009	0.0884366663678193	0.0792922556111725	0.0711072901903422	0.0639701104593061	0.0579661118364806	0.0531772176908371	0.0496813654229435	0.0475520093592637	0.0468576439764367	0.0476613508413536	0.0500203724939119	0.0539857163138189	0.0596017912025078	0.0669060796780714	0.0759288477273234	0.0866928944869987	0.0992133435382443	0.113497477297563	0.129544615675987	0.147346039859303	0.166884961738419	0.188136539193363	0.211067937109686	0.235638433685019	0.26179957126886	0.289495350672968
[truncated: 71 more columns]
