# Supplementary material for: Reconstructing spruce budworm outbreak severity: a comparison of paleoecological and tree-ring signals
Source: PLoS One. 2025 Aug 12;20(8):e0329406. doi: 10.1371/journal.pone.0329406 (PMC12342301; doi:10.1371/journal.pone.0329406)
Supplement: S16 Dataset — (ZIP) [file pone.0329406.s016.zip › Lake 5 wavelet data/GSI/GSI_wavelet_wave.txt]

V1	V2	V3	V4	V5	V6	V7	V8	V9	V10	V11	V12	V13	V14	V15	V16	V17	V18	V19	V20	V21	V22	V23	V24	V25	V26	V27	V28	V29	V30	V31	V32	V33	V34	V35	V36	V37	V38	V39	V40	V41	V42	V43	V44	V45	V46	V47	V48	V49	V50
1	0.0712772652310164-0.015783524205197i	-0.0513901308085578+0.0398732703398352i	0.0259663827109192-0.0450169841028316i	-0.0086019752172674+0.0371063071947012i	0.0014810461607505-0.0267492850426554i	-0.0000936740620715+0.019289309453033i	0.0004427937784898-0.0149036348940008i	-0.0009230831450433+0.0123154295516571i	0.0012293092278517-0.010606395310982i	-0.00140557892433704+0.00934752187668113i	0.0015089253470628-0.00836013692169729i	-0.00156945584814112+0.00754996723514317i	0.00161156219306125-0.00686400313626917i	-0.00164600296941377+0.00627325198249275i	0.00168416374465245-0.00575390067859345i	-0.00173809383318752+0.00530549110431778i	0.00179299702111162-0.00493341486937577i	-0.0018295654303049+0.00461982647216457i	0.00184690847178061-0.00434156533593425i	-0.00185170368542131+0.00408558401673549i	0.00185011245305637-0.00384232762247557i	-0.00185582089044088+0.00360683763217835i	0.00187882656415875-0.00339250736412525i	-0.00190566336355873+0.00321321698466771i	0.00191730540142659-0.00306017389612438i	-0.00191265893444378+0.00291458919075234i	0.00190158978539701-0.00276874900677075i	-0.00188967647265633+0.00262060279617578i	0.0018874303769414-0.00246825716064245i	-0.00190404247621231+0.00232554305517677i	0.00192741157088308-0.00220639145150331i	-0.00194277883956622+0.00210503973048531i	0.0019483817605391-0.00201107776421398i	-0.00194679683882356+0.00191927229782092i	0.0019410275074027-0.00182538483384523i	-0.00193818129100767+0.00172776299742518i	0.00194329629868089-0.00163305727972809i	-0.00195182551581986+0.00154747815501505i	0.00195816648139237-0.00146934717491232i	-0.00196138327906947+0.00139523015824853i	0.00196193757684987-0.00132328125176844i	-0.00196063557738504+0.00125178901648943i	0.00195964092439789-0.00117999687089179i	-0.00196047374892299+0.00110932709007384i	0.0019628700611754-0.001041124073368i	-0.00196653696971003+0.00097649002978704i	0.00196925825520377-0.00091744082432372i	-0.00196570085562651+0.00086209119826315i	0.00195524364303159-0.00080242903211413i
2	0.0837243128260417-0.0212908732975987i	-0.0553158068971044+0.0522145409076506i	0.0207675835452905-0.0552998822258947i	-3.1181898937e-06+4.10281966800142e-02i	-0.0056128670239928-0.0258822433445013i	0.0043119515166444+0.016735916414979i	-0.0021122389581414-0.0123984076032659i	0.0007112952482857+0.0102700287080035i	2.11680043997e-05-8.94618771862771e-03i	-0.00042297215980171+0.0079490397790683i	0.00066789523049377-0.0071460167745951i	-0.0008248681567454+0.0064727705119107i	0.00093796770172481-0.00589226502665336i	-0.0010258181283636+0.00538529606610752i	0.00110855061493702-0.00492989398400897i	-0.00120868792396884+0.00453635598643405i	0.00130569233522955-0.00422261997515864i	-0.00137087193024089+0.00396717002948375i	0.00140579403452613-0.00373945328204159i	-0.00142170032721106+0.00352599515347297i	0.00142641875107946-0.00331587047970687i	-0.00144090938435251+0.00310261626176526i	0.00148189135844177-0.00290888924786877i	-0.00152847561183947+0.00275878958894879i	0.00155071992924376-0.00263940094642336i	-0.00154849712687829+0.00252256079592848i	0.00153737800492414-0.00239945971481545i	-0.00152382948762548+0.0022683693330058i	0.00152317541343586-0.00212548778670596i	-0.001550295714297+0.0019919995698092i	0.00158645994288927-0.00188992651873732i	-0.00160896875030487+0.0018096295388578i	0.00161699226728437-0.00173507309517616i	-0.00161531376378603+0.00166022422225785i	0.00160764588685649-0.00157967870183492i	-0.0016045018542149+0.001490952251406i	0.00161355304094935-0.00140459878920776i	-0.00162730344725885+0.001330351117234i	0.00163698916583991-0.00126507066978289i	-0.00164193141499707+0.00120332122994365i	0.00164325376142414-0.00114294976473764i	-0.00164200114548343+0.00108181920394354i	0.00164130294261199-0.00101895101302549i	-0.00164330306088658+0.00095658782491787i	0.00164756915209099-0.00089655604875694i	-0.00165422723894828+0.00084047814475225i	0.0016603171075333-0.00079226471673604i	-0.00165704462973238+0.00074982527452214i	0.00164274713378106-0.00070065409593685i
3	0.0927586521108988-0.0274859427862088i	-0.0537299420477704+0.0649274027151557i	0.0092402677348382-0.0630131319380293i	0.0128317257076218+0.0397423256867409i	-0.0139180900315837-0.0196189452087246i	0.0081388850692358+0.0102478409263084i	-0.00371800995782025-0.00744272541489758i	0.00163056426347556+0.00664517130255207i	-0.00075006746643388-0.00611335324084647i	0.00030265342827709+0.00557691636285485i	-2.088169655104e-05-5.08325997683513e-03i	-0.00016638405384641+0.00464099779315713i	0.000305089338718-0.00424244572072978i	-0.00041073843028458+0.00388374419015598i	0.00050892802793123-0.00354356122773867i	-0.00063563595954649+0.00324727769631284i	0.00076011440848859-0.00303232473026503i	-0.00083868199394029+0.00287146750831189i	0.00087761951438275-0.00272427465586172i	-0.00089397023212866+0.00258007907288913i	0.00089432098659334-0.00242694037870314i	-0.00090860713900517+0.0022541758149872i	0.0009641615924908-0.00209717668831532i	-0.00102915485388856+0.00199543284978692i	0.00105758954297429-0.00192925971716609i	-0.00105249212819117+0.00185704501855451i	0.00103786583843517-0.00177117579662628i	-0.00101849982364538+0.00167136535949974i	0.00101530176323974-0.00154892828713486i	-0.0010523193867708+0.00143476045263222i	0.00110113819178538-0.00136264209173905i	-0.00112787028000102+0.00131613555764676i	0.00113499095336376-0.00127118549449909i	-0.00113086683179538+0.00122267460875366i	0.00111872797467451-0.00116429906131019i	-0.00111330842122702+0.00109171300889963i	0.00112611622968277-0.0010209127374327i	-0.00114501943242833+0.00096653706637098i	0.00115679773643309-0.00092258733414344i	-0.00116200372624015+0.00088066069410106i	0.00116298015316542-0.00083888307746028i	-0.00116071351749565+0.00079485871748216i	0.00115944014782974-0.00074725859952037i	-0.00116192689405498+0.00069942188274092i	0.00116732683055431-0.00065338260039173i	-0.00117696751806193+0.00061105387003519i	0.00118754738653255-0.00057962697258324i	-0.00118496598281244+0.0005575455015315i	0.00116549655783944-0.00052577448883244i
4	0.0977264106072656-0.034039351005631i	-0.0461742847233838+0.0767276969003865i	-0.0078961393108338-0.0660101802549305i	0.0274822419261667+0.0315378005236297i	-0.0202758023274929-0.0078577083671331i	0.00885097692814255+0.00113018835971906i	-0.00292417288741508-0.00177571250745242i	0.0011391978943517+0.0029532477367992i	-0.00071363606992863-0.00326504595501767i	0.00050017612884298+0.00312993341653644i	-0.00031519690432368-0.00291264536070959i	0.0001779812965408+0.00269351238579733i	-6.908303396624e-05-2.48089616445783e-03i	-9.11975697124e-06+2.28051312985123e-03i	8.348700252182e-05-2.06139913773817e-03i	-0.00020959691900603+0.00186523376654843i	0.00034086289969488-0.00175659372079155i	-0.00041126726938642+0.00169715137119901i	0.00043702005770862-0.00163245332776706i	-0.00044257857065229+0.00156103913936477i	0.00042636523983029-0.00147036160789412i	-0.00042844122623025+0.00133898790964457i	0.00049323571279287-0.00121820280970735i	-0.000573606725869+0.00116972260449754i	0.00060090703419659-0.00116246292527603i	-0.00058620819853773+0.00113589598383573i	0.00056587920230476-0.00108917761945853i	-0.00053683812110514+0.00102564844315204i	5.25520399492054e-04-9.25450222460785e-04i	-5.71001022197207e-04+8.31433499802105e-04i	6.31122899376904e-04-7.94203389390912e-04i	-6.56769143479988e-04+7.85607047912572e-04i	6.5856061977139e-04-7.70636897339359e-04i	-6.5028005472573e-04+7.49236208825073e-04i	6.31459044568323e-04-7.14875912955922e-04i	-6.21631063624452e-04+6.58933618086635e-04i	6.38074851495814e-04-6.04554976993473e-04i	-6.61651699827764e-04+5.72977337431169e-04i	6.73208513703973e-04-5.52907622297582e-04i	-6.76578516730544e-04+5.31810569273541e-04i	6.76101919754954e-04-5.09557660673366e-04i	-6.71839915949499e-04+4.83861635654491e-04i	6.69160830622982e-04-4.5272132271221e-04i	-6.71255192187292e-04+4.20930997433755e-04i	6.762243737594e-04-3.89950819572334e-04i	-6.88043490263906e-04+3.61047443337096e-04i	7.04378877913341e-04-3.46765074302476e-04i	-7.03323204656423e-04+3.47717772523273e-04i	6.77449023354376e-04-3.3562508975867e-04i
5	0.0991691497537937-0.0406291085259595i	-0.0336143538796207+0.0864523021938688i	-0.0281854464746251-0.0627939301197928i	0.0399946776808616+0.0163152846885021i	-0.0210193437878099+0.0072462880907285i	0.00458947354462072-0.00735014463785316i	0.00049952837762817+0.001789147213789i	-0.00037043417575849+0.00102943426548798i	-0.00023114957771514-0.00154437293998997i	0.00035839843470782+0.00142610749404263i	-0.00028549695461322-0.00131133468759752i	0.00021770658678696+0.00122579347901712i	-0.00015851411919883-0.00114164124623253i	0.00013096204544851+0.00106212911646532i	-1.07117486274071e-04-9.28607514994469e-04i	-1.866590683769e-06+7.98158811589957e-04i	1.27617064507911e-04-7.7277060474014e-04i	-1.72818152504117e-04+7.93042605213971e-04i	1.74715442322e-04-7.84424135129915e-04i	-1.67922290475269e-04+7.67057177536079e-04i	1.29269107605058e-04-7.28732825734522e-04i	-1.0921052049065e-04+6.24526119734406e-04i	1.8022889085988e-04-5.2404722268912e-04i	-2.74652375837067e-04+5.20691376839766e-04i	2.92789141888623e-04-5.64353089118998e-04i	-2.63338195337561e-04+5.68366346863959e-04i	2.40774208623413e-04-5.50006247637478e-04i	-2.01734882400024e-04+5.20136408499405e-04i	1.7683882245479e-04-4.35758205312516e-04i	-2.30233249568141e-04+3.536985515572e-04i	3.00533097206434e-04-3.48875761770209e-04i	-3.18239648332593e-04+3.73471538155038e-04i	3.10950283155077e-04-3.78132087860566e-04i	-2.99980014580232e-04+3.76148419025009e-04i	2.74322404976229e-04-3.61741890224944e-04i	-2.58674964877218e-04+3.16963759841036e-04i	2.79507348312724e-04-2.74020066369368e-04i	-3.07421475504307e-04+2.63010826479357e-04i	3.15746765029233e-04-2.63440263194104e-04i	-3.15336651326206e-04+2.57467975294374e-04i	3.13356265387305e-04-2.49683950251582e-04i	-3.07026665012463e-04+2.38349737170244e-04i	3.02907831373039e-04-2.20032499177008e-04i	-3.04230135886159e-04+2.01700240061837e-04i	3.06538657656099e-04-1.82819457383803e-04i	-3.18718080396778e-04+1.61717722516028e-04i	3.42292604326863e-04-1.59158169246499e-04i	-3.44260003172173e-04+1.80963286364384e-04i	3.11052786937092e-04-1.85861781493718e-04i
6	0.0983392753458169-0.0470294305355385i	-0.0178684859495207+0.0933505917546404i	-0.0483080516170944-0.0530073861633262i	0.0463262265498104-0.0040117884675104i	-0.0138743857828996+0.0215324279108699i	-0.0041206824560498-0.0111228912705871i	0.00463751578414257+0.00100882263276891i	-0.00125941826049982+0.00154593963451248i	-0.00019603417359546-0.00104757347935154i	2.98863293809703e-04+5.42153180586641e-04i	-1.69527650014293e-04-4.31070096510462e-04i	1.25455379285556e-04+4.18601260941698e-04i	-9.5816163387107e-05-4.02873359605362e-04i	1.11420763597333e-04+4.00435086209139e-04i	-1.44496743555668e-04-3.07343399260782e-04i	5.0506826121076e-05+1.96181542108872e-04i	7.2609121783738e-05-2.23227475810731e-04i	-8.3912382033803e-05+2.91912808943888e-04i	6.2069127648051e-05-2.99031451390866e-04i	-5.6626430686421e-05+3.08743725916099e-04i	-4.70589762976e-07-3.11487386321266e-04i	4.9122901093657e-05+2.17036493301393e-04i	2.9259452239017e-05-1.15352977302627e-04i	-1.39785649498025e-04+1.45634074377417e-04i	1.40212219811204e-04-2.26780104171355e-04i	-9.3539391576011e-05+2.36058704129597e-04i	8.0781134127162e-05-2.29139755782889e-04i	-3.6275658792576e-05+2.3063966771032e-04i	-7.834458114836e-06-1.53472537833085e-04i	-5.47903448594533e-05+7.08706319958483e-05i	1.35465131414149e-04-9.4045838349143e-05i	-1.37034519306351e-04+1.4292274881516e-04i	1.18869423794843e-04-1.49852843133255e-04i	-1.11772347373983e-04+1.56057550077683e-04i	8.1654677988761e-05-1.57143445153641e-04i	-5.9167872433545e-05+1.1636125728497e-04i	8.61908661593088e-05-7.76485887636747e-05i	-1.18422411802029e-04+8.3501383292215e-05i	1.1988813233837e-04-9.8267323505507e-05i	-1.14580783983876e-04+9.7945131421124e-05i	1.12856172400679e-04-9.7055051948318e-05i	-1.05489135024355e-04+9.4343556465984e-05i	1.00971605298805e-04-8.3268326986879e-05i	-1.02334529935473e-04+7.47999988158e-05i	9.93428457774411e-05-6.45763340208377e-05i	-1.08729892245694e-04+4.3446998335744e-05i	1.41162782726561e-04-4.4051300852253e-05i	-1.48169214023143e-04+8.2474210764581e-05i	1.06449937120038e-04-9.8834407580669e-05i
7	0.0964536310652395-0.0531385357098855i	-0.0007467179859949+0.097167363960628i	-0.06526256224634-0.037462181294038i	0.0439354516299855-0.0259737854642712i	0.0005374699224799+0.030256091124434i	-0.0138229672295922-0.0074618932518916i	0.00609864997662085-0.00387547563649115i	0.00011031587473507+0.00302097498904017i	-9.68127423790441e-04-6.31161821014664e-04i	3.39076528616786e-04-6.750863290385e-05i	-3.19296820071851e-05-2.10529450339759e-05i	2.69975250689478e-05+9.82345799725926e-05i	-1.2287662941986e-05-1.0780418782553e-04i	5.063399865919e-05+1.5815010380085e-04i	-1.39346319055108e-04-7.6154162025481e-05i	4.69226567292205e-05-5.23006528869766e-05i	8.64544375211342e-05-1.0870312724933e-05i	-5.6324622251667e-05+1.06564590024258e-04i	1.60753212144999e-05-8.97000563829615e-05i	-3.8123479461637e-05+1.05128149027999e-04i	-2.7428196182732e-05-1.50110361899127e-04i	1.12001861797292e-04+5.500594409889e-05i	-2.2430686872532e-05+6.66854832417687e-05i	-1.09165718939349e-04-7.733925214742e-06i	8.0369421831068e-05-1.01466672664059e-04i	-1.47377749518928e-05+8.72568116896543e-05i	3.23245212210992e-05-7.6134228685636e-05i	1.0300711668048e-05+1.15337817977075e-04i	-8.24605464109169e-05-3.95816409121088e-05i	7.2952574201941e-06-5.65731644471923e-05i	8.591305866392e-05+5.7194067786743e-06i	-6.08688763122264e-05+5.9869996366524e-05i	3.20562850177633e-05-4.92185720421181e-05i	-4.08104544181566e-05+5.47762832343002e-05i	9.4406356624286e-06-7.23048873504237e-05i	2.24369165539181e-05+3.0263551025793e-05i	1.32502801633717e-05+1.05853262713468e-05i	-4.99531673586326e-05+1.0631978283928e-05i	4.00278293145773e-05-3.41311685695817e-05i	-2.99043046323481e-05+2.96220908565536e-05i	3.20463387032444e-05-2.9763156845211e-05i	-2.47074606505156e-05+3.19001513909572e-05i	2.11946378632391e-05-2.29539195473564e-05i	-2.51323184519776e-05+2.22940606673136e-05i	1.42369309736986e-05-2.03365816853332e-05i	-1.60773112226039e-05-7.4635339868054e-06i	5.91156605502198e-05+1.22779594640487e-05i	-7.3315964132169e-05+4.02278805575728e-05i	1.99285978115385e-05-6.24653019415493e-05i
8	0.0942625549403363-0.0589467677945723i	0.0164727101185697+0.0980276714526893i	-0.0771005156215943-0.0177609628301954i	0.0325589594969805-0.045614061642701i	0.0186675837046321+0.0299734299911216i	-0.0195270168572837+0.0032001725783609i	0.00230941009842906-0.00958949770633057i	0.00348902013741914+0.00264401807683491i	-0.00153243732020568+0.00081367831820061i	-4.0758934217213e-05-6.16555310779764e-04i	1.96250401015136e-04+3.6098615439834e-05i	-1.19013646759444e-05+5.719078138384e-05i	2.98484431691117e-05-1.44561104682171e-05i	-1.629153200268e-06+1.12814235698661e-04i	-1.4691897789131e-04-3.317697601131e-05i	4.0869831257281e-05-1.37712994169596e-04i	1.19384990338721e-04+3.4048982985484e-05i	-3.21262045381863e-05+8.39906713004669e-05i	-2.44000993435913e-05-7.511885403414e-06i	-5.76407004313187e-05+1.65252467791715e-05i	-7.314109487088e-06-1.20678859385101e-04i	1.41799731110932e-04+2.1414970475148e-05i	-3.5575091490447e-05+1.36883090870272e-04i	-1.25594474088312e-04-4.4186988727257e-05i	5.07644353838845e-05-9.26503399593353e-05i	3.78710233507992e-05+2.54965696868001e-05i	3.74062803723731e-05+1.0346999844588e-06i	-2.7983158602829e-06+9.4315883722267e-05i	-1.13447475119805e-04-1.6148176555253e-05i	1.9392182605047e-05-1.08134538521135e-04i	9.1743099459945e-05+2.26430525013482e-05i	-2.59023549188573e-05+5.63747167591087e-05i	-1.1871931345666e-05-7.6613845256921e-06i	-2.92366845962082e-05+9.5319293279551e-06i	-2.5774245228534e-06-5.21605982382332e-05i	5.01602569304012e-05+4.9544442728836e-06i	-2.3217129144067e-06+4.36956570090978e-05i	-3.94050438117563e-05-4.9425882759976e-06i	1.23662289269655e-05-2.34159568051855e-05i	8.8037923781086e-07+5.98876692061773e-06i	1.02127631777947e-05-5.6617440744225e-06i	-1.9131650214727e-06+1.25843466994526e-05i	-3.43204360845391e-07-7.68862656538353e-07i	-1.09721617719783e-05+7.0792068386703e-06i	-9.5549841328957e-06-1.72940689002035e-05i	2.16428810856102e-05-2.12703836413343e-05i	3.44133890335149e-05+3.89488244423305e-05i	-5.83538960884414e-05+2.95819408396597e-05i	-1.43510380560035e-05-5.43238141431042e-05i
9	0.0920773710457501-0.064485948232892i	0.0330607761092471+0.0962558094943055i	-0.0829926189179479+0.0042012739216434i	0.0139422856787834-0.0595790569276292i	0.0354440095355103+0.0198431657958305i	-0.0172699231775488+0.0170788963274859i	-0.0062332294313415-0.0114702534195913i	0.00615437608588313-0.00130851855624217i	-0.00025867065486793+0.00271557555395582i	-9.96623197882116e-04-4.46449401827895e-04i	2.78375702708638e-04-3.22825455353716e-04i	1.17678122868959e-04+1.02248244382513e-04i	2.8769951382348e-05+6.90756846495467e-05i	-5.9193566290071e-05+1.21612908713315e-04i	-1.74498245470879e-04-5.3589608910609e-05i	4.2082257944278e-05-1.8672745350794e-04i	1.66867796845568e-04+2.3160906907781e-05i	4.2765610732e-06+1.27020138015968e-04i	-8.18127761332689e-05+4.45098016621149e-05i	-9.56376582861189e-05-4.8054092528889e-05i	3.4745391450941e-05-1.43513721896217e-04i	1.72823561837525e-04+3.6382208032361e-05i	-4.093779462049e-05+1.78966125459533e-04i	-1.64993877344451e-04-3.8830441595864e-05i	2.1942605196849e-05-1.3534952019204e-04i	9.80310546868329e-05-1.54528528749232e-05i	6.76984285198983e-05+6.47717607558265e-05i	-4.2426866462439e-05+1.16361085480681e-04i	-1.43667387658348e-04-2.8580221797134e-05i	1.8103736407303e-05-1.43933464941954e-04i	1.21541838362168e-04+8.143075391683e-06i	4.5433663966602e-06+8.55436058176888e-05i	-4.83372639136616e-05+2.32137522283561e-05i	-4.50078509409389e-05-2.14357712063679e-05i	7.8379809540494e-06-6.12423559827568e-05i	6.61865840741191e-05+2.2727172320356e-06i	3.586761139494e-07+6.09291178873414e-05i	-4.85959745228782e-05+1.5130697565246e-06i	-2.8856273282932e-06-3.18508605852738e-05i	1.52863943763666e-05-6.6756941716535e-06i	1.11339307442122e-05+3.7136014270687e-06i	3.252275444142e-06+1.16032516501584e-05i	-6.6878206670736e-06+1.02275858830466e-05i	-1.97528382397703e-05+1.1369432233033e-06i	-1.02412645151604e-05-3.12348659250222e-05i	4.44896675524983e-05-2.01699487967466e-05i	2.85941418483305e-05+5.84746076975429e-05i	-6.71634505277546e-05+3.36783729280773e-05i	-3.89878770339708e-05-6.22953819436261e-05i
10	0.0899837378474692-0.0697946531820625i	0.0486286116965835+0.0922399678950263i	-0.0829392488492099+0.0266174999591549i	-0.0089941489005555-0.065781030207463i	0.0461359566764104+0.0017745749158729i	-0.0061549973282159+0.0286152466343944i	-0.015648959491856-0.0063267016987772i	0.004666686844951-0.0074837918768604i	0.00306857061689736+0.00280764040194176i	-0.00146198446536232+0.00102951827505324i	-2.56906675309867e-04-7.0900867281658e-04i	3.64454414102483e-04-6.1006561501169e-05i	8.4840039643503e-05+2.24315804510074e-04i	-1.57257520207818e-04+1.64006991570773e-04i	-2.28024473243391e-04-1.05066016575809e-04i	5.2598602105111e-05-2.52792645641065e-04i	2.39882436416356e-04+2.76923105147e-07i	5.0779667771601e-05+2.03395645187346e-04i	-1.59539168305273e-04+1.01405251165874e-04i	-1.50540484190514e-04-1.20095166185674e-04i	9.0044962045158e-05-1.92802453921078e-04i	2.21256223651236e-04+6.8156487948656e-05i	-4.8916613837296e-05+2.32044050891504e-04i	-2.25877485815553e-04-2.4695329093204e-05i	-1.1376083741596e-05-2.06017337168111e-04i	1.75890927945032e-04-6.1092317530646e-05i	1.17630142133518e-04+1.38373063561926e-04i	-9.6411705407143e-05+1.66963461218529e-04i	-1.94880026197509e-04-5.3783898563003e-05i	1.4738915581827e-05-1.94617693623072e-04i	1.69566722730192e-04-1.7765740613088e-05i	4.3500755427946e-05+1.30162195303594e-04i	-8.81332726968725e-05+6.39618384062972e-05i	-7.96820358555386e-05-5.1735801314176e-05i	2.40919065283233e-05-8.89975777853738e-05i	8.96081766047087e-05+4.6497542647388e-06i	8.3113814269348e-06+8.09292131303117e-05i	-6.49288013908625e-05+1.63908122274455e-05i	-2.10599912028337e-05-4.52677785570043e-05i	2.56857753276171e-05-2.34957686907157e-05i	2.39847170374327e-05+8.4100129349987e-06i	6.5710097698768e-06+2.19790259726848e-05i	-1.69799890408324e-05+2.07763481801671e-05i	-3.57308756523377e-05-9.1372283713552e-06i	-9.755726134525e-07-5.19725146402924e-05i	6.86943115719415e-05-1.29188097704186e-05i	2.69917992375302e-05+8.33197661825031e-05i	-9.12796365389388e-05+4.47488183530179e-05i	-6.85266602763626e-05-8.71103694321661e-05i
11	0.0879934602430314-0.0749053264970965i	0.062959568144997+0.0863645254733047i	-0.0774608820024614+0.0479708079868625i	-0.0330054550664228-0.063554660555261i	0.047730907614779-0.0204010787686758i	0.0112485412125297+0.0328111299006247i	-0.0206193640721327+0.00547178852178i	-0.0022938501372674-0.0118054014985871i	0.0061153359178771-0.00076230752121451i	0.00010126911735999+0.0028362746992549i	-0.00117648192640507-0.00016873013283073i	2.74669747361534e-04-4.77532417765543e-04i	2.757607389314e-04+2.95997682879696e-04i	-2.56594230663292e-04+2.81303623484394e-04i	-3.33801675402612e-04-1.74640001030213e-04i	7.421452331564e-05-3.61849664139864e-04i	3.4964731043847e-04-2.2632318656599e-05i	1.04496881036558e-04+3.08615746681421e-04i	-2.55787793014702e-04+1.70529986779242e-04i	-2.237326785924e-04-2.0255343660576e-04i	1.53134867113034e-04-2.65233930305659e-04i	2.93919669431513e-04+1.07300285752981e-04i	-6.2149004534385e-05+3.09091300380428e-04i	-3.11326797501322e-04-1.2560099045818e-05i	-4.6750110205321e-05-3.00320832761525e-04i	2.73105844023553e-04-1.1645958936126e-04i	1.88548935617274e-04+2.26100038614837e-04i	-1.60008138305889e-04+2.47628067354495e-04i	-2.78339057323935e-04-8.2863357875256e-05i	7.677745456277e-06-2.73864158130181e-04i	2.39209534796989e-04-5.3862541971121e-05i	9.6550611944648e-05+1.87271267836633e-04i	-1.31430991579362e-04+1.21826139571112e-04i	-1.33817585550591e-04-8.0304024093777e-05i	3.7249551909332e-05-1.354063501365e-04i	1.2742568519754e-04+2.918067866299e-06i	2.2515667681676e-05+1.10513009778789e-04i	-8.68957873578563e-05+3.90463811572885e-05i	-4.75551635611027e-05-6.02409381238305e-05i	3.40006221653277e-05-4.99561891534522e-05i	4.83804495269557e-05+9.9322165074834e-06i	1.21093569801384e-05+4.42369801062771e-05i	-3.7944043123338e-05+3.33123180392709e-05i	-5.48597148757438e-05-2.9232205301778e-05i	1.73633289796696e-05-7.72517233362191e-05i	9.9865569717491e-05+8.889876939719e-07i	2.2666898578568e-05+1.20376140434348e-04i	-1.3417687660877e-04+5.6263971339555e-05i	-1.01340916050907e-04-1.34741344634996e-04i
12	0.0860990583822922-0.0798435955334846i	0.0759331513145933+0.0789827153621145i	-0.0673731478982721+0.0671066040440146i	-0.0551407574232788-0.053461409575859i	0.0394639458393938-0.0421675236864659i	0.0300505544594387+0.0270721813857743i	-0.0172037763753715+0.0199786028204841i	-0.0123808734997091-0.0100557266860722i	0.00533509910549197-0.00710248772494563i	0.00368645876875554+0.00251939129083744i	-0.00105084589239095+0.00161904508709334i	-4.67714764610694e-04-4.40455649895274e-04i	3.04789923083455e-04+8.4032069213291e-05i	-2.59611523211857e-04+3.70301036977878e-04i	-4.66807354485314e-04-2.22328912805522e-04i	9.2565701490968e-05-5.14084140633535e-04i	4.98174965664914e-04-5.0497334765136e-05i	1.68433681483104e-04+4.39630278902809e-04i	-3.64453334541222e-04+2.53895192112982e-04i	-3.14006215149325e-04-2.88547416376062e-04i	2.16795556627597e-04-3.5684670570722e-04i	3.8704678943743e-04+1.48398191147463e-04i	-7.9980055514166e-05+4.07170006378035e-04i	-4.17867945427488e-04-5.682253092045e-06i	-8.079867293512e-05-4.14943374216262e-04i	3.88222989214562e-04-1.79868802768528e-04i	2.80105557665746e-04+3.26988496460542e-04i	-2.29628029693655e-04+3.59904732373894e-04i	-3.97998304892642e-04-1.09283976048975e-04i	-1.0463181157237e-05-3.85678546214398e-04i	3.31329043017254e-04-1.07279346436138e-04i	1.70187334913628e-04+2.54256385350429e-04i	-1.73542076185895e-04+2.01088278781757e-04i	-2.08476440067231e-04-1.00530392083564e-04i	3.8817810129894e-05-2.00017984620278e-04i	1.79707059748502e-04-1.1246776512883e-05i	4.9032186549712e-05+1.49778905906273e-04i	-1.1348048662414e-04+7.3599964807826e-05i	-8.55291032992097e-05-7.54383082500876e-05i	3.97574138462595e-05-8.77045290394969e-05i	8.41111519572331e-05+8.166900071997e-06i	2.01383248490911e-05+7.79103358130246e-05i	-7.03751420724807e-05+4.72721110021763e-05i	-7.53508944323148e-05-6.09526822288124e-05i	4.7591699335478e-05-1.05790174917368e-04i	1.38732939535985e-04+2.6677152845802e-05i	6.892755528854e-06+1.71848073431222e-04i	-1.98799851746911e-04+5.8116456517467e-05i	-1.28216946155904e-04-2.09220406841511e-04i
13	0.0842838268701648-0.0846317736877085i	0.0874946615850306+0.0704047768458318i	-0.0536274568047149+0.0832315086918397i	-0.0731006176489206-0.0369284106840563i	0.0226167948057093-0.0594498023950498i	0.0448815060582512+0.0118742344188543i	-0.0047916462364228+0.031504817478099i	-0.0205475453721931-0.0007462097362306i	-0.0011437775509424-0.0123707461127092i	0.00673996975115831-0.00168978512331561i	0.00149568932411234+0.00315086216676305i	-0.00106652627737462+0.00096369250477098i	-3.54138069252944e-04-2.6262839733264e-05i	-3.37735755422435e-04+1.67017271682473e-04i	-5.11188875099163e-04-3.15563606592563e-04i	1.26921200471337e-04-6.62727434408887e-04i	6.63259322607363e-04-8.3754703372791e-05i	2.47289466553241e-04+5.79330537227359e-04i	-4.68461368789929e-04+3.52076842895546e-04i	-4.14394935501544e-04-3.61939652518546e-04i	2.67984829507701e-04-4.5360623652629e-04i	4.82438155675255e-04+1.83290010687974e-04i	-9.9976475250845e-05+5.07570771589129e-04i	-5.29551425540519e-04-6.779071214627e-06i	-1.07527596387616e-04-5.38816041735606e-04i	5.15140166280223e-04-2.44326358028813e-04i	3.86032002273261e-04+4.37640710939928e-04i	-3.01249144079727e-04+4.98845041379153e-04i	-5.49504950300335e-04-1.26224925090112e-04i	-4.9016020769578e-05-5.24741719586898e-04i	4.38420707556677e-04-1.87533557885683e-04i	2.71195603245123e-04+3.21475647771405e-04i	-2.03769532368408e-04+3.03817075592317e-04i	-3.00908156591462e-04-1.01887614231585e-04i	1.9345228430905e-05-2.76850780821444e-04i	2.39321132187316e-04-4.5541748759879e-05i	9.3273295479648e-05+1.91925321128742e-04i	-1.38956478761484e-04+1.22834843730464e-04i	-1.34945327294909e-04-8.6633692949393e-05i	4.050511862147e-05-1.33939244563593e-04i	1.26247021476887e-04+2.532522061446e-06i	2.933315709342e-05+1.17294007608822e-04i	-1.09503477985147e-04+5.9372344286126e-05i	-9.2133296495721e-05-1.02099578771414e-04i	9.1442685776853e-05-1.31344704319285e-04i	1.78815187066999e-04+7.0864177061867e-05i	-3.0960823536785e-05+2.32015873718251e-04i	-2.8106184416994e-04+3.7371066297651e-05i	-1.36481782844667e-04-3.08491643255093e-04i
14	0.0825216176838426-0.0892940627236344i	0.0976388270478188+0.0608910870930877i	-0.0371937338097435+0.0958739008399061i	-0.0853747450696281-0.0158567532083854i	-0.0001129771252869-0.0693473399082426i	0.0515458304921345-0.0097111062506806i	0.0136719411626447+0.035075215264151i	-0.0217453337859949+0.0136801180574828i	-0.011536246427586-0.0120696209849753i	0.00568363513097857-0.00862435962905094i	0.00576675056471938+0.00185299238022295i	0.0001658644395567+0.00334261952894213i	-0.00148184887349673+0.00097693130098725i	-0.00104201815781572-0.00020246773898969i	-5.38762334084068e-04-7.20282652667704e-04i	2.84222783025306e-04-8.4132877261008e-04i	8.48762088564005e-04-9.1501915501033e-05i	3.3613532166287e-04+7.1084811383567e-04i	-5.40552305748389e-04+4.59734508427484e-04i	-5.08805330469089e-04-3.94620084421345e-04i	2.84534312529827e-04-5.28056317636731e-04i	5.45624351339156e-04+1.9938637252469e-04i	-1.20119572057122e-04+5.74972494049434e-04i	-6.16086705917533e-04-2.3211360252359e-05i	-1.13200596604169e-04-6.50531393193436e-04i	6.41806973276274e-04-2.936373345102e-04i	4.90902571102837e-04+5.52389881779421e-04i	-3.70953603359584e-04+6.50858591618858e-04i	-7.19832096256475e-04-1.2806533391837e-04i	-1.15529773692629e-04-6.76413906605515e-04i	5.43175489374754e-04-3.01266417859964e-04i	4.01548617629211e-04+3.70080842665978e-04i	-2.04423966130111e-04+4.25102837579692e-04i	-3.99792969600539e-04-7.0487136009713e-05i	-2.9939215646662e-05-3.50693574943127e-04i	2.90163615666147e-04-1.03736059729834e-04i	1.54774864225149e-04+2.22197134777612e-04i	-1.51120052663978e-04+1.82673492835534e-04i	-1.88378161698351e-04-8.4732536512238e-05i	3.0630702068393e-05-1.78155748000047e-04i	1.61949930938193e-04-8.724357159643e-06i	3.7228349604036e-05+1.48637133183023e-04i	-1.4263407416056e-04+6.2699727642979e-05i	-9.394858935903e-05-1.43234886799825e-04i	1.44716165082322e-04-1.39054834471536e-04i	2.03276578351465e-04+1.35613352078588e-04i	-9.9028294829839e-05+2.84412963364692e-04i	-3.67150384485935e-04-1.7979245947286e-05i	-1.132910360578e-04-4.22542518895975e-04i
15	0.0807762486974173-0.0938638445220915i	0.106399878313984+0.050647047915631i	-0.018975162673321+0.104827248301287i	-0.0912188804861801+0.0077240557902608i	-0.0253769351134745-0.0704159472209421i	0.0479707020590702-0.0331661233856853i	0.032951020833283+0.0282624033527952i	-0.0135478725104016+0.027866122107653i	-0.0209195238217735-0.0040775396899419i	-0.0011279169425646-0.0141715310397489i	0.00860776329615945-0.0034126895518167i	0.00392707775036784+0.00445636307926577i	-0.00159647825225825+0.00345963817492339i	-0.00251680202467369+0.00017627485186029i	-0.00106968408112624-0.00145086826118733i	0.00051829116031789-0.00131138293709027i	0.00115647374888046-0.00013213275497045i	4.76536715880349e-04+8.46625105640806e-04i	-5.52423932924242e-04+5.89489735196748e-04i	-5.81460763497604e-04-3.48670621001375e-04i	2.36205266660976e-04-5.4369912717743e-04i	5.29482443129856e-04+1.81687852114596e-04i	-1.42149835540783e-04+5.61480393388508e-04i	-6.37088271438419e-04-7.105411809504e-05i	-7.2656588919269e-05-7.2254270719425e-04i	7.54379546278824e-04-3.00136937094802e-04i	5.69845135044004e-04+6.6729818520004e-04i	-4.3855154687842e-04+7.95432473858193e-04i	-8.9044279369404e-04-1.13737821275796e-04i	-2.12207954703288e-04-8.20362432035896e-04i	6.2182602351493e-04-4.48066447500372e-04i	5.53653259092792e-04+3.751155805398e-04i	-1.5422661792601e-04+5.48271635454716e-04i	-4.8139276533939e-04+6.835989912154e-06i	-1.12461669788967e-04-3.9519840618009e-04i	3.07559911507643e-04-1.80868857982275e-04i	2.22885474404362e-04+2.19995018175886e-04i	-1.33972936267529e-04+2.3900141211876e-04i	-2.29274773050289e-04-5.8053136057377e-05i	2.666497841835e-06-2.01593114032578e-04i	1.704890119643e-04-2.8434666602744e-05i	4.1226619303557e-05+1.50034007798538e-04i	-1.48224274018175e-04+4.8401890605946e-05i	-6.5285505840759e-05-1.65416143778428e-04i	1.93666234188374e-04-1.07409578915361e-04i	1.86864581794162e-04+2.14483517126878e-04i	-1.98603777673265e-04+3.03681147533611e-04i	-4.35253728384845e-04-1.150029738012e-04i	-4.9456901631318e-05-5.34857777674486e-04i
16	0.0790039292459133-0.0983942068124951i	0.113849516799643+0.039819747744921i	0.000251124936085+0.110092869176719i	-0.090535668584164+0.0319218268037998i	-0.0498635590596205-0.0625850012243864i	0.0343591656022456-0.053810048081819i	0.0474229725647951+0.0117853797272664i	0.0027045817855638+0.0359137662833361i	-0.023802201370307+0.0097334435581388i	-0.0115338231468348-0.0137454591636162i	0.006559363290498-0.0104890273253769i	0.00830210524847154+0.00193715419891997i	0.00077250437561339+0.00587795388879322i	-0.00361152315312948+0.0021223434167648i	-0.00249408403766238-0.00170442744882352i	0.00030350283803954-0.00220348389560836i	0.00157554142695994-0.00052212303656248i	8.33181857013432e-04+9.13474161001024e-04i	-4.18885848013647e-04+8.01873990022052e-04i	-6.28157733449165e-04-1.54696970384229e-04i	8.0320270789286e-05-4.62236147091167e-04i	3.83132149833479e-04+1.14882965108012e-04i	-1.74126565108996e-04+4.17799390731853e-04i	-5.54246975687892e-04-1.75599896475101e-04i	4.8544205947103e-05-7.32972600308381e-04i	8.47697197357348e-04-2.29384501519616e-04i	5.95463543643268e-04+7.88535799358724e-04i	-5.13271267887153e-04+9.13662445284142e-04i	-1.0464591387122e-03-8.965097672836e-05i	-3.35074984249553e-04-9.39398093403287e-04i	6.52212606875372e-04-6.20609493677905e-04i	7.10688074328616e-04+3.1306656405578e-04i	-3.583152787919e-05+6.45593557986772e-04i	-5.11647127768405e-04+1.35032114503332e-04i	-2.19670267486844e-04-3.77447042919443e-04i	2.65577395124021e-04-2.58799248159796e-04i	2.75621069637829e-04+1.68063950743051e-04i	-7.7124089597378e-05+2.70189069355434e-04i	-2.37645392923475e-04-1.57532387851e-07i	-4.7829857449122e-05-1.85002038436498e-04i	1.31764537868493e-04-5.9339619565346e-05i	4.1256933543749e-05+9.94101059576204e-05i	-1.02254471138349e-04+1.1655326362015e-05i	5.377485302048e-06-1.44308620875647e-04i	2.16828623690874e-04-1.749750803665e-05i	1.05092143173628e-04+2.92489680520268e-04i	-3.23078711251336e-04+2.64132803522614e-04i	-4.63463624933303e-04-2.53896073172079e-04i	5.739252598771e-05-6.29779487539393e-04i
17	0.077163653398986-0.102971099566403i	0.120104986890728+0.02850105193849i	0.019869156807097+0.111835652639222i	-0.0837195197535389+0.0551588509511024i	-0.070796878773557-0.0468557872614179i	0.0127462995150292-0.0678216970012184i	0.0527647546207397-0.0110430670954369i	0.0225300224783941+0.03373580424117i	-0.0169821863781268+0.0241738838069039i	-0.0202881709799692-0.0053713430712494i	-0.0011502686215541-0.0146823332377392i	0.00953683208269864-0.00407803479888765i	0.00497218498992119+0.00552649630686811i	-0.00255851982994324+0.00480855110013668i	-0.00402851545788109-0.00043202518136234i	-0.00091725983079111-0.00287621515305876i	0.00162799277131696-0.00150880834801981i	0.00147217285090063+0.00058358537187896i	6.266804734372e-05+1.06881124052521e-03i	-5.84219688032347e-04+2.93903494044647e-04i	-2.23825869229615e-04-2.16597924045297e-04i	5.26649062140396e-05-1.8945787808799e-06i	-2.36994056503478e-04+1.07402270828134e-04i	-3.49002323421909e-04-3.68656454641732e-04i	2.84589260769427e-04-6.81361639127784e-04i	9.36953601447997e-04-5.3585317820864e-05i	5.52965943378889e-04+9.39341910676193e-04i	-0.00061586578982983+0.00100349151548665i	-1.19060862599785e-03-6.730971251608e-05i	-0.00047965463742144-0.00103111793063559i	6.23037538242458e-04-8.1195508583908e-04i	8.54330702318199e-04+1.69603567306783e-04i	1.56947466543102e-04+6.86534455186195e-04i	-4.56098468910742e-04+3.04096021105128e-04i	-3.2612786805062e-04-2.70623389974042e-04i	1.52326596376374e-04-3.05170992342034e-04i	2.84018601287961e-04+6.8865967032833e-05i	9.083121733496e-06+2.57022544612508e-04i	-2.04488192116429e-04+7.8402248577471e-05i	-1.15323383125465e-04-1.25830566068277e-04i	4.4433629307557e-05-1.02586216921596e-04i	4.37125805934266e-05-8.1071993967153e-06i	6.6540791618365e-06-3.96596940656044e-05i	1.13612689390854e-04-6.1989438869291e-05i	1.9324966259046e-04+1.33648790844578e-04i	-5.267964819174e-05+3.51382595134142e-04i	-4.61324213172279e-04+1.51849625558693e-04i	-4.41192780476851e-04-4.30179868375848e-04i	2.03729967098792e-04-7.0400502216852e-04i
18	0.075241216317354-0.107722200772134i	0.125343260753894+0.016745839213795i	0.03943067592602+0.110357806518916i	-0.0715086224102814+0.0762619755373923i	-0.0862136366523293-0.024922374364186i	-0.0137357818359324-0.0728222901196237i	0.0469174146097023-0.0355249732790816i	0.0400626315359877+0.0203798846193825i	-0.0010912411555819+0.0330381292039082i	-0.0217915538238588+0.0087716105022744i	-0.0112953694661845-0.0117133034859584i	0.0049453264492861-0.0100342542661777i	0.00776181508866582+0.00115429615423181i	0.0008749711439497+0.0056899120922072i	-0.00391499063680025+0.0020411975498211i	-0.00261625168121904-0.00225042081846772i	0.00073000063915115-0.00256834631138728i	0.0019633722624479-0.00040303790866336i	0.00095739403762734+0.00107978714213092i	-2.56077513029688e-04+9.59158990837341e-04i	-6.0026386850635e-04+2.88396583271452e-04i	-4.88053015626245e-04-9.5821611237096e-05i	-3.83257880378211e-04-3.57718764639761e-04i	-4.9824965327342e-05-6.82510894623119e-04i	6.52290453606798e-04-6.03536083067336e-04i	0.00106188425165637+0.00022914367996328i	0.00045736403519495+0.00115685705110088i	-0.0007706332786879+0.00109343953961769i	-1.35294771045672e-03-5.221089591043e-05i	-0.00065349508533912-0.00111345318186627i	0.00053597738153092-0.00102765855461263i	9.75439653092412e-04-5.998116056014e-05i	4.18644971184432e-04+6.47616146124766e-04i	-2.90669762934323e-04+4.88262046443964e-04i	-3.8997036424268e-04-6.6993786826027e-05i	-1.530496237716e-05-2.7739933190617e-04i	2.2092581049331e-04-4.0968769755965e-05i	8.1696641967261e-05+1.95798879028855e-04i	-1.47522567359144e-04+1.42094955943848e-04i	-1.8034255105574e-04-5.4933947708129e-05i	-5.7459961748649e-05-1.57472581676903e-04i	6.4677712693874e-05-1.44398606514446e-04i	1.63267925862382e-04-7.8565268510786e-05i	2.30480350767095e-04+8.1981071259288e-05i	1.10242867040314e-04+3.24095503080986e-04i	-2.75639984174114e-04+3.74936446838101e-04i	-6.02282579934173e-04-2.9708455264511e-05i	-3.73651918980515e-04-6.40202999468625e-04i	3.8706591175779e-04-7.71640096093255e-04i
19	0.073284897189379-0.112807247346406i	0.129807108194948+0.004609912728077i	0.058628862772531+0.106082093555741i	-0.0548625267001498+0.094472718558805i	-0.0950377750183389+0.0011858619540269i	-0.0416129959067743-0.0680173656835578i	0.0302361748537607-0.0568851327948214i	0.0499967820338595-0.001953266287735i	0.0197134632510805+0.031631741130085i	-0.0129886666121702+0.0231635966672947i	-0.0180488081545393-0.000650370252571i	-0.0044816290354042-0.0108637417546933i	0.00551345607301968-0.00502846102425973i	0.00410052064940002+0.00271728445783586i	-0.00138930487712179+0.00340086209969969i	-0.00307016641505026-0.00036963045836152i	-0.00069960115448787-0.00259386306166089i	0.0016903532385151-0.00153177223448249i	0.0017914771756265+0.00055806461222281i	0.00041235978662931+0.00146331148549572i	-7.88950215940258e-04+9.76929478799721e-04i	-1.10489529081425e-03-2.560415099742e-05i	-6.57552509176135e-04-8.43415083997224e-04i	0.00024075926907578-0.00110331124870826i	0.00111404145560127-0.00056773005506697i	0.00126791358475514+0.00057369491535222i	0.00036023955190044+0.00147012821317123i	-0.00098607823715996+0.00123999240737476i	-1.58299273621859e-03-2.85612025563e-05i	-0.00088733877795763-0.00121378788894193i	0.00039343973500858-0.0012925782100008i	0.00107667476732861-0.00038231442651357i	7.41239902979658e-04+5.12390039345572e-04i	-1.280622961324e-06+6.52647963064984e-04i	-3.58891104197231e-04+2.21664079905261e-04i	-1.91452277171567e-04-1.29777621254228e-04i	6.90015104353853e-05-9.2856965436174e-05i	7.0774832433142e-05+1.04863085789863e-04i	-1.13769162823031e-04+1.37883144137646e-04i	-2.15715365521424e-04-3.4777113488546e-05i	-1.08679060056831e-04-2.24188118136263e-04i	1.29227199757253e-04-2.52333818702374e-04i	3.28357214464104e-04-6.1467110713721e-05i	3.05556387318261e-04+2.72524094587554e-04i	-3.9029172396249e-05+5.11046609691666e-04i	-5.38105261075289e-04+3.46327098979741e-04i	-7.3404649805038e-04-2.69667310230594e-04i	-2.69393275775914e-04-8.84238957026592e-04i	6.14419087709782e-04-8.51454957617623e-04i
20	0.071435635769059-0.118378473406768i	0.133785788984738-0.007802554421663i	0.0772460638620523+0.0995271228386797i	-0.034862262022026+0.10939462613763i	-0.0970015796472373+0.0293921829809197i	-0.0676759779093061-0.0540050457126377i	0.0050201927038104-0.071287601682381i	0.0489902938896515-0.0288794974772205i	0.0394163907447294+0.0183738585508917i	0.005164253250343+0.0313765085257101i	-0.0160386148074617+0.0151389854880813i	-0.0139271419960321-0.0033203897308321i	-0.00262939561478702-0.00807749807245607i	0.00314629265392939-0.00309133120486245i	0.00157414695220688+0.0011566608417041i	-0.00117507560992087+0.00069661783310158i	-0.00100823013247712-0.00142407634633323i	0.0009560006859873-0.00169923749040463i	1.91522701114158e-03-5.057110959169e-05i	0.00097642708007396+0.00146614374739243i	-0.00065946743676496+0.00145328537121182i	-0.00147960878051309+0.00018802719332856i	-0.00094396654944223-0.00113643320086091i	0.00041952084158708-0.00148562563699794i	0.00154767516956475-0.00059707442141835i	0.00154321064143702+0.00089747098183916i	0.00031916726542805+0.00186071158046334i	-0.00123774692591823+0.001492145714654i	-1.91849980830431e-03+4.290999443339e-05i	-0.00122942824015643-0.00134410877048631i	0.00017909276442216-0.00164116916411452i	0.00116043809566753-0.00082088080591196i	0.00112510718926813+0.00025849170848213i	4.28789017254658e-04+7.61785265499355e-04i	-1.78499920531609e-04+5.77218436310068e-04i	-3.18182883040391e-04+1.77992990492775e-04i	-1.74205978891874e-04-9.822586610046e-06i	-9.16967568916083e-05+2.01207489253058e-05i	-1.61484701340126e-04+2.2926593241985e-05i	-2.04620780827755e-04-1.29773538343952e-04i	-4.6524430936647e-05-3.07327290124157e-04i	2.62002550285467e-04-2.75159052102644e-04i	4.59443391690509e-04+5.5667991626816e-05i	2.83922221418572e-04+4.92347865395391e-04i	-2.65316447616761e-04+6.4651724220655e-04i	-8.15357766171986e-04+2.39238809731512e-04i	-8.36049315866717e-04-5.68047882320558e-04i	-0.00011864382337604-0.0011617233592003i	9.02573934175377e-04-9.42451989198742e-04i
21	0.069926268166159-0.12451833760905i	0.1375660250928-0.020305301347741i	0.0950958180294299+0.091263430368687i	-0.012624124994379+0.120906291548787i	-0.0924776749638329+0.05777834698735i	-0.0893715289356767-0.0323999590363518i	-0.0252672300573482-0.0763970488425455i	0.0362327298087615-0.0552125916775434i	0.0522095352892578-0.0049443792910941i	0.0281322089029866+0.0286819909108045i	-0.0031042842052096+0.0293934714182601i	-0.0171477861176333+0.0116604596002576i	-0.0132885484183936-0.0034112924615777i	-0.0040797994855382-0.00734391631778155i	0.00103702587018242-0.00450038665673516i	0.00151230508740515-0.00164960860597477i	9.50854166786534e-04-9.37588113449609e-04i	0.00126589207406419-0.00077514053249778i	0.00164867372709845+0.00018466582364331i	0.00094697711384896+0.00135459140689427i	-0.00053866205129604+0.00146293066835784i	-0.00147722892876631+0.00026127365107651i	-0.00098213414317954-0.00120374015458746i	0.00055317270010637-0.00162263603084552i	0.00184004217561922-0.00056837706669847i	0.00177503370388486+0.00117762628668148i	0.00031470440764863+0.00226444172222111i	-0.00149765925509838+0.00183499877974901i	-0.00235707806581372+0.00018730687965426i	-0.00171308570793258-0.00149261256719581i	-0.00014086175488375-0.00209466412496569i	0.00121438407236966-0.00141216457479432i	0.0015764105797163-0.00015083031193378i	0.00102393980965724+0.00078143150847071i	1.99052314684591e-04+9.8180800014783e-04i	-3.41097231806795e-04+6.67330064393269e-04i	-4.86579296252579e-04+2.63984892047327e-04i	-4.31850930893042e-04-1.0811938835138e-05i	-3.32213777248143e-04-1.97633853283736e-04i	-1.61366870518264e-04-3.61029534256967e-04i	1.40983500789765e-04-4.12311422196796e-04i	4.64112340472181e-04-1.92545102615266e-04i	5.28003794473656e-04+2.87704765342636e-04i	1.3009352549302e-04+7.24228001928298e-04i	-5.80042801857561e-04+6.90796650781222e-04i	-1.08912550019807e-03+1.882335156983e-05i	-8.74723966554613e-04-9.3840383820508e-04i	0.00011066813871903-0.00146182885760515i	0.00126476990581832-0.00101532163198498i
22	0.069036642542183-0.131182001714983i	0.141368620599077-0.032629572932767i	0.111980073362253+0.081854844165745i	0.010774376798037+0.129068043127309i	-0.0822803783345259+0.0847099422671228i	-0.104978550736985-0.005408746956032i	-0.0568019147389408-0.0714969984825468i	0.0132528324105897-0.0762317181246857i	0.0541149378724368-0.0340051678372355i	0.0495699553914248+0.0136594532837479i	0.018664770372743+0.0356542916842052i	-0.0097314355450287+0.0290177058755405i	-0.0202395629601577+0.0100308975924999i	-0.0154449330657057-0.0047998386647346i	-0.00581778920923784-0.00964064849835886i	0.0010597349652769-0.00761653047328219i	0.00365754455672294-0.00377673684784337i	0.0036309837050615-0.00074864666462504i	0.00251258547131234+0.00110146043213912i	0.00092099272921978+0.00188665354015937i	-0.00063661767461755+0.00150733321774226i	-0.00136277233009171+0.00017568030012391i	-0.00074147450527891-0.00118942104480861i	0.00079493811097082-0.00147416022214364i	0.0020196104756669-0.00030935056101939i	0.00184575345057336+0.00152713106248028i	0.00021704845020818+0.00266481347220381i	-0.00181623640346045+0.00219509966877747i	-0.00288976668018074+0.00035817870510677i	-0.00232933521597027-0.00166766199271374i	-0.00057879453330272-0.00265779205128754i	0.00122189113428601-0.00217811863197319i	0.00209104414618209-0.00074947349651025i	0.00179587607750129+0.00067457597779221i	0.0008049337371759+0.0014001769749821i	-0.00020432489737746+0.00131888316601478i	-7.99365520139297e-04+7.48053120278097e-04i	-9.02301705631978e-04+7.7322133653832e-05i	-6.31373634254811e-04-4.39245831885717e-04i	-1.43270458656525e-04-6.68303462193758e-04i	3.77977555354736e-04-5.29550528429613e-04i	6.78530029328702e-04-3.7776679246372e-05i	5.1075676332099e-04+5.86036117831951e-04i	-1.53677939542229e-04+9.25209159391018e-04i	-9.67073535493591e-04+6.10786119839891e-04i	-0.00133141777579222-0.00033786484424264i	-0.0008129584885867-0.00138402138022323i	0.00044547560687744-0.0017610814308995i	0.0016939641160072-0.00103939164214057i
23	0.069015754389609-0.138174227013208i	0.145294042940169-0.044459585259374i	0.127670819909765+0.07179788595579i	0.034354112403123+0.134038265466331i	-0.067473093788079+0.10889155700253i	-0.113607104006406+0.024555012316009i	-0.086045404290268-0.0572756937169309i	-0.0167661483754167-0.0885308951159988i	0.0437507099705505-0.0633585177824438i	0.0634471554593379-0.011614376948811i	0.04382064836213+0.0297672622872466i	0.0087202015092033+0.0417574684271704i	-0.0176269050891905+0.0287040401393685i	-0.0250917477600263+0.0071441521884922i	-0.0178599679346253-0.0086137209005387i	-0.0059226412180158-0.0135605185355373i	0.0030127926882731-0.0104181666182544i	0.00639746017610769-0.00444989938417759i	0.00543803384720772+0.00039841871984249i	0.00260241309017778+0.0025563629297478i	3.139321711182e-05+2.24446398533206e-03i	-0.00104122124712025+0.00063668170104117i	-4.39694507265572e-04-8.08656127282409e-04i	0.00103408916626496-0.00099436582722937i	0.00207369550873915+0.00025155399162576i	0.00168504409108033+0.00206692635993809i	-0.00012778207432686+0.00311658388974285i	-0.00233356867718785+0.00251383041081931i	-0.00356863828241119+0.00044716790276931i	-0.00305839831824561-0.00194794595521907i	-0.00110106792222574-0.00335775974466142i	0.00119333881882008-0.00312014910666011i	0.00265357414727409-0.00154706491828357i	0.00272382591025238+0.00039998716168202i	0.00164948212749311+0.00175680213800525i	0.00016879068737734+0.00205658550239905i	-0.00097456740711177+0.00143038697442255i	-0.00137136003681183+0.00038205218718065i	-0.00102471115593299-0.00052468967050674i	-2.4926125287917e-04-8.93991460685699e-04i	4.90436060644442e-04-6.13164069248679e-04i	7.60993063211154e-04+1.1264293251772e-04i	3.5957831815633e-04+8.20486189185482e-04i	-5.29765162609984e-04+9.91568776852279e-04i	-0.00135662511302878+0.00036305205096503i	-0.00148471609853301-0.00082611515993776i	-0.00062350169743475-0.00187871050957227i	0.00088116604455889-0.00203780833693705i	0.00216843112400297-0.00102331796402802i
24	0.06999804229613-0.145174874649253i	0.149294469046381-0.055492755946381i	0.141916349537386+0.061470195977581i	0.057280462109602+0.136007629599564i	-0.049202225202703+0.129372978076329i	-0.115084257202191+0.055173823901286i	-0.110166915388321-0.035432609997811i	-0.0498487720961316-0.0903852165064382i	0.022267074044094-0.0878141338074317i	0.0657124503070057-0.0425110990836158i	0.0656254413430188+0.0111938427561514i	0.0344117807980253+0.0438876257796376i	-0.0029573777426858+0.045920139836913i	-0.0264137507042392+0.0264605018819771i	-0.0298089431105548+0.0022907330171068i	-0.0191142928214369-0.0136666774323171i	-0.0047665327966347-0.0174673092326191i	0.0053237763328287-0.0125297585207912i	0.00859777461828025-0.00491123340999195i	0.00681107178837673+0.00073287874734908i	0.00334987788191192+0.00278208404238282i	0.00090613584532949+0.00216231061228242i	4.0353659555651e-04+8.64461966971326e-04i	0.00114318703052073+0.0004927577573579i	0.0017048173815135+0.00144436374394353i	0.00101577667310806+0.00292334745715157i	-0.00096082821676824+0.00363619356792133i	-0.00324591908810635+0.00271543329460781i	-0.00450620261793901+0.00031427676446281i	-0.00391529038638061-0.00247311301352475i	-0.00166566438314406-0.00427921281265957i	0.00116521909689535-0.00426579396592971i	0.00326071758615993-0.00255958700563336i	3.78494100690708e-03-9.934185386593e-05i	0.00275217317638549+0.00194154091190628i	0.00089502700375932+0.00277043249474178i	-0.00080885784499165+0.00229475591422647i	-0.00164427904360531+0.00104185654246534i	-0.0014497012776507-0.00019941741420774i	-6.04248414979266e-04-7.97451850243857e-04i	2.31126286306916e-04-5.67234081339347e-04i	4.81132490301031e-04+1.74903152854432e-04i	-2.97828495794e-05+8.04934464711579e-04i	-9.6567808583628e-04+7.53306531137014e-04i	-0.00165057131815511-0.00013453092744788i	-0.00146806857415873-0.0014478905776051i	-0.0002794826482691-0.00240169917490088i	0.00141171476219658-0.00230330142306397i	0.00270376574118359-0.00102377617825781i
25	0.0719428081475-0.151807851315432i	0.153180532570215-0.065506739098645i	0.15446680005132+0.051098074431026i	0.07889347679331+0.135157148215578i	-0.028574619322803+0.145524385107747i	-0.109790208193325+0.084423833243223i	-0.127236708005042-0.00825300199112i	-0.0820005316647238-0.0817165402658314i	-0.007262066255238-0.103449385385176i	0.055095740437178-0.0733033116543682i	0.0782338339506313-0.017072110197315i	0.060872736838271+0.0326542108034525i	0.0216582058494931+0.0547585437285398i	-0.0155192540758194+0.0471157353430119i	-0.0348331668274833+0.0221594938849578i	-0.0337223596728388-0.0036672249790161i	-0.019745559167827-0.019115773401302i	-0.0034636279812525-0.021639788428498i	0.007623960138817-0.0153708366871028i	0.0113892030601385-0.0065818350723174i	0.00986700059509011+0.00014189297458998i	0.00647524901323733+0.00337227658660569i	0.00366878864741381+0.00411609316981687i	0.00206093413598564+0.0041066532962279i	0.00093116949418539+0.00437203871567092i	-0.00063976440653862+0.00476766830864055i	-0.00285536893818614+0.00444335755822653i	-0.00500642766008343+0.00271994133541644i	-0.00597337791204757-0.00025816667357487i	-0.00500869779579149-0.00348178607342807i	-0.00227500828625269-0.00561672002097167i	0.00117913490070581-0.00575096973941856i	0.0039587689753484-0.00388969838705485i	0.00503386224758596-0.00092847277419129i	0.00421417041757782+0.00184080095267761i	0.00215385069748442+0.00338280157567427i	-6.657641085039e-05+3.37194320350344e-03i	-0.00151679590609547+0.00223697074173212i	-0.00184041069221999+0.00082504067070391i	-1.33104166222997e-03-9.867138766583e-05i	-6.61771211501025e-04-2.43303703373647e-04i	-4.41067497794932e-04+1.15588590381003e-04i	-8.43571301189086e-04+3.71608935198462e-04i	-1.51613692431997e-03+7.42527522968e-06i	-0.00181064388855678-0.00104338127097951i	-0.00121229144588722-0.00230931085778417i	0.00029040272315119-0.00303546092833316i	0.00213035239594732-0.0026417604157831i	0.00345069916775139-0.00110707963649703i
26	0.074615439552159-0.157731328065883i	0.156656815917944-0.074413023481463i	0.165103081010369+0.040747055844918i	0.098714048906608+0.131631458737322i	-0.00658099454629+0.156979173994966i	-0.098473725964288+0.110657981481232i	-0.136208808163961+0.021759191582803i	-0.10973261512751-0.063779762825123i	-0.040665325280753-0.108067475898747i	0.0330394833550252-0.098525630269038i	0.0781807650047759-0.0495943337626716i	0.081179097286478+0.0093195396245548i	0.0502931831288377+0.0508035278740023i	0.0067542775924838+0.0616626656150492i	-0.0281657726404213+0.0453830268524528i	-0.0427312458190724+0.0160703036660031i	-0.0371863170347729-0.0108684532876762i	-0.0199431042507925-0.0258503942263949i	-0.0012635300679049-0.0273075227281296i	0.0117412156908187-0.0195075318736064i	0.0168763973652591-0.0085438280593625i	0.0157328096847528+0.0009351172935099i	0.0113121796022709+0.0069731372050796i	0.00607338501319258+0.00973722821270533i	0.0012145825509354+0.0101919919333366i	-0.00296582041865086+0.00907054861670331i	-0.00633026568941009+0.00662441618927713i	-0.00845448364607401+0.00299090666306227i	-0.00873147168582069-0.00132861600751853i	-0.00683749588243969-0.00532786174048053i	-0.00314659317581472-0.00781665121497419i	0.00123930128020121-0.00798724364941744i	0.00489793363884571-0.00585458589704051i	0.00670360797326733-0.00229206562396894i	0.00630633901405407+0.00136311156498596i	0.00421991264617333+0.00391360480273346i	0.0014951347806407+0.00479124824534721i	-0.00082174326094528+0.00419335281849909i	-0.00214933565510663+0.00283391699365441i	-0.00252481008388234+0.00148292420796876i	-0.00240994103159961+0.000561773096745i	-2.29914251108629e-03+6.62053791767e-06i	-0.00237442389168262-0.00055483834793433i	-0.00240695067633497-0.00144821367857488i	-0.00194978943755276-0.00264990979795398i	-0.00069065386214751-0.00372832778354533i	0.00126228007830931-0.00406792485071593i	0.00334729167659143-0.00323989923024919i	0.00479879462169901-0.00128995034579669i
27	0.077605589266514-0.162723314897083i	0.159364569511788-0.082292197320639i	0.173654568695425+0.03031695163211i	0.116436931955933+0.125500929250601i	0.015966971063761+0.163542210955618i	-0.082040036674603+0.132605172566911i	-0.136735476181779+0.05218110500711i	-0.130313823547473-0.038675393940926i	-0.073486819373055-0.101134583845092i	0.002991079106911-0.11389256854534i	0.0648580598132678-0.0799928256120549i	0.0898852062440463-0.0214815332457794i	0.075283575299426+0.0335662605962495i	0.0350343834488425+0.0642158057563534i	-0.0095982486741721+0.063948691847439i	-0.0405703897959399+0.0400347636907135i	-0.0496254965837755+0.0071534406136874i	-0.0390180859602453-0.0204448945732202i	-0.017672361559241-0.0344087448848793i	0.0042305907788353-0.0337151245972875i	0.0194363074730631-0.0227122163066257i	0.0252203669319273-0.0077347780224143i	0.0226741059587975+0.0057841323229503i	0.0148708604903124+0.0147090865600236i	0.0051388761176474+0.018171739927283i	-0.0039064222544326+0.0168005811699022i	-0.010581374215391+0.0119241748806781i	-0.0139862471845708+0.0051039476221379i	-0.0138605475651742-0.0020444090403919i	-0.0105694337999748-0.0079712835008309i	-0.0051134944695581-0.0114230184093009i	0.001015718780528-0.0117570843950378i	0.00620500586575662-0.00916837564004698i	0.00920735659460324-0.00465026319643855i	0.00952971971635089+0.00035039467677143i	0.00752957894359957+0.00445031853191189i	0.00417543807641818+0.00678489591748123i	0.00059894784501904+0.00720087664856713i	-0.00233620186532243+0.00612894972931145i	-0.00425258571305809+0.00424400629051382i	-0.00520000458635537+0.00211588000389097i	-5.40857300596896e-03+3.038549230426e-05i	-0.00503287370362901-0.00195870422597277i	-0.00404598192483553-0.00382728630533046i	-0.002332081368124-0.00538996009088278i	0.00010368506105426-0.0062606553611632i	0.0029616328556073-0.0059995654468785i	0.00563768384943859-0.00435932897624895i	0.00740068573022393-0.00148010484168231i
28	0.080362061587041-0.166761929024915i	0.16092289399524-0.08943594111771i	0.180025873330356+0.019511486467405i	0.131957333878641+0.116704791356823i	0.038534318760808+0.165101182746621i	-0.061313526157246+0.149363174544839i	-0.128901673631438+0.080943928159545i	-0.141835936610187-0.00878523339012i	-0.101676977729025-0.08336258254785i	-0.030624875297744-0.116701927023097i	0.040102832446204-0.102344413630631i	0.0840969868420494-0.0532681048632502i	0.0895268320322644+0.0063152445604836i	0.0613367947018988+0.0524183694297261i	0.0162559509279714+0.0706033753794863i	-0.0259511890602897+0.059692457437444i	-0.0506328316973173+0.0294770237546606i	-0.0526221867708269-0.0053396611673771i	-0.035964325036675-0.0316696803240139i	-0.0102557355859667-0.0423558424188612i	0.014099852786805-0.037193966675872i	0.0296271240840697-0.0211976944233697i	0.03343324901033-0.0015619108891847i	0.0268472026131342+0.0151843148028489i	0.0138409685383115+0.0249238939352256i	-0.0008220004872526+0.0264180925948026i	-0.0130450059088293+0.0208293715606796i	-0.0202116847910392+0.010802053645914i	-0.0214147173950839-0.0004989938757504i	-0.0172806459737202-0.0101829159462624i	-0.0095537032490336-0.0161938325461262i	-0.0005468890901938-0.0176224592414313i	0.007451609190351-0.0147534963190018i	0.0127098415014787-0.0088464987809509i	0.0143997152274459-0.0017007641214033i	0.0126711148204338+0.0048738132507496i	0.00844729888307581+0.00951671552122561i	0.003036709075572+0.0115695119456248i	-0.0022810679431812+0.0110708686893638i	-0.00654747540856255+0.00855083663358341i	-0.00922411007270122+0.00475323553527966i	-0.0101274831055455+0.0004166237955111i	-0.00929741861159096-0.00381851125615751i	-0.00690249542504633-0.00739535820700257i	-0.00323238478460936-0.00979814287308479i	0.0012478571134212-0.0105626564256932i	0.0058562040550385-0.00937140045600583i	0.00973674616650013-0.00619754501050323i	0.0120103641319865-0.0014193641446426i
29	0.082253724771401-0.17012830335273i	0.161008802420179-0.096417636819903i	0.184290454163584+0.007794473374031i	0.145476127463903+0.105028398066286i	0.061000283971607+0.161622353650666i	-0.036832535856985+0.160466865288853i	-0.113005484296446+0.106602878445639i	-0.143221300559021+0.023758242556492i	-0.122129867232019-0.056166226869684i	-0.063453919909361-0.105846394999204i	0.007265527237384-0.112200349640011i	0.0636160183431519-0.079462965548214i	0.0881829739791535-0.0252609509741655i	0.0776236170879056+0.0278321667078694i	0.0416809083843361+0.0613191571360475i	-0.0025214725242718+0.0668183808414819i	-0.0379286030076168+0.0473272690072868i	-0.0536280239523413+0.0140985179227746i	-0.0475533376569799-0.0188697063021766i	-0.0255066855670002-0.0402296804615003i	0.0023692376782976-0.0446457103204129i	0.0258588839218931-0.0333822261484533i	0.0380350815845169-0.0125526431966811i	0.0367963747327586+0.0098227838719958i	0.024525863025451+0.0266931801433508i	0.0064546680816322+0.0338926866981324i	-0.0114363137186408+0.0307589249732108i	-0.0242419704837626+0.019612153313393i	-0.0292470340756432+0.004538463508273i	-0.0262155213473546-0.0100193453972788i	-0.0169886222280226-0.0204569887496395i	-0.004654416871387-0.0247498406649352i	0.0074180758788492-0.0226670068491037i	0.0164275221024863-0.0155193962069022i	0.0206980075008543-0.0055925394771115i	0.0198710648530829+0.0045427622539888i	0.0147567870023639+0.0126548882570863i	0.0069486289019896+0.017274039941161i	-0.0016529856470057+0.0178554544304379i	-0.009271263317123+0.0147082924939777i	-0.0145497775982368+0.0087736485522044i	-0.0166933835872715+0.0013516488204602i	-0.0154857705238741-0.0061463041030415i	-0.0112385727977829-0.0123893463704053i	-0.0047151053876843-0.0162726388713986i	0.002959400211455-0.0170421342593491i	0.0104170747561196-0.0144122194049524i	0.0162193512915537-0.0086620264573437i	0.0190873857918127-0.0006721323554006i
30	0.082721692523369-0.173528762573759i	0.159542068482333-0.104143888631373i	0.186881402625354-0.0055794540304i	0.157655464645584+0.090210309726897i	0.083756736979233+0.153295999339614i	-0.008780762832788+0.166047966039438i	-0.089496965150422+0.128562569402526i	-0.134265162569023+0.057444929707707i	-0.133053584794805-0.021208314080071i	-0.0920475495041623-0.0816256053227291i	-0.029829277503843-0.107143322198107i	0.0304211487423217-0.0948493845930268i	0.0694447452923505-0.05484312117284i	0.0779762370002449-0.0050109968275559i	0.0584943478276713+0.0362302061080437i	0.0226112817174227+0.0563449197161604i	-0.0143373022225302+0.0520815750479329i	-0.0391585676500827+0.0291191625867546i	-0.0449885600253137-0.001319878773175i	-0.0326157699140291-0.0272066262329433i	-0.0089748315194845-0.0399251857174204i	0.0161770562769511-0.0366251770691502i	0.0339536319074997-0.0202517096091974i	0.0391102095130594+0.0023292122418115i	0.0311621687289828+0.0231422706024043i	0.0138085957616153+0.0357758055073042i	-0.0068328662271107+0.0371085760807549i	-0.0244114764010555+0.0277480106118719i	-0.0342184724902118+0.0113015148248886i	-0.0342711167754207-0.0070801320352247i	-0.0254564776598153-0.0223357438001307i	-0.0108797624381683-0.0308231850722176i	0.005254876876311-0.0310523113079344i	0.0188519299594259-0.0237488195674357i	0.0269012315859597-0.0113631533998538i	0.0280314751007084+0.0027480147958567i	0.022593231512188+0.015210475497366i	0.0123463001950719+0.0233748064403827i	-0.0000996226435762+0.025779321494639i	-0.0119226042802709+0.0222950026275584i	-0.0206621531355617+0.013991693213468i	-0.0246382589453572+0.0028103076859294i	-0.0231801816888205-0.0088633286413288i	-0.0166708571453851-0.0186416622319185i	-0.0064338860045047-0.0245384171080647i	0.0055055981995135-0.0252944805017617i	0.016757231007593-0.0205993125865647i	0.0249684924712839-0.0111813589051025i	0.0282535228596778+0.0012587865482374i
31	0.081580841027289-0.178134508972204i	0.156971430930863-0.113758494791167i	0.188802367639404-0.021347660958705i	0.169696465882137+0.072229463048452i	0.107637895869082+0.140802069768384i	0.022859264037451+0.167000660112867i	-0.059109831239698+0.147157708874446i	-0.115719266877603+0.091499220710573i	-0.134144292895717+0.019831852070605i	-0.114344727066571-0.045518712153664i	-0.0677079454339144-0.0869342389054644i	-0.0121292584957275-0.0964626968800774i	0.0344670390408776-0.0770781321851351i	0.0598270158438473-0.0402252441903743i	0.0604700374403635-0.0009090195261902i	0.0414805349108373+0.0277165801433681i	0.0134951938082984+0.0383786203409702i	-0.0117170020418495+0.0311697874363748i	-0.0253967448552511+0.0123495596189285i	-0.0243070642686625-0.0087456952002746i	-0.011013999140696-0.0233681838687903i	0.0078264488241326-0.026288145872156i	0.0243073946356562-0.0171223371628158i	0.0321304405601284+0.0001386845901775i	0.0285469510433845+0.0189826647891202i	0.0148892836231744+0.0328056023288665i	-0.0042709968781107+0.0370618390397185i	-0.0228755918483602+0.0305027262875717i	-0.0353744439780336+0.0152557706260327i	-0.0383307629483894-0.0041130353141098i	-0.031222695937056-0.0221339783504957i	-0.0163282916603148-0.0340429170939208i	0.0021430267974365-0.0370086125417915i	0.0193306012735449-0.0307027307318635i	0.0310210138534751-0.0171584147369889i	0.0346341965663484-0.0000557542526537i	0.0297014101737624+0.0163087303273492i	0.017795493808858+0.0280804858540597i	0.0020070860967285+0.0326893830702479i	-0.0138559457549961+0.0293231565815648i	-0.0261419452697978+0.0189831023070559i	-0.0321189853300972+0.0041643374887552i	-0.0304967701181843-0.0117348263274912i	-0.0216373447668705-0.0251398627002496i	-0.0074439207418068-0.033025902274822i	0.0090344678525483-0.0335203908430371i	0.0242080355333357-0.0262863572420798i	0.0346598812116638-0.0126225621510811i	0.0378493002845369+0.0047447972541154i
32	0.079402479995266-0.185372519121874i	0.154515634632968-0.126287881940784i	0.191675162763143-0.039818072589718i	0.183177948783337+0.051690664057688i	0.133596070531904+0.125547391630605i	0.057941221407997+0.164999001870571i	-0.023109662655781+0.16348754537042i	-0.089337709767769+0.125692501449218i	-0.126518971474419+0.065238509442553i	-0.129740995951602+0.000004438861438i	-0.103679361435929-0.053342998096303i	-0.0600372575081635-0.083855912150182i	-0.0132264815072075-0.0885770778671417i	0.0241841830161842-0.0721350216689959i	0.0448187582661111-0.0441163461439312i	0.0477560502422791-0.0153237769264537i	0.0375936532531678+0.0057512124063446i	0.0219241668172691+0.015151550413224i	0.0082659192247577+0.0138497870594879i	0.00152609187060873+0.00645682128338517i	0.00275162111984246-0.0010830144068033i	0.00939610603413142-0.00389824687983105i	0.0168005264447335+0.0001219978596424i	0.0202266488889324+0.0098305177987053i	0.016688022880987+0.0215320273959752i	0.0059875127097197+0.0305197964315836i	-0.0092974097272508+0.0328368360593221i	-0.0247702395128316+0.0266602003079278i	-0.0357148512403331+0.0128971488855582i	-0.038617172630366-0.0051253262228668i	-0.0322385873660675-0.0227056431182951i	-0.0179557507177033-0.0351744778120673i	0.0006739079807461-0.03922481837646i	0.0189374388725159-0.0337951137674791i	0.0322550461980816-0.0202979211397341i	0.0373686300934481-0.0021838134286617i	0.0331307424581376+0.0159957179434715i	0.020726303493985+0.0297533786669369i	0.0033149680746709+0.0357585575571038i	-0.0147800635103968+0.032603754857391i	-0.0291196709524311+0.0210903370998939i	-0.0361834180959111+0.0039990992437273i	-0.034165414969359-0.0145760667845517i	-0.0233719389471366-0.0301685794933455i	-0.0061514698201506-0.0389459234778386i	0.013616814636694-0.0385721005600899i	0.031365303697623-0.028749970141167i	0.0428381756639164-0.0113319627666323i	0.0450457312437016+0.0100293648437461i
33	0.077740843418163-0.196389403063592i	0.154119024009716-0.142077307034979i	0.197447135735403-0.060402282298624i	0.199588166392809+0.030091419858943i	0.162174330877621+0.109666183165058i	0.095719942116348+0.16222788234451i	0.016513145434512+0.178969964364319i	-0.057754459313374+0.15991305762489i	-0.112360969812727+0.113070962210103i	-0.138755461516225+0.051659013022427i	-0.135835380462747-0.009721330422103i	-0.109158543852036-0.058783220703171i	-0.0685475037547769-0.0881494756809292i	-0.0249508817426352-0.0962763325508458i	0.0124656284871796-0.086688592462743i	0.0382199385339496-0.0660001967086201i	0.051031660049481-0.0414838393003547i	0.0530494588942363-0.0189744172901439i	0.0482552412391773-0.0016692355069932i	0.0406917937836103+0.0099776964665622i	0.0331115046850347+0.0174458363108368i	0.02641185270511+0.0228669820037623i	0.0199064824125515+0.027802093032136i	0.0121918386527268+0.032505952069445i	0.002198231117014+0.0358817688228832i	-0.0099985666218531+0.0360617263059731i	-0.0228987935587779+0.0313361740147044i	-0.0339126635054582+0.0210566160291514i	-0.0401667248048283+0.006174250571337i	-0.039488589001227-0.0107795575072145i	-0.0312296423712283-0.0262686828433402i	-0.0166505443824511-0.0367004102621474i	0.0012593337028111-0.039451247060854i	0.0184810853031059-0.0336595691581434i	0.0309846863758595-0.0205511222832595i	0.035781083640248-0.0032028837606587i	0.0317204169819453+0.0141911535589967i	0.0198246989112076+0.0273564181611809i	0.0030706858847752+0.0330067443172271i	-0.0143190097007002+0.0296750982487217i	-0.0278977420761269+0.0181014392436846i	-0.0340789820942392+0.0010856872954576i	-0.0310227097955066-0.0171568510223334i	-0.0191148754252907-0.031984541344272i	-0.0009272671300583-0.0394326616229808i	0.019335879249557-0.0371764886862185i	0.0367827930087044-0.0251320420064898i	0.0469610242167259-0.0055523204736818i	0.0469140851232657+0.0174125170724641i
34	0.078919710906228-0.211351174074028i	0.157959422212989-0.160286936080228i	0.207748217054256-0.081402471799759i	0.219679022844639+0.009718134479214i	0.192997971368427+0.095635511524255i	0.134596799758904+0.160807202884988i	0.057120037231568+0.194715626636275i	-0.024069701536536+0.193677450211572i	-0.094278413428372+0.161008179712795i	-0.142402487032202+0.105644218577208i	-0.162754311524954+0.039694202518348i	-0.155492794583642-0.024393082790453i	-0.125736634468853-0.076340476179763i	-0.081753079282686-0.109698244377141i	-0.032788773830563-0.122395526749703i	0.012889129203314-0.116253034767236i	0.0493229111487181-0.0957732925561559i	0.0733850459382651-0.0666506823115542i	0.0845567505713259-0.0344272134007641i	0.0842150024207577-0.0035876303330007i	0.0747553018419486+0.0228036204072025i	0.0588417453153801+0.0430041171595148i	0.038957821716464+0.0562347211992975i	0.0172819620469581+0.0622913947245251i	-0.0042149743797661+0.0613038609730262i	-0.0236184167282507+0.0537095509780835i	-0.0390233294149001+0.0403953893008694i	-0.0486784673449469+0.0228781722694718i	-0.0513067500876586+0.0033725339338039i	-0.0464952817109159-0.0153631623177248i	-0.0349994195854208-0.0304267758623702i	-0.0188147407172251-0.0393437287988012i	-0.0009345263031636-0.0406591759364136i	0.0151932447745042-0.0343721224484339i	0.0263977160933316-0.0220615504126472i	0.0305258260630843-0.0066322760709508i	0.0269940389867581+0.0082883687040608i	0.0169917491447275+0.0191728507060152i	0.0032612899707995+0.0234378980498023i	-0.0105131025695338+0.0200986174161398i	-0.0205730848293897+0.0100596654496702i	-0.0240066194548813-0.0040438086063664i	-0.0194970419117083-0.018433537059699i	-0.0077121597708748-0.0290760027990386i	0.0087731341881805-0.0326663298256668i	0.0260179469041934-0.0274749783691572i	0.0396066785523062-0.0138503732024079i	0.0456909640085649+0.0057536531539328i	0.0419416125502348+0.0272486216544481i
35	0.085293382560763-0.228983347058875i	0.167619990330232-0.178826205319011i	0.223162357310622-0.100318239928311i	0.242983699020883-0.006931922266122i	0.224617169592824+0.08557053431977i	0.172298862387661+0.16211152057573i	0.095898845278361+0.211009828440879i	0.008835145376293+0.225895504273375i	-0.074545834532378+0.20649476667146i	-0.141561257654327+0.158214154938545i	-0.183247669217279+0.090710504244989i	-0.19553243134366+0.015826484915818i	-0.179392967467361-0.054638593569166i	-0.140099147766515-0.110876242112778i	-0.08580788441603-0.146405736370991i	-0.025869469073773-0.158644235696202i	0.030796616324133-0.148732975523275i	0.076977626731588-0.120785494159882i	0.107940483766802-0.080803545797678i	0.121678125734631-0.035516021665097i	0.118711069588365+0.008651658902184i	0.101585926931713+0.046350579537147i	0.0742238606399074+0.073781122946125i	0.041245483443112+0.088888407161867i	0.0073537185388618+0.0913379714257511i	-0.0231873914323077+0.082333951856669i	-0.0469679308803826+0.0643270502937073i	-0.061739258908646+0.040639992076585i	-0.0666034280519884+0.0150270234140063i	-0.0620634323244367-0.008812010528316i	-0.0499087592046497-0.0277250085466387i	-0.0329225267073208-0.0395481862881514i	-0.0144252056626574-0.0434188112568638i	0.0022910874451741-0.0398880687500459i	0.0145466021521147-0.030787962044438i	0.0207633367311319-0.0188521516274337i	0.0207506407992969-0.0071464655974053i	0.0157106543761281+0.0015843591093884i	0.0079439108180243+0.00551639000861884i	0.00030355441453991+0.00415545980027922i	-0.00449068566910967-0.00154775012726154i	-0.0045270383869096-0.00941743452422892i	0.0007935021000452-0.0165715102516597i	0.0105489730626317-0.0201310751074608i	0.0224479836282716-0.0179611547766083i	0.0333219766221397-0.009268159353393i	0.0398576311307277+0.0050948573906534i	0.0394074986675064+0.0227018490189123i	0.0306913220768668+0.0400077106230466i
36	0.098294932097686-0.246750807446656i	0.183370461516977-0.19492123463905i	0.242878214734379-0.114635156382958i	0.267874224219023-0.017958956516229i	0.254911129277385+0.080578325880457i	0.206502005183857+0.166406318199022i	0.130556259765296+0.227275371856312i	0.038925155795526+0.255142751818322i	-0.054647425693264+0.247273138944037i	-0.136780691504297+0.206404175793187i	-0.196518029408492+0.140006588428551i	-0.226856289748787+0.058828604244845i	-0.225527736429142-0.024974111559468i	-0.194969509578203-0.099776280775768i	-0.141562421102168-0.156164433932877i	-0.074336708281579-0.188116346590771i	-0.003408929400416-0.193545665725548i	0.061574268522045-0.174200114685092i	0.112747263148901-0.135007762429415i	0.14492511054765-0.083040043812738i	0.156013067350094-0.026294877948562i	0.146932703799414+0.02750030537061i	0.121140649885861+0.071899393591511i	0.083861561962521+0.102447931266198i	0.041177068061569+0.117036899057871i	-0.000889695823033+0.115898809858152i	-0.037173239760811+0.101290395681766i	-0.0639574635254154+0.0769391370457508i	-0.0793041304703434+0.0473509855736494i	-0.0830993472857936+0.0170845244510198i	-0.0768356478086713-0.0099066809939904i	-0.0631803595001008-0.0307760655943652i	-0.045407965033782-0.0440672618512798i	-0.0267918196202946-0.0497483109757722i	-0.0100554654689625-0.0490050742904437i	0.0030265109201416-0.0438409601914826i	0.0118138655544208-0.0365631910318688i	0.0167465273462577-0.029256489538296i	0.0190702373730158-0.0233479751015153i	0.0204049537045391-0.0193499082811534i	0.0222518807118703-0.0168314793820232i	0.0255493959482826-0.0146231584584639i	0.0303796471443638-0.0112066328625174i	0.0358965566929349-0.0052009528543475i	0.0404979546328311+0.0041689048349985i	0.042209399459794+0.0167347804630505i	0.0391970414991146+0.0312673006837635i	0.030293296330105+0.0456180361361131i	0.0154105747260818+0.0571044120108451i
37	0.117867230796227-0.261656717387245i	0.204052791433451-0.206019811922955i	0.265002003066961-0.122610326349588i	0.292172305560953-0.022549319438278i	0.281803892670464+0.080652563595755i	0.235450861146963+0.173103560813217i	0.159690929868493+0.242572846093672i	0.065076076349966+0.28024098853292i	-0.035490388196228+0.28189045609293i	-0.128677459222133+0.248368297284138i	-0.202640308157848+0.185277781422421i	-0.248630043339223+0.101981635252781i	-0.262069134013023+0.010104746542687i	-0.242960315267768-0.078207917555523i	-0.195609756934595-0.152000819477877i	-0.127753036208586-0.202932184079063i	-0.049257510637476-0.226223721937305i	0.029374933046641-0.221034102146592i	0.098470000076961-0.19025035842402i	0.150399841201823-0.13977908743135i	0.180406405315818-0.077485777638825i	0.186950346217207-0.011967787369164i	0.171583977661119+0.048648100221105i	0.138416117269621+0.097716191787526i	0.093288447735308+0.130768806379018i	0.042811612944112+0.145836446850143i	-0.006586876232195+0.143389359950544i	-0.049469522557328+0.125953532773065i	-0.0819531855836875+0.09749548335052i	-0.101980082059931+0.06269339209723i	-0.109293893453648+0.026215615350837i	-0.105164038070548-0.007887303709386i	-0.0919349594578351-0.0366006348726307i	-0.072496020233798-0.0581357528257873i	-0.0497694219373711-0.0718963509645173i	-0.0262992394427496-0.0782614408190309i	-0.0039973784310767-0.0782532689139698i	0.0159327371361686-0.0731714580524123i	0.0329102173403393-0.064272046653182i	0.0467748983811185-0.0525527025544497i	0.0575360129798634-0.0386769334507347i	0.0651430177175823-0.0230363875762161i	0.0693401807930649-0.0059181745900916i	0.0696432762549048+0.0122798610976212i	0.0654452364863765+0.0308537805477417i	0.05622462757044+0.0486811894195919i	0.0418035329617562+0.0642354685991194i	0.0225860083764717+0.0757400299211446i	-0.0002915551742451+0.0814416763267251i
38	0.14258534255096-0.271086743403139i	0.227551931968065-0.210392409082226i	0.287196762829758-0.123510501681219i	0.313747335001602-0.020835857643257i	0.303635394681744+0.085099559789683i	0.257991363784693+0.18130090201654i	0.182483931271956+0.25604568763189i	0.086533014071259+0.30042965719389i	-0.017982794460126+0.309504412341512i	-0.118330666866219+0.282852633699662i	-0.202605134377571+0.22453324126518i	-0.261247875388897+0.142423080849678i	-0.288198768939791+0.047068562411164i	-0.281533066306959-0.049773073019696i	-0.243520135139573-0.136686818094063i	-0.180125279803339-0.204028836500172i	-0.10005416732725-0.24504279286853i	-0.013498010987731-0.256530927510068i	0.069230709969844-0.239018760335382i	0.138980446806484-0.196427662553194i	0.188795266074659-0.135337129992366i	0.214584500266368-0.063968950745104i	0.21537059617233+0.008947476379735i	0.193121865086773+0.075267634391407i	0.152233384571636+0.128342620818309i	0.09876121005244+0.163647892658551i	0.039537560059659+0.179079437667897i	-0.018703623255105+0.174918320300193i	-0.070078442266027+0.153510110827339i	-0.110101188942522+0.118739125886519i	-0.135987178510043+0.075395011544026i	-0.146708873648808+0.028530134792565i	-0.142838884628709-0.01710764091667i	-0.126238281076223-0.057506938758038i	-0.0996606848057626-0.0896599824036223i	-0.066341535812263-0.111665298646758i	-0.029629671697025-0.122691380691629i	0.007301412134914-0.122842821970305i	0.041647948415288-0.112976120109406i	0.0710822147174018-0.0945079990530883i	0.0937924225046918-0.0692469639949292i	0.108485173782684-0.03926245210987i	0.114378260220292-0.006789472989175i	0.111203056011545+0.025846155110412i	0.0992226947155194+0.0563032318426295i	0.0792582487813225+0.0823213062502592i	0.052703941282359+0.10184937916424i	0.02150697302803+0.113206136994301i	-0.011910566861981+0.115256374147165i
39	0.17005013051394-0.273200003782568i	0.251217013163859-0.207216995459398i	0.306966564748561-0.117450240602394i	0.330556800682125-0.013622145378397i	0.31893643284686+0.092759287301753i	0.273151739480984+0.189788760039586i	0.198237253184444+0.266608864216139i	0.102604521641757+0.314723174113384i	-0.002989079435057+0.329007012826945i	-0.106753844361771+0.308287931371921i	-0.197290147153311+0.255427364092718i	-0.2649352323682+0.176902660646751i	-0.302864353378414+0.081954903368178i	-0.307813556827013-0.01857674282412i	-0.280345544495543-0.113576377439475i	-0.224642724257133-0.192956428202805i	-0.147873650583624-0.248784057194643i	-0.059231929817424-0.276097472579189i	0.031216523079779-0.273327556586919i	0.113725400177493-0.242295582810218i	0.179951259901172-0.187813516392617i	0.223804108506934-0.116961801593023i	0.241979598245396-0.038154557735997i	0.23413360781508+0.03987999772103i	0.202707603688887+0.10907630281491i	0.152455420559534+0.162854483616169i	0.08975375048435+0.196708122546716i	0.021796495851833+0.208511994557568i	-0.044223701593411+0.198543452871166i	-0.101853737083636+0.169245911675182i	-0.145965830602407+0.124789735775233i	-0.173145552366724+0.070502227075873i	-0.18186562751694+0.012243548432747i	-0.17245553194721-0.044199679826442i	-0.14689782388858-0.09364441575294i	-0.108495670585652-0.131924020058868i	-0.061461666691066-0.156162366984252i	-0.010476621130892-0.164905622531031i	0.039739727052025-0.158122341194354i	0.084813872140879-0.137092068452693i	0.12103796865094-0.10420736433643i	0.145611457368785-0.062714878876747i	0.156800214006158-0.016419157463619i	0.15401342323172+0.030630259803691i	0.137801124089422+0.074450854593172i	0.10977684594455+0.111422688544152i	0.072471005222116+0.138552788891594i	0.029122667795057+0.153693746960794i	-0.016579602789514+0.155702076134175i
40	0.197011799276425-0.267202209492845i	0.271904884721281-0.196774807520235i	0.321604749541397-0.105615128903845i	0.340550824386515-0.00272660285447i	0.3263918584973+0.101491542510165i	0.280288025890242+0.196383084656334i	0.206811785885682+0.272213947559811i	0.113456936373526+0.321251782844511i	0.00981333368838+0.338618029142916i	-0.093494575977503+0.32281255265571i	-0.185979202418452+0.275851414233264i	-0.258433059349314+0.203005758272847i	-0.303911076388264+0.1121780534159i	-0.318441039194671+0.012994728267673i	-0.301386214628307-0.084273704716878i	-0.255427580224889-0.169836432106855i	-0.186179048792127-0.235420196610511i	-0.101491771822291-0.275106010135386i	-0.010537802104743-0.285877478307853i	0.077214782746491-0.267830730133843i	0.153015838746177-0.224037368553834i	0.20972397218464-0.16009212756194i	0.242482069242036-0.083411169373722i	0.249115058166616-0.002371388898883i	0.23022243375011+0.074606578718319i	0.188973834348125+0.139929331743231i	0.130648150190086+0.187565401490029i	0.061981745191514+0.21357477754499i	-0.009592931445062+0.216391694405235i	-0.076731735881262+0.196848709344533i	-0.132904247347909+0.157958336563237i	-0.172991285537985+0.104492317585447i	-0.193704693334678+0.04241581725023i	-0.193801898306101-0.021756705554138i	-0.174090561806111-0.081615592059455i	-0.137239393161927-0.131457109923581i	-0.087428059409569-0.16677966381195i	-0.029880888946187-0.184637820226723i	0.029664684889791-0.18383329001996i	0.085503054120325-0.164938359249621i	0.132470516239074-0.130162070764173i	0.166379534421486-0.083081691725493i	0.184345922874055-0.028271051492479i	0.184988773974528+0.02913701672259i	0.168494397414807+0.083914565764346i	0.136546577492743+0.131189896559011i	0.092135449936359+0.166850882543158i	0.039265779478654+0.187870299136193i	-0.017407980307781+0.192530491822823i
41	0.219640689487752-0.254139232627965i	0.286395400492019-0.181223329201065i	0.328794711514414-0.091001543935466i	0.342501271791933+0.008364018396121i	0.325915789377713+0.107700329589931i	0.280375799429559+0.197740791645779i	0.210048249007327+0.270063184274204i	0.121524591982171+0.317946716435393i	0.023160360055739+0.337055008939039i	-0.075770236557658+0.325870879568743i	-0.166013595502029+0.285836334399286i	-0.239268727310957+0.22118392891725i	-0.289012281266586+0.138479782264262i	-0.311129632116777+0.045930016776968i	-0.304287441024049-0.047472366615446i	-0.270012362568992-0.132866989790826i	-0.212473205044588-0.202413350031614i	-0.13799604408952-0.250052866424383i	-0.054369880660254-0.272068590287528i	0.029978639839348-0.267389332682911i	0.106851291740499-0.23761393374901i	0.169093575294266-0.186762019473748i	0.211276337095962-0.120786377636273i	0.230178005358105-0.046905920665822i	0.22502528928137+0.027165311597319i	0.197477173758123+0.094009968057806i	0.151364345553237+0.147238370314271i	0.092220852024506+0.182087021137588i	0.026664330379638+0.195829962497458i	-0.038306211344012+0.187970021549551i	-0.096021230650176+0.160200864796574i	-0.140789218615459+0.116154206162701i	-0.168422030569707+0.060967102653902i	-0.176591409335208+0.000720120672786i	-0.164990075433051-0.058192993122804i	-0.135291109907573-0.109700195643613i	-0.090919013724745-0.148629724358378i	-0.036662943101358-0.171180195669307i	0.021824247318088-0.175243099888324i	0.078589302510756-0.160554414256562i	0.12794943554612-0.128669020373992i	0.165018237409134-0.082768064390916i	0.186140910928664-0.027323899389648i	0.189203549975484+0.032341336732321i	0.173794074749556+0.090559895578406i	0.141206492052012+0.14183840106791i	0.094294102895515+0.181347580582462i	0.037189967247764+0.205340423819982i	-0.02507661140536+0.211465399949618i
42	0.23496255331943-0.237726148892453i	0.293046500449691-0.165050621790383i	0.3284025942111-0.078425983334241i	0.337818559918056+0.014989378891548i	0.320345980987529+0.107362835264716i	0.277411515528832+0.190904500596384i	0.212701309207473+0.2585876256873i	0.131827769871335+0.30480094794336i	0.041810200790814+0.325867843970075i	-0.049580010396147+0.320380308504402i	-0.134544967257941+0.289314479298811i	-0.205984677868267+0.235916644984852i	-0.258148645785288+0.165372032379065i	-0.287150711508854+0.084290671323458i	-0.291297552484267+0.000062940448442i	-0.271200611029156-0.079849910989811i	-0.229663501267266-0.148619178855325i	-0.171359754371885-0.200676603361078i	-0.102336683423227-0.232206066986997i	-0.029398019384686-0.241453264301422i	0.040570898361584-0.228826785002032i	0.10126723487748-0.196785619640358i	0.147558637555324-0.149529665262009i	0.175938940339703-0.092529139262902i	0.184810204366693-0.031943970549691i	0.174568221686835+0.02600620667126i	0.147488876307931+0.075657680113612i	0.10743264967172+0.112443492488149i	0.059402069598606+0.133308369614554i	0.009000350524669+0.136960723792746i	-0.038152339484513+0.123941993646936i	-0.076986236066532+0.0965122011171505i	-0.10347776650529+0.058368660321962i	-0.115027405773722+0.014230501653721i	-0.110686257000965-0.030666368404612i	-0.0912137704664776-0.071112070124867i	-0.058965866875953-0.102449597084348i	-0.017629007720727-0.121035286449398i	0.02817006996899-0.124590461373883i	0.073338413408574-0.112413467544896i	0.112827560298615-0.08543544090597i	0.142131778275614-0.046118274002747i	0.157727372576285+0.00179205014095i	0.157413407384083+0.053630642968978i	0.140524352881382+0.104261209181058i	0.10799762702454+0.148563197053217i	0.06229253529662+0.181913528978871i	0.007170479428449+0.200619514581403i	-0.05264165584803+0.202264980305935i
43	0.243317285922251-0.223568850150048i	0.293997107717695-0.15361503795948i	0.324237489284908-0.072457291816733i	0.331698810706879+0.013864165887029i	0.315839951649506+0.098880744176696i	0.277970061871951+0.176233307878515i	0.221139289056564+0.240203046923679i	0.149877390705969+0.286187254613869i	0.069803468768174+0.311076700591977i	-0.012857755401376+0.313500320205475i	-0.091808883819957+0.293915329427321i	-0.161213180890014+0.25453540518096i	-0.216179616698071+0.199104814074636i	-0.253155750725512+0.132540822274011i	-0.270193633586703+0.060478949797264i	-0.267066250366532-0.011235554862222i	-0.245226441671418-0.077062098499429i	-0.207615279710615-0.132237200541954i	-0.158341057440529-0.173161998294946i	-0.102261981383674-0.197670633735734i	-0.044514197402831-0.20515738801553i	0.009968867047832-0.196554403685882i	0.056900051242767-0.17416634296778i	0.093003743515751-0.141381936609572i	0.116270283411543-0.102293761626786i	0.126078400389216-0.061265673909313i	0.123177930610266-0.022491389140453i	0.109538826200139+0.010412557562048i	0.0880853333931888+0.0347407118229903i	0.0623449308272235+0.0489288375215141i	0.0360491925386353+0.0526605951244487i	0.0127275109886608+0.0468436440567143i	-0.0046656882931288+0.0334610211651697i	-0.0140538551531865+0.0153157371315926i	-0.0144426391833307-0.0043034043145817i	-0.0060072049179162-0.0219996429761663i	0.0099440561016983-0.0346510729465761i	0.0311238030550611-0.0397599937396769i	0.0545209913494608-0.0357343050711822i	0.0767305186859634-0.0220736096146639i	0.0943238806543655+0.0005576830027083i	0.104223919924704+0.030376826549682i	0.104046780015611+0.06464380296393i	0.0923776695249818+0.0999211078679115i	0.068953604575855+0.132407145155036i	0.03473525562141+0.15831135100843i	-0.008139489889855+0.174235436669341i	-0.056516608577826+0.177524722257652i	-0.106487458511847+0.166556403597811i
44	0.249767459403634-0.215867666334066i	0.295612720093956-0.149517352577091i	0.323462020288418-0.073735675367469i	0.331506227112251+0.006518980834186i	0.31931809013986+0.085994679912742i	0.287877245948681+0.159534019424451i	0.23948577893317+0.222453173803601i	0.177581545087289+0.270881010055895i	0.106465154626795+0.3020308129i	0.030963808619924+0.314383004842212i	-0.043939574190256+0.307764997541785i	-0.113480800840755+0.283323260037863i	-0.173461356116331+0.243392019051774i	-0.220539643510271+0.191271862634865i	-0.252443626802199+0.130939092411179i	-0.268089295798459+0.066712275959792i	-0.267597980907089+0.002905592169759i	-0.252214623424226-0.056501023411802i	-0.224137825062509-0.108147242115403i	-0.186280047652614-0.149510314780405i	-0.14198202806442-0.179039534741655i	-0.094708814363281-0.196199175236962i	-0.047755547345429-0.201420525808123i	-0.003989190492246-0.195972007059579i	0.034351913799574-0.181763629108399i	0.065785052582135-0.161107608158581i	0.089628680228111-0.13646027741806i	0.105966578377672-0.110171254610589i	0.115538620823284-0.084264134380494i	0.119573025693229-0.060268978105612i	0.119580241944934-0.039121011367698i	0.11713177233946-0.02113281738041i	0.113648018103269-0.006039649873623i	0.110217612163398+0.00688996272188i	0.107466890922771+0.018692666560137i	0.105492550138787+0.030517092281266i	0.103863714975905+0.043421281727092i	0.101692311409947+0.058183665474905i	0.0977634798090281+0.0751488960705058i	0.0907115163681916+0.0941260919842004i	0.079222064127357+0.11435156346152i	0.062238452674527+0.134521421108915i	0.039149464480529+0.152892265464011i	0.009937434716633+0.167441118885032i	-0.024730694138609+0.176069565639131i	-0.063481301006053+0.176832303109559i	-0.104286288120462+0.168167429192805i	-0.144587618113884+0.149105072363249i	-0.181485119003131+0.119432484097539i
45	0.261956735909703-0.213253766671153i	0.305230390735315-0.149121725752828i	0.332444574952215-0.076471098853214i	0.34202840721407+0.00060203074338i	0.333470904486064+0.077752532258003i	0.307344374303378+0.150663411158605i	0.265254817824902+0.215317870255808i	0.209723823913968+0.268246969654747i	0.144011520674786+0.306735682608461i	0.071894428289032+0.328973553594542i	-0.002584819766171+0.334140616952646i	-0.07537719630693+0.322424350649373i	-0.142677549663136+0.294968787546103i	-0.201147846300611+0.253762037533751i	-0.248098502360145+0.201472963623698i	-0.281616732511048+0.141251240510809i	-0.30063542957863+0.076507235333078i	-0.30494103560881+0.010688933584698i	-0.29512374080507-0.052927536929688i	-0.272477733365472-0.111419251061826i	-0.23886275624564-0.162358315851776i	-0.196540627363769-0.20390676149755i	-0.148001478203016-0.234861463409135i	-0.095794215398802-0.254650479794051i	-0.042374188565309-0.263286226340961i	0.010021552079258-0.261284215945296i	0.059464415837583-0.249558392535139i	0.104386687136409-0.229305211930923i	0.143596920480382-0.20188851382971i	0.176262603839009-0.168735951172874i	0.201867288900965-0.131255470635442i	0.220151378367842-0.090777336628088i	0.231046669712279-0.048523791014525i	0.234614527689545-0.00560500268439i	0.230996254670542+0.036963158484685i	0.220382015293778+0.078226472865734i	0.203001805275987+0.117253398456759i	0.179138751050081+0.15309888966593i	0.149161835177368+0.184779603071025i	0.113572306021944+0.211267545718548i	0.073055854807406+0.231506828747284i	0.028531366815305+0.244455197780388i	-0.018813177080225+0.24914873731371i	-0.067506215809864+0.244784935336999i	-0.115806232441298+0.230816489317028i	-0.161747457219878+0.207046141195229i	-0.203218308913248+0.173711686109532i	-0.23806965775779+0.131550255585486i	-0.264246505105751+0.081832073834287i
46	0.284387622858403-0.207641201473587i	0.325245725695602-0.14298293513375i	0.351093304885085-0.070456166139405i	0.360484359120726+0.006391774056719i	0.352823656178578+0.083773176418113i	0.328397406688152+0.157866368218028i	0.288353448563288+0.225022349201013i	0.234632840930525+0.281959246191889i	0.169857813671382+0.325933185842625i	0.097183668560923+0.354875933345493i	0.020124300745539+0.367491997029666i	-0.057637627775791+0.363310671743699i	-0.132444254095132+0.342691477501906i	-0.200848435070685+0.306784423625393i	-0.25978161634646+0.25744927971731i	-0.306694873890333+0.197140374789159i	-0.339666486874854+0.128765224920119i	-0.357471858742284+0.055526407720041i	-0.359614187214684-0.019243485790387i	-0.346316796415168-0.092244271466307i	-0.318480304070514-0.160359319879412i	-0.27760965356816-0.22078820560443i	-0.225717385943572-0.271155415839268i	-0.165210301236367-0.309591658462297i	-0.098766854253825-0.334786318208355i	-0.02921228827912-0.346011483431488i	0.040602283711592-0.343119568177466i	0.107911769772606-0.326517783612224i	0.170136207700168-0.297123510391262i	0.224964718604925-0.256304975930824i	0.270423232111635-0.205811578338632i	0.304926014692872-0.147697790846169i	0.327311859143365-0.084243924908933i	0.336866296237653-0.017876242015033i	0.333331364519598+0.048911896729878i	0.316904355319024+0.113636857171757i	0.288226605387613+0.173899063551459i	0.248362931581244+0.227454629841249i	0.198771796772599+0.272284079505582i	0.14126587049412+0.306657676754709i	0.077962396861532+0.329196417880275i	0.011222778397162+0.33892712803337i	-0.056418931936279+0.335329478300183i	-0.122338363406134+0.318372191369907i	-0.183912887179203+0.288535349788376i	-0.238621290216481+0.246815651574242i	-0.284147852230745+0.194711739941547i	-0.318486553967922+0.134187397654999i	-0.340040251337038+0.067611431979779i
47	0.3131908212824-0.188759058215975i	0.349188209874134-0.12164966467779i	0.370543871615354-0.047755701742444i	0.376016654076522+0.029677955549537i	0.365094180376753+0.107193051910218i	0.338024812561558+0.181283418456282i	0.295811740304067+0.248563547337173i	0.240169570394524+0.305931562450274i	0.17344579838351+0.350718248659255i	0.098511385956226+0.380814636270609i	0.018626241753207+0.394771873043661i	-0.062713375587716+0.391868670654279i	-0.141937706065171+0.372143387116751i	-0.215568402096991+0.336389691947734i	-0.280377411991664+0.286116645047574i	-0.333532257125349+0.223475796453818i	-0.372721026796322+0.151159486962922i	-0.396251626787064+0.072275820994291i	-0.403121258624251-0.009793263833537i	-0.393053684693752-0.091543824275833i	-0.366503456092744-0.169504428724649i	-0.324627856015844-0.240386321640143i	-0.269228761957214-0.301222689488367i	-0.202667889525568-0.349491260731014i	-0.12775990068383-0.383215469994794i	-0.047648609627266-0.401040565360968i	0.034328011501293-0.402282268601799i	0.114778132272987-0.386946845648922i	0.190395838797333-0.355722650595708i	0.258094845169303-0.309944323331727i	0.315131084696302-0.251531812461595i	0.359209755500852-0.182907237509718i	0.388573136249492-0.106893284831653i	0.402066301666827-0.026597346930931i	0.39917872219195+0.054714031020667i	0.380060601613085+0.133745632229482i	0.345513670703106+0.207304152403058i	0.296956998760305+0.272424135086059i	0.236369197048969+0.32648470234953i	0.166209158559708+0.367312838399595i	0.089318197027391+0.393269411024376i	0.008807102403316+0.403314655137326i	-0.072067795698835+0.397050492028721i	-0.150034990154068+0.37473781326511i	-0.221939665033462+0.337287711180853i	-0.284871946520819+0.286226574000818i	-0.336286378724842+0.223635960396147i	-0.374107628793175+0.152069194650358i	-0.396817798737589+0.074447640075773i
48	0.336522981816882-0.151897224603261i	0.364062183543117-0.083106266802498i	0.377307355166577-0.009346902300482i	0.375381268928681+0.066368569924196i	0.358049270717294+0.140880328203264i	0.325741606714093+0.211019516553474i	0.279545655370604+0.273749279787941i	0.221168077962797+0.326301766705263i	0.152868343527207+0.36630466874361i	0.077366457934296+0.391891323712209i	-0.002271036739882+0.401789168099839i	-0.082761688621044+0.395382327630672i	-0.160748495292425+0.372745342322571i	-0.232945599391861+0.334646367948997i	-0.296281727509145+0.282519613125691i	-0.348034895637487+0.218408190490451i	-0.385952323647722+0.144879913192261i	-0.408350198756639+0.064919790523313i	-0.414188866116172-0.018195986741689i	-0.403120155154853-0.101038975237153i	-0.375504816970892-0.180174184868671i	-0.332399389896502-0.252306167120638i	-0.275513164633065-0.314419123755493i	-0.207137225779068-0.363904988335035i	-0.13004874600603-0.398674009206246i	-0.047394752075156-0.417243169192816i	0.037439573583921-0.418798773760203i	0.120972377768178-0.403230678529015i	0.199770366899589-0.371136856851522i	0.270591639859914-0.323798274808522i	0.330520137557618-0.263125290746543i	0.377086128365374-0.191577978077239i	0.408367779347807-0.112063836522438i	0.423069690070087-0.027817267236007i	0.420575252047995+0.057734092620409i	0.400970800637681+0.141110575977968i	0.365040701868206+0.218923361312414i	0.314233717014086+0.288013115394897i	0.250602165000191+0.345578710041766i	0.176716510843669+0.389290757618039i	0.095559004024759+0.417385358754087i	0.010400835079025+0.42873428863632i	-0.075332061339329+0.422888831964291i	-0.158198979430055+0.400095572044513i	-0.234884393602139+0.361283602805418i	-0.302332109139243+0.308023817011533i	-0.357868090805317+0.24246208147074i	-0.399306935670888+0.167229192791721i	-0.425037655365744+0.085331469741649i
49	0.341129298217624-0.102772727787564i	0.357866990507271-0.035912846200436i	0.36128319525418+0.033647745349448i	0.350958111831033+0.103218067168148i	0.327021952210772+0.170047726464017i	0.290161412982421+0.231440477132505i	0.241602499084113+0.284867811350261i	0.183069998898117+0.32807762385498i	0.116724955696848+0.359193125630571i	0.045082479518281+0.37679754057964i	-0.02908685036338+0.380000682564783i	-0.102867971825316+0.368484256997611i	-0.173320096521971+0.342523628273549i	-0.237598221098806+0.302984801922038i	-0.293072200856288+0.251296443193423i	-0.337438247127314+0.189397843597429i	-0.368817991683653+0.119664804418339i	-0.385840760455146+0.04481638365162i	-0.387705393074545-0.032193694032204i	-0.374218803719809-0.108296474286713i	-0.345809464456604-0.18043307047944i	-0.303515061182027-0.245680554465919i	-0.248944677106952-0.301373121966718i	-0.184216950799708-0.345213392924792i	-0.111876687204094-0.375369109303613i	-0.034793325683995-0.390551099943173i	0.043954551147587-0.390069167506237i	0.121203883855276-0.373863481709649i	0.193835798739855-0.342510095329277i	0.258902913729095-0.297200290012441i	0.313749989347564-0.239694560586123i	0.356122906092922-0.172253111981923i	0.384261441286363-0.097545726643261i	0.396972000447236-0.0185447206813i	0.393677300534675+0.061594591983605i	0.374440968412986+0.139660995739866i	0.33996606601101+0.212516794617943i	0.29156763902517+0.277224241452787i	0.231120462554028+0.331163798330487i	0.160984179339252+0.372139408536163i	0.083908951537432+0.398466516526271i	0.002925536792697+0.409039303574469i	-0.078775678527292+0.403374480726376i	-0.157971726730363+0.381629959762004i	-0.231535004687397+0.344597765046601i	-0.296556933141532+0.293671610134235i	-0.350462356832097+0.230790598004663i	-0.391110129882717+0.158361469560135i	-0.416875933156892+0.079162681493767i
50	0.320551442287197-0.056001847471629i	0.327149741772707+0.004094328442212i	0.322267299302235+0.064804601132801i	0.305897552846449+0.123902444718937i	0.27847112508265+0.179180821015696i	0.240847888326587+0.228538920906802i	0.194291666314406+0.270066478299431i	0.140428242722277+0.302122155011429i	0.081188056838685+0.323402670875554i	0.018735632372632+0.332999674138333i	-0.044611623635739+0.330441801581762i	-0.106472125252951+0.315719948337073i	-0.164492823471981+0.289294431351148i	-0.216442217838535+0.252083460741188i	-0.260299878179751+0.20543309939646i	-0.294338779197325+0.151069660769302i	-0.31719699600765+0.091036234917959i	-0.327935702302961+0.027615711514922i	-0.3260809395598-0.036756743951204i	-0.31164726461097-0.099588334176763i	-0.285142107867613-0.158426635573717i	-0.24755045554789-0.210957028263246i	-0.200300273820275-0.25509559761627i	-0.145209886958722-0.289073703062456i	-0.084419271831701-0.311510717915939i	-0.020307905407635-0.321471899436304i	0.044597628352701-0.318508932960821i	0.107722625293804-0.302681383834608i	0.166545902266466-0.274558057598046i	0.21870002208579-0.23519808069477i	0.262066067265889-0.186112337091594i	0.294859129211559-0.129206696377276i	0.315701039165601-0.066709212791225i	0.323677370094375-0.001084131248566i	0.318376364132907+0.065063921525309i	0.299908162369903+0.129091777626923i	0.268903502784875+0.188421565970279i	0.226491875473234+0.240642425926602i	0.174259947985182+0.283606054900372i	0.114191863830409+0.315512291853923i	0.048593741654772+0.334981335810334i	-0.019994668157157+0.341109731950521i	-0.088897703998991+0.333507905772581i	-0.155407057281168+0.312317760996831i	-0.216886534080349+0.278209649137781i	-0.270874217788336+0.232358835443239i	-0.315178050088307+0.17640239397508i	-0.347961119452983+0.112378231360534i	-0.367813364211249+0.042648633544428i
51	0.280185390752099-0.028466730715789i	0.280501628743156+0.021215469720273i	0.271789056804915+0.070215605086658i	0.254291845122888+0.116861248755327i	0.228568657378882+0.159545358494451i	0.195476826555919+0.196786138409886i	0.156145022724938+0.227283239109075i	0.111935242544226+0.249968065645956i	0.064395385377898+0.264046149079085i	0.015204074427598+0.269029809101866i	-0.03389028373399+0.264759682852602i	-0.081133946051815+0.251414106035202i	-0.124833354509177+0.22950579138399i	-0.163419217718645+0.199865738546213i	-0.195506654047004+0.163614809349404i	-0.219949013534866+0.122123893122739i	-0.235883208331014+0.076964048271325i	-0.242764683363318+0.029848419577424i	-0.240390539620606-0.017431921654263i	-0.228909767463993-0.063075800406358i	-0.208820039745208-0.105340834815126i	-0.180951034963863-0.142610744083032i	-0.146434788655438-0.173458435093437i	-0.106664085543498-0.196702370797545i	-0.063240384923339-0.211453959313013i	-0.017913197673809-0.217154030580692i	0.027486812365611-0.213596875140005i	0.071118461999799-0.200940791533268i	0.111201706577907-0.179704606738094i	0.146087546933598-0.150750177564449i	0.174323454391442-0.115251428672999i	0.194711735008981-0.074651013003956i	0.206358508899645-0.030606171762204i	0.208711328210206+0.015074196055554i	0.20158388485119+0.060498887767668i	0.185166749892291+0.103767541601075i	0.160023621539969+0.143044773760748i	0.127073116891711+0.17663245348928i	0.087556702311657+0.203037316170172i	0.042993896298629+0.221031278297393i	-0.004873624089652+0.229702085007792i	-0.054146946404045+0.228492280635418i	-0.102841451476699+0.217224931503165i	-0.148962258878012+0.196115030905825i	-0.190580738790536+0.165766059517726i	-0.22590918760115+0.127151739185986i	-0.253370823523724+0.081583582349813i	-0.271662426581504+0.030665381326421i	-0.279807217714107-0.023763719475822i
52	0.236442722119065-0.03046733334409i	0.236102227353377+0.008277235648547i	0.229194604556682+0.046124607332643i	0.216006753040457+0.081931341366122i	0.197028928240676+0.114625480656714i	0.172938543653048+0.14324332818233i	0.144577232626502+0.16696271424606i	0.112921913618611+0.185131505742224i	0.07905083569045+0.197290264916599i	0.044105781627643+0.203188164840701i	0.00925176584227+0.202791505584022i	-0.024364323715058+0.196284440489125i	-0.055654631152604+0.184061806394368i	-0.083629274011448+0.166714244557563i	-0.107431862487934+0.145006089346957i	-0.126370248304119+0.119846778331924i	-0.139941317354309+0.092256789421969i	-0.147848849772227+0.063329328145156i	-0.150013720442334+0.034189162186654i	-0.14657599324086+0.005950123634887i	-0.137888763131835-0.020327133425437i	-0.124503910413882-0.043675524612309i	-0.107150239154409-0.063258533703431i	-0.0867047653380259-0.078402387444197i	-0.0641581880757406-0.0886221441685272i	-0.04057580880264-0.0936406515498871i	-0.0170553494408829-0.0933995888873738i	0.0053167466206236-0.0880621021783599i	0.0255088728542414-0.0780068549934523i	0.0425860076477764-0.0638136430499264i	0.055748034219248-0.0462410430639513i	0.0643631283386602-0.0261968746001675i	0.0679948819854298-0.0047025353214195i	0.0664220556211114+0.0171474857295551i	0.0596501206132507+0.038229415072039i	0.047914056678139+0.0574356781493591i	0.0316721957891488+0.073720334196381i	0.0115912416186802+0.0861427211447361i	-0.0114770704711671+0.0939076182753086i	-0.0365268863441569+0.0964003479098353i	-0.0624356375339706+0.093215411634816i	-0.0880065990475658+0.084177485256876i	-0.112015053577865+0.069353871679167i	-0.133256362613429+0.049057822142489i	-0.150594154714852+0.02384247234579i	-0.163006817157602-0.005514511593355i	-0.169630520547919-0.038035134524263i	-0.169797115698967-0.07257334392236i	-0.163065414313162-0.107854286632287i
53	0.20953300148358-0.058271202718535i	0.213391621841062-0.027435169588925i	0.212525996849872+0.003194991883175i	0.207098636502214+0.032869573303041i	0.197394610803334+0.060886160035913i	0.183810339657092+0.086610162354432i	0.166838874639447+0.109492906587024i	0.147052181427612+0.129086677243352i	0.125081038723048+0.145056204761756i	0.101593255706998+0.157186216200384i	0.077270971999368+0.165384803700308i	0.052787839192349+0.169682513096918i	0.028786889680928+0.17022720741367i	0.005859876116513+0.167274911651913i	-0.015471186169219+0.161176990747619i	-0.034769619461427+0.152364146405075i	-0.051696274924495+0.141327835695729i	-0.066017886656006+0.12859981033i	-0.077611300657875+0.11473054659512i	-0.086463442878033+0.10026737920028i	-0.0926670487429431+0.0857331657730534i	-0.0964123353149219+0.0716062916792204i	-0.0979749504857838+0.0583027774884321i	-0.0977006757046132+0.046161175206814i	-0.0959874842221411+0.0354308368626251i	-0.0932656608583039+0.0262640136921248i	-0.0899767677443363+0.0187121004524001i	-0.0865522901409715+0.012726182447524i	-0.0833928151096704+0.0081618784105645i	-0.0808485824630977+0.0047883065015191i	-0.0792022021750462+0.0023008395509069i	-0.0786542566105415+0.000337165387437i	-0.0793124020214273-0.0015039656095281i	-0.0811844552953081-0.0036420354922778i	-0.0841758034564392-0.0064929116715925i	-0.0880913102048561-0.0104467290707252i	-0.0926417217634442-0.015846396424258i	-0.097454399796775-0.0229676117465813i	-0.102088038651177-0.032001228513653i	-0.106050864050502-0.043038738218065i	-0.108821666762826-0.056061529071284i	-0.109872903186059-0.070934448276169i	-0.108695000090159-0.087404041033996i	-0.104820936769395-0.105101668699841i	-0.097850147381238-0.123551527343861i	-0.087470790860072-0.142183402950522i	-0.07347947580533-0.160349817344907i	-0.05579760217378-0.177347046396471i	-0.034483588204998-0.19243933556021i
[truncated: 71 more columns]
