# Supplementary material for: Reconstructing spruce budworm outbreak severity: a comparison of paleoecological and tree-ring signals
Source: PLoS One. 2025 Aug 12;20(8):e0329406. doi: 10.1371/journal.pone.0329406 (PMC12342301; doi:10.1371/journal.pone.0329406)
Supplement: S16 Dataset — (ZIP) [file pone.0329406.s016.zip › Lake 5 wavelet data/Lepidopteran_scales/WS_wavelet_phase.txt]

V1	V2	V3	V4	V5	V6	V7	V8	V9	V10	V11	V12	V13	V14	V15	V16	V17	V18	V19	V20	V21	V22	V23	V24	V25	V26	V27	V28	V29	V30	V31	V32	V33	V34	V35	V36	V37	V38	V39	V40	V41	V42	V43	V44	V45	V46	V47	V48	V49	V50
1	2.90619300765757	-0.674746445584096	2.08341327129085	-1.34746427891504	1.62920305133599	-1.55677156925935	1.61059835154234	-1.48889571438203	1.68966331372784	-1.41830013525333	1.76332581252414	-1.32883650461964	1.86600632648695	-1.22282533325917	1.95830886630651	-1.16566065358388	1.97726106514949	-1.1817890061052	1.93148641156126	-1.2277431174009	1.91184177432294	-1.19811326186895	2.03012333985534	-1.00533643244711	2.23118373191412	-0.84051996811073	2.3339073015151	-0.796617176720782	2.34166030904941	-0.812427435990555	2.32900390526975	-0.789292115583479	2.39698692544292	-0.68372698482186	2.5111446127237	-0.614721000689377	2.51526193484291	-0.634577740063343	2.51482696245059	-0.584759166222326	2.6440804212249	-0.421021770508596	2.73199276894505	-0.443941427909631	2.64106147212906	-0.576744837365098	2.51290196349118	-0.603480720719708	2.63260648565842
2	2.87221415757901	-0.774541760295738	1.91618330013698	-1.57818134397883	1.35940545752079	-1.81068786839007	1.4158866501789	-1.6333019581324	1.5703368012154	-1.52659024117258	1.6659027157941	-1.4099452229477	1.80393262298565	-1.26365886209894	1.93205063176815	-1.18936793732597	1.95023260359205	-1.22208432823126	1.86984312099165	-1.30784886128205	1.81359202513098	-1.30504794169031	1.95386387485111	-1.0343550692562	2.23600283010857	-0.819320309614352	2.35012187430933	-0.791510932427211	2.33190250515671	-0.842886529220515	2.28403142677053	-0.834893755812063	2.36406285906837	-0.688875310408036	2.52957740651585	-0.603256635600981	2.50221449409522	-0.668940026009289	2.46518562743953	-0.628841280875696	2.65292601407278	-0.366179237323194	2.77927963001868	-0.42287746426279	2.63043248510602	-0.63481740560301	2.40651906677811	-0.724001566260655	2.5416955538678
3	2.82949026565954	-0.901504605742312	1.69788757053875	-1.89588023578365	0.951952081822583	-2.22437533021836	1.13365034900524	-1.80243496673526	1.43556289335943	-1.65867105637263	1.54028572630435	-1.51328267659337	1.73038372787484	-1.2984974635268	1.92241390328305	-1.19836564779607	1.93583452042859	-1.25954232428184	1.79407048348624	-1.41523978910858	1.66852861182282	-1.486983812339	1.82430337504162	-1.05671252776123	2.27642827325154	-0.757296726547082	2.39236590976088	-0.77146473613562	2.32655808962973	-0.887454740330697	2.20942525311233	-0.913928442381121	2.30615323885822	-0.683608652761726	2.58895240579438	-0.565650212391379	2.48799818903188	-0.724857652554878	2.37082557702809	-0.73276689935854	2.68018958019932	-0.233667297682508	2.87618870530499	-0.375971006850212	2.62879858326064	-0.715680075706323	2.23118847980644	-0.951934038211571	2.33785684990433
4	2.77790427327184	-1.05606220454843	1.42717696012481	-2.30868705500884	0.355590672862703	-3.00351161036016	0.628094990075091	-1.91898348206556	1.32503215385445	-1.81467448503674	1.36605662550076	-1.65663533962667	1.63705296161168	-1.30584251850661	1.96228740963046	-1.17045346644147	1.95696904040483	-1.27999611488083	1.70281068219506	-1.55614702561998	1.45575245962401	-1.83356859928399	1.51286708160831	-1.01856125874351	2.43004667755782	-0.60072556682371	2.48111499437478	-0.724061759784489	2.33417939110172	-0.956241820079561	2.07355035751949	-1.0714684112705	2.16958648595055	-0.640596381625721	2.77190270812838	-0.468795336745873	2.47267504812952	-0.817088912834603	2.18370969230612	-1.05350702878498	2.79970551561092	0.117804345274113	3.06070912153751	-0.285145282387373	2.65334517449193	-0.81698633164507	1.95654587057573	-1.39383987062858	1.72597017790423
5	2.71904479863225	-1.2326243080742	1.11757235564971	-2.78488097204282	-0.363872861170013	2.08998825773996	-1.96544903906608	-1.31253781633765	1.35646616172702	-2.00314104238553	1.07229819659251	-1.90512868373878	1.46929131987657	-1.1931039027574	2.14361178850517	-1.06737622080213	2.0662664579882	-1.25340978732996	1.59455692625926	-1.72249611749353	1.19407573977435	-2.42020912460908	0.137218313857622	-0.125449192789367	2.95206324412104	-0.26667778714642	2.62495447154538	-0.633224137603216	2.37944904426974	-1.05872248041956	1.81851009611086	-1.41403192693225	1.67453477867829	-0.211932403009856	-2.96933387114209	-0.274867258515826	2.44848496864408	-0.949568549699313	1.8855941321475	-1.90820851988977	-0.813425492140041	0.826710990563597	-2.95638442887054	-0.140104075714246	2.73950662396895	-0.912007484840081	1.60758679735429	-2.03884188694689	0.694297165403012
6	2.65615619888694	-1.42016936964979	0.794096734788834	3.01718869119693	-1.04004840847391	1.1641555307866	-2.99828524836893	-0.956078707539258	1.34706888335751	-2.32693188756228	0.440513520638594	-2.52904361176477	0.645879471737234	0.129114380340418	2.61559753969343	-0.882629791859166	2.39509691294204	-1.13775034380945	1.44771804081776	-1.87290294324299	1.03331667882342	-2.91827257259645	-0.901947197548227	0.996790446592487	-2.57826062628609	0.163399978634333	2.73650001197439	-0.474700939370558	2.53507890480074	-1.17673240228936	1.40719740501965	-1.97605628760899	0.649629748487921	2.28639721671449	-2.23031390865402	-0.056877050861988	2.36822834550268	-1.07244647270904	1.69682063771772	-2.3929797421253	-0.57651975355878	1.28229758790688	-2.79145679510793	0.037723751742467	2.95368055309911	-0.949870836604596	1.27969490492901	-2.6400086725433	0.345691734387365
7	2.59288498455672	-1.60725490443272	0.478090040142612	2.56498022993591	-1.63311695179862	0.445583528397379	2.52297146226937	-1.63038149747687	0.712447850927118	-2.9827396890373	-0.580169985669855	1.88944053269285	-0.324841867308274	1.23832774269599	2.9527404832661	-1.11980073975518	-3.04035176037141	-0.94538498482633	1.14837420298939	-1.93030527053766	1.22575488413969	-3.08617801521487	-1.25405036645035	0.598448524937225	-2.36820948318768	0.46152883229319	2.52662274859924	0.199856707928304	2.94209351196205	-1.25106170419445	0.897839068615482	-2.40060770213875	0.612886938085936	2.53807593058018	-1.91400096554377	-0.000618646498126547	2.08169897117345	-1.07223112943313	1.9181400668529	-2.36419421282444	-0.515143083343919	1.32539780263432	-3.01143988867146	0.322605302292141	-2.88005731828636	-0.900891237345419	1.00511750170941	2.94428078254366	0.744196035893182
8	2.53175470033452	-1.78683363925352	0.178733235208375	2.14463921816415	-2.17376487957448	-0.211422690343729	1.75091619550093	-2.55164699935548	-0.464137497788464	2.13552067834759	-1.54672043754464	-0.127286135862408	0.247758399527661	1.43453151869085	2.7586395632143	-2.75255355071523	-2.18316087456487	-0.808266415504102	0.620946922231401	1.11214046221904	1.75914770287785	-3.04845678547055	-1.49688550261853	-0.0225760874121443	0.728147703804194	0.794438631950032	1.9354261064674	2.42650488467055	-2.8257821986449	-1.2806321732803	0.297879779441227	0.832694066886408	1.2282959215059	2.80957827428935	-1.80479925521589	-0.129528851981619	1.4459511120042	1.82403388850731	2.53355273068996	-2.14990637170347	-0.479319360398803	1.16651731058005	2.65109374208922	-3.08173182253305	-2.29469282335898	-0.79640164143929	0.769754064307104	2.17528632458145	2.64364526829327
9	2.4737308272603	-1.95657469850152	-0.102767980358949	1.75146204277029	-2.67845350048059	-0.828901621698884	1.01173292037167	2.83400301777855	-1.6582485144296	0.129013300637881	-2.2207955191467	-0.583145109640578	0.472304369556047	1.51353640397101	2.55467687166242	-2.82900393234932	-1.89138398909183	-0.78271420138045	0.297643258184891	1.16209922173034	2.10811516953285	-2.96267478856039	-1.65327891274177	-0.404596230534371	0.559965575054569	1.11367163903464	1.78899135435598	2.63729933325339	-2.57020432844621	-1.32404657136569	-0.124434663910469	0.77510377204795	1.74023593135276	3.06488979605957	-1.75779139761326	-0.309785292601449	0.975410274106785	1.9481907751437	3.00122894777658	-1.92531853703063	-0.455967148403412	0.986155466495802	2.26434800095646	-3.00292806927839	-1.96000592854045	-0.706177442437607	0.608612186523151	1.81330488019577	2.78937030114719
10	2.4188012823249	-2.11654982959687	-0.367492705562107	1.38246160745155	3.13210671852594	-1.40471868306487	0.331438966674768	2.04156164256771	-2.59276441663956	-1.09090540314581	-0.143800424036222	-0.376031372955645	0.500276152809068	1.5155852192122	2.50922334604737	-2.80301864748798	-1.81115868266408	-0.788074991776826	0.22221009160588	1.20966909194893	2.24559800474296	-2.91364756050426	-1.74509168767456	-0.610573282117548	0.389507827289702	1.17604230418153	1.89358150124787	2.77001627107298	-2.47517528540909	-1.3579080103354	-0.247623374489876	0.830875716287387	1.97079589876692	-3.05354824481334	-1.72769492891613	-0.41197996526509	0.831986003497165	2.00705285471429	-3.07161317376935	-1.77711984523807	-0.432249844543873	0.892165021117182	2.13677474861962	-2.98789612270162	-1.84518991530014	-0.66396716344898	0.532140192200502	1.69092708355882	2.79808991561409
11	2.36658490433289	-2.2675564737896	-0.616842790870818	1.03559541834889	2.68928778829212	-1.94057883829326	-0.292235196985825	1.33878792402405	2.92220203685255	-1.89197737749529	-0.682500384352637	0.0444473357778188	0.668560701745873	1.55275551107816	2.52288818596821	-2.77462064293195	-1.77996275382492	-0.777192680480311	0.230508687222337	1.25046463285749	2.29877768077563	-2.90390999155146	-1.81059000691864	-0.742135058115031	0.253304739090756	1.14287447231033	1.97731624581583	2.87282689969021	-2.41391226268722	-1.34724214068124	-0.241943792466337	0.897551815986668	2.08576417378752	-2.95887158850618	-1.69217871141866	-0.426402588351171	0.82195901798812	2.06065344003924	-2.96957869268404	-1.69050913653224	-0.399940287657625	0.873495114169275	2.10739043033154	-2.98329543275148	-1.81503523676624	-0.654188817278722	0.501320120103591	1.64560783569461	2.78117441139731
12	2.31654474855616	-2.41065589439894	-0.852528198138021	0.708272244462233	2.27228232532348	-2.44321891407056	-0.872259947514052	0.697314880170519	2.24722392416783	-2.55254652347039	-1.21703298584968	-0.115884638841163	0.775239394626127	1.64224617694911	2.57358327358508	-2.73793782079607	-1.74899031791878	-0.750215354661122	0.258500021008354	1.28038072826318	2.31759260557695	-2.91665968554239	-1.86775905571087	-0.837784158880406	0.152099115465023	1.09179578527568	2.00312336897879	2.93575628217088	-2.35762029862834	-1.30544730078187	-0.197929805141328	0.958963816267415	2.15887912929251	-2.89290749673688	-1.64511727145781	-0.392891020792572	0.859907573463305	2.11695156800352	-2.90000014909616	-1.62635804998946	-0.356399840941115	0.894989835386344	2.11745137945015	-2.97367943072495	-1.80628449579603	-0.655626017948315	0.484593692734891	1.61916540133016	2.75369151857877
13	2.26799826793104	-2.54714586265741	-1.07667438844696	0.397106620048204	1.87556151668977	-2.9220688497287	-1.42517484399357	0.0886200337647209	1.61904317736441	3.13839319900382	-1.7080317300564	-0.428995822078598	0.677105801633928	1.6689590444875	2.62739871035594	-2.68912362898142	-1.70788300459995	-0.71487356830701	0.288069656398389	1.30023019277224	2.32000825266146	-2.93985217744392	-1.92000560064073	-0.91267194229021	0.0741066144899105	1.03902383019282	1.99369402132435	2.96147918002799	-2.31716610300353	-1.26183829827935	-0.151616432808025	1.01041400781661	2.21469437232566	-2.83639769895871	-1.59052955996519	-0.338954272841514	0.917329993216907	2.18077639742443	-2.8315541563293	-1.55949192332914	-0.298141555562372	0.94056045532255	2.15016083258939	-2.95233119515147	-1.7958477874638	-0.657036948355115	0.470801608591044	1.59402109626975	2.7187502110676
14	2.22017736324791	-2.67842676966971	-1.29154696095646	0.0985021877193216	1.49323384611312	2.89582077205665	-1.96981349094582	-0.522022406297163	0.982655642866783	2.5596519614734	-2.15108462508205	-0.725652467373045	0.514862661898943	1.61775376154666	2.64218950798826	-2.64938108826993	-1.66506064511396	-0.677853389186096	0.314877204471403	1.3128313845535	2.31429978928083	-2.96671932957765	-1.96750148164355	-0.974892909366438	0.00905510489093019	0.986212854834719	1.96430637942091	2.95655857192769	-2.30485323293024	-1.24030683431248	-0.124782047121647	1.04276162436559	2.25438956000301	-2.78848336644422	-1.5351399591977	-0.27704518525479	0.985843826464927	2.25650266247219	-2.74945797217341	-1.47507664736888	-0.218120265205123	1.00961616946131	2.20410767729469	-2.91509432839549	-1.77547941103141	-0.653174598693549	0.458718207922059	1.56673160574169	2.67718014528227
15	2.17245572372193	-2.80560031055322	-1.49883845954688	-0.190077840747391	1.1212977433213	2.43692218812724	-2.52149191246155	-1.17290940571733	0.243704214892715	1.85222787977217	-2.55249106344038	-0.890857197290752	0.431017410319677	1.58076966183976	2.64291354405257	-2.62440410600501	-1.63087492165652	-0.646017818586729	0.336916894382904	1.3204462688679	2.30478639109471	-2.99414429533812	-2.01118809617527	-1.03030410059245	-0.0509282699746237	0.929819948194092	1.91785879518125	2.92215787980016	-2.32930862881486	-1.25830838575914	-0.137575432148454	1.0382846125671	2.26434566360839	-2.75957327694772	-1.4874089602253	-0.213107169452254	1.06466287694429	2.35074069267701	-2.64076283808796	-1.35829445573004	-0.104220364794508	1.11012679856643	2.2846603811212	-2.85720551870904	-1.74062930567105	-0.64071175762439	0.449772329604297	1.53745760951902	2.6288614925139
16	2.12474117788603	-2.92882916530023	-1.69858930194867	-0.468204883725115	0.76126028407499	1.98796786425832	-3.07391051150858	-1.86096111926167	-0.657349006121198	0.552218098366028	2.88240408531354	-0.516189180288695	0.607581373340352	1.66982687386903	2.69759806631314	-2.5820015126782	-1.59469905664492	-0.617285830067177	0.354834901322991	1.32448503969047	2.29311155883027	-3.0218375314095	-2.05359605209103	-1.08463461413383	-0.113374387610183	0.863142583540884	1.84968298427041	2.85312313449367	-2.40053683871719	-1.33332635778103	-0.214909698349121	0.967063549740053	2.21495399790012	-2.77258603141194	-1.46070936484684	-0.151367476971026	1.15890049594998	2.47897366065322	-2.48164721776587	-1.18371727367245	0.064341056874322	1.25653980753806	2.40127031670019	-2.77238400777657	-1.68699718513733	-0.616841526534203	0.445392374810839	1.50624456959635	2.57232004294327
17	2.07786049902034	-3.04676716787353	-1.88831804377017	-0.731095621431015	0.422540457088565	1.56806366632275	2.69712954314442	-2.48904486427185	-1.45577905762013	-0.55976666185232	0.0465580025955802	0.439319012541829	1.07915452484003	1.92489031236301	2.84737524769049	-2.48800580750591	-1.53331702881123	-0.578123593877287	0.375810653788014	1.32844706810899	2.28031012817911	-3.0510928690461	-2.09855632433895	-1.14413462682423	-0.186161437506436	0.777850846802442	1.7515467597559	2.74017463396488	-2.53189177144914	-1.48720505827592	-0.392520391835508	0.775219287919835	2.0396489064844	-2.88513428653364	-1.48562708498809	-0.095223422805773	1.29093031516167	2.68998268941868	-2.21041395919529	-0.899516371790946	0.321050184968118	1.46825026694482	2.56504035798609	-2.65412816094031	-1.61077999421657	-0.579606163119884	0.445942461525631	1.47172085827255	2.50397685984175
18	2.03348778060778	3.12636508340805	-2.0637116014703	-0.971308395502174	0.118261855635526	1.20080773483036	2.26881536162448	-2.97329218231046	-1.97765000376449	-1.0504038804737	-0.206791148682625	0.573108513386126	1.3487222078805	2.16602932605338	3.0295005472895	-2.3582142279997	-1.44441133431582	-0.521117325107127	0.406758313443472	1.33677796414792	2.26793359193938	-3.08315261868543	-2.14980260308761	-1.21451836618935	-0.276241557709454	0.666550298142468	1.61602478412753	2.57531810578907	-2.73404705782941	-1.73821706576638	-0.707561647930828	0.381769000843868	1.5768727739697	2.96074745791848	-1.71111570940577	-0.0433488036161312	1.5986711112656	-3.08293294349721	-1.66091640349172	-0.424751616491017	0.697997080323618	1.75763468930817	2.78105804244051	-2.50026963173063	-1.51130138302889	-0.529461360813581	0.449703490489032	1.43038258154707	2.4174862914757
19	1.9930312388373	3.0261197173124	-2.22197296174522	-1.18469485095994	-0.14562200533629	0.89368058491298	1.9296208072419	2.95576772024753	-2.32029489650768	-1.34220395393653	-0.399592706241767	0.509235933781982	1.3947633670087	2.27103875221907	-3.13423069902473	-2.24961008392731	-1.3576240674651	-0.459605821748949	0.442721285541709	1.3479318575929	2.25506423998452	-3.11961059833358	-2.2099475663787	-1.29912916402773	-0.386983556390817	0.526805988246793	1.44271327498314	2.36142178183361	-2.99925580285057	-2.0714555303862	-1.13608603055291	-0.189729523417012	0.771910271132228	1.74735711014273	2.66814495484766	3.0671594139641	-2.7596339456109	-1.78525445413581	-0.778934232939843	0.200078692773251	1.15717988696613	2.10018595373887	3.03432091544684	-2.32027413273403	-1.39499246263023	-0.471352620523169	0.45209196963359	1.37687250677158	2.3050045311658
20	1.95540770408491	2.9335830530935	-2.36679044270016	-1.3775015860503	-0.379569457787913	0.629106008926736	1.64954569397611	2.67987433888723	-2.569809480166	-1.54463640321517	-0.540249713432406	0.435429638467754	1.38163253311485	2.30316938405977	-3.07608974562742	-2.18314237024031	-1.29620231514388	-0.412090572240179	0.470966080690021	1.35381528810932	2.23675955019156	3.11979690232315	-2.28043825382837	-1.39788330943501	-0.516151511459019	0.364196313174388	1.24244600853224	2.11771115705396	2.98893046414485	-2.42825575859721	-1.56847215105095	-0.714638822000884	0.138477699573986	1.01289985945997	1.97569348065017	3.11872731194709	-1.99701030280655	-1.00674993523099	-0.121100109644438	0.733220552062098	1.58246780116021	2.43389747444626	-2.99436152623893	-2.13633319395039	-1.27604252917069	-0.414451708499691	0.447355472108045	1.30801267217946	2.16551783455001
21	1.91489374584685	2.8398171569188	-2.5118879586429	-1.57047938172922	-0.614232726388896	0.363682308626372	1.37164047196443	2.41660391074061	-2.78687329194439	-1.69271488614836	-0.616991008924855	0.415986890635559	1.40122901875612	2.34607866343135	-3.02221039806087	-2.12807501765749	-1.24777109033964	-0.376445855137759	0.489129158222508	1.35098592180758	2.21029490147141	3.06760382304358	-2.36018992496642	-1.50700105322432	-0.656611108126747	0.190109553848037	1.03205221047757	1.86792812202934	2.69638977839578	-2.76688401777067	-1.95582229958363	-1.15156090137575	-0.345659274664593	0.490025474911836	1.46735389727185	3.1128894213551	-1.46570684418384	-0.475164052528465	0.355309362039724	1.1486576989843	1.93511790637776	2.72378781928927	-2.76616488696656	-1.96855528839997	-1.16782230931952	-0.36579567265568	0.435166909222429	1.23194142871183	2.02009314610239
22	1.8616488739581	2.73020984919801	-2.67906163325902	-1.79644844877726	-0.899472815177919	0.0219146667151952	0.986311943617188	2.02782037126531	-3.08859322969282	-1.80386757557275	-0.553503565919416	0.556683263709546	1.55461994797083	2.48628812936803	-2.90333376642738	-2.03254087081065	-1.17596701228899	-0.32862403083937	0.51248928558678	1.34917590943451	2.18245136189784	3.0127646006419	-2.44306685465812	-1.61904983023521	-0.799090206120788	0.0157719040425942	0.8241940478515	1.62453987792786	2.41486044674181	-3.09039010420651	-2.32793762828784	-1.58578053525185	-0.873588464356885	-0.217909874379956	0.272815823130442	0.0172263722600612	-0.263022715115712	0.212294811745399	0.850662612498958	1.54020991945622	2.25386870523928	2.98191951427509	-2.56359928483921	-1.8194314537763	-1.07131438371673	-0.321699069978981	0.426802480763694	1.17121441066246	1.90802834586693
23	1.78833743871496	2.59461936116748	-2.88275945270213	-2.0773296968908	-1.27215161204805	-0.467054911175115	0.338236243036544	1.14435496074226	1.95408167390486	-2.15082890292726	0.399746748168412	1.20984111735314	2.01643151166308	2.82219150362132	-2.65559593089187	-1.8504793651563	-1.0456907244218	-0.241343173218401	0.56239356321084	1.36528067729487	2.16698315422287	2.96703208013606	-2.51840520755053	-1.7238315922445	-0.933580458039991	-0.149125188071163	0.627672432610424	1.39446092385681	2.14820592209927	2.8848008075286	-2.6849041271101	-2.00391519197376	-1.37109148764627	-0.812366063136717	-0.36076796144129	-0.0137999380610843	0.328196534130489	0.765984782598403	1.30316382836539	1.90692091462804	2.55140129910779	-3.06207252140839	-2.37623524221669	-1.67993000390088	-0.976982974231192	-0.270232475070883	0.438041262267032	1.14592583544466	1.8518560818107
24	1.70254873939842	2.44611606503003	-3.10033230015006	-2.37340553536753	-1.66112637669331	-0.97159766479218	-0.318658859143878	0.274790562277511	0.778634080745906	1.18724651842973	1.57758372220958	2.05027995718379	2.62352876208886	-3.01400674810533	-2.32272640712709	-1.60291269929061	-0.864832804505716	-0.114794609052734	0.6431348475322	1.40616895053801	2.17224634923034	2.9396848677555	-2.57623948603066	-1.8107239105999	-1.04868209312509	-0.292104417549282	0.456675480451065	1.19490565206376	1.91932864109225	2.62606965532274	-2.97266106013179	-2.31580645446029	-1.69204187349717	-1.10524844169673	-0.554018176610905	-0.027565640241015	0.493546709932483	1.02905096791808	1.5903706472619	2.17954433556071	2.79324519881601	-2.85662440124953	-2.20831560624405	-1.54877640118517	-0.880894213003831	-0.206814522016948	0.471933338293376	1.15436501028287	1.84003094019911
25	1.63020153856659	2.3223099307047	3.00689910049701	-2.60125527709127	-1.93830215924737	-1.29030509118722	-0.660031485471466	-0.0490549446822019	0.544016566853925	1.12526618323923	1.70533875733629	2.29627670685128	2.90719209886457	-2.74109498452508	-2.08257384282794	-1.40321225983367	-0.706599057523435	0.00376093843458404	0.724793365224312	1.4539053473776	2.18890117714078	2.92784433532278	-2.61427933835476	-1.87296169995876	-1.13339606519101	-0.397801729114821	0.331382656753001	1.05155108497065	1.76003612344344	2.45426222686864	3.1319521185526	-2.49177494221262	-1.8512756018789	-1.22903178872467	-0.622523715820745	-0.027394195349892	0.561959508563604	1.15127224169883	1.74527104432513	2.34703342481556	2.9579860561144	-2.70487274737506	-2.07572592860703	-1.43863237564828	-0.794505677027699	-0.14413233023803	0.511924598194552	1.17338694224871	1.84031283397346
26	1.59546624476136	2.25109509591411	2.90252086895662	-2.73384441068378	-2.09190927437512	-1.45489446494381	-0.822438140409936	-0.193621344583915	0.433141546022998	1.06008650306846	1.68990177796315	2.32536374294099	2.96891216803524	-2.66087409350133	-1.99668718788588	-1.32155683531191	-0.635932961483142	0.0593478180473777	0.7632530975918	1.47467769381036	2.19248552998148	2.9154763428234	-2.64088743484246	-1.91184765779207	-1.18254545711661	-0.455290036526436	0.267351818657089	0.982754855470782	1.68849431983918	2.38259905746282	3.06374342043924	-2.55183048402202	-1.8975428641859	-1.25562412138078	-0.624468026559446	-0.00197116853313688	0.61425789955004	1.22665893336006	1.83749302108311	2.44867348281034	3.06168088689761	-2.60562468189947	-1.98620484745151	-1.36286659363889	-0.735426545097691	-0.103809977860194	0.532022104941742	1.1721339937012	1.81667018113084
27	1.60121878014414	2.22925938179086	2.85633943992631	-2.80044173148711	-2.17430313520418	-1.54787253271909	-0.920431996472919	-0.29110490906313	0.341120800806902	0.977343724197265	1.61867547330006	2.26615111074522	2.92063931116946	-2.70041294508849	-2.03027055383553	-1.35200432126733	-0.665685729592328	0.0285192256727499	0.730437050194122	1.43993054728755	2.15686217332282	2.88095147722756	-2.67165730319488	-1.93595526772584	-1.19741913537682	-0.459283911354833	0.274596424195852	1.00035908751305	1.71479289762671	2.41578188362024	3.10241416911282	-2.50836280180092	-1.84928122161495	-1.20214498530674	-0.565312548580914	0.0629571669995322	0.684394014649059	1.30063978527765	1.91319445940387	2.52338012939073	3.1323202241091	-2.54225301647053	-1.93325347904267	-1.32334165527441	-0.712168622487081	-0.0995472498618438	0.514557417938976	1.13002970929247	1.74659277761626
28	1.63273751002587	2.23535953449444	2.83893257772296	-2.83926755708715	-2.23232021924342	-1.62276827630131	-1.00987904158123	-0.392839788908931	0.229221482097172	0.857202686152144	1.49198115243009	2.13435654208672	2.78499091102491	-2.83882472794833	-2.17044412118748	-1.49293566564403	-0.806225948154084	-0.110100387211653	0.596015361899231	1.31323324875255	2.0432177087561	2.78785579598081	-2.7348230018372	-1.95944258551388	-1.17404396886967	-0.387674950875257	0.388664582915767	1.14579408400284	1.87884224396043	2.58716099013636	-3.0104157666312	-2.34438368965995	-1.69464419888693	-1.05820169076631	-0.432481744193179	0.184673918756527	0.795059463181786	1.40016330154614	2.00121788720467	2.59923744442542	-3.08814087245084	-2.49389864724254	-1.90073862337203	-1.30834074036211	-0.716551195166689	-0.125393274659053	0.464913354174066	1.05392263121851	1.6409179790924
29	1.67015753220703	2.24577504087603	2.82304288677714	-2.88077175992677	-2.29877023879677	-1.71352758860105	-1.12434683343162	-0.530443947892249	0.0690453783674694	0.675047761084687	1.28851793258125	1.91038375375431	2.54146950142072	-3.10077900241192	-2.44962818823075	-1.78817518219637	-1.11646365077573	-0.434278623518503	0.259597880339261	0.968628680489555	1.70053415382595	2.47047953768141	-2.9785605232319	-2.0494739779216	-1.03820033554821	-0.0481374270473138	0.835550446828365	1.61811162799294	2.33243279956162	3.00348768785655	-2.63673936977021	-2.0128222183462	-1.40234347234452	-0.8016663931752	-0.208315599050687	0.379467237938067	0.962976876630739	1.54319370980554	2.12087360949178	2.69660244662181	-3.01235675427632	-2.43930465195434	-1.86720965483669	-1.2959664773526	-0.725587164609038	-0.156211543718083	0.411878791141032	0.978244590867488	1.54227371978043
30	1.69709726647705	2.2428230328802	2.78999732084719	-2.94421810764255	-2.39304402782014	-1.8391859798642	-1.28208325360332	-0.721085751185254	-0.155449936653735	0.415655114467252	0.993121571499169	1.57784034401779	2.17057830521562	2.77176557515071	-2.90201790659962	-2.28574393098964	-1.66555343585525	-1.04649580570538	-0.436179465099727	0.154352518545668	0.707923240603703	1.19309420759612	1.54406592283461	1.65994604371083	1.65249014803246	1.84011560526327	2.21021651139742	2.66823766327226	-3.11598926703789	-2.59661491977746	-2.06636480294172	-1.53001171271126	-0.99008389209115	-0.447973012007789	0.0955398102540601	0.640017043852602	1.18522138691942	1.73103483086169	2.27741062962595	2.82434308332685	-2.91133830905711	-2.36324310366371	-1.81454492756177	-1.26525279188289	-0.715409288374681	-0.165104221400529	0.385511248156049	0.936210944345976	1.48668243126036
31	1.70565552655831	2.21920741967688	2.73351529008748	-3.03439328145831	-2.51788546536727	-1.99982116812859	-1.47979363696363	-0.95729120493144	-0.431667450512975	0.0978947784810767	0.632422327203937	1.17318312332305	1.72168307259792	2.27956939316907	2.84832917918376	-2.8545650638498	-2.2640675784868	-1.6680746542726	-1.07538067010768	-0.497525636782002	0.0547123334734468	0.57509084427866	1.06380373462361	1.52695776777048	1.97422084919196	2.41568590957908	2.8593186938633	-2.97324242027625	-2.51357365236593	-2.04462569463581	-1.56709748926417	-1.08203349182707	-0.590506731948495	-0.0934775246360492	0.408253141861546	0.914045961550627	1.42340826638378	1.93597435184916	2.45148649394324	2.96977832004285	-2.79242482903202	-2.26877756088503	-1.74243899119548	-1.2133455731152	-0.681413478695569	-0.146560380601898	0.391266652025802	0.932056575296834	1.47569421755555
32	1.69739256628169	2.17819402007953	2.65896101016209	3.13979108133991	-2.66236351851479	-2.18093745838414	-1.69883889727665	-1.21567053517137	-0.730857796685458	-0.243560968119103	0.247462111003818	0.744073727632763	1.24910427972349	1.76690382985435	2.30416928212829	2.87094816064032	-2.80235245361967	-2.13663622283761	-1.41884509310717	-0.686895388581721	0.00670010068537566	0.637183084782584	1.21014272438314	1.74095028994747	2.24349532390607	2.72797861650309	-3.08168406888057	-2.6142314640831	-2.14949383332786	-1.68519159905378	-1.21980476645609	-0.752348574570638	-0.282209626060736	0.190975403678282	0.667409708914302	1.14720286465796	1.63041994381589	2.11711794942988	2.60737316660907	3.10130205156673	-2.68410795525327	-2.18224507996607	-1.67597719307704	-1.16490847283289	-0.64857145107322	-0.12644764453975	0.401990798624892	0.937209993626797	1.47950670420517
33	1.67901748786515	2.12777457704547	2.57566209344327	3.02261889592235	-2.81460429298092	-2.36970308326546	-1.92593047917491	-1.48335466362947	-1.04204316337187	-0.602061706507097	-0.163473454037337	0.273660541857913	0.7092776857078	1.1433021602437	1.57561197563941	2.00594200678182	2.43354732924833	2.85555024407181	-3.03574020869666	0.66566425090566	1.04359910492355	1.46271373366151	1.88742802627137	2.31448315033786	2.74326781948376	-3.10942973979603	-2.67708980156393	-2.24269755820708	-1.80605052033551	-1.36696504524731	-0.925284760108813	-0.480881610831997	-0.0336520243018339	0.416490433014776	0.869625049141062	1.32583611931415	1.78522707469444	2.24793671218374	2.7141579688308	-3.09902529015014	-2.62487051319005	-2.14605593254199	-1.661899593781	-1.17149644095615	-0.673662266406429	-0.16687537938395	0.350766872426954	0.881535195075873	1.42791320301311
34	1.65898618879235	2.07726542976946	2.49385274488994	2.90850928962825	-2.96224267422532	-2.55239554753327	-2.14559196220672	-1.74241708009573	-1.34363184180239	-0.950242223401368	-0.563599954939331	-0.185548863925656	0.181366086117404	0.533615977951583	0.866361116973844	1.17325971343407	1.44700949668643	1.68199829780969	1.88049856837171	2.05936475324117	2.24654026505665	2.46529825779562	2.72400590621387	3.01966397848532	-2.93795496824571	-2.58938510619905	-2.22330634785076	-1.8437788963433	-1.45373419771459	-1.05528734714957	-0.649979502891697	-0.238949931015402	0.176946073133964	0.597057650254286	1.02088546540522	1.44804738861533	1.87825756463466	2.31131572849466	2.74710520775532	-3.0975858449379	-2.65630673168457	-2.21202602737778	-1.76433966466251	-1.31257131283012	-0.855626979485481	-0.391736543611662	0.0820286901327895	0.570709665578292	1.08346336906123
35	1.65030177906788	2.04161481157633	2.43093281025196	2.81800281314065	-3.08065377578466	-2.69900632601065	-2.32063341457832	-1.9459877022494	-1.57558553582207	-1.21000713705329	-0.849888943422334	-0.495902408124993	-0.14871136117307	0.19110150725373	0.523147227419414	0.847382725525715	1.16428519798359	1.47500345363088	1.78141515307943	2.08602055175539	2.39165470304956	2.70108700750527	3.01664104154661	-2.9432297818033	-2.61125571225985	-2.27037094096434	-1.92080886241813	-1.56311705886761	-1.19801677126217	-0.826303229289625	-0.448783238300137	-0.0662410880803329	0.320576227687713	0.710961516780048	1.10424234459875	1.49977118412737	1.89691195753684	2.29502294260018	2.69343491053325	3.09142211942484	-2.7950232416356	-2.4005081499206	-2.00943851534614	-1.62341532803538	-1.24464177992102	-0.87629187231887	-0.523134950948334	-0.192587401885987	0.103658589403866
36	1.66948936622985	2.03925664887793	2.40746904622395	2.77400218786709	3.1387266683411	-2.7816750037404	-2.42096382724576	-2.06245142619378	-1.7062524352331	-1.35246152175689	-1.00114308585702	-0.652319062109407	-0.305955307089389	0.0380524413231376	0.379891458085653	0.719841648976253	1.05827943803061	1.39567360986015	1.73257157842481	2.06957599131097	2.40731340458737	2.74639847309079	3.08739812596221	-2.85238514159497	-2.50619565304651	-2.15695057888263	-1.80450362703675	-1.44882755688518	-1.09000596799349	-0.728222077598678	-0.363746569220239	0.00307393224083415	0.371826743513922	0.742040791179713	1.11319180112	1.48470493665453	1.85595493325295	2.22626389074889	2.594897067853	2.96105737851896	-2.95930535568147	-2.60075603747507	-2.24748202064217	-1.90053358141135	-1.56096586713039	-1.22975600681042	-0.90766553047453	-0.595040996319835	-0.291570484822513
37	1.72588739777595	2.07892593416729	2.43113085617688	2.78248272202402	3.13296831978949	-2.80060301530714	-2.45185637246896	-2.10396116746234	-1.75688788875093	-1.41059137949012	-1.06500892638276	-0.720058606650953	-0.375638063375345	-0.0316238968137551	0.31212813767085	0.655781950832977	0.999518824778643	1.34353392904916	1.68803165528659	2.03321986979704	2.37930327416059	2.72647614165842	3.07491475109054	-2.85841544373961	-2.50702572644197	-2.15402241102925	-1.79937110781744	-1.44308635502864	-1.08523460340491	-0.725935729144544	-0.365362974681715	-0.00374124652151597	0.358656267245561	0.721513156937937	1.08447648069661	1.44716499186515	1.80917878188761	2.17011020731983	2.52955598582874	2.88713037872786	-3.04070590488563	-2.68788931972962	-2.3378494178404	-1.9907514153098	-1.64666586589519	-1.30555499193849	-0.967262900629989	-0.631511933905084	-0.297907283796591
38	1.81538906838492	2.15422215246421	2.49280040322464	2.83114790502237	-3.11389059061501	-2.77590780792505	-2.43804516973169	-2.10025097487289	-1.76246515969925	-1.42461882580301	-1.08663386976094	-0.748422746678024	-0.409888402269065	-0.0709244109492927	0.268584639991854	0.608762477433797	0.949740135157141	1.29165456358459	1.63464680444501	1.97885967509334	2.32443490539888	2.67150967175094	3.02021248114033	-2.91252692906282	-2.56024182267289	-2.20604636485427	-1.84990088776029	-1.49180385071715	-1.13179822979425	-0.769977070246269	-0.406487497464474	-0.0415324131005406	0.32463085883354	0.691695529285537	1.05931412281518	1.42711083799761	1.79469674750486	2.16168665601114	2.52771616373503	2.89245745107266	-3.02755279718629	-2.66616236698821	-2.30670940631406	-1.94927905047209	-1.59389000528411	-1.2404986517121	-0.889005303710348	-0.539261955631597	-0.19108091984208
39	1.92493198835242	2.25010933939974	2.57536801294614	2.90074390373688	-3.05690730233895	-2.73116838351007	-2.4051718694238	-2.07885821397726	-1.75216045834049	-1.42500353818973	-1.09730353999306	-0.76896690530386	-0.439889584457752	-0.109956145254953	0.22096115101749	0.553003283357786	0.886325375951242	1.22109751243208	1.55750536479443	1.89575049648786	2.23605013752357	2.57863614914539	2.92375279615429	-3.01153247690863	-2.66059403638146	-2.30636912998557	-1.94862961467347	-1.5871845308879	-1.22190185994256	-0.852734175145956	-0.479746374492119	-0.103142106708971	0.276716099150037	0.659298973263206	1.04392042568673	1.42976824476523	1.81595415175559	2.20157670206908	2.58578673701908	2.96784429896515	-2.93602680705388	-2.55987871803292	-2.18715191143544	-1.81794951278899	-1.45224712828185	-1.08992079536921	-0.730774209706615	-0.374562724432237	-0.0210130165139007
40	2.03900476234482	2.34989122145349	2.66096594771063	2.97225954202814	-2.99937859056989	-2.68753846770237	-2.3753607425616	-2.06279474175477	-1.74978291379025	-1.43625981778669	-1.12215092547338	-0.807371193868117	-0.491823355345314	-0.17539585844908	0.142039623822132	0.460631222030107	0.780550563240051	1.10199728684588	1.42520457417517	1.75044591642973	2.07804337280505	2.40837757631006	2.74189969821357	3.07914542412284	-2.86243469132571	-2.51571776911983	-2.16300632007251	-1.80328044458536	-1.43539429500243	-1.05812223318795	-0.670265996192238	-0.270854657696006	0.140540247519359	0.563397392991166	0.995863731963249	1.4346218750498	1.87522811451123	2.31292225150195	2.74358476584651	-3.11878399500391	-2.70916707858214	-2.31089291269337	-1.92330576201213	-1.54533323464049	-1.17575983204916	-0.813390387880838	-0.457132012513843	-0.106025190503464	0.240753065005343
41	2.14418563390283	2.43955594283121	2.73500641536012	3.03054434103372	-2.95700729423959	-2.66126846056772	-2.3654137931344	-2.06943121082029	-1.77330704737537	-1.47702584576222	-1.180570114362	-0.88392003354637	-0.587053096934386	-0.289943665773485	0.00743759348062342	0.30512443036987	0.603155950058267	0.901577857264061	1.20044413017003	1.49981931148114	1.79978170101642	2.10042789176595	2.40187935383122	2.70429222185544	3.0078722449692	-2.9702869594465	-2.66342416404248	-2.35415663849091	-2.04162073100639	-1.72443072077393	-1.40020902906171	-1.06450706311726	-0.707968681257272	-0.307371805868047	0.210466507153157	1.12306489258656	2.44599544922729	-3.08882468533592	-2.61771282300063	-2.23174856073723	-1.87992613152723	-1.54477672707632	-1.21888353552959	-0.898599208586219	-0.581935040920736	-0.267722296792305	0.0447650627177871	0.355997009292594	0.666286956207202
42	2.23471271063531	2.51365824881917	2.7924511156452	3.07106797289254	-2.93370265476434	-2.65551960669917	-2.37760147567999	-2.09998603550863	-1.82271633871056	-1.5458416710493	-1.26941870723755	-0.993512914379417	-0.718200261591671	-0.443569309464464	-0.169723772435153	0.103214328150834	0.375100771303187	0.645764316030865	0.915000717886975	1.18256529119766	1.44816366523013	1.71144032732865	1.97196452017334	2.2292131158723	2.48255033314412	2.73120480401156	2.97424592326664	-3.07262099516577	-2.84431863305124	-2.62548064430283	-2.41761411157905	-2.22207282585438	-2.03968017905465	-1.87018389561415	-1.71167270624208	-1.56027828885591	-1.41054778147702	-1.25655734668341	-1.09327628408788	-0.91747156217608	-0.727835142002714	-0.524550092181051	-0.308693085933114	-0.0817364725967652	0.154772770562346	0.399382905393476	0.650808251042118	0.907944938660223	1.16986020602518
43	2.31793789666563	2.58110153707719	2.84396870253201	3.10650696339638	-2.91450407992029	-2.65273181283671	-2.39140271656633	-2.13056142808185	-1.87025635600891	-1.61054000583308	-1.35146931560218	-1.09310599277894	-0.835516838412934	-0.578774038877793	-0.322955397720288	-0.0681444703322064	0.185569448156035	0.43809154638622	0.689322014052283	0.939156955311391	1.18748982171551	1.43421350766482	1.67922326536951	1.92242059810091	2.16371827077372	2.40304652359328	2.64036047409945	2.87564853347618	3.10894143964308	-2.94286407436317	-2.71325610356473	-2.4852137128603	-2.25846358504284	-2.03266798939649	-1.80743300556057	-1.58232236146516	-1.35687602717592	-1.13063182344519	-0.903147693374413	-0.674022135280755	-0.442910652947814	-0.209536833411379	0.0263024109902171	0.264737041920298	0.50582852751062	0.749577597868249	0.995933794498605	1.24480566255677	1.49607071098234
44	2.40975401688505	2.65936739262778	2.90874511179979	-3.12531544046095	-2.87646103866063	-2.62789434995577	-2.37963257749066	-2.13169261927531	-1.88409089679647	-1.63684315760241	-1.38996424877778	-1.1434678581814	-0.897366220423286	-0.651669784865382	-0.406386843508428	-0.161523117552167	0.0829186972323034	0.326939424318613	0.57054393498798	0.813741704121278	1.05654738197887	1.29898136639825	1.54107035503022	1.7828478521719	2.02435459978656	2.2656388979069	2.50675677639745	2.74777197869504	2.98875571937016	-3.05339912536668	-2.81223757665641	-2.57085548262902	-2.32915967283643	-2.0870549242907	-1.84444585485263	-1.60123898968581	-1.35734492098	-1.11268046676617	-0.867170725985562	-0.620750925331545	-0.373367959379384	-0.124981539000747	0.124435116894471	0.374895086220514	0.626398057165221	0.878931133640602	1.13247008926314	1.38698100326765	1.64242219405108
45	2.5195857125261	2.75786718738312	2.99606477423108	-3.04900848978453	-2.81098237782145	-2.57304115442503	-2.33518217698867	-2.09740102582658	-1.85969132052817	-1.62204453076842	-1.38444978286861	-1.14689366376121	-0.909360024438674	-0.671829785467827	-0.434280747736441	-0.196687412273088	0.0409791862486318	0.278751626842184	0.516666223930929	0.754763115956929	0.99308631223082	1.23168368817828	1.47060691791403	1.7099113318766	1.94965568616108	2.18990182929797	2.43071425168475	2.67215950287177	2.9143054626719	-3.12596485328147	-2.88221311940105	-2.63755876904776	-2.39193915958964	-2.14529642832274	-1.89757917079841	-1.64874420834218	-1.39875838717334	-1.14760033312923	-0.895262067990857	-0.641750378063201	-0.387087815810656	-0.13131321407002	0.125518397495087	0.383336560542783	0.642056890517015	0.901583314305322	1.16181098781813	1.42262978125373	1.6839281697071
46	2.64240465685759	2.87031181203702	3.09823018428691	-2.95702153064689	-2.72906714849001	-2.50108467772228	-2.27306492148338	-2.04499660755652	-1.81686620308362	-1.58865772090022	-1.36035251719426	-1.13192908021375	-0.903362809809153	-0.674625787712389	-0.445686538647933	-0.216509782670136	0.0129438204400542	0.242717933260323	0.472860806966315	0.703425548211607	0.934470381543221	1.16605890014006	1.39826029490761	1.63114954840974	1.86480757559895	2.09932128764512	2.33478354819797	2.57129298304039	2.8089535942941	3.04787411932596	-2.99501824438199	-2.75323798823565	-2.5098550152505	-2.26475588940562	-2.01783231132633	-1.76898505057929	-1.51812867597884	-1.26519705181935	-1.01014946917144	-0.752977148873713	-0.493709693075779	-0.232420893197434	0.0307668439391297	0.29568026858828	0.562096037554984	0.829745024835285	1.09832041881905	1.36748934593469	1.63690723581061
47	2.76459850540585	2.98182737695645	-3.08414779875451	-2.86695644847455	-2.64978253537242	-2.43262317920952	-2.2154738024861	-1.9983279580642	-1.78117714367048	-1.56401060109236	-1.34681509740967	-1.12957468506089	-0.912270436918922	-0.694880151831561	-0.477378025253848	-0.259734278644998	-0.0419147402061494	0.176119631721192	0.394413292706699	0.613016735456342	0.831987205725843	1.0513895263791	1.27129704707438	1.49179273903884	1.71297045608323	1.93493638400475	2.15781070015323	2.38172946210686	2.60684673739993	2.83333697239655	3.06139757363609	-2.99193367399024	-2.76003464531309	-2.52580821919827	-2.28893918911432	-2.04907898821861	-1.80584736009716	-1.55883769933966	-1.30762801454001	-1.05180001126905	-0.79096913554606	-0.524828146668124	-0.253205251784176	0.0238657311929803	0.306071719825075	0.592759341076608	0.882908702999665	1.17516350117192	1.46792731089143
48	2.8757364671375	3.08144704902559	-2.99620680082241	-2.7908659962108	-2.58572663443041	-2.3807986950551	-2.17609127524863	-1.9716125179875	-1.76736953959463	-1.56336835549584	-1.35961380276699	-1.15610945764134	-0.952857545681388	-0.749858841764679	-0.547112556362576	-0.344616203767018	-0.14236544689327	0.0596460880105403	0.261427035074388	0.462988561407841	0.664344701859281	0.865512772887067	1.06651388740293	1.26737359903825	1.46812271322375	1.66879831472326	1.86944507823008	2.07011695240499	2.27087934144339	2.4718119566863	2.67301258134118	2.87460209571234	3.07673126713468	-3.00359525865245	-2.79976480437805	-2.59465024397699	-2.38784250652687	-2.17879734678939	-1.96677758586854	-1.75076453437732	-1.52931887933035	-1.30035705926032	-1.06078482963025	-0.805892917399284	-0.528389013628987	-0.217053103645564	0.14409989094384	0.571685943034173	1.06384797290207
49	2.979825392441	-3.10951717952606	-2.91609500600504	-2.72311706695697	-2.53060693771894	-2.33858812285593	-2.1470841015098	-1.95611839236339	-1.76571463927077	-1.57589671878497	-1.386688871075	-1.19811585608107	-1.01020313722873	-0.822977095632912	-0.636465278501516	-0.450696686433409	-0.265702105548002	-0.0815144919489502	0.101830581999355	0.284294407600749	0.465834530794345	0.646404034915817	0.825950690760689	1.0044159426568	1.18173369038275	1.35782881512188	1.53261538224556	1.70599443323869	1.87785125166436	2.04805195116227	2.216439183563	2.38282669746088	2.54699238552766	2.70866933398401	2.86753421955133	3.02319217673216	-3.10802833329217	-2.96036030866647	-2.81774409217237	-2.68113021062127	-2.55172029752442	-2.43103354121418	-2.32097673042254	-2.22389465801332	-2.14254306409259	-2.079863043774	-2.03835406725656	-2.01883854644281	-2.01874455143755
50	3.10097714085556	-2.99954873313083	-2.81755301719526	-2.63624978633089	-2.45566740715661	-2.27583393712626	-2.09677723930422	-1.91852511900658	-1.7411054814903	-1.5645465099885	-1.38887686355119	-1.21412589434761	-1.04032388430898	-0.867502301225229	-0.695694074643073	-0.524933892126816	-0.355258516617859	-0.186707125735821	-0.0193216738695445	0.146852722236189	0.311767374043377	0.475369588218838	0.637602211391904	0.798403155575525	0.957704909462906	1.11543404409332	1.27151072594774	1.4258482567781	1.57835266786917	1.72892240753298	1.87744817504932	2.02381297258023	2.16789246924046	2.30955579854573	2.44866694114976	2.58508687699839	2.71867672043347	2.84930207075397	2.97683880730405	3.10118051526431	-3.06093768275814	-2.94318715182511	-2.82874562849041	-2.71754360241849	-2.60943803747951	-2.50420325072766	-2.4015261817064	-2.30100790871687	-2.20217272971588
51	-3.00335380858219	-2.83063729195289	-2.6587842334581	-2.48781645223892	-2.31775393886449	-2.14861507733945	-1.98041686891197	-1.81317515386358	-1.64690482791568	-1.48162005032163	-1.31733444110432	-1.15406126523266	-0.991813601794054	-0.830604496407105	-0.670447095226353	-0.511354758917739	-0.353341154932618	-0.196420326283461	-0.0406067348330199	0.114084723140127	0.267638731630647	0.420039602703909	0.571271360586347	0.721317865544949	0.870162981310526	1.01779078996158	1.16418585819871	1.30933355874024	1.45322045008445	1.59583471702994	1.73716667303584	1.87720932365095	2.01595898777003	2.15341597033495	2.2895852762791	2.42447735106838	2.55810882826061	2.6905032593308	2.82169179595826	2.95171379052874	3.08061727736132	-3.07472601140031	-2.94787928993197	-2.8219526642452	-2.6968622616459	-2.57251616718014	-2.4488153256323	-2.32565470217481	-2.20292467114075
52	-2.72185835377538	-2.55813564389774	-2.39547915336854	-2.23387901522714	-2.07332369421412	-1.91380039732105	-1.75529542643342	-1.59779447654132	-1.44128288354268	-1.28574582592585	-1.13116848466173	-0.977536165523028	-0.82483438782907	-0.673048943331066	-0.522165928635778	-0.372171754240883	-0.223053132940245	-0.0747970500653189	0.0726092822311726	0.21917848466554	0.364923082684938	0.509855588837042	0.653988594080353	0.797334866523212	0.939907456096283	1.08171980364471	1.22278585287692	1.36312016353269	1.5027380240399	1.64165556182579	1.77988984934273	1.91745900377028	2.0543822782762	2.19068014266886	2.32637435126468	2.4614879958368	2.59604554161523	2.73007284448176	2.86359714775058	2.99664705724944	3.1292524938138	-3.02174068440737	-2.88992954665704	-2.75846604831905	-2.62731593887457	-2.49644422493597	-2.36581534290428	-2.23539334555394	-2.10514209924683
53	-2.2989885214016	-2.14597233829429	-1.99411431455255	-1.84334904655565	-1.69361628181267	-1.54486054059018	-1.39703073949601	-1.25007982528625	-1.10396442424087	-0.958644510323228	-0.814083093811446	-0.670245931016306	-0.527101254964402	-0.384619526439247	-0.242773204468514	-0.10153653517232	0.0391146421926998	0.179203073174189	0.318750251201788	0.457776566896583	0.596301444632427	0.734343467285086	0.871920490017487	1.00904974386201	1.14574792977694	1.28203130377563	1.41791575365499	1.55341686778572	1.68854999637028	1.82333030552669	1.95777282451651	2.09189248640394	2.22570416240941	2.35922269020517	2.49246289639167	2.62543961339108	2.7581676909981	2.890662002837	3.02293744798652	-3.12817635912858	-2.99629386720472	-2.86458544226217	-2.73303615365353	-2.6016310992139	-2.47035542609881	-2.33919435409727	-2.2081332010144	-2.07715740970987	-1.94625257637361
[truncated: 71 more columns]
