# Supplementary material for: Reconstructing spruce budworm outbreak severity: a comparison of paleoecological and tree-ring signals
Source: PLoS One. 2025 Aug 12;20(8):e0329406. doi: 10.1371/journal.pone.0329406 (PMC12342301; doi:10.1371/journal.pone.0329406)
Supplement: S16 Dataset — (ZIP) [file pone.0329406.s016.zip › Lake 5 wavelet data/Lepidopteran_scales/WS_wavelet_power.corr.txt]

V1	V2	V3	V4	V5	V6	V7	V8	V9	V10	V11	V12	V13	V14	V15	V16	V17	V18	V19	V20	V21	V22	V23	V24	V25	V26	V27	V28	V29	V30	V31	V32	V33	V34	V35	V36	V37	V38	V39	V40	V41	V42	V43	V44	V45	V46	V47	V48	V49	V50
1	0.230967007318474	0.181479447058096	0.114793307735035	0.061255155371578	0.0302696335087673	0.0158078492871405	0.00953714269294525	0.00655929232330058	0.00486200678454747	0.0037281605163987	0.00292410542426805	0.00237502654097633	0.00201002969355509	0.00177908793334071	0.00164866039130489	0.00155192168719279	0.00145676584845461	0.00134781708287936	0.00118652914393522	0.000994981763803997	0.000806261924399226	0.000628192688367274	0.000506712382869983	0.000454469004166288	0.000441582953886712	0.0004562319300394	0.000477269222388904	0.000487175586953831	0.000485650223299434	0.000462665656635289	0.00042024604349122	0.00037681846175265	0.000343078940256979	0.000326571091647242	0.000333226025699639	0.000348950553832783	0.000347848218803736	0.000327244770457513	0.000296488354511225	0.000262865290441393	0.000249028846521253	0.000271312185884147	0.000310004518802457	0.00033542851054544	0.000341278926102827	0.000315915019784976	0.000253963398865297	0.000192049056382008	0.000152094677106142
2	0.304793750273841	0.233590796348662	0.139311120845341	0.0665433792043931	0.0275976348404059	0.0118659284521466	0.00641069878988531	0.00433338675127592	0.00324212178252949	0.00248248221244474	0.00191599831301098	0.00153310648719277	0.00129021689925572	0.00115345070178201	0.00110422126809274	0.00107568349469539	0.00104098048984023	0.000989906894185526	0.000874142563214002	0.000718671715265504	0.000561422029758496	0.000404032101825354	0.000299574186339219	0.000266141094190992	0.00026808692205458	0.000294508503952598	0.000324911693885794	0.000341744815539002	0.000347837597514995	0.000330906824735649	0.000291382211907958	0.000250741741094059	0.000219957997650199	0.000206974339441546	0.000220999344120049	0.000246014949991193	0.00025033097263006	0.000231731540611612	0.000201304079461668	0.000164949952327729	0.000149606327643846	0.000177340733023735	0.000224198676529797	0.000255856634718967	0.000269337367044412	0.00024991428524824	0.000186946082943237	0.000123804944824265	8.56877986075056e-05
3	0.360279002054635	0.269912149453888	0.152134735236451	0.0644989282599693	0.0211052911873785	0.00627374067283386	0.00265466298324366	0.00184814378449926	0.0014853487420631	0.00115910690447432	0.000870365628795173	0.000675469856756201	0.000559962714127985	0.000507980695146154	0.000519245673393539	0.000537839332608282	0.000548554908036384	0.000550444294354388	0.000490981666269627	0.000393436365877034	0.000294428790906672	0.000184060311603998	0.000111158645375022	9.74084197452317e-05	0.000107580023191203	0.000134454604612091	0.000162661414227291	0.000178358116054913	0.000188158118369712	0.000179023330978673	0.000148736152539858	0.000118031356980113	9.52045071056649e-05	8.62768850382918e-05	0.00010297229921659	0.00013084890795509	0.000138006518808972	0.0001242041259335	0.000100580953355519	6.85857437330249e-05	5.37108573817512e-05	8.03072293152778e-05	0.000123896981682177	0.000152508481412753	0.000170369855215067	0.000161960053637747	0.000110150635312562	5.77959262152907e-05	2.93782920097235e-05
4	0.388666209996057	0.287100218207342	0.155990486538788	0.0607060128834734	0.0159824323293021	0.00258497755900675	0.000413365885585901	0.000403504786184041	0.000442974575917424	0.000368001670407376	0.000257621510050056	0.000184288430935393	0.000145190403475652	0.000133516275538275	0.000159805068299708	0.000184961285161885	0.000206102290414234	0.000230688480192708	0.000210260969357036	0.000163114566536776	0.000120481780550855	6.16144001985052e-05	1.96906256233782e-05	1.66467142610715e-05	2.53401170133164e-05	4.26387062611604e-05	5.95914444436055e-05	6.79646295359271e-05	7.66865425579345e-05	7.39340570347828e-05	5.52354321310126e-05	3.72357349466264e-05	2.41535365739319e-05	1.849248766983e-05	3.18935335639492e-05	5.42649019851125e-05	5.98857166251563e-05	5.14034189707142e-05	3.8538775960107e-05	1.74670145608332e-05	6.20426520328284e-06	2.56886558789774e-05	5.51999256986886e-05	7.21959452938674e-05	8.902401402831e-05	9.17410639782767e-05	5.77945903246906e-05	2.20960558362401e-05	6.11777532025789e-06
5	0.393211122233432	0.290558377777161	0.15779219871704	0.0611616794667877	0.0158163539012625	0.00227892052205468	8.66615398715562e-05	5.59795726149115e-05	0.00010620891767529	8.86613922026951e-05	4.92196071815521e-05	2.70413895790071e-05	1.74630010783203e-05	1.53697370588878e-05	3.12048552352477e-05	4.25013080375131e-05	5.42999872672401e-05	7.65842726655994e-05	7.15544733823117e-05	5.22721508361467e-05	4.43187636513917e-05	2.34588901458484e-05	2.61162698487536e-06	6.94852165986008e-07	3.89427811137413e-06	1.10655000996812e-05	1.71006390722307e-05	1.87539272107044e-05	2.46010151447649e-05	2.54344763878464e-05	1.6155630490422e-05	8.23804748210037e-06	3.20200210715327e-06	5.08868572469893e-07	8.44373615386144e-06	2.12510625648798e-05	2.27535961434405e-05	1.79608702780074e-05	1.47769031452795e-05	6.6677944394903e-06	1.55520416184403e-06	1.2123988607179e-05	2.42486367354486e-05	2.82468107368406e-05	4.11940010065659e-05	5.12566228208454e-05	3.33577993617948e-05	1.10388235412504e-05	3.9465217837953e-06
6	0.383924278191596	0.288090816868829	0.162062510172634	0.0673530849752667	0.0201895829328839	0.00427042836142984	0.00068649096846429	0.000134945007908915	5.12044261692725e-05	2.52613296546073e-05	8.30753063372453e-06	1.84245714223538e-06	7.04625557006411e-07	6.2492820653909e-07	5.87775565752901e-06	6.54220822039317e-06	1.05047666557964e-05	2.40742683450228e-05	2.14605581139524e-05	1.21459555441114e-05	1.72496417545527e-05	1.66427453052306e-05	6.83469645766365e-06	1.90632382128747e-06	1.257594574264e-06	3.65261042246954e-06	4.3940935036021e-06	3.36430784343107e-06	7.06831936197157e-06	9.05179381809955e-06	4.9297502660287e-06	1.95104594161479e-06	1.49712586705908e-06	1.92472664417168e-06	6.40864912083101e-06	1.12859422721792e-05	8.9488848706622e-06	5.55215023090997e-06	7.76330596903715e-06	9.74256625879378e-06	1.07495635562335e-05	1.40162510736882e-05	1.250088454226e-05	8.4039511867788e-06	1.87154193881567e-05	3.22006033279283e-05	2.38643279237554e-05	7.3938211369112e-06	3.33372891432396e-06
7	0.369827522874201	0.284455838586625	0.168854548064803	0.0770824123904943	0.0269588034994553	0.00723701623169963	0.00152157345772088	0.000264191661276386	4.42046890634616e-05	1.16329142961727e-05	3.38604253633417e-06	1.15060727523578e-07	5.81039292048084e-07	1.96973301235464e-06	2.7595969688913e-06	4.33115365635078e-07	2.72660432747126e-06	1.04746412453419e-05	7.2696133103185e-06	8.02137174945222e-07	8.05660787191132e-06	1.51990573086497e-05	1.03131214803397e-05	2.65161918869363e-06	1.75088720389081e-07	1.53957553147293e-06	1.1829144062107e-06	1.2114787336925e-07	2.67323990735353e-06	4.45342775040411e-06	2.13445155110404e-06	3.44788816103862e-07	1.63249206885662e-06	4.73275452294534e-06	8.38843222108755e-06	8.93894550608701e-06	4.15775622778715e-06	7.73481192071523e-07	5.02887187680647e-06	1.29064740105899e-05	1.80573556733839e-05	1.6640401937204e-05	7.30635064274195e-06	5.46088771201328e-07	1.06498841038154e-05	2.53955455636653e-05	2.10617976105082e-05	5.33222512697006e-06	5.43848207901332e-07
8	0.35564132851143	0.281027376715706	0.176415149751166	0.0879976722170288	0.0348612469884433	0.0109359420107402	0.00268136855558531	0.000489778355371032	5.82572721599438e-05	5.39094942549339e-06	2.55564884138783e-06	8.35704421064269e-07	1.15406958666052e-06	3.03417135940703e-06	2.93557852259132e-06	1.34715641827168e-06	4.20617909122945e-06	9.02935789366348e-06	5.9081143330683e-06	1.6317867592294e-06	8.60792002444824e-06	1.72664889969033e-05	1.41259534863254e-05	4.81798455020389e-06	4.31583011694307e-07	9.84583780979114e-07	9.94563579510966e-07	7.91932317776682e-07	2.70970757835889e-06	3.78483301992982e-06	1.82660931431422e-06	1.83441274388242e-07	2.12186958600776e-06	6.88988906223368e-06	1.07959811778232e-05	9.67892229245057e-06	3.89518909673913e-06	6.42295002916018e-07	6.01733397024031e-06	1.69559647983063e-05	2.4385585592504e-05	2.11578879523585e-05	9.30588789161121e-06	3.04985078516388e-06	1.36838902295661e-05	2.82784731631428e-05	2.52970182418865e-05	9.50381860589522e-06	3.01716444014442e-06
9	0.342789265613317	0.277780781630789	0.18353368603592	0.0989985000645083	0.0436240803160814	0.0156729318501022	0.00454252746975847	0.00102289236898265	0.000157944776429889	1.00845179036148e-05	5.53477919733094e-07	2.91490522169069e-06	4.2532112339797e-06	5.99084278506964e-06	6.69605003050035e-06	7.41889509514732e-06	1.12443592224344e-05	1.50401826338644e-05	1.37426897055109e-05	1.30454597289863e-05	2.03045697993883e-05	2.77372919311617e-05	2.38648127394931e-05	1.23035349818334e-05	4.20827631707164e-06	2.28846698136409e-06	2.60808359855947e-06	3.63269064663802e-06	5.35917269838592e-06	5.77958861967067e-06	4.09976440420387e-06	3.17090711557912e-06	5.91415968967656e-06	1.15772495843831e-05	1.59359694169395e-05	1.50599001201502e-05	1.03007862725254e-05	8.61523305135968e-06	1.5437427760511e-05	2.8012788997554e-05	3.72235584474829e-05	3.57783013835217e-05	2.66145302069469e-05	2.30810660193133e-05	3.35347024491023e-05	4.63583491362867e-05	4.387383708774e-05	2.91373801047079e-05	2.07012106606788e-05
10	0.331316891554103	0.274506700306563	0.18974869871394	0.109639437433902	0.0530785977293854	0.021578908922483	0.00737167889552312	0.0020994884977302	0.000479114468281098	7.59100356430322e-05	5.59469781854044e-06	4.55260566338696e-06	1.07073691321877e-05	1.53457923873707e-05	1.90948605085547e-05	2.37446211797856e-05	3.02008105247251e-05	3.60579464887375e-05	3.95591661836726e-05	4.43934639599792e-05	5.27115798266938e-05	5.702161387459e-05	4.88660739438842e-05	3.16768104911837e-05	1.65308141290874e-05	9.34762826840414e-06	8.48240424953988e-06	1.0411301627417e-05	1.24526558727278e-05	1.28841950901892e-05	1.21543063625818e-05	1.2834758033851e-05	1.69213992542137e-05	2.34807222426501e-05	2.90188645243529e-05	3.06640474366526e-05	2.98838194402325e-05	3.2165801474593e-05	4.15806969864075e-05	5.60992268444833e-05	6.88795765759859e-05	7.42746779895255e-05	7.40434436020186e-05	7.70144155790554e-05	8.80373753698638e-05	9.84663445178644e-05	9.5889368902657e-05	8.18843020107412e-05	6.9289720458589e-05
11	0.320948334960544	0.271035753658713	0.194836615251903	0.119500177367399	0.0627530448205762	0.0283722739257756	0.0111468206863595	0.00385717162894263	0.00118964838233418	0.000325023771793868	7.88389198516897e-05	2.65913521603332e-05	2.79908773376426e-05	4.00948061558829e-05	5.30740172069517e-05	6.67471567444108e-05	8.14673982236113e-05	9.60198043479388e-05	0.000109650054606394	0.000122621376362269	0.000131989560979747	0.000129909141698268	0.000111182858065887	8.12741823531623e-05	5.28474229932265e-05	3.51498875481356e-05	2.88953983812796e-05	2.93416714552769e-05	3.1401719877351e-05	3.26281977291178e-05	3.36410303971409e-05	3.65149626309975e-05	4.25395011816611e-05	5.10303656921657e-05	5.97993877200957e-05	6.71264867518278e-05	7.3923585213583e-05	8.35249871144244e-05	9.86851123517693e-05	0.00011899807081291	0.000141225758217161	0.000161888340583102	0.000180278083339231	0.000198591045131817	0.000216750772022521	0.000228044489082931	0.000224580881908968	0.000206890783244665	0.000183016697768767
12	0.311415547339647	0.267235427669824	0.198617576972215	0.128120573408472	0.071976764761312	0.0354394478881846	0.0154897401821559	0.00616391683418215	0.00233007413284557	0.000880421843814418	0.00034871174377528	0.000161249915729329	0.000110907711209027	0.000116842066938991	0.000144227775077769	0.000179065801441042	0.000216265429088935	0.00025309768513141	0.000286518764249615	0.000311568645259578	0.000320374039354467	0.000304978140605547	0.000264318424430691	0.000208515382873664	0.000154238916666036	0.000114638015556968	9.30601414496715e-05	8.47328432617673e-05	8.27757332168157e-05	8.29194838860998e-05	8.44735986653021e-05	8.86759604178702e-05	9.67331934768682e-05	0.000108777288204344	0.000123812228573882	0.00014059900944114	0.000159016149705167	0.000180663768918447	0.000208154597793946	0.000243863739776384	0.000288731464041643	0.000341289957966249	0.000397539836371844	0.000451455137742412	0.000494919163379619	0.000518344415108504	0.000514598354867006	0.000483798008635817	0.000433165737876092
13	0.302565890563664	0.263097436457077	0.201079817584298	0.135241609095	0.0802063488091476	0.0421135236856367	0.0197752940090748	0.00852451343196714	0.00358110973529992	0.00161684315338256	0.000851972076656938	0.000532885564950092	0.000400541958340914	0.000370694698198593	0.000403781075004331	0.000471969018739592	0.000555040477531944	0.000638209527066171	0.000708465950526787	0.000752205038791529	0.000756544521325452	0.000714627436864613	0.000631564492498374	0.000525267197469061	0.000419465904987512	0.00033304602928681	0.00027324849175289	0.000236607272632883	0.000215078777005313	0.000201993365368199	0.000194559345502333	0.000193192577561282	0.000199540703254139	0.00021460899227879	0.000237733974706893	0.000266961453938409	0.000300815241877691	0.000340441035740722	0.000390683665180604	0.00045898948379306	0.000551799322897403	0.000669633212530223	0.000803646595141982	0.000935961513772654	0.00104375929811987	0.00110562213931361	0.00110826382986875	0.00105107172147514	0.000946027438841942
14	0.294448585443119	0.258874895415741	0.202583277997583	0.141103859075253	0.0874365648570366	0.0481590707780775	0.0235866376118917	0.0103770816144004	0.00431093550152583	0.0019685778059962	0.00122118488653749	0.00102095874961119	0.000977509008067061	0.000997876860787666	0.00107566984243357	0.00120580509621771	0.00136769758174552	0.00153115834285912	0.00166383453633944	0.00173665110420994	0.00172953022069566	0.00163769139121799	0.0014751655354426	0.00127155831953346	0.00106188663697908	0.00087442250802909	0.000723164745982513	0.000608210600012325	0.000522017210525658	0.000456672971310301	0.000408253553136799	0.000377177326145834	0.000365727219397988	0.000374802102720103	0.000401991427124537	0.000442456974396125	0.000492666908618907	0.000555134358791425	0.000641037128104174	0.000767881070413607	0.000951541368329844	0.00119546089294089	0.00148250181913629	0.00177455538746474	0.00202128338426878	0.00217480697332644	0.00220450006929763	0.00210619699948657	0.00190261587506584
15	0.287365203379787	0.255158589750668	0.203974490011634	0.146645720601403	0.0945608467668852	0.0543557074731254	0.0275083495820407	0.0119838578054591	0.00437099153079644	0.00143217023537061	0.000802462042713493	0.00106789331776605	0.00154686767262255	0.00200310037218188	0.00240665846714691	0.00278259774389493	0.00314094174284442	0.00346096007144962	0.00370174626668452	0.00382046497812232	0.00378909218864252	0.00360525624928536	0.00329439020977063	0.00290238482624822	0.00248156117430735	0.00207607143536383	0.00171301482731522	0.00140212083095782	0.00114213851921033	0.000929116037559174	0.000761913298918415	0.000642759766202423	0.000573714533018769	0.000552109571941677	0.000568700400107809	0.000611001008271949	0.000671391752142591	0.000756191966663069	0.000889830104466955	0.0011092069715629	0.00144770698914806	0.00191436091911287	0.00247797240404064	0.0030654045789588	0.00357726451817524	0.0039160176570194	0.00401566894077105	0.00386153518090324	0.00349316063887421
16	0.281805473646193	0.252773822064012	0.206447323629166	0.15336883358688	0.103340506444001	0.0627084625206002	0.0337090813571168	0.0154526946517779	0.00548985739936215	0.00110185398206972	6.8329864911953e-06	0.000582280010885054	0.00182223249898061	0.00319167845098103	0.00446126892812124	0.00556183151512018	0.00647960187469753	0.00719935599169496	0.00768914493002408	0.00791143152495208	0.00784352265368824	0.00749366366022812	0.00690525139319138	0.00614828253023577	0.00530274003870367	0.0044414693662773	0.00361923613892199	0.00287077847222791	0.0022159838351912	0.00166726678830285	0.00123410594745082	0.000922244942157151	0.000728841245539728	0.000637980770864585	0.000621801885067682	0.000650163689611669	0.000706926851944724	0.000805643384977525	0.000994842067642728	0.00134559386340986	0.00192170450807846	0.00274255250829628	0.00375501306528647	0.00482966661660835	0.00578708467993586	0.00644670347096487	0.00668040670129269	0.00645068277857164	0.005819880947086
17	0.278179905209191	0.252372057422261	0.210956455307763	0.162558750301581	0.115474792208323	0.0754872497475686	0.0451553294972649	0.0243935131040872	0.0116223515608189	0.004809198783521	0.00208408944663113	0.00196289544037344	0.00335299765839148	0.00548773695210367	0.00785415344127739	0.0101258291374416	0.0121010864430874	0.013652540669065	0.014696058013133	0.0151809306934727	0.0150943858529337	0.0144689233209905	0.013382686614091	0.0119491540023381	0.0102990364012876	0.00856105025276993	0.00684788444200842	0.0052501516380901	0.00383674685448449	0.0026572105740669	0.00174175557547109	0.00109744292145432	0.000703131570930361	0.00050902589214746	0.000446717671160234	0.00045154361399687	0.000491944161245991	0.000593618673270312	0.000843927629382148	0.0013671759907596	0.0022734914000554	0.0035980477084296	0.00525604554184829	0.00703637607538799	0.0086428277182738	0.00977194039657447	0.0102005522445649	0.00985148384170195	0.00881461251752038
18	0.276327724442752	0.25370141365676	0.217161644759099	0.173801717092762	0.130604647818077	0.0926855656247571	0.06259950384883	0.0406742390404273	0.0258881750692745	0.0167479174238229	0.0118435075022056	0.0100449950197776	0.0104761431811537	0.0124222960821729	0.0152639125553936	0.0184552281168202	0.0215303421521722	0.0241156848753198	0.0259386874587786	0.026831398804984	0.0267298363340995	0.0256680555512234	0.0237648474552014	0.0212025936978262	0.0182009705524826	0.0149904391412632	0.0117901733633045	0.00879248729016763	0.00615261600737711	0.00398086358759784	0.00233484037357014	0.0012125566320995	0.000550915871987467	0.000236212875725323	0.000131365849596201	0.000118145159261521	0.000143532458937473	0.000251929337026894	0.000584312490613072	0.00133451804424746	0.00266987413012387	0.00464159277238087	0.00712051545774138	0.00978922523018088	0.0122021226075057	0.0138984082718372	0.0145309054297346	0.0139664135588026	0.0123239591392563
19	0.275020532127864	0.254921083234023	0.222467010021114	0.183616608273811	0.144358296896596	0.109265620377946	0.0808190769874256	0.059548494231407	0.0446993601581707	0.0350039369446931	0.0292412206261512	0.0264767247018731	0.0260477936521103	0.0274334633315754	0.0301291849182003	0.0335861810696828	0.0372194689999411	0.040459007356676	0.0428133981469347	0.0439236158111066	0.0435950058262135	0.0418043082410156	0.0386840172820601	0.0344898139736405	0.0295585850033041	0.0242645358791453	0.0189790774504225	0.0140371997402433	0.00971032953234623	0.00618462378549612	0.00354492813225211	0.00176757819432072	0.000727937867355218	0.000228589223521801	4.96118443765784e-05	1.36199070771811e-05	4.81201740778134e-05	0.000221426788786749	0.000730921846769195	0.0018359636055597	0.00374901754520393	0.00651932646272629	0.00995350944800745	0.0136100249678834	0.016880142587748	0.0191359139778625	0.0198991321786791	0.018976010616164	0.0165142816310025
20	0.27207809200684	0.252887587970932	0.222512482501474	0.186138342847952	0.149131561311412	0.115819971687428	0.0888020271877817	0.0688975478512399	0.0555902126211321	0.0476711129567527	0.043807396663535	0.042880100645727	0.0440757859439715	0.046811532001427	0.0506007062758173	0.0549436947904355	0.0592839089101062	0.0630298376406929	0.0656202860450644	0.0666026334181961	0.0656980065608933	0.0628370012183087	0.05816056476306	0.051989930402133	0.0447753429946407	0.0370351336200928	0.029295038097277	0.0220340836434524	0.0156399377886709	0.0103750188903801	0.00635544835470879	0.00354709387104481	0.00178430363114826	0.000815031692012328	0.000369633324101323	0.000240751055184786	0.000352151513015297	0.00079038484191597	0.00177913476530697	0.00359289249325527	0.00642964883456664	0.0102827531261832	0.0148601082394925	0.0195885430000286	0.0237142107595643	0.0264757458482244	0.0272992800173675	0.0259548035744754	0.0226258048227994
21	0.265850806569651	0.245401274518926	0.214396327667078	0.177512728098098	0.139793773364783	0.105605924454587	0.0779287888250234	0.0581196553616815	0.0461110396558414	0.0408703340650767	0.0409145750592244	0.0447204281179969	0.0509572419389166	0.0585533988225681	0.0666550838060689	0.0745472744112682	0.0815904719370171	0.0871994430722198	0.0908647423900982	0.0922008339181781	0.0909979782854225	0.0872573058123481	0.0811965865029357	0.0732243814464158	0.063888974258259	0.0538133304421237	0.0436277154117145	0.0339087453088486	0.0251298685837392	0.0176257818020909	0.0115730203559344	0.00699013074600715	0.00376128398051946	0.00168465394677891	0.000540434113723839	0.000164457227704964	0.000505794543693717	0.00164515279012953	0.003758674533685	0.00702855670982652	0.0115228455255922	0.0170836483324689	0.0232676088938574	0.0293705837099811	0.0345424778796258	0.0379670461221416	0.0390570676485124	0.0376074767664571	0.0338610961774082
22	0.25797558413622	0.234985234649992	0.201703740362194	0.162417658819059	0.12195259053156	0.0847850096293307	0.054339640128715	0.0326159220293073	0.0201687014995538	0.0163647612536865	0.0197817315933087	0.0286165248733893	0.0410110268320361	0.0552575416312523	0.0698928850769116	0.0837162972656272	0.0957718120085393	0.105326573685647	0.111861050036577	0.115072137781478	0.114880229264279	0.111428129474776	0.105062625583647	0.0962960769605842	0.0857523580781225	0.0741060067764404	0.0620241493096933	0.050118233606974	0.0389087552708539	0.028803208070299	0.0200866524417742	0.0129251656201651	0.00738327538492135	0.00345531142888013	0.00110656985143874	0.000314387119603953	0.00109458327523866	0.00349873672485702	0.00757455194363752	0.0132944199635469	0.0204720712719791	0.0286978241617197	0.0373236724905096	0.0455179744119439	0.0523883990943435	0.0571481227346187	0.0592829013569093	0.0586725576411057	0.0556316745018506
23	0.2554261788357	0.23117928982849	0.196984803084761	0.156695388987922	0.114787522002171	0.0756239636775678	0.042807539153919	0.0187543181363977	0.00454047688692127	5.22029523201538e-07	0.0039998276890999	0.01478367348571	0.0303159465083309	0.0485512137596169	0.0676189685640517	0.0859267259157158	0.102203665585939	0.115508977780757	0.125223010120561	0.131030061678938	0.13289380819392	0.131022574437288	0.125822442849971	0.117840017928221	0.107701016163317	0.0960532994492936	0.0835222447520229	0.0706827937686143	0.0580478147037779	0.0460685851740453	0.0351416535153351	0.0256171258223718	0.0178054102508271	0.0119810258144241	0.00838219784475409	0.00720380389438233	0.00858020072799339	0.012555384331673	0.0190419059064716	0.0277764099726424	0.0382861711416243	0.0498841973872579	0.061707531974819	0.0728036649163343	0.0822557200855911	0.0893229720293827	0.0935645997895007	0.094915222592799	0.0936913208455869
24	0.268739944966054	0.247372918712614	0.216787383718272	0.180228544990744	0.141533419061588	0.104547458909668	0.0725850079181144	0.0480362779930579	0.0321772539856348	0.0251845282245474	0.026311576387711	0.0341577906816705	0.0469595202836492	0.0628484429447761	0.080047395311507	0.0969976780126649	0.112428184222703	0.125383215195134	0.135224192998306	0.141614573866797	0.144491313617949	0.144023161138996	0.140556712899872	0.134554451967939	0.12653267802394	0.117009056762416	0.106468201451291	0.0953494236171895	0.0840550000435178	0.0729720066565111	0.0624976590059721	0.0530579122463747	0.045111450702293	0.0391350336893263	0.0355902273430378	0.0348750198284134	0.0372664762656809	0.0428626311835339	0.0515333934084846	0.0628910811497801	0.0762905601269832	0.0908659407452157	0.105605002991261	0.119454597355516	0.131442030331688	0.140791432849967	0.147012708142652	0.149945073241046	0.149746855928335
25	0.305446227968158	0.291852848689564	0.269961984600365	0.24221476042144	0.211544740299352	0.180950893490527	0.153094048651216	0.12999075002038	0.112849045498672	0.102053847099703	0.0972762629304005	0.0976603317867309	0.102035486406686	0.109111962312267	0.117633466746088	0.126479652365134	0.134724552839716	0.141663359361303	0.14681923986551	0.149937161241526	0.150966475188752	0.150031210347552	0.14738769181834	0.143372541876809	0.138348306833114	0.132656655591362	0.126588766103284	0.120378893481025	0.114221221292338	0.108303769935902	0.102848303898174	0.0981432159535929	0.0945577186395349	0.0925298610505634	0.0925267869985086	0.0949818910593604	0.100218853250013	0.108375997462887	0.119345456747677	0.132740037996845	0.14789661378487	0.163918868258937	0.179755236444241	0.194301208762747	0.206510286597979	0.215496038492679	0.220609594321585	0.221482310523298	0.218031089063817
26	0.36268597786862	0.359167599023921	0.347900552685034	0.330453442776387	0.308807881196284	0.285075741696958	0.261226322270516	0.238871176025557	0.219136787112101	0.202632541327409	0.189500253173034	0.179517373191295	0.172221609939417	0.167029413321968	0.163331251701603	0.160558362348002	0.158224671153809	0.155951665005173	0.153483201610759	0.150693415353097	0.1475866792165	0.144286310093563	0.141009450964475	0.138028944597534	0.13562749168004	0.134052989324546	0.133485066988921	0.13402081564261	0.13568301125466	0.13844813613428	0.142285969504612	0.147199040854873	0.153249770934115	0.160565772294764	0.169318849159829	0.179679475310129	0.191754478704124	0.205519995319726	0.220763547882799	0.237047999059523	0.253706376866417	0.269870973388252	0.284533860193839	0.296630368659278	0.305133329662988	0.309144720329853	0.307972992213889	0.301188277967781	0.288652888334027
27	0.425819066874633	0.430143836811899	0.426507074232668	0.415756249048063	0.399144480530278	0.378159129230915	0.354343923610384	0.329143296927161	0.303789113052285	0.279238261979273	0.256158139244518	0.234948744415932	0.215786649217352	0.198677299991057	0.183506485257706	0.170087038391814	0.158200837883529	0.147637680708551	0.138231614904701	0.12989285407066	0.122631010055001	0.116564476416874	0.111912088404675	0.108966459325429	0.108052628477284	0.109479438118487	0.113493098129666	0.120241974746464	0.12975881518146	0.141962184601118	0.15667408981665	0.173646901487734	0.192590759855102	0.21319309476442	0.235124512287425	0.258029364215654	0.281503772782395	0.305067637267037	0.328139322233967	0.350021842692052	0.369907432697623	0.386903888603007	0.40008183311956	0.408538011931721	0.411466792348937	0.408230787403067	0.398422175120145	0.381908577614459	0.35886069437317
28	0.476037826849475	0.482671232529921	0.480562809323947	0.470160264194912	0.45236495513971	0.428426428898484	0.399813438186039	0.368079265003384	0.334737180788252	0.301157645330039	0.268493746223421	0.237636711467794	0.209199954732924	0.18352827571845	0.160728201128735	0.14071535022905	0.12327448432503	0.108127191280423	0.0950010427569357	0.0836930086706631	0.0741195608346028	0.0663467796079304	0.0605960800965557	0.0572246268851877	0.0566834354798058	0.0594596867026475	0.0660120892147182	0.0767086988736679	0.0917753696277776	0.111260346340083	0.135017118920981	0.162704365007673	0.193799342517906	0.227619908482225	0.263350531117829	0.300068973605591	0.336772252496251	0.37240239700873	0.405873896675116	0.436105149896186	0.462055609544159	0.482768841542101	0.497419777662347	0.505362590998342	0.506174381895501	0.499689625450085	0.486021250982828	0.46556616337839	0.438995569431368
29	0.50208012670544	0.505670482663435	0.499812317276744	0.484885714148662	0.461771294059913	0.431770761946017	0.39649242175427	0.357714779557228	0.317243045141277	0.276773140097595	0.237776012182583	0.201412092429426	0.168482100540353	0.139416533294485	0.114302387883973	0.0929422180961266	0.0749376938613119	0.0597876309263737	0.0469891865904722	0.0361307728415716	0.0269663361104014	0.0194629635936973	0.0138170784735142	0.0104383693571871	0.00990451949759941	0.0128931846280733	0.0201000280452556	0.0321526610921365	0.0495300064676448	0.0724950953627412	0.101047007574431	0.134895035714064	0.173455650957608	0.215870809220693	0.261044739659717	0.307695605187358	0.354418180203498	0.399753739116201	0.442263471572012	0.480601780336995	0.513585725875922	0.540256727079104	0.559930576174947	0.572232089040222	0.577111478240213	0.574840900667088	0.565991543439957	0.551393850562741	0.532085687705701
30	0.506765188916821	0.505057265805986	0.493805383793523	0.473508684248772	0.445168165468182	0.410212222956619	0.370384450016688	0.32760490301959	0.283819007361373	0.240849560146827	0.200266749886429	0.163288872383924	0.130722789777351	0.102948621552331	0.0799482241586116	0.061372281553588	0.0466368215971198	0.0350371235842271	0.025865578401851	0.0185202195052193	0.0125922886834814	0.00792408674324301	0.00463209207720564	0.00309442441193535	0.00390567838975932	0.00780549247860173	0.0155896056808152	0.0280133952175592	0.045697959730559	0.0690478454084398	0.0981877512892732	0.132923298006727	0.172728506401261	0.216760268401415	0.263897988040595	0.312804829780072	0.362005669746956	0.409975894532485	0.455234609070839	0.496435587920339	0.532449445492518	0.56243104566511	0.585867161185978	0.602600848590463	0.612830893321588	0.61708689327658	0.616182889189947	0.61115463933017	0.603187348183851
31	0.50318762163892	0.497206018892818	0.482182072754689	0.458719812469853	0.427876414894105	0.391091690156559	0.350084471335298	0.306725439674106	0.262898674754171	0.220365586039515	0.180644666233335	0.144918723727785	0.113978122054642	0.0882044727273331	0.0675947056260679	0.0518210360350924	0.0403185886233148	0.0323897570308597	0.0273130527303889	0.0244443256723373	0.0232997324355998	0.0236124306632012	0.0253583153465411	0.0287497433170518	0.0341996769222093	0.0422616339827398	0.0535529791439139	0.0686702801125818	0.0881056611486531	0.112172410936302	0.140946721985809	0.174230578785194	0.211538704160561	0.252110326609469	0.294944512613643	0.338856036169089	0.38254730951736	0.424690820450911	0.464015841988212	0.499392922488831	0.529909847869997	0.554933403757594	0.574152345738131	0.587598467766817	0.595644452772334	0.598979153435292	0.598562895004664	0.595567095225712	0.591303736331943
32	0.505106751928372	0.497201939259924	0.480899526076943	0.456770414527837	0.425767687273655	0.389169297084568	0.348495469489704	0.305407972677224	0.26160038260779	0.218689457691537	0.178117597832086	0.141075102438157	0.10844871118883	0.0807999847268131	0.0583738217037021	0.0411342121717861	0.0288215759531618	0.0210240405886178	0.0172539810471483	0.0170211460978741	0.0198946737291171	0.025548071935694	0.0337835471165558	0.0445345914152003	0.0578481842489813	0.0738500548468055	0.0926979965200569	0.11452911290158	0.139407095093027	0.167275238686119	0.197920030096764	0.230948912513714	0.265784438220509	0.301675566120456	0.337725483245361	0.372934097393374	0.406252316937242	0.436644434811532	0.463154386611048	0.484971372658795	0.501490333587987	0.512363056544383	0.517536261732403	0.517273854958458	0.512161583631619	0.503093525472953	0.491241069802983	0.478006204020398	0.464961875757875
33	0.521914938314174	0.514405338649669	0.498980609147713	0.476061045897944	0.446385419502443	0.410973566333597	0.371070718258881	0.328078024747755	0.283474973083417	0.238740078257065	0.195276215860327	0.154346311903896	0.117023867165073	0.0841611344681034	0.056375888125892	0.034055849730742	0.0173781788563501	0.00634017949035741	0.000796632970516613	0.000498994352971445	0.00513205673083911	0.0143445075109407	0.027770934846312	0.0450441289899168	0.0657977989662237	0.0896609471919428	0.116246008256772	0.145133403750954	0.175855380257948	0.207881910069126	0.240611100029065	0.273366043979191	0.305399440517604	0.335906642992243	0.364047160387856	0.388974017375276	0.409869827274119	0.425987943200824	0.436696638557897	0.441523939461869	0.44020050487604	0.432697845270832	0.419259208045523	0.400420653199683	0.37702020098209	0.350193445320464	0.321354667936817	0.292163219418359	0.264475706976878
34	0.562010465255211	0.55789473832925	0.546380010936537	0.527714798008736	0.502415034173611	0.471244309152297	0.435180620259784	0.395371927962639	0.353083613217137	0.309641458411023	0.266373961157457	0.224557633860424	0.185368472012986	0.149842054236084	0.118843855305358	0.0930504107367657	0.0729410684938684	0.0587992880462386	0.0507218649435111	0.0486341073377408	0.052308876266428	0.0613875030301874	0.0754008720438105	0.0937893502467674	0.11592069461131	0.141105521938452	0.16861033522279	0.197668438018636	0.227489317042501	0.257267231201039	0.286189818883303	0.313447535711224	0.338244673297942	0.359812594620973	0.377425658410599	0.390420095631728	0.398215847190965	0.400341077218033	0.396458749548769	0.386394312253453	0.370163199442063	0.347996560405323	0.320363395888306	0.287987151780546	0.251854818809	0.213216731516946	0.17357555831223	0.134663421619533	0.0984066658283133
35	0.635182420829986	0.638941906018647	0.636184319681307	0.627012085065835	0.611743343965682	0.590902590295281	0.565201214839936	0.535509025517991	0.502818377879661	0.468202992537986	0.432773816842417	0.397634390091586	0.363838094451967	0.332349433028322	0.30401110127706	0.279518146967806	0.25939999118782	0.244010552969368	0.233526223783414	0.227951009074247	0.227127816650455	0.230754640419736	0.238404267169416	0.249546119780857	0.263568931564196	0.279803107643451	0.297541851886222	0.316060401675123	0.334632997389066	0.352547498629012	0.369117825560091	0.383694632982083	0.395674800316778	0.404510428543612	0.409718064699821	0.410888820111467	0.407699910159905	0.399927927994422	0.387463886129951	0.370329738950457	0.348695761900795	0.322897839310224	0.293453433214016	0.261074799528672	0.226677910573813	0.191385552770021	0.156523205660188	0.123606574194093	0.0943200318924136
36	0.744254698786876	0.760134213302831	0.770655290706289	0.775774857989677	0.775607818454922	0.770423080150412	0.7606325750409	0.746773803081626	0.729486822730738	0.709486936289858	0.687534561238587	0.664403920569202	0.640852217201526	0.617590879630577	0.595260286208944	0.574409109589457	0.555479092586282	0.538795697913644	0.524564694763699	0.512874382592008	0.503702832093022	0.496929266373736	0.492348527471857	0.489687483865071	0.488622235826563	0.488795062885022	0.48983022038306	0.491347913921881	0.492976040935929	0.494359564808715	0.495167655060726	0.495098964456229	0.493885600390615	0.49129646796213	0.487140705607708	0.481271897398876	0.47359363206832	0.464066797058071	0.452718761518534	0.439654334843218	0.42506810940837	0.409257531108202	0.392635811598789	0.375743621907497	0.35925840429326	0.344000119027822	0.330932310578362	0.321157533170705	0.315906412909804
37	0.873036167503222	0.901743727766782	0.926055057094796	0.945766973469778	0.960782628203504	0.971111953333895	0.976867827478537	0.978258212010592	0.975574736106529	0.969178405050391	0.959483257332559	0.946938891953845	0.932012821447858	0.915173576631634	0.896875398977154	0.877545213359712	0.857572389382548	0.837301588178829	0.817028770125735	0.797000224402965	0.777414290090516	0.758425284678973	0.740149050314129	0.722669477505018	0.706045372388968	0.690317094152768	0.675512496505987	0.661651849980072	0.648751586214298	0.636826875603279	0.625893209802017	0.615967295848089	0.607067666721232	0.599215465126804	0.59243585842715	0.586760492694488	0.582231296944215	0.578905812761234	0.576864060897368	0.576216778225083	0.577114679858471	0.579758236285948	0.584407316779484	0.5913899488964	0.601109387702521	0.614048682621859	0.630771976754181	0.651921872401559	0.67821234405769
38	0.987233594479268	1.02452122470013	1.05782215430312	1.08679362004332	1.11116635650182	1.13074931208362	1.1454319415983	1.15518409861828	1.1600536648894	1.16016215602992	1.15569862616521	1.14691225398791	1.13410402579713	1.11761793620268	1.09783210536988	1.07515016596564	1.04999320817084	1.02279249344177	0.993983064164535	0.96399829421262	0.933265351548424	0.902201484275751	0.87121100031994	0.84068279068722	0.810988247465296	0.782479448725068	0.755487519724665	0.730321128222341	0.707265125160973	0.686579393943838	0.66849801562224	0.653228888001975	0.640953949704948	0.631830153050736	0.62599130161735	0.623550820805859	0.624605465758813	0.629239895133328	0.63753195712431	0.64955845195797	0.665401059089582	0.685152053423325	0.70891938815869	0.736830696478793	0.769035763190201	0.805707042349789	0.847037848434374	0.893237926170072	0.944526206145333
39	1.05164950400247	1.09025729995265	1.12477552718231	1.1547829707079	1.1799168970052	1.1998805439454	1.21444914345436	1.2234743492519	1.22688699832094	1.22469819049961	1.21699872311604	1.20395696461439	1.18581529089089	1.16288523942633	1.13554155876986	1.10421534464165	1.06938645958278	1.03157543184946	0.991335022583731	0.949241639789889	0.905886764862822	0.861868543715407	0.817783680979794	0.77421976294451	0.731748123023529	0.690917352392691	0.652247547368568	0.616225373288085	0.583300011104083	0.553880036714817	0.528331263458941	0.506975554820478	0.490090587208567	0.477910512182653	0.470627434633626	0.468393589575861	0.471324067055643	0.479499904149896	0.492971337100254	0.511760987222119	0.5358667430794	0.565264099969195	0.599907727105717	0.639732053721373	0.684650697893211	0.734554606117835	0.789308826945029	0.848747907365723	0.912669974715139
40	1.05047447967346	1.08390669501514	1.11298324202718	1.13727762022402	1.15641566844231	1.1700837247528	1.17803576195709	1.18009932143812	1.17618009937805	1.16626507446265	1.15042410395779	1.12880995424702	1.10165677135413	1.06927703549779	1.03205708028581	0.990451290817337	0.944975124915654	0.896197127285498	0.844730127036946	0.791221824329096	0.736344981571828	0.680787438511937	0.625242168565575	0.57039758600381	0.516928300234024	0.46548649475589	0.41669408485049	0.371135780269821	0.329353147861142	0.29183973505813	0.259037279502365	0.231332993840472	0.209057879175082	0.192485986978846	0.181834518760738	0.17726462660779	0.178882757023549	0.18674236621521	0.20084582792838	0.221146355656383	0.247549769878519	0.27991595796323	0.318059899287083	0.361752160467525	0.41071880460197	0.464640702979362	0.523152286529536	0.585839825663745	0.652239379221261
41	0.996807166545843	1.02262608639065	1.04411562966459	1.06090997307126	1.07269112039347	1.07919607054938	1.0802231952978	1.07563766473079	1.06537577791118	1.04944807941418	1.02794116954088	1.00101814590297	0.968917646155787	0.931951495029303	0.8905009925673	0.845011913694642	0.795988320940568	0.743985321417786	0.689600925098234	0.633467183211694	0.576240802493706	0.518593442420158	0.461201908033466	0.404738450210043	0.349861378155752	0.297206175669156	0.247377293622652	0.200940766737588	0.158417773839052	0.12027922832992	0.0869414507490395	0.0587629392350986	0.0360422178562229	0.0190167084791655	0.00786254052478343	0.00269518590721511	0.00357078488084865	0.0104880134447134	0.0233903351748708	0.0421684803962349	0.066663003679837	0.0966667866332568	0.131927376354535	0.172149079890315	0.216994770364082	0.266087399568688	0.319011252897676	0.375313023427879	0.434502820498566
42	0.923709309314703	0.944201828159646	0.96095315508128	0.973697442789577	0.982209512302068	0.986310046731742	0.985870154344032	0.98081518154653	0.971127669366624	0.956849363100412	0.938082203907678	0.914988252813197	0.887788521390321	0.856760708795332	0.822235871154573	0.784594075874862	0.744259119488984	0.701692412364893	0.657386156189066	0.611855959786146	0.565633054807288	0.51925628443467	0.473264044944265	0.428186361319509	0.384537273860957	0.342807702832743	0.303458942779754	0.266916917618446	0.233567302552421	0.203751590111063	0.177764146171202	0.155850268878587	0.138205230241711	0.124974248200931	0.116253307569747	0.112090722740001	0.112489314657296	0.117409060340916	0.126770065929292	0.140455714360136	0.158315846478587	0.180169849365324	0.205809547358026	0.235001818590787	0.267490891529986	0.303000310271563	0.34123459238063	0.381880636754648	0.424608969293936
43	0.858759395818704	0.878050168693233	0.894581273104393	0.908180182461083	0.91870410771022	0.92604309719818	0.930122674852613	0.930905945418037	0.928395104347859	0.922632300863584	0.913699815492693	0.901719527876361	0.88685166651361	0.869292849026807	0.849273439075379	0.827054263730635	0.802922752425039	0.777188574938452	0.750178870697757	0.722233174364218	0.693698152711294	0.664922274655043	0.636250539570703	0.608019388401239	0.58055191735694	0.554153505192579	0.529107952270841	0.505674213194786	0.484083785211546	0.464538792515699	0.447210782824974	0.432240228096144	0.41973669701401	0.409779643981281	0.402419738813769	0.397680644193139	0.395561135022014	0.396037445867954	0.399065730163131	0.40458451798034	0.412517067987323	0.42277352324954	0.435252799273314	0.449844155149856	0.466428423731403	0.484878903112065	0.505061937845976	0.526837242817052	0.550058044021123
44	0.802535709911332	0.822561806534127	0.840748465957167	0.856977326726529	0.871148014719996	0.883179811542192	0.89301305317423	0.900610224242575	0.905956718312123	0.909061240653339	0.909955836906899	0.908695538859013	0.90535762699513	0.900040518428603	0.892862297976048	0.88395891931089	0.873482111981153	0.861597038318212	0.848479751572582	0.834314512678098	0.819291027572997	0.803601669736126	0.78743875331923	0.770991920828057	0.754445705660213	0.737977323970402	0.721754742424728	0.705935058645811	0.690663219858155	0.676071092827647	0.662276885136879	0.649384904695603	0.637485631735721	0.62665606597551	0.616960301731389	0.608450276030177	0.601166629672897	0.595139619056699	0.590390017576088	0.586929949649275	0.584763607739196	0.583887812885975	0.584292391803609	0.585960357940453	0.588867899362538	0.592984192105416	0.598271072919049	0.604682619260334	0.612164696167589
45	0.734276791342019	0.753548689405335	0.771535363170765	0.78813759072056	0.803265353543455	0.816838876728755	0.828789562499855	0.839060801473706	0.847608647694076	0.854402345520071	0.85942469883948	0.862672275787371	0.86415544513649	0.863898243723986	0.861938077609166	0.858325263025617	0.853122416491666	0.846403706561106	0.838253982511789	0.828767797665444	0.818048346896522	0.806206339124056	0.793358826111166	0.779628008671134	0.765140040377789	0.750023847118062	0.734409978361267	0.718429502947724	0.702212958651154	0.685889360912051	0.669585272168034	0.653423929338007	0.637524423475772	0.622000922620956	0.606961926652705	0.592509541680884	0.578738761338565	0.56573674336767	0.553582072157314	0.542344001377543	0.532081675456456	0.522843334214194	0.51466551126513	0.50757224354393	0.501574316168286	0.496668573453968	0.492837332862128	0.490047943601545	0.488252535167495
46	0.638620582310827	0.65446575223352	0.669260851450222	0.682914200115171	0.695338521634723	0.706451800685563	0.716178135024029	0.724448572569634	0.731201924736069	0.736385546554204	0.739956073804658	0.741880107171036	0.74213483335459	0.740708573168268	0.737601246859729	0.732824747300617	0.726403212219769	0.718373187342867	0.708783673117999	0.697696048640199	0.685183867420933	0.671332520762987	0.656238765680768	0.640010115536699	0.62276409283637	0.604627344933765	0.585734624744264	0.566227639954647	0.546253775668814	0.525964696953355	0.505514839369307	0.485059797317834	0.464754621908781	0.444752042098514	0.425200625046126	0.406242894003123	0.388013424565727	0.370636942749578	0.354226451044143	0.338881411300244	0.324686015910691	0.311707581155452	0.299995098677005	0.289577982694285	0.28046505161252	0.272643782996301	0.26607988030352	0.260717188197971	0.256477990556139
47	0.523497246760444	0.534853894113609	0.545305348045422	0.554771675397523	0.563175109727031	0.570440818911566	0.576497712405929	0.581279282008808	0.584724468509385	0.586778545072291	0.587394006722734	0.58653145385267	0.584160456326132	0.580260383560779	0.574821184946529	0.567844104172541	0.559342310510031	0.549341429876275	0.537879958615637	0.525009543402692	0.510795111519829	0.495314837000347	0.478659929763413	0.460934236897517	0.442253647664204	0.422745296576034	0.40254656202585	0.381803861374365	0.36067124709798	0.339308812508655	0.317880919625718	0.296554265941367	0.275495811006702	0.254870587896696	0.234839428608617	0.215556636222821	0.197167640117754	0.179806673590728	0.163594515800142	0.148636341921908	0.135019726714382	0.122812847228827	0.112062930110196	0.102794987739776	0.0950108853231919	0.0886887778859064	0.0837829519826111	0.0802241017560061	0.0779200628158117
48	0.412389347161424	0.420450475309088	0.427815816889449	0.434421422366307	0.440204061472103	0.445101843937516	0.449054893691281	0.452006071913238	0.453901742686661	0.454692573318798	0.4543343597205	0.452788865599571	0.450024662673543	0.446017957693016	0.440753390834271	0.434224789016557	0.426435856970315	0.417400788469699	0.407144780083217	0.395704430122097	0.383128006201495	0.369475565991879	0.354818917334428	0.33924140592328	0.322837521206605	0.305712314004908	0.287980622554897	0.269766107216285	0.251200097872049	0.232420262045508	0.213569105876398	0.194792324261805	0.176237020588414	0.158049820467634	0.140374907638904	0.123352013632157	0.107114395782015	0.0917868406711474	0.077483731960851	0.0643072227636798	0.0523455531559543	0.0416715530594763	0.0323413694980344	0.0243934551275373	0.0178478519385684	0.0127058001453698	0.00894969753408371	0.00654342899420415	0.00543307966988143
49	0.323754649662109	0.330679297360571	0.33718635728647	0.34322662251094	0.348750144879014	0.353706662152785	0.358046078502471	0.361718995635932	0.364677290529242	0.366874734362045	0.368267645901873	0.368815571254241	0.368481980634693	0.367234971660684	0.365047967641011	0.361900398493485	0.357778351280977	0.352675176952686	0.346592039738322	0.339538395790696	0.331532388123801	0.322601145659966	0.31278097528505	0.302117437211553	0.290665295654845	0.278488338818285	0.265659064431666	0.252258229559175	0.238374266045486	0.224102565752366	0.209544642597927	0.194807181286017	0.180000985439809	0.165239840564579	0.150639309791924	0.136315482633697	0.12238369893322	0.108957271782154	0.0961462343174271	0.0840561359744388	0.0727869139097571	0.0624318648876261	0.0530767419303437	0.0447989984552676	0.0376672004664033	0.0317406246550708	0.0270690570246222	0.0236928029347049	0.0216429153203937
50	0.261266837612932	0.268905385065522	0.276432886558403	0.283813614426831	0.29100986561482	0.297982206652559	0.304689766928496	0.311090579573324	0.317141968377904	0.32280097824512	0.328024845744877	0.332771505421671	0.337000126615699	0.340671674722395	0.343749490052445	0.346199876785206	0.347992693952306	0.349101939962955	0.349506321903654	0.349189800725857	0.348142103485587	0.346359194025836	0.343843693898522	0.340605245906743	0.33666081340469	0.33203490941222	0.326759750669954	0.320875332960836	0.314429425333766	0.307477482258719	0.300082474192701	0.29231463851097	0.284251154225839	0.275975745342277	0.267578219051497	0.259153946207257	0.250803292632486	0.242631010735997	0.234745601653514	0.227258658640486	0.220284202717556	0.213938021589088	0.208337022612919	0.20359861009321	0.199840096402261	0.197178155422038	0.195728325549107	0.195604568051051	0.196918884927489
51	0.220588590105808	0.230145669213944	0.239934621177061	0.249936540615424	0.260130076274397	0.270491539775981	0.2809950545631	0.291612745736502	0.302314970934549	0.313070591827718	0.323847285201241	0.334611891990651	0.345330802026277	0.355970371644409	0.366497370745773	0.376879455336517	0.38708566108358	0.39708691296472	0.406856545702638	0.416370829350602	0.425609494150478	0.434556248618719	0.443199284735554	0.451531764119774	0.459552279166852	0.46726528331052	0.474681484834671	0.481818199008994	0.48869965374202	0.495357244431548	0.501829734235884	0.508163396579717	0.51441209733477	0.5206373147659	0.526908095995831	0.533300949404084	0.539899673025643	0.546795119641061	0.554084899841004	0.561873024894993	0.570269491747669	0.579389812899255	0.589354494294678	0.600288464644426	0.612320459828084	0.625582366188876	0.640208526616826	0.656335013343471	0.674098871338396
52	0.19797166510736	0.210369948186638	0.223402546495636	0.237074059149434	0.251387078045919	0.266342199937134	0.281938066979555	0.298171436858174	0.315037283248976	0.332528927027911	0.350638198255598	0.369355628570444	0.38867067321343	0.408571961490884	0.429047574062454	0.450085345026167	0.471673186366377	0.493799431939516	0.516453197802448	0.539624755344341	0.563305913370443	0.587490405009855	0.612174275083648	0.637356263378235	0.663038179125279	0.689225261895873	0.71592652407566	0.743155070099882	0.770928387693926	0.79926860648544	0.828202719527888	0.857762763500837	0.887985953627422	0.918914769671343	0.950596989741427	0.983085669037358	1.01643906111158	1.05072047969518	1.08599809963491	1.12234469600987	1.15983732103426	1.19855691890244	1.23858787928894	1.28001753077463	1.32293557602566	1.36743347109989	1.41360375179174	1.46153931044742	1.51133262718292
53	0.193910476250591	0.210587087849615	0.228352692822616	0.247240196723286	0.267281433671713	0.288507094792019	0.310946670715437	0.334628409014333	0.359579287254224	0.385825002154882	0.413389975140137	0.442297374331195	0.47256915280288	0.504226102678661	0.537287924391867	0.571773310190111	0.607700040710871	0.645085093211864	0.683944759803559	0.724294773806409	0.766150442145396	0.809526781502537	0.85443865577731	0.900900912258298	0.948928513789585	0.998536664124951	1.04974092360384	1.10255731225737	1.15700239746149	1.21309336329954	1.27084805887732	1.33028502295227	1.39142348239304	1.45428332217621	1.51888502485298	1.58524957767756	1.65339834588024	1.72335291088794	1.79513487264257	1.86876561553753	1.94426603788466	2.02165624523089	2.10095520826524	2.18218038648614	2.26534731923294	2.35046918611989	2.43755633934047	2.52661581073077	2.61765079688802
[truncated: 71 more columns]
