# Supplementary material for: Reconstructing spruce budworm outbreak severity: a comparison of paleoecological and tree-ring signals
Source: PLoS One. 2025 Aug 12;20(8):e0329406. doi: 10.1371/journal.pone.0329406 (PMC12342301; doi:10.1371/journal.pone.0329406)
Supplement: S16 Dataset — (ZIP) [file pone.0329406.s016.zip › Lake 5 wavelet data/Lepidopteran_scales/WS_wavelet_power.txt]

V1	V2	V3	V4	V5	V6	V7	V8	V9	V10	V11	V12	V13	V14	V15	V16	V17	V18	V19	V20	V21	V22	V23	V24	V25	V26	V27	V28	V29	V30	V31	V32	V33	V34	V35	V36	V37	V38	V39	V40	V41	V42	V43	V44	V45	V46	V47	V48	V49	V50
1	0.0116960293995101	0.00919000931276535	0.00581306359606877	0.00310192397786776	0.00153283591254559	0.000800499916208727	0.000482955131207122	0.000332158591584123	0.000246209079612282	0.000188791791139963	0.000148074928131826	0.000120269905950563	0.00010178668660365	9.00919357022045e-05	8.34871639477118e-05	7.8588374547001e-05	7.37697404903964e-05	6.82526409704142e-05	6.00851174025315e-05	5.03852740551014e-05	4.08286156579759e-05	3.18112973666833e-05	2.56596082529276e-05	2.30140351888683e-05	2.2361493405246e-05	2.31033086876267e-05	2.41686244340727e-05	2.46702767373122e-05	2.4593033245465e-05	2.3429108706805e-05	2.12810051823707e-05	1.90818587386383e-05	1.73733097994617e-05	1.6537362341408e-05	1.68743641722422e-05	1.76706447556638e-05	1.76148231772594e-05	1.65714770284459e-05	1.50139907480123e-05	1.33113391423649e-05	1.26106700002502e-05	1.37390848129697e-05	1.56984411236491e-05	1.69858966712235e-05	1.72821581726084e-05	1.59977453145809e-05	1.28605527430689e-05	9.72524792900349e-06	7.70198235494972e-06
2	0.0163523583099124	0.0125322792752779	0.0074741209836875	0.00357009019681332	0.00148062882854711	0.000636613820181528	0.000343937641552499	0.000232488667463247	0.000173941680315498	0.000133186584696728	0.000102794400828081	8.22520362812666e-05	6.92208715407654e-05	6.1883287145531e-05	5.92420999874681e-05	5.7711032189847e-05	5.58491962128546e-05	5.31090687149287e-05	4.68982464200067e-05	3.85571468728027e-05	3.01206116773751e-05	2.16765523959047e-05	1.60723257318042e-05	1.42786212948697e-05	1.43830160680768e-05	1.58005489863959e-05	1.74316974436896e-05	1.83348040083757e-05	1.86616852317803e-05	1.77533396285558e-05	1.56328216374937e-05	1.34524372298891e-05	1.18008718599884e-05	1.11042912017218e-05	1.18567406912373e-05	1.31988421948835e-05	1.34303992678256e-05	1.24325291459702e-05	1.08000785240733e-05	8.84965889636053e-06	8.02646469248253e-06	9.51443133837612e-06	1.20283866973306e-05	1.37268541862618e-05	1.44501031540233e-05	1.34080437524496e-05	1.00297638326765e-05	6.64220580798132e-06	4.59719920227577e-06
3	0.0204785461497777	0.0153420220924753	0.00864745982629156	0.00366617058293806	0.00119964160309206	0.00035660442925531	0.000150893163643819	0.000105049968403525	8.44284085094716e-05	6.58845619656836e-05	4.94722773040194e-05	3.83942460023467e-05	3.18287277860445e-05	2.88740283208877e-05	2.9514338679248e-05	3.05712171155456e-05	3.11802989789747e-05	3.12876932059137e-05	2.79077899462833e-05	2.23632371846968e-05	1.67355675685234e-05	1.04621350787281e-05	6.31834616027374e-06	5.53677235629498e-06	6.11493441791293e-06	7.64250708449912e-06	9.24580466539805e-06	1.01380177306699e-05	1.06950576872786e-05	1.01758290780925e-05	8.45428167214129e-06	6.70899657558055e-06	5.41150020209766e-06	4.90404703532457e-06	5.85302770805355e-06	7.43755640746438e-06	7.84440072355678e-06	7.05986169167935e-06	5.71710169988557e-06	3.89846843763763e-06	3.05296802023872e-06	4.56472703742058e-06	7.04240336718781e-06	8.66870385737872e-06	9.68395860612384e-06	9.20593876947097e-06	6.26105006345491e-06	3.28516659455355e-06	1.66988557560048e-06
4	0.0234057622066387	0.0172893842171238	0.00939386069723369	0.00365576030413896	0.000962473713851109	0.000155669231076772	2.48931946578489e-05	2.42993520706626e-05	2.66762515517236e-05	2.21613285839493e-05	1.55141549444392e-05	1.10979835163755e-05	8.74347183016377e-06	8.04044734425617e-06	9.62357758879156e-06	1.11385032878914e-05	1.24116300198262e-05	1.38922282728313e-05	1.26620686942609e-05	9.82287798272315e-06	7.25550056392693e-06	3.7104640497704e-06	1.18578381445975e-06	1.00247725553619e-06	1.52600030012411e-06	2.56773394208249e-06	3.5886401810214e-06	4.09287948493475e-06	4.61811943872996e-06	4.45236275606707e-06	3.32631794735263e-06	2.24236307488373e-06	1.45454356195393e-06	1.11363107437003e-06	1.92065181723623e-06	3.26787191519166e-06	3.60636146609394e-06	3.09555132423002e-06	2.32083315363674e-06	1.05187633695995e-06	3.7362536871017e-07	1.54698956443272e-06	3.32417972414102e-06	4.34769240127383e-06	5.36109095526526e-06	5.52471368190549e-06	3.48043231744672e-06	1.33064057359885e-06	3.68416884969372e-07
5	0.0250875141035087	0.018538100751	0.0100674009123967	0.00390221539894899	0.0010091093031912	0.000145398864643207	5.52914828911875e-06	3.57158848790462e-06	6.77630303273932e-06	5.65674214576606e-06	3.14029161312304e-06	1.7252849781779e-06	1.11416809207616e-06	9.80614416606357e-07	1.99092091130494e-06	2.71165311589455e-06	3.46442818974617e-06	4.88620212391801e-06	4.56529268539407e-06	3.33504890165353e-06	2.82760976301759e-06	1.49671564233438e-06	1.66626082304123e-07	4.43327071091312e-08	2.4846132654428e-07	7.05997043614466e-07	1.09104880214684e-06	1.19653129525521e-06	1.56958508930103e-06	1.6227612827204e-06	1.0307557056815e-06	5.25600932187963e-07	2.04292982778304e-07	3.24666490005641e-08	5.38724206586785e-07	1.35585262385957e-06	1.45171672894651e-06	1.14593296306432e-06	9.4279064121514e-07	4.25416214296969e-07	9.92245746317807e-08	7.73530345341592e-07	1.54710276920977e-06	1.80219282383101e-06	2.62824478453754e-06	3.27025654974429e-06	2.1282822754292e-06	7.04295035461528e-07	2.51794558476379e-07
6	0.0259515466229318	0.0194736376163188	0.0109546934837906	0.00455276424082155	0.00136472458904724	0.000288661663293485	4.64036878788683e-05	9.12167284855177e-06	3.46118786572074e-06	1.70755175311323e-06	5.61551537136563e-07	1.24541778531686e-07	4.76295041316339e-08	4.22423233153567e-08	3.97309726550928e-07	4.42223717781486e-07	7.10074765042266e-07	1.6273117717683e-06	1.45063676897879e-06	8.21011718945686e-07	1.16599784814532e-06	1.12497439014974e-06	4.61994601149263e-07	1.288588774838e-07	8.50077113656022e-08	2.46899961942026e-07	2.97020868181052e-07	2.27412010159788e-07	4.77786453964328e-07	6.1186036579418e-07	3.33228845205796e-07	1.31881890761881e-07	1.01198944548101e-07	1.30102825166199e-07	4.33195726075594e-07	7.62878707332e-07	6.04904185893506e-07	3.75300270807765e-07	5.24764408629062e-07	6.58553461851957e-07	7.26621929511174e-07	9.47435246686879e-07	8.45003315639366e-07	5.68069130891726e-07	1.26507779374423e-06	2.17661530155755e-06	1.61312074780852e-06	4.99788903322264e-07	2.25345012708779e-07
7	0.0264851679055298	0.0203712816940284	0.0120925046961145	0.00552025068026097	0.00193065251516754	0.000518278327534883	0.000108967359149317	1.89200642877142e-05	3.16571520410006e-06	8.33090209106949e-07	2.4249116023899e-07	8.24006462285658e-09	4.16110815387808e-08	1.41062269124365e-07	1.97628311988934e-07	3.10175216061785e-08	1.95265546662909e-07	7.5014057898399e-07	5.20612764663145e-07	5.74449884004931e-08	5.76973316042699e-07	1.08847925026469e-06	7.38573354179039e-07	1.89895492061483e-07	1.25389644389625e-08	1.10256576193698e-07	8.471431877994e-08	8.67599507642349e-09	1.9144385806598e-07	3.18931865340699e-07	1.52858573850488e-07	2.46920229611084e-08	1.16910786444687e-07	3.38935829387963e-07	6.00736889761535e-07	6.40161853793742e-07	2.97757373349043e-07	5.53927925227784e-08	3.6014224954783e-07	9.2429608424548e-07	1.29317605467164e-06	1.19170102835279e-06	5.23243705730144e-07	3.91081028372012e-08	7.62690582009304e-07	1.81869992551906e-06	1.50833891910296e-06	3.81866867831591e-07	3.89476450791031e-08
8	0.0269837036672949	0.0213224922070613	0.0133852107212392	0.00667667933998213	0.00264504005241984	0.000829746699506696	0.000203444450141827	3.716113101732e-05	4.42017516639199e-06	4.09029463453409e-07	1.93905672612114e-07	6.34077050207672e-08	8.75631408425699e-08	2.30212785394545e-07	2.22732215283393e-07	1.022132881358e-07	3.19136953639121e-07	6.8508775042644e-07	4.48268504291366e-07	1.23809149357191e-07	6.53111841932681e-07	1.31006658989037e-06	1.07178359862849e-06	3.65556691401599e-07	3.27456545732243e-08	7.47036827602881e-08	7.54608836384029e-08	6.00865683324351e-08	2.05594627107884e-07	2.87168010161949e-07	1.38590991827857e-07	1.39183064273256e-08	1.60993381644167e-07	5.22759054843299e-07	8.19127400404792e-07	7.34372385941269e-07	2.9554109685289e-07	4.87330820020631e-08	4.56555365485014e-07	1.2865060746051e-06	1.85021639114825e-06	1.60532011597725e-06	7.06069011381041e-07	2.3140243615889e-07	1.03824277261561e-06	2.14558286347554e-06	1.91936985153648e-06	7.21086680343337e-07	2.28922413233367e-07
9	0.0275551247474653	0.0223294159360265	0.0147533605086303	0.00795799720918536	0.00350672292188711	0.00125986906712318	0.00036515119828513	8.22252318202473e-05	1.26963952909937e-05	8.10644255020563e-07	4.44913381284729e-08	2.34314738143902e-07	3.41894504543314e-07	4.81574065598842e-07	5.38262169836562e-07	5.96368090667542e-07	9.0387813202122e-07	1.20900550359793e-06	1.10470649809738e-06	1.04865964684481e-06	1.63218341380882e-06	2.22966299120404e-06	1.9183736425791e-06	9.89020005199519e-07	3.3828240998515e-07	1.83958482594599e-07	2.09650873347921e-07	2.92013939695468e-07	4.30797247933126e-07	4.64592393577767e-07	3.29559676820483e-07	2.54893457576851e-07	4.75409892821151e-07	9.30637533119481e-07	1.2810133493238e-06	1.21059049428701e-06	8.28028993931799e-07	6.92535750890442e-07	1.24093806426457e-06	2.25180883062645e-06	2.9922167916483e-06	2.87603976195528e-06	2.13940975845748e-06	1.85537214045699e-06	2.69568799857496e-06	3.72651719782238e-06	3.52679962699415e-06	2.34220911837196e-06	1.66406740058782e-06
10	0.0282165933308587	0.0233783550630752	0.0161599423487184	0.00933743946644317	0.00452043721549205	0.00183776714411771	0.000627808816462602	0.00017880287619925	4.08037696086218e-05	6.46487595432683e-06	4.76472275271903e-07	3.87722527508312e-07	9.11892777422715e-07	1.30692395761391e-06	1.62621323395876e-06	2.02220996485444e-06	2.57205114065043e-06	3.07087395286765e-06	3.36905522527599e-06	3.78076805330137e-06	4.48918014659702e-06	4.85624406960193e-06	4.1616777511179e-06	2.69775463441004e-06	1.40784629941605e-06	7.96090486725238e-07	7.2240370859006e-07	8.86678197081179e-07	1.06053007138186e-06	1.0972820961528e-06	1.03512114411962e-06	1.09307179070285e-06	1.44111047011702e-06	1.99973501963004e-06	2.47139074426949e-06	2.61150269863889e-06	2.54505460425689e-06	2.73939953713925e-06	3.54121883667237e-06	4.77768900529448e-06	5.86612711452703e-06	6.32560076783375e-06	6.30590769801836e-06	6.55893043911737e-06	7.49770048570541e-06	8.3858833366578e-06	8.16641528413331e-06	6.97367417393207e-06	5.90105700623364e-06
11	0.0289588933039938	0.0244553238537135	0.0175799408757948	0.01078239862692	0.00566215347302928	0.00256000596952538	0.00100576808094275	0.000348029291603814	0.000107340954354911	2.93266164779991e-05	7.11356819616427e-06	2.39931492436215e-06	2.52559288212422e-06	3.61772000984292e-06	4.7888231035671e-06	6.02253877012314e-06	7.3507335478203e-06	8.6637846852334e-06	9.89363048888853e-06	1.10640217382663e-05	1.19093050104882e-05	1.17215905610355e-05	1.00319340318713e-05	7.33329984535956e-06	4.7683777017881e-06	3.17154424022476e-06	2.60720704097979e-06	2.64747387812017e-06	2.83335028238081e-06	2.94401432821048e-06	3.0354013521428e-06	3.29471379547856e-06	3.83830274762537e-06	4.60442617820369e-06	5.3956475232791e-06	6.05676539171675e-06	6.67006176278191e-06	7.53638803068236e-06	8.90427314302427e-06	1.0737093982668e-05	1.2742679174482e-05	1.46070462795297e-05	1.62663370137474e-05	1.79186998674037e-05	1.95572364671408e-05	2.05762588820666e-05	2.02637405740652e-05	1.86675781268612e-05	1.65134398475274e-05
12	0.0297695971447271	0.0255462230209491	0.018986737505035	0.0122476154093931	0.00688057904953629	0.00338781443532794	0.00148073315233792	0.000589236223286798	0.000222742149018361	8.41634395959918e-05	3.33349064313199e-05	1.54145965796878e-05	1.06021613600925e-05	1.11694528164881e-05	1.37873744513554e-05	1.71176963283839e-05	2.06737741750811e-05	2.41947333361857e-05	2.73896029243951e-05	2.97842324557737e-05	3.06259792379904e-05	2.91542168056014e-05	2.52673737083803e-05	1.99329127901805e-05	1.47443839988475e-05	1.09587577426884e-05	8.89603279237223e-06	8.09998932416494e-06	7.91290047101091e-06	7.9266422367976e-06	8.07520698023688e-06	8.47692942954644e-06	9.24715617100693e-06	1.0398504750334e-05	1.1835761565929e-05	1.34404846057523e-05	1.52010609510945e-05	1.72704531462727e-05	1.98984237398721e-05	2.33120194330942e-05	2.76011247381697e-05	3.26254249185413e-05	3.80026009583365e-05	4.31566043966678e-05	4.7311523907146e-05	4.95508479002482e-05	4.91927453417153e-05	4.62484032654971e-05	4.14082393240488e-05
13	0.0306435069874891	0.0266461897520683	0.0203651204162782	0.0136971063908802	0.00812320187710302	0.00426520667919458	0.00200281782925967	0.000863352397161455	0.00036269045724947	0.000163751916569483	8.62867001813912e-05	5.3970004691075e-05	4.05664044824634e-05	3.75435101204297e-05	4.08944582955479e-05	4.78004506611161e-05	5.62138274076556e-05	6.46370880263494e-05	7.17525735135622e-05	7.61824154047618e-05	7.66219129406625e-05	7.23766013882666e-05	6.39640869724927e-05	5.31984256584771e-05	4.24829988818374e-05	3.37304985257697e-05	2.76742763394498e-05	2.3963298039674e-05	2.17829180736291e-05	2.04576434295208e-05	1.97047349001409e-05	1.95663102982341e-05	2.02092407807948e-05	2.17353388454385e-05	2.4077409061288e-05	2.70375327632331e-05	3.0466203408618e-05	3.44794558240323e-05	3.95679684896294e-05	4.64858990800127e-05	5.58855671913237e-05	6.7819640835909e-05	8.13923539359549e-05	9.47930486608447e-05	0.000105710677715877	0.000111976071355771	0.000112243618576096	0.000106451271097919	9.58125133619769e-05
14	0.0315946686484665	0.0277775711836346	0.0217374165082898	0.0151406048216989	0.00938204301528861	0.00516752315641652	0.00253087308522029	0.00111347267860592	0.000462568290252259	0.000211230641151069	0.000131034529476864	0.000109550036890734	0.000104887830125902	0.000107073323925507	0.000115420599476448	0.000129384260455177	0.000146755508577257	0.000164295034456243	0.000178531341158963	0.000186344641842764	0.000185580562929702	0.00017572615190564	0.000158286942434472	0.00013643965622182	0.000113941645829606	9.38265312375804e-05	7.75964010599186e-05	6.52616902436659e-05	5.60130413618204e-05	4.90015300550557e-05	4.38060713265271e-05	4.04715567689296e-05	3.92429472711345e-05	4.02166925895378e-05	4.31341380717125e-05	4.74761373915621e-05	5.28637205319013e-05	5.95665490971843e-05	6.87840141032991e-05	8.23945136113904e-05	0.00010210147280024	0.000128274315659647	0.000159074134032165	0.000190411814615867	0.000216886009740943	0.000233359265738082	0.000236545368761621	0.000225997337385843	0.000204152850819621
15	0.0326681352268252	0.0290068359572555	0.0231881457606967	0.0166709197032129	0.0107498280689923	0.00617924362865541	0.00312719310982555	0.00136234409289417	0.000496901297456843	0.000162811399454956	9.12251665039369e-05	0.000121399817731231	0.000175850387287329	0.000227715649152059	0.000273592777848026	0.000316330155183334	0.000357067273239802	0.000393447467887518	0.000420820427084288	0.000434316559787867	0.000430750050979164	0.000409851287817038	0.000374511540008835	0.000329947741998716	0.000282107837213578	0.000236011116145405	0.000194738261160768	0.000159395335174045	0.000129840130796968	0.00010562339489754	8.66155205551726e-05	7.30699566743031e-05	6.52207843045006e-05	6.27646978273082e-05	6.46507696678849e-05	6.94595703557565e-05	7.63248865597067e-05	8.59651103677281e-05	0.000101157307286117	0.000126096419870517	0.000164577642435728	0.00021762760641509	0.000281699860078587	0.000348480087820539	0.000406669143123166	0.000445179140917322	0.000456507657991893	0.000438985486026884	0.000397108079814902
16	0.0339410616876568	0.0304444472873187	0.0248648163425901	0.0184719656945762	0.012446481108643	0.00755269855908479	0.00405997085497562	0.00186114505027324	0.000661206421001351	0.000132708898419667	8.22974845051305e-07	7.01306525853782e-05	0.000219472336207368	0.000384410401225631	0.000537321727415053	0.000669875088331515	0.000780412687145606	0.00086710092129831	0.000926091814394418	0.000952864335641691	0.000944685292279322	0.000902547765547247	0.000831678535099501	0.000740508102741368	0.000638669733552496	0.000534937039349067	0.000435906071886932	0.000345760740402855	0.000266896320628267	0.00020080804031016	0.000148637517751417	0.000111076524057105	8.7782701149484e-05	7.68393332438958e-05	7.48907246744269e-05	7.83066617218715e-05	8.51432996672067e-05	9.70328626835181e-05	0.00011982022758625	0.000162065284728523	0.000231452889861284	0.000330317018549436	0.000452259242653527	0.000581692081577264	0.000697004907576785	0.000776450355484449	0.000804597912927283	0.000776929629088357	0.000700954937759185
17	0.03549666782368	0.0322035018437439	0.0269187352468522	0.0207430294325124	0.0147349620309378	0.00963242052727567	0.00576196807036755	0.00311269223798614	0.00148305015911978	0.000613669530113315	0.000265936645374405	0.000250471892882253	0.000427853492882586	0.000700253224782974	0.00100221572629979	0.00129208899205286	0.00154413829946808	0.00174210894462217	0.00187526517854489	0.00193713652204776	0.00192609311668692	0.00184628204724302	0.00170767468258201	0.0015247512219692	0.00131419080672121	0.00109241807676899	0.000873812503279578	0.000669936559871529	0.000489581476112622	0.000339068780019508	0.000222253721188259	0.000140037314374013	8.97218934303982e-05	6.49533725077054e-05	5.70026392532498e-05	5.76184453794302e-05	6.27736876479849e-05	7.57476886878804e-05	0.000107687932041232	0.000174456138246253	0.000290104955521759	0.000459122682581383	0.000670688641312251	0.000897864653605052	0.00110285314944713	0.00124693162861335	0.0013016239054763	0.00125708163296797	0.00112477345296951
18	0.0373570114287277	0.0342981386633299	0.0293582920841794	0.0234964216669179	0.0176565682326083	0.0125302509594526	0.00846288726702812	0.00549878958310185	0.00349984734207207	0.00226416710039082	0.00160113519556658	0.00135799255942226	0.00141627989495648	0.00167938218160557	0.00206354305174714	0.00249498007870962	0.00291070770935163	0.00326022268419019	0.00350667616069967	0.00362736266810678	0.00361363233976852	0.00347008917224635	0.00321279263518074	0.00286639907988117	0.00246060675349966	0.0020265719172809	0.00159392490191803	0.00118866483212322	0.000831778088744682	0.000538176785691687	0.000315649320731785	0.000163926699916443	7.44788477797748e-05	3.19338463626066e-05	1.77594758347401e-05	1.59721579645399e-05	1.94042914793786e-05	3.40585699155758e-05	7.8993768843861e-05	0.000180414780787311	0.000360942857230256	0.000627501401080929	0.000962629348429297	0.00132341479502184	0.00164961671733292	0.00187893921139901	0.0019644471118598	0.00188813291169636	0.00166608791550249
19	0.0393911459821357	0.0365123051937335	0.0318639135781932	0.0262993768694171	0.0206764153308472	0.0156500969939771	0.0115757032215799	0.00852912112101925	0.00640228206845278	0.00501360818215864	0.00418821526330638	0.00379225696274709	0.00373082123841498	0.00392929048070941	0.00431539824409839	0.00481054323930703	0.00533093847725019	0.00579493702796765	0.0061321560370377	0.00629117233208657	0.00624410557752116	0.00598762425431729	0.00554070548894377	0.00493997043282839	0.00423367131130844	0.00347540551830437	0.00271837016920712	0.00201054583041547	0.00139080891591563	0.000885822656563698	0.000507739478479378	0.000253169936617517	0.000104262422071028	3.27407972198379e-05	7.10589638220979e-06	1.95077707031317e-06	6.89224468849352e-06	3.17149228603746e-05	0.000104689816956036	0.000262964767920915	0.000536971171825298	0.000933762066459304	0.00142563953559198	0.00194936165740947	0.00241774007099988	0.00274083383946446	0.00285014945794567	0.00271793090703623	0.00236533786580879
20	0.0412869597569262	0.0383748635936462	0.0337655407779805	0.028245884163989	0.0226302262153362	0.0175753015424225	0.0134754169135501	0.0104549773357479	0.00843563277895212	0.00723393532972825	0.00664762903092396	0.00650691489592101	0.00668835622560119	0.00710349673377741	0.00767849152525368	0.00833752581465661	0.00899613909870883	0.00956457152048632	0.00995766358546961	0.0101067315834207	0.00996945741931211	0.00953530922468028	0.00882567530189894	0.00788930173850343	0.00679451171789246	0.00561996028451536	0.00444542612776588	0.00334360005966631	0.00237330935879045	0.00157437515179908	0.000964418481924256	0.000538259882769924	0.00027076223473187	0.000123678391084448	5.60906468596028e-05	3.65331844748524e-05	5.34378392577e-05	0.000119938312268996	0.000269977876261829	0.000545209673758898	0.000975678161831739	0.00156037412413367	0.0022549727776394	0.00297249727302068	0.00359855384928524	0.00401760775852091	0.0041425763726753	0.00393855647389408	0.00343339181150793
21	0.0427408491110955	0.0394531766941846	0.0344685096465592	0.0285387312712627	0.0224746527992552	0.0169782704088532	0.0125286157584334	0.00934390025840182	0.00741327443657656	0.00657072590425957	0.00657783853137473	0.00718970574149499	0.00819239864994809	0.00941363321898181	0.0107161415690353	0.0119849694961173	0.0131173047581087	0.0140190593626988	0.0146083297399974	0.0148231332500455	0.0146297500823756	0.0140283619586807	0.0130539797747379	0.0117722879198209	0.0102714339815986	0.00865157215910021	0.00701403025830342	0.00545151088872985	0.00404013038432463	0.00283369793076361	0.00186059513294361	0.00112380371283036	0.000604701836905071	0.000270841909689013	8.68856228318703e-05	2.64397977394338e-05	8.13166172116342e-05	0.000264491306514814	0.000604282315990863	0.00112998145719287	0.00185252852265004	0.0027465391023885	0.0037407347893368	0.00472191039346805	0.00555339610974488	0.00610396413853011	0.00627920696057607	0.00604615615301151	0.00544385033519063
22	0.043940966080649	0.0400250212041634	0.0343561862385984	0.0276645902788157	0.0207721775761731	0.0144414257060184	0.00925566770873066	0.00555546808190235	0.00343533374078792	0.0027874088223266	0.00336942117940548	0.00487425099944217	0.0069854057894391	0.00941201381769836	0.0119048510064487	0.0142593919919338	0.0163128071094022	0.0179402691041807	0.0190532860769009	0.0196002304637238	0.0195675426972708	0.0189795467430588	0.0178953108394834	0.0164021051278647	0.0146061941104348	0.0126224717778582	0.0105645697057875	0.00853663578404082	0.00662732599800642	0.00490604873739749	0.00342135832959963	0.00220154270026791	0.0012575928622827	0.000588542992558278	0.000188481977745086	5.35495396006768e-05	0.000186440304925566	0.000595939620669235	0.0012901729872845	0.00226443777086926	0.00348700669629131	0.00488809870244425	0.00635733894121056	0.00775307390578076	0.00892331293805121	0.00973403638589563	0.0100976531031359	0.0099936932939026	0.00947573984755371
23	0.046093770580609	0.0417182185354495	0.0355475400471612	0.0282769814118954	0.0207143595413845	0.0136469709097137	0.00772497516846303	0.00338437211688831	0.000819366679274206	9.42045533016182e-08	0.000721802051393998	0.00266783638660341	0.00547076376297304	0.00876146884648577	0.0122024032074397	0.0155061897302607	0.0184434983739307	0.0208445522150322	0.022597529846865	0.023645460421177	0.0239817889238918	0.0236441092863776	0.0227057024501349	0.0212652077259948	0.0194355408398591	0.0173336138390661	0.0150722811793446	0.0127552958542386	0.0104752091812121	0.00831345794571665	0.00634160258099869	0.00462282263303374	0.0032131338257351	0.00216207538995307	0.00151263706084683	0.00129998610764539	0.00154836832189428	0.00226572314385897	0.00343626971311748	0.00501248335103298	0.00690905684396243	0.00900201678797031	0.0111356354893148	0.0131380246276151	0.0148437263081278	0.0161190704847403	0.0168845073626453	0.0171282384395457	0.0169073752273004
24	0.0513800930408271	0.0472949549083243	0.0414473402788308	0.0344576963108593	0.0270596179540384	0.0199883131130332	0.0138774474359328	0.0091840028951785	0.00615193362411782	0.00481500211488854	0.00503048120748178	0.00653059024595325	0.00897813877885282	0.0120159243404683	0.0153041730335273	0.0185448788480791	0.0214950202750967	0.0239718783275696	0.0258533639965631	0.0270751338515463	0.0276251345449197	0.0275356289899158	0.0268728825825296	0.0257253169492294	0.0241916428553123	0.0223708322327436	0.0203555377565767	0.0182297509120174	0.0160703825526503	0.0139514372969786	0.0119488583469285	0.010144083597677	0.00862480839825756	0.00748218383525932	0.0068044562279733	0.00666771649376839	0.00712493640674193	0.00819485908007762	0.00985261252610563	0.0120240762917551	0.0145859078670138	0.0173725587773012	0.0201905037970936	0.0228383924356917	0.0251302564967423	0.0269177584303533	0.02810719717721	0.02866783281924	0.0286299358703115
25	0.0618704481434268	0.0591170061600546	0.0546828457500369	0.0490624352244071	0.0428499902315707	0.0366529747205766	0.0310103596994812	0.0263306114852382	0.0228584293347	0.0206717800930826	0.0197040442151052	0.0197818402724249	0.020668060995575	0.0221014548157143	0.0238275501146605	0.0256194120481051	0.0272894791190053	0.0286949869621596	0.0297393496294978	0.030370908231787	0.0305794035719284	0.0303899585909159	0.0298544938802669	0.0290411948328433	0.0280234979511399	0.0268706108608464	0.0256415138626301	0.0243836571046387	0.0231363739400414	0.021937749325408	0.0208327033379987	0.0198796521197142	0.0191533824678888	0.018742624546158	0.0187420018736191	0.0192393018058988	0.0203000881832628	0.0219523795583382	0.0241743266629257	0.0268875005989481	0.0299575798811931	0.0332030089414003	0.0364107853251742	0.0393571822475211	0.0418302234833176	0.0436503556235275	0.0446861451071476	0.0448629203872394	0.0441638493272996
26	0.0778332371810136	0.0770781850647962	0.0746602512500465	0.0709160617127966	0.0662708748812541	0.061177903674264	0.0560597639277085	0.0512622986103964	0.047027253787462	0.0434854050393998	0.0406671860813481	0.0385248372926399	0.036959149876388	0.0358448926525734	0.0350512587430875	0.0344561903701555	0.0339553749228853	0.0334675826246543	0.0329378447561569	0.032339150269116	0.0316724376159288	0.0309641708827067	0.0302609494477291	0.0296213259907073	0.029105968723231	0.0287680769304537	0.0286461995032951	0.0287611723850068	0.0291178833504382	0.0297112854495637	0.0305348932348154	0.0315892495403427	0.0328877500011091	0.0344577805616132	0.0363362107995449	0.0385596247766691	0.0411509480162648	0.0441050592448202	0.0473763603552058	0.0508710406796262	0.0544459665108215	0.0579149257532302	0.0610616146690918	0.0636575529460154	0.0654823077502456	0.06634316132676	0.0660917058034519	0.0646356906681935	0.0619455674926185
27	0.0968155830644282	0.09779887657021	0.0969720106147718	0.0945276686638329	0.0907507639174465	0.0859794674210924	0.0805647662080306	0.0748350712372708	0.0690704630129717	0.0634885031002623	0.0582409326798851	0.0534186969311563	0.0490619417651581	0.045171905479666	0.0417226205879583	0.0386715322882745	0.0359690477774784	0.0335673746245996	0.0314287814614847	0.0295328541651614	0.0278817781162208	0.0265024716524071	0.0254446898547321	0.0247749622192557	0.024567190718945	0.0248915947160437	0.0258041532753792	0.0273385994181526	0.0295023786552073	0.0322769757026961	0.0356219214607255	0.0394809141315786	0.0437880502746077	0.0484722629412085	0.0534586600758025	0.0586663803658119	0.0640035968722553	0.069361152361905	0.0746068043444401	0.079582084086182	0.0841033353422614	0.0879677038417421	0.090963883395948	0.0928865072187967	0.0935524040886613	0.0928166556687203	0.0905865382524337	0.0868319539809056	0.0815917136347325
28	0.114669378402788	0.11626725248583	0.115759369362257	0.113253573989549	0.108966988107603	0.103200606175042	0.0963082256242033	0.0886640055481122	0.0806324671787644	0.0725437308623008	0.0646755556974068	0.057242623280673	0.050392694483712	0.0442088256625555	0.0387166772800562	0.0338959234590364	0.0296947168758194	0.0260459928040257	0.0228841279119593	0.0201602157215937	0.017854135719931	0.0159818055363777	0.0145965602866151	0.0137844348162081	0.0136540710540197	0.0143228225356408	0.0159011843395266	0.0184778148327938	0.0221071183724042	0.0268007163215002	0.0325233169029228	0.0391927013916685	0.0466829501522456	0.0548297465991281	0.0634366430608768	0.0722814884460766	0.0811226811798359	0.0897053741785992	0.0977680865188252	0.105050278856649	0.111301301168875	0.116290764829013	0.119819924999007	0.121733213012348	0.121928759568357	0.120366692546056	0.117074214689181	0.112146933602509	0.105746531533912
29	0.128134140135909	0.129050422515931	0.127555380301209	0.123746013319256	0.117847061766948	0.110190729278231	0.10118746556502	0.0912911570374948	0.0809625050686843	0.0706343199676708	0.0606819972459001	0.0514016865112042	0.0429977366813709	0.0355800133569091	0.0291707187916373	0.0237194634175554	0.0191245907893114	0.015258195399573	0.0119919484942854	0.00922081011427228	0.00688198577544846	0.00496707591463385	0.00352620901570318	0.00266394029730014	0.00252769831303999	0.00329042524899798	0.00512965893947335	0.00820556991402138	0.0126403823853817	0.0185012236380056	0.0257878588300558	0.0344260975299762	0.0442670193560692	0.0550916458323874	0.0666203290554133	0.0785259357963213	0.0904498432688449	0.102019775138043	0.112868537568403	0.122652725323654	0.131070444478668	0.137877058849482	0.142897954126897	0.146037380862837	0.147282632977538	0.146703166694231	0.144444752710601	0.140719325781112	0.135791756029397
30	0.13702014875434	0.136558357210986	0.133516051660344	0.128028190908132	0.120365426803534	0.11091397167691	0.100145261646831	0.0885784452565527	0.0767395303751764	0.0651213683980022	0.0541485099216052	0.0441503601141121	0.0353450799159269	0.0278354467663917	0.0216165549774104	0.0165939558039495	0.0126097537329381	0.00947340502155716	0.00699358495364284	0.00500753265430922	0.00340472729047578	0.0021425298502097	0.00125243398588432	0.000836676438132444	0.00105602485264486	0.00211046410430223	0.00421514763863823	0.0075743158049755	0.0123559024514582	0.0186692895564773	0.0265481934863497	0.0359400575732691	0.0467026665580622	0.0586080592549688	0.0713532467661829	0.0845767729215045	0.0978797908843414	0.110850072741983	0.123087211231568	0.134227211322832	0.143964707563063	0.152071190418214	0.15840789251442	0.162932379175139	0.165698398391689	0.166849143864514	0.166604717496772	0.165245169605897	0.163090958065892
31	0.144142962032864	0.142429474060488	0.138125719348242	0.131404727916801	0.122569338303589	0.112031998048748	0.100285083515409	0.0878644694427406	0.0753098686532748	0.0631258539277764	0.0517474121909064	0.0415133703490324	0.0326501356817729	0.0252670244988422	0.0193631573347259	0.0148446370866215	0.0115496497513595	0.00927835923854092	0.00782408817986222	0.00700231356214695	0.00667443375674006	0.00676400918906506	0.00726413474621759	0.00823564209689185	0.00979682830050152	0.0121062538915001	0.0153407689448831	0.0196712660514469	0.0252387189662306	0.0321328722635564	0.0403755520250772	0.0499100347917931	0.060597308222692	0.0722194419612306	0.084489708918113	0.0970685896386723	0.109584377556696	0.121656793958038	0.132921826805886	0.143055933751572	0.151797802246369	0.158966041907124	0.164471493760629	0.168323265492925	0.170628115734252	0.1715833729989	0.171464131744582	0.170605955916669	0.169384675518006
32	0.153296592062944	0.150897533174219	0.145949857511971	0.138626830140305	0.129217705406615	0.118110333609351	0.105766093243044	0.0926893200725031	0.0793940033132309	0.0663708185571039	0.054057524730869	0.0428153699116795	0.0329134737862773	0.0245222663329491	0.0177160726889995	0.0124839640710705	0.00874715959474949	0.00638065866536892	0.00523647027870564	0.00516580639606972	0.00603790321795246	0.00775367255846189	0.0102530853547179	0.0135159569077271	0.0175565451630622	0.0224130081184941	0.0281332350108884	0.0347588358951377	0.0423091406035815	0.0507669397195741	0.060067433268308	0.0700914828278042	0.0806638367969113	0.0915565591201667	0.102497472933537	0.113183056801786	0.123294918284889	0.132518727069699	0.140564323868997	0.147185636289463	0.152199032774856	0.155498833003811	0.157068866907215	0.156989228169411	0.155437687293916	0.152685591015169	0.149088448322368	0.145071753211612	0.141112884990664
33	0.167816587921229	0.165401950401134	0.160442281143559	0.153072722200401	0.14353081795408	0.132144486706389	0.119314120451942	0.105490244948618	0.0911485747037287	0.0767645115937083	0.0627891363939516	0.0496285304758716	0.0376278674000475	0.0270611806353681	0.0181271094038337	0.0109503217498077	0.00558778158252674	0.00203862202587399	0.000256149454869935	0.000160446700334186	0.00165016209800295	0.00461233455718304	0.00892946951153455	0.0144834942977264	0.0211566316743204	0.0288295910366908	0.0373777545592524	0.046666210952977	0.0565445587317418	0.0668423727265465	0.0773661201445529	0.0878981485034582	0.0981981704265099	0.108007459738774	0.117055764864746	0.125070749261899	0.13178959032516	0.136972211131676	0.140415486240292	0.141967657115474	0.141542119810011	0.139129713797363	0.134808652873628	0.128751301831316	0.121227117795398	0.11260123976502	0.10332841604402	0.093942194406699	0.0850395485445894
34	0.191454419017491	0.190052355966785	0.186129750286986	0.179771261045496	0.171152646471951	0.160534030950976	0.14824857893291	0.134687354495328	0.120281422166021	0.105482422817324	0.0907429222899437	0.0764977771493399	0.0631476018819157	0.0510451765789264	0.0404853337756864	0.0316985419815209	0.0248480958173388	0.0200305585527179	0.0172789045482166	0.0165676892876954	0.0178195356388943	0.0209122595648499	0.0256860522054595	0.03195026902812	0.0394895301973324	0.0480689905135815	0.0574387769732451	0.0673377068552764	0.0774964839974643	0.0876406247336812	0.0974933900530527	0.106779000662925	0.115226390637782	0.122573716179916	0.128573780419697	0.133000463875673	0.135656163685285	0.13638014429644	0.135057591009079	0.131629040983347	0.126099752001333	0.11854846735324	0.109134956777742	0.0981056692665126	0.0857968329645542	0.0726343866903763	0.0591302292871255	0.045874425376345	0.0335232032112652
35	0.229247862658635	0.230604723169779	0.229609464558708	0.226299053073055	0.220788311358692	0.21326653796186	0.203990485606969	0.193274082387219	0.181475485867149	0.168982219610954	0.156195242928958	0.143512841443175	0.131315198235358	0.119950418460881	0.10972264487609	0.100882731740183	0.0936217558977337	0.0880674525930432	0.0842834844313475	0.082271297043873	0.0819741932552252	0.0832831740614962	0.0860440511339584	0.0900653303971546	0.0951263955720914	0.100985578770723	0.107387785555019	0.114071437084757	0.120774594684555	0.12724023508198	0.133220740694118	0.138481752076504	0.142805593016848	0.14599451767821	0.147874039873983	0.148296584905165	0.147145654453325	0.144340617283484	0.139842138006012	0.133658140321938	0.125850079461311	0.116539181645226	0.105912207498195	0.0942262219848168	0.0818118146957987	0.0690742178584509	0.0564918190071893	0.0446116611784135	0.0340416626911305
36	0.284586466478385	0.290658440135862	0.294681466455583	0.296639075276129	0.296575203068086	0.29459267429655	0.29084900259559	0.285549716009898	0.278939558677792	0.271292046312124	0.262897945667772	0.254053302421029	0.245047654150513	0.236153035311468	0.227614312362743	0.219641285540435	0.212402867485312	0.206023507910573	0.200581888385044	0.196111772659347	0.192604775454104	0.190014714367956	0.188263141552802	0.187245617580922	0.186838290390786	0.186904375619349	0.187300196855138	0.187880529155511	0.188503088764017	0.189032117564086	0.189341113328292	0.189314847566791	0.188850884097635	0.187860857363147	0.18627178614076	0.184027684231409	0.181091686107826	0.177448835996555	0.173109599252828	0.168114052660842	0.162536604023263	0.156490990043588	0.150135213681425	0.143676015529014	0.137372434459778	0.131538005069828	0.126541165362521	0.122803507585429	0.120795595828152
37	0.353680183174336	0.365310050928316	0.375158938901118	0.383144534978036	0.389227604287632	0.393412170449	0.395743962300909	0.396307228147484	0.395220111388041	0.392628860734533	0.388701209454574	0.383619296917505	0.377572519536302	0.37075068624599	0.363337817151344	0.355506865989809	0.347415572288938	0.339203563497451	0.330990737649716	0.322876870225181	0.314942311391178	0.307249577501974	0.299845597966531	0.292764358101502	0.286029681164384	0.279657917273427	0.273660350388529	0.268045192409198	0.262819100041542	0.257988219042342	0.253558825315829	0.249537687136139	0.245932312494247	0.242751266620533	0.240004745194919	0.237705568520888	0.235870722678051	0.234523518634554	0.233696374009751	0.233434149989005	0.23379790354927	0.234868848323729	0.236752261293032	0.239581031392228	0.243518523360209	0.248760427839729	0.255535287750646	0.264103431024796	0.27475409955056
38	0.423725157304008	0.439729178104336	0.454022088833166	0.46645677394391	0.476917663491792	0.485322757261672	0.491624608754099	0.49581027898499	0.497900319017837	0.497946883909711	0.496031116552692	0.492259965577101	0.486762615674026	0.479686710897486	0.471194542145427	0.461459350397731	0.450661869478829	0.438987198770891	0.426622060448412	0.413752460552654	0.400561741519565	0.387228988136586	0.373927731207592	0.360824884524526	0.348079851263763	0.335843744937658	0.324258686015846	0.313457156106685	0.303561414532846	0.294683004435231	0.286922394467705	0.280368815315848	0.275100355865228	0.271184380766593	0.268678319125335	0.267630853640439	0.268083512059976	0.270072630265345	0.273631621056533	0.278793447440588	0.285593166611904	0.294070383379826	0.30427143174949	0.316251092464677	0.330073653846895	0.34581313396318	0.363552504267865	0.383381788153146	0.405394951625194
39	0.478212780168399	0.49576876376107	0.511465112541874	0.525110288942855	0.536539348458819	0.545617345518905	0.552242072148666	0.556346071379975	0.557897892963911	0.556902584289765	0.553401433298587	0.547471001564796	0.53922150380418	0.52879460433003	0.516360711196434	0.502115855003008	0.486278241909693	0.469084569850175	0.450786193901876	0.431645221994482	0.411930616326131	0.391914369627151	0.371867819239494	0.352058156153653	0.332745180749182	0.314178351909841	0.296594171154965	0.280213938055271	0.265241907042907	0.251863868360219	0.240246166985298	0.230535162737592	0.222857122407602	0.217318520888147	0.214006713342338	0.212990925048354	0.214323490487214	0.218041259356182	0.224167075399954	0.232711225127568	0.243672748413319	0.257040502322171	0.272793873749648	0.29090304593746	0.311328738745812	0.334021362669029	0.358919551721629	0.38594807005445	0.415015120839846
40	0.506082705273072	0.522189204108388	0.536197290793581	0.547901491969993	0.557121549575745	0.563706352012435	0.567537371783644	0.568531524221288	0.566643376968684	0.561866656801627	0.554235018563504	0.543822059877252	0.530740584295396	0.515141134108567	0.49720983164639	0.477165584121431	0.455256721497634	0.431757149184229	0.40696210730356	0.381183635657703	0.354745848184678	0.327980122568179	0.301220309718355	0.27479806410506	0.249038389486593	0.224255485585303	0.200748969930212	0.178800535697896	0.158671091287797	0.140598410986915	0.124795308894971	0.111448330832461	0.100716941818962	0.0927331704885326	0.0876016571055271	0.0854000392382477	0.0861795991743886	0.0899660902877581	0.0967606561678685	0.106540756674691	0.119261019333654	0.134853942667099	0.153230390061569	0.174279828354033	0.197870284106377	0.223848012011555	0.252036893384559	0.282237607448373	0.314226643206536
41	0.50878344858926	0.521961763832529	0.532930308504423	0.54150236159755	0.547515613672876	0.550835825529592	0.551360083469514	0.549019568539651	0.543781766946381	0.535652060779165	0.524674651967237	0.51093278767024	0.494548271676635	0.475680263417447	0.454523383434878	0.431305161095868	0.406282876524937	0.379739863671337	0.351981354666242	0.323329956745198	0.294120861637191	0.264696893145952	0.235403501439836	0.206583812181158	0.178573835020766	0.151697929222326	0.126264614437062	0.102562802208965	0.0808585090443965	0.0613920953191074	0.0443760564951911	0.0299933747234948	0.018396420602832	0.0097063773672232	0.00401314378259755	0.00137565822807416	0.00182257542564028	0.00535321958783933	0.0119387337825506	0.0215233453347953	0.0340256712068755	0.0493399954554287	0.0673374628089682	0.0878671477067821	0.110756976170471	0.135814497851004	0.162827526562125	0.191564688506196	0.221775937066213
42	0.499508607679219	0.510590221183441	0.519648733318187	0.526540383477865	0.531143403007686	0.533360823816433	0.533122945912748	0.530389399332158	0.525150742893315	0.517429550943497	0.507280949577325	0.49479257553942	0.480083943900351	0.4633052243266	0.444635440005512	0.424280117653435	0.402468431117485	0.379449894447308	0.355490672524683	0.33086958796567	0.305873911646237	0.280795030483209	0.255924089722695	0.231547707718371	0.207943858885164	0.185378015157965	0.164099627953495	0.144339021531064	0.12630475510083	0.110181495479689	0.0961284250941876	0.0842781923154269	0.0747363931876357	0.0675815563241616	0.0628655868428457	0.0606146114205068	0.0608301555225663	0.0634905761676539	0.0685526696431395	0.0759533736567752	0.0856114875650062	0.0974293424291845	0.111294364375485	0.127080489524845	0.144649405876557	0.163851616070002	0.184527333884391	0.20650724556028	0.229613183413162
43	0.491999873063993	0.503051930079948	0.51252291963942	0.520313997920342	0.526343358311531	0.530548007383291	0.532885276352816	0.533334027214396	0.531895517785764	0.52859389617142	0.523476302477514	0.516612563908592	0.508094478471829	0.49803469220722	0.486565184912306	0.473835389462698	0.460009979741414	0.4452663715568	0.42979198941598	0.41378135929568	0.397433093297691	0.380946836006167	0.3645202442382	0.348346071519444	0.332609425920009	0.317485264836945	0.303136182988979	0.289710540478433	0.277340966557178	0.266143262086969	0.256215710074381	0.24763878962129	0.240475274747142	0.234770686416527	0.230554054347276	0.227838935347542	0.226624627535332	0.22689751523459	0.228632477898269	0.231794298215758	0.236339009593021	0.242215131253718	0.249364749935647	0.257724420029558	0.26722586837086	0.277796504986256	0.289359756084851	0.301835249609421	0.315138895893203
44	0.487128666835437	0.499284245246842	0.510323309365141	0.520174015337727	0.528775437386798	0.536078580503357	0.542047229409229	0.546658612763937	0.549903864652641	0.55178826906052	0.552331277271832	0.551566292860172	0.549540224068234	0.546312808795065	0.541955722978048	0.536551488716661	0.530192203859679	0.522978119779471	0.515016098493711	0.506417983976367	0.49729892524778	0.487775690490508	0.477965011876338	0.467981999922919	0.45793866398616	0.447942571951351	0.438095677385318	0.428493336487822	0.419223530326078	0.410366300300201	0.401993396864917	0.394168133555548	0.386945430688035	0.380372026083072	0.374486824151421	0.369321349988253	0.364900272027604	0.361241955506342	0.358359009602906	0.356258793680384	0.354943852508877	0.35441225650137	0.354657830606476	0.355670264209782	0.357435103779183	0.359933639571895	0.363142706994885	0.36703443166584	0.371575954371905
45	0.472198884020406	0.484592260558729	0.496159134766686	0.506835698991108	0.516564064107539	0.525292928448477	0.532978178140324	0.539583408808306	0.54508035967701	0.549449252401977	0.552679028503503	0.554767481017114	0.555721277895519	0.555555876753354	0.554295332687648	0.551972003073202	0.5486261553547	0.544305485862384	0.539064559488927	0.532964181605719	0.526070714795819	0.51845535377576	0.510193372219682	0.501363355054055	0.492046429147495	0.482325504188347	0.472284533958681	0.462007806237791	0.451579267286543	0.441081884383408	0.430597047329218	0.420204007349482	0.409979349545847	0.399996493126898	0.390325212219304	0.381031169243147	0.372175452725335	0.363814112086135	0.355997683392161	0.348770702309112	0.342171203449106	0.33623020888652	0.330971212666298	0.326409672465788	0.322552523980897	0.319397737853505	0.316933942792552	0.315140141719883	0.313985550060558
46	0.435104824973	0.445900452418852	0.455980645938215	0.465282942240131	0.473747878056343	0.481319574726055	0.487946318550461	0.493581131114299	0.498182323424332	0.501714027422573	0.504146698209269	0.505457580170027	0.505631130153509	0.504659390898739	0.50254230806887	0.499287984512416	0.49491286574111	0.489441851080181	0.482908325503399	0.475354107801359	0.466829311435198	0.45739211518725	0.44710844152382	0.436051541423712	0.424301485292802	0.411944560476524	0.3990725767995	0.385782082509564	0.37217349399105	0.358350143651464	0.344417251490936	0.330480827050282	0.316646509715201	0.303018356742332	0.289697589873574	0.276781313017128	0.26436121518657	0.252522274681545	0.241341482331607	0.230886603461568	0.221215000012703	0.212372535897049	0.204392590088939	0.197295203077102	0.191086383015313	0.185757598120825	0.181285481481634	0.17763177335728	0.174743524216763
47	0.377877664720932	0.386075269211556	0.393619475086815	0.400452583943513	0.406518461385508	0.411763091106454	0.416135157594438	0.419586653025251	0.422073502836635	0.423556203384827	0.424000464004407	0.423377844752339	0.421666380147832	0.418851178352725	0.414924984503522	0.409888696336278	0.403751819867473	0.3965328527336	0.388259582872034	0.378969290564381	0.368708842475169	0.357534667212815	0.345512603120248	0.332717610468089	0.319233341966624	0.305151567521062	0.290571451408943	0.275598682534429	0.260344461081259	0.244924347708511	0.229456984369732	0.214062698840198	0.198862008057992	0.183974038366866	0.169514883633438	0.155595924935691	0.142322138019435	0.129790416928009	0.118087944061333	0.10729063834755	0.0974617141500206	0.0886503839241666	0.0808907374277053	0.0742008294265175	0.0685820062878482	0.0640184995849954	0.0604773118379031	0.0579084157815377	0.0562452841040845
48	0.315377053885702	0.321541846608172	0.327174532671634	0.332226206311514	0.336648511827947	0.340394118292196	0.343417235144722	0.345674165154042	0.347123889953614	0.347728682091439	0.347454736243733	0.346272810992726	0.344158871384069	0.341094721397543	0.337068614522272	0.332075829860311	0.326119200624934	0.31920958158411	0.311366241954171	0.302617170497805	0.292999280142979	0.282558500328233	0.271349746500711	0.259436757744976	0.246891795393656	0.23379519764779	0.220234787689563	0.206305135468942	0.192106676246601	0.177744692029018	0.163328165181572	0.148968516689616	0.134778244688777	0.120869481933381	0.107352493742535	0.094334140583294	0.0819163317457268	0.0701944984650917	0.0592561162844907	0.0491793073666428	0.0400315538021892	0.0318685526801326	0.024733242750149	0.018655030895365	0.0136492443398898	0.00971683154448391	0.00684433111790012	0.00500412382789945	0.00415497798768985
49	0.262315830794295	0.267926390259235	0.27319860745294	0.278092613430085	0.282567938681488	0.286583859218452	0.290099785881183	0.293075694676031	0.295472594870308	0.297253030472475	0.298381609623922	0.298825555353102	0.298555270121359	0.297544905651331	0.295772928702213	0.293222672769896	0.289882865170992	0.285748118642993	0.280819376480103	0.275104300343961	0.268617590254457	0.261381226886792	0.253424627180422	0.244784705400533	0.235505833174429	0.225639693638017	0.215245026649523	0.204387264030258	0.193138055941318	0.181574691760621	0.169779421141707	0.157838683265456	0.14584225458604	0.133882327568892	0.12205253496618	0.110446936019306	0.0991589825655057	0.0882804843063872	0.0779005934248073	0.0681048292727385	0.0589741639637226	0.0505841893641582	0.0430043851720534	0.0362975064939159	0.0305191075845613	0.0257172162160896	0.0219321705175281	0.0191966271129975	0.0175357460317708
50	0.224273834449999	0.230830833196845	0.237292509079866	0.243628193146042	0.249805520748509	0.255790641837407	0.261548472707307	0.267042988615132	0.272237555914032	0.27709530155717	0.281579517026433	0.285654092951453	0.289283979921747	0.292435670277017	0.295077695005857	0.297181129308744	0.298720099903738	0.29967228678834	0.300019411931552	0.29974770726793	0.298848354408742	0.29731788868003	0.295158560445852	0.292378647176265	0.288992710369102	0.285021792224008	0.280493547884735	0.275442310095864	0.269909084244309	0.263941472952482	0.257593530634554	0.250925549693551	0.244003781297009	0.236900094893809	0.229691581795341	0.222460109211631	0.215291832079758	0.208276670822105	0.201507763802395	0.195080903688109	0.189093967162489	0.183646347446189	0.178838398880603	0.174770902390385	0.171544559985037	0.169259525588139	0.168014978412258	0.167908743848069	0.169036965432769
51	0.200614905529739	0.209306617650929	0.21820920718366	0.227305480577859	0.236576019875734	0.245999281616167	0.255551732292503	0.265208021000247	0.274941189411334	0.284722918685554	0.294523812385519	0.304313713908016	0.31406205639095	0.323738242510979	0.333312051062087	0.342754066709291	0.352036128853947	0.361131795136377	0.370016814746129	0.378669606417284	0.387071735762047	0.39520838644549	0.403068819631256	0.410646816134574	0.417941095805601	0.424955708832006	0.431700393892296	0.43819089840655	0.444449256513426	0.450504020844594	0.456390444661965	0.462150611460057	0.467833509705416	0.473495050976653	0.479198030371177	0.485012028647094	0.491013256159908	0.497284339223061	0.503914050059159	0.510996982005959	0.518633172090066	0.526927673475422	0.535990080628112	0.545934010310638	0.556876541726003	0.56893761927511	0.582239421472171	0.596905699585834	0.613061089544064
52	0.190751965485333	0.20269810365987	0.215255424635445	0.228428359805007	0.24221940654421	0.256629139842532	0.271656251374763	0.287297617067766	0.303548393899261	0.32040214632182	0.337851002340256	0.355885838888482	0.374496495757427	0.393672016923832	0.413400917725999	0.433671475932308	0.454472044357074	0.475791382301716	0.497619002742527	0.519945531855043	0.542763077163852	0.566065600340489	0.589849290444863	0.614112933221299	0.638858271921768	0.664090355038859	0.689817866291398	0.716053432217519	0.742813902794151	0.770120600617974	0.797999534350377	0.826481572346144	0.85560257265069	0.885403465860902	0.915930287696895	0.947234158522857	0.979371207480399	1.01240243935341	1.04639354276459	1.08141463880611	1.11753996972521	1.15484752781516	1.19341862519846	1.23333740572688	1.27469030075852	1.31756543109985	1.36205195791774	1.40823938592795	1.45621682264941
53	0.197948899517316	0.214972821986767	0.233108417451554	0.252389276763844	0.27284789702828	0.294515608549251	0.317422516136522	0.341597455652763	0.367067966504349	0.393860280576729	0.421999327899805	0.451508759099298	0.482410984449713	0.514727229095966	0.548477603757051	0.58368118996954	0.620356138674473	0.658519780701762	0.698188747465039	0.739379099950433	0.782106463868394	0.826386168641743	0.872233387728877	0.919663277631356	0.968691112812826	1.01933241366387	1.07160306458707	1.1255194192503	1.18109839006545	1.23835751899543	1.29731502687553	1.35798983855554	1.42040158132721	1.48457055429613	1.55051766658771	1.61826434254145	1.68783239234474	1.75924384688417	1.83252075594688	1.9076849492825	1.98475776043579	2.06375971367634	2.14471017478102	2.22762696686371	2.31252595288953	2.39942058695436	2.48832143684878	2.57923568085549	2.67216658214478
[truncated: 71 more columns]
