# Supplementary material for: Reconstructing spruce budworm outbreak severity: a comparison of paleoecological and tree-ring signals
Source: PLoS One. 2025 Aug 12;20(8):e0329406. doi: 10.1371/journal.pone.0329406 (PMC12342301; doi:10.1371/journal.pone.0329406)
Supplement: S16 Dataset — (ZIP) [file pone.0329406.s016.zip › Lake 5 wavelet data/Lepidopteran_scales/WS_wavelet_significance.txt]

V1	V2	V3	V4	V5	V6	V7	V8	V9	V10	V11	V12	V13	V14	V15	V16	V17	V18	V19	V20	V21	V22	V23	V24	V25	V26	V27	V28	V29	V30	V31	V32	V33	V34	V35	V36	V37	V38	V39	V40	V41	V42	V43	V44	V45	V46	V47	V48	V49	V50
1	0.330624035759422	0.259783714957183	0.164324018058551	0.0876853664735589	0.0433302942607197	0.0226285779456997	0.0136522035911699	0.00938947828451155	0.00695985250733341	0.00533677727482109	0.0041857906355623	0.00339979665983456	0.00287731194595732	0.00254672405085515	0.00236001998076863	0.00222154071856137	0.00208532729225884	0.00192936960382662	0.00169848957506347	0.00142429384211705	0.00115414566963005	0.000899243594459201	0.00072534729067491	0.00065056207823586	0.00063211598934249	0.000653085666663836	0.000683200073820063	0.000697380810152002	0.000695197286655409	0.000662295400455695	0.000601572685744729	0.000539407086837868	0.000491109726574162	0.000467479115464709	0.000477005502716558	0.000499514808318911	0.000497936840710923	0.000468443471411661	0.000424416359125292	0.00037628570502699	0.000356479149179263	0.000388377244391616	0.000443764441943859	0.000480158309850667	0.000488533047112538	0.000452225190129881	0.000363542849010661	0.000274913871128161	0.00021772008282127
2	0.454953976173406	0.348672049544505	0.207944383035473	0.0993267576184016	0.0411939342337033	0.0177118176650375	0.00956900494806071	0.00646828070135578	0.00483939121085974	0.00370550627208323	0.00285993741690149	0.00228840942971742	0.00192585742954091	0.00172171175630819	0.00164822886310064	0.0016056316199925	0.00155383177163656	0.00147759616838123	0.00130479917819613	0.00107273378843774	0.000838013195875867	0.000603083268807168	0.00044716293267657	0.000397258634458704	0.000400163097305113	0.000439601582282232	0.000484983261322682	0.000510109418340854	0.000519203881017484	0.000493931963897361	0.000434935085691962	0.000374272608939303	0.000328322892225285	0.000308942682093037	0.000329877270281288	0.000367217108605528	0.000373659470560268	0.000345896809600989	0.000300478901843393	0.000246214486398394	0.000223311644550183	0.00026470973093827	0.000334652791431599	0.000381907415067267	0.000402029588726276	0.000373037497238932	0.000279047269468795	0.000184798907021955	0.000127902900407261
3	0.553670533065421	0.414796318455178	0.233798027294854	0.099120836319043	0.0324342461136405	0.00964137605253882	0.00407964011407656	0.00284019537222455	0.00228265823185948	0.00178129542388036	0.00133756283021947	0.00103805038186243	0.000860541004776588	0.000780655937938519	0.000797967761485354	0.000826542175065812	0.000843009685871452	0.00084591326205516	0.000754532124654962	0.000604626195754329	0.000452473068598052	0.000282860700348335	0.000170826681790035	0.000149695573091501	0.000165327117172461	0.000206627508636731	0.000249975245325961	0.000274097664947158	0.000289158138843038	0.000275119955725531	0.000228575144244334	0.000181388546001645	0.00014630863830202	0.000132588823267394	0.00015824604673901	0.000201086336437494	0.000212086028882358	0.000190874750463801	0.000154571067819638	0.000105401383585474	8.25419157607341e-05	0.0001234147597013	0.00019040273649577	0.000234372393948154	0.000261821443984404	0.00024889740651418	0.000169277589377115	8.88197788217952e-05	4.5148050551968e-05
4	0.608300681193096	0.449339957564061	0.244140387769108	0.0950108551754688	0.0250140717741727	0.00404574302980602	0.00064695809236013	0.000631524506086898	0.000693298592343607	0.000575958653033601	0.000403202892412573	0.000288429442001515	0.000227237200110181	0.000208966046626799	0.000250110581791526	0.000289482524759398	0.000322570268343387	0.000361050063101827	0.000329079008153302	0.00025529027063568	0.000188565785487721	9.64325702829554e-05	3.08177574272297e-05	2.605373805132e-05	3.96597647139676e-05	6.67337509584877e-05	9.3266446416048e-05	0.000106371301081615	0.000120021949108486	0.000115714039710537	8.64488605573168e-05	5.82775717317648e-05	3.78026501230816e-05	2.89425541948363e-05	4.99165033996703e-05	8.4929885833799e-05	9.37270111986035e-05	8.04513846877935e-05	6.03169585262352e-05	2.73375883534417e-05	9.71028263428884e-06	4.02052621715572e-05	8.63932895135421e-05	0.000112993724620632	0.000139331300183039	0.000143583749438705	9.04541937518618e-05	3.45824912770314e-05	9.57491749729654e-06
5	0.620922439829995	0.458822771384723	0.249170767238266	0.0965808368362297	0.0249757153302404	0.00359865937335515	0.000136847845174955	8.83977355758933e-05	0.000167715246506924	0.000140005826011553	7.77230267675394e-05	4.27012478650659e-05	2.75759474317905e-05	2.42704595433203e-05	4.92758056719189e-05	6.7114113488764e-05	8.57454905782055e-05	0.000120934761880666	0.00011299217056968	8.2543319853179e-05	6.99840703903957e-05	3.70440978940996e-05	4.12403848132246e-06	1.09724592675447e-06	6.14948186754362e-06	1.74736087850389e-05	2.70037390475392e-05	2.96144579378193e-05	3.88476354870597e-05	4.01637599792115e-05	2.55114693707709e-05	1.30087585340082e-05	5.05630397589336e-06	8.03557930345713e-07	1.33335629576213e-05	3.35577018824293e-05	3.5930363190246e-05	2.83621361754609e-05	2.33343113541217e-05	1.05291609457459e-05	2.45583379514043e-06	1.91450754080439e-05	3.82911922704658e-05	4.46047368663264e-05	6.50497357909714e-05	8.09396924445875e-05	5.2675534835937e-05	1.74314836445976e-05	6.23198021693204e-06
6	0.606765468632334	0.45530738594982	0.256128462091053	0.106446839885589	0.0319082236931346	0.00674911333606958	0.00108495096000214	0.000213271146459212	8.09250141381877e-05	3.99237646505504e-05	1.31294711079297e-05	2.91187464520163e-06	1.1136114087944e-06	9.8765532070109e-07	9.28938170528288e-06	1.03395025066796e-05	1.66020489581977e-05	3.80476972781037e-05	3.39169110702226e-05	1.91958332055062e-05	2.72618522908775e-05	2.63026949012516e-05	1.08017597080028e-05	3.01281146437744e-06	1.98754026392146e-06	5.772695295959e-06	6.94455744368652e-06	5.31705323471147e-06	1.11709843678325e-05	1.43057270143815e-05	7.79112549093478e-06	3.08349164752829e-06	2.36610271850106e-06	3.04189583878609e-06	1.0128421691427e-05	1.78366423816492e-05	1.41430866207799e-05	8.77478510253004e-06	1.22693620904283e-05	1.53974445417815e-05	1.698893333736e-05	2.21517044747837e-05	1.97567736620652e-05	1.32818570480306e-05	2.95784113190114e-05	5.08908013333917e-05	3.77159011262814e-05	1.16854171563558e-05	5.26872537605833e-06
7	0.580893923289518	0.446799272252654	0.265222501906671	0.121074560925434	0.0423446178647896	0.0113672955410945	0.00238995942908591	0.000414970009334374	6.94330023312031e-05	1.82720019653407e-05	5.31851041823464e-06	1.80727699518602e-07	9.12647580472225e-07	3.0938907101535e-06	4.33454248482856e-06	6.80301136122625e-07	4.28272042257309e-06	1.6452684215519e-05	1.14184962866191e-05	1.25992951240895e-06	1.26546410573983e-05	2.38733990420907e-05	1.61989825730568e-05	4.16494008239067e-06	2.75014614705005e-07	2.41823557026627e-06	1.85802231537311e-06	1.90288875508013e-07	4.19890008620294e-06	6.99506920932607e-06	3.35261671699317e-06	5.4156523164191e-07	2.56418104106252e-06	7.43381217664295e-06	1.31758427963547e-05	1.40405426960837e-05	6.5306532852674e-06	1.21491910813224e-06	7.89892837486871e-06	2.02724022960184e-05	2.83629733661392e-05	2.61373417837941e-05	1.14762001940969e-05	8.57750246120529e-07	1.67279409373443e-05	3.98891839685314e-05	3.30820977043928e-05	8.37541010954505e-06	8.54230958005901e-07
8	0.551804037398207	0.436034928055809	0.273721258151734	0.136534949451017	0.0540898239174722	0.0169679294010543	0.00416034323377865	0.000759927635674951	9.03905013520667e-05	8.36445997670711e-06	3.96527972368242e-06	1.29665771845179e-06	1.79062500981881e-06	4.70774308848359e-06	4.5547689511943e-06	2.09021362539796e-06	6.52620046796878e-06	1.40097219906678e-05	9.16687989003654e-06	2.53183882110816e-06	1.33558297146524e-05	2.67902450484654e-05	2.19174700490501e-05	7.4754622530864e-06	6.69633220981916e-07	1.52765514563532e-06	1.54313954713991e-06	1.22874203660289e-06	4.20431334053714e-06	5.87245062326383e-06	2.83412054107026e-06	2.84622814386015e-07	3.29223886687262e-06	1.06901765823431e-05	1.67507697334631e-05	1.50175695861683e-05	6.04367630445698e-06	9.96568585808669e-07	9.33634230040076e-06	2.63084436020113e-05	3.78360542082803e-05	3.28280406661316e-05	1.44387789002456e-05	4.73207088658548e-06	2.12315759464547e-05	4.38761595233934e-05	3.92502099191783e-05	1.47458831609461e-05	4.68135558523111e-06
9	0.522593377052341	0.423485830260589	0.279803069727891	0.150926431080804	0.0665063283483923	0.0238938940202856	0.00692523077269278	0.00155943266342161	0.000240791945321247	1.53741753195381e-05	8.43795078237669e-07	4.44386775316706e-06	6.48415876764857e-06	9.1332345452464e-06	1.02083459121442e-05	1.13103467077164e-05	1.7142391108216e-05	2.29292472739841e-05	2.09511771325034e-05	1.98882273713369e-05	3.09549766153619e-05	4.22864030898327e-05	3.63826826955603e-05	1.87571389796406e-05	6.41565402630979e-06	3.48884229476692e-06	3.97610821612922e-06	5.53815496356448e-06	8.17023296702498e-06	8.81117070373523e-06	6.25022408819748e-06	4.83415096118871e-06	9.01632867390123e-06	1.76498932848891e-05	2.42949033403971e-05	2.29593072227011e-05	1.57038834772786e-05	1.31342028063439e-05	2.35348603811518e-05	4.2706407321985e-05	5.67485247245722e-05	5.45451833556034e-05	4.05747163483219e-05	3.51878353466515e-05	5.11247438567426e-05	7.06748100362987e-05	6.68870906645904e-05	4.44208830172464e-05	3.15596685003538e-05
10	0.493994170611514	0.409290057953776	0.282915702263554	0.16347262799497	0.0791402990036451	0.0321741978377902	0.0109911884809945	0.00313034169275153	0.000714360663219757	0.000113182020158023	8.34170601966009e-06	6.78794446083614e-06	1.59647095234886e-05	2.28806081911999e-05	2.84704765145537e-05	3.54032792930431e-05	4.50294709604953e-05	5.37624727978879e-05	5.89827986050487e-05	6.61907465889071e-05	7.85930745515826e-05	8.50193442319807e-05	7.28594173261706e-05	4.72301899634813e-05	2.46474780592288e-05	1.39373330830644e-05	1.26472822812862e-05	1.55232722614817e-05	1.85669356636296e-05	1.92103615294713e-05	1.81220959268881e-05	1.91366507762142e-05	2.52298412886883e-05	3.50098054319187e-05	4.32671870291729e-05	4.57201581543504e-05	4.45568365978444e-05	4.7959276531186e-05	6.19969052133126e-05	8.36440632622027e-05	0.000102699591147076	0.000110743698514029	0.000110398927563965	0.000114828652926962	0.00013126390877523	0.000146813523346445	0.000142971247373889	0.000122089663669603	0.000103311116524389
11	0.466102258698978	0.393615928819312	0.282954533655206	0.173546008869996	0.0911340946345915	0.0412040802855572	0.0161881453594809	0.0056016380600971	0.00172768554207242	0.00047202087582915	0.000114495059214991	3.86177086892037e-05	4.06501911020824e-05	5.82283117737694e-05	7.70775748110043e-05	9.69346063880633e-05	0.000118312308200703	0.000139446268484023	0.000159241013432238	0.000178078819116657	0.000191683912318503	0.000188662590752036	0.000161467051323038	0.000118031707419135	7.67484998063361e-05	5.10469760848432e-05	4.19637959897095e-05	4.2611903068415e-05	4.56036407344666e-05	4.7384812451787e-05	4.8855714596544e-05	5.30294278071549e-05	6.17786585094379e-05	7.4109649811012e-05	8.68445997346555e-05	9.74854943472456e-05	0.000107356687310477	0.000121300473973864	0.000143317003880942	0.000172816816742599	0.0002050973247753	0.000235104884442194	0.000261811677099582	0.000288406963397116	0.000314779711902429	0.000331181189827565	0.000326151111926619	0.000300460388386792	0.000265788872904225
12	0.438930589412041	0.37666007616172	0.27994533629666	0.180581988543607	0.101449025427744	0.0499508065120223	0.0218323100631125	0.00868785027667091	0.00328416747731674	0.00124092737866816	0.000491498425617294	0.000227276772654266	0.000156320991251682	0.000164685282246739	0.000203284591489671	0.000252387712949776	0.00030481943843325	0.00035673336499282	0.000403839343102965	0.000439146376198563	0.000451557307037091	0.000429857263573876	0.000372548650248635	0.000293895987814616	0.000217394986155461	0.000161578739941866	0.000131165393270241	0.000119428323836646	0.000116669837714442	0.000116872449840061	0.000119062926590104	0.000124986025602773	0.000136342446583769	0.000153318225869121	0.000174509509652326	0.000198169958474941	0.000224128348479653	0.00025463999872263	0.000293387472395125	0.00034371840439787	0.000406958075074453	0.000481037647896088	0.000560320113058289	0.000636312064041716	0.000697573264884563	0.000730590433219036	0.000725310477083832	0.000681898340981949	0.000610533720179645
13	0.412585328902226	0.358765299524519	0.274196746100699	0.184418354844219	0.10937109514169	0.0574269029093154	0.0269660144693527	0.0116242090987436	0.00488327793731524	0.00220476195442556	0.00116176737175552	0.000726654170014317	0.000546187593430843	0.000505487230215054	0.000550604522290335	0.000643587062856188	0.000756865083337543	0.000870276180644774	0.000966079344468004	0.00102572290205466	0.00103164031338344	0.000974481279208508	0.000861214869180967	0.000716265600942624	0.000571992692402078	0.000454148698906184	0.000372607495947008	0.000322642744752339	0.00029328602700493	0.000275442479425717	0.000265305290710525	0.00026344153667189	0.000272097976834463	0.000292645418489725	0.00032417913983281	0.000364034356523802	0.000410198106857636	0.000464232688097223	0.000532744613726874	0.00062588789099998	0.000752445375456976	0.000913126191194055	0.00109586971009887	0.0012762971671404	0.00142329253475097	0.00150765003001654	0.00151125229583877	0.0014332639118599	0.00129002327816263
14	0.387376663000684	0.340575903836947	0.266518632080858	0.18563628683368	0.115031575606278	0.0633580905241921	0.0310305887724025	0.0136520922368252	0.00567146826831966	0.00258986165681999	0.00160659126802002	0.00134317369156502	0.00128601119624423	0.00131280715047686	0.00141515162460471	0.00158635761044357	0.00179934342158025	0.00201439245663147	0.00218894130363201	0.00228473880603939	0.00227537056917309	0.00215454737267714	0.00194072829941906	0.00167286257426012	0.0013970184346409	0.00115039056038676	0.000951395795217906	0.000800162080180659	0.000686766026530696	0.000600799122341057	0.000537098518691496	0.000496214623486853	0.000481150859005502	0.000493089778709093	0.000528860063498141	0.00058209655178004	0.000648152758976398	0.00073033495848527	0.000843348672131786	0.00101022460743212	0.00125184816023484	0.00157274877295927	0.00195037991683747	0.00233460569447623	0.00265920113420965	0.00286117682219452	0.00290024106974106	0.0027709135163795	0.00250308211719193
15	0.363850390521939	0.323071657368026	0.258264386134325	0.185676978568188	0.119729183003221	0.0688230347953954	0.0348299780917161	0.0151734840933855	0.00553437561939776	0.001813356987223	0.00101604552042599	0.00135212404332555	0.00195858232016224	0.00253624601761469	0.00304721522587075	0.00352321458504343	0.00397693550332263	0.00438212998222164	0.00468700388531812	0.00483732079568466	0.00479759781750313	0.00456483206319338	0.00417122584870695	0.00367488422416855	0.00314205405440999	0.0026286390753798	0.00216895123890409	0.00177530962657545	0.00144613036427937	0.00117640977101642	0.000964704313865525	0.000813836850091615	0.000726414522119814	0.000699059179744829	0.000720065826465905	0.000773625174009793	0.000850089531847173	0.000957460190530723	0.00112666748513941	0.00140443374850584	0.0018330290068791	0.00242388765176484	0.0031375100962422	0.00388129335091359	0.00452939004663739	0.00495830579708086	0.00508448028892123	0.0048893222528719	0.00442290105991187
16	0.342659104944162	0.307358301104239	0.251027966978752	0.186487602824888	0.12565605977915	0.0762498519340728	0.0409882870508808	0.0187895800952452	0.00667534806331798	0.00133979051006369	8.30851510751046e-06	0.000708018707994479	0.00221572898858877	0.00388089580777916	0.00542464416338663	0.00676286441197401	0.00787881991804729	0.00875399916250675	0.00934955409282055	0.00961984169466729	0.00953726844744126	0.00911186021102701	0.00839638503535985	0.00747595481910144	0.00644782420974214	0.00540056904500108	0.00440078114842299	0.00349070005297918	0.0026945077670517	0.00202729967587591	0.0015006012264002	0.00112139633886462	0.000886228665510543	0.000775747600241826	0.000756075013849411	0.000790561322556974	0.000859582034423149	0.000979615610827982	0.00120967023120086	0.00163616406341797	0.00233668118005423	0.00333478472080724	0.00456587801278885	0.00587259437729547	0.00703675919067687	0.00783881736795034	0.0081229869360235	0.00784365597511148	0.00707663754861568
17	0.324214235414713	0.294135601116355	0.24586637849334	0.189459626493743	0.13458402553319	0.087979183622422	0.0526278151430308	0.0284302498204284	0.0135456650694386	0.00560504435208611	0.00242897295535155	0.00228772327721201	0.00390786520451656	0.00639586974747653	0.00915389036055162	0.0118014920929205	0.0141036229266185	0.0159118180414956	0.0171280208351324	0.0176931321979089	0.0175922655688714	0.0168632989800661	0.0155973074515192	0.0139265480941457	0.0120033623918333	0.00997776730120556	0.00798109991771147	0.00611896785957506	0.00447166716435199	0.0030969364733917	0.00202998829752284	0.0012790521925839	0.000819488612930911	0.000593261545275082	0.000520642309129203	0.000526266868407697	0.000573353060801284	0.000691853080248555	0.000983584169747008	0.00159342177569637	0.00264971790624699	0.00419346712300058	0.00612583711024626	0.00820078390513779	0.0100730776308016	0.0113890404190448	0.011888580680522	0.0114817470335821	0.0102732900699486
18	0.308169880760885	0.282936265454859	0.242185898306826	0.193829462970191	0.145654652735551	0.103366029465328	0.0698130514253959	0.0453612659403095	0.0288713549836657	0.0186778352620999	0.0132082739873663	0.0112025129716213	0.0116833437595906	0.0138537582869747	0.0170228236114424	0.0205818850050049	0.0240113545868632	0.0268946148906388	0.0289276880826401	0.0299232695056363	0.0298100036558003	0.0286258703665583	0.0265033493158856	0.0236458385956646	0.0202983285017895	0.0167178369525981	0.0131487939794925	0.00980567463965749	0.00686160227021928	0.00443959164643841	0.00260389174111944	0.00135228353754037	0.000614399727432453	0.000263432465537998	0.000146503570308598	0.000131759416162534	0.000160072178227059	0.000280959986582276	0.000651644748721663	0.00148829896601342	0.0029775325439605	0.00517645883738148	0.00794103597094112	0.0109172699844357	0.0136082134956523	0.0154999677594259	0.016205349653783	0.01557580952021	0.0137440896533473
19	0.293049797886335	0.271632708077097	0.237051073309517	0.195653791834704	0.153821859776981	0.116428645235822	0.0861172582035217	0.0634522595965167	0.0476296746233852	0.0372986575493177	0.0311581601858706	0.028212434768211	0.0277553846837405	0.0292318934242431	0.0321043359288303	0.03578795916833	0.0396594311831177	0.0431113409490577	0.0456200763510748	0.0468030755241844	0.0464529231595181	0.044544834474802	0.0412199894976156	0.0367508306958462	0.0314963297249279	0.0258552235361224	0.020223271215	0.0149574234146849	0.0103469005926466	0.00659006342661	0.0037773196955167	0.00188345367739	0.0007756586144742	0.000243574635078204	5.2864202010071e-05	1.45127746838295e-05	5.12747436660557e-05	0.000235942659257195	0.000778838211856975	0.00195632216756018	0.00399478840868342	0.00694670789658984	0.0106060224283261	0.0145022447422649	0.0179867384277047	0.0203903893290981	0.0212036411171083	0.0202200033311345	0.0175968930637996
20	0.276634894769242	0.257122985429593	0.226239153353407	0.189255814411437	0.151629238009792	0.117759741122864	0.0902892962281203	0.070051453827482	0.0565212454454439	0.0484695155683185	0.0445410892025323	0.0435982626985159	0.0448139735049879	0.0475955382283267	0.0514481741349029	0.0558638996417373	0.0602768042876611	0.0640854703678867	0.066719303972286	0.0677181038395913	0.0667983261624195	0.0638894042935458	0.0591346462123246	0.0528606651853936	0.045525246837102	0.0376554033299441	0.0297856755813233	0.022403113624782	0.0159018777015596	0.0105487811892515	0.00646189031188891	0.00360650110604434	0.0018141874033234	0.000828681959250726	0.000375823995830594	0.000244783188258145	0.000358049396874508	0.000803622320187145	0.00180893196857842	0.00365306677012379	0.00653733351198599	0.0104549701448519	0.0151089874556611	0.0199166147172168	0.0241113797499094	0.0269191654228325	0.0277564922599158	0.0263894983334448	0.0230047450349923
21	0.257621225110881	0.237804721381479	0.207759552455583	0.172017708260838	0.13546636785423	0.102336825635434	0.0755164534106833	0.0563205243215079	0.0446836429821476	0.0396051667790501	0.0396480382649768	0.0433360787123398	0.049379827979329	0.0567408409766247	0.0645917331286674	0.0722396159346477	0.0790647867840203	0.0845001286364961	0.0880519662737556	0.0893466982355112	0.0881810777668712	0.0845562001985593	0.0786830943250403	0.070957673966168	0.0619112502680258	0.0521475044393534	0.0422771916255597	0.032859078447632	0.0243519574567181	0.0170801644726327	0.0112147701216316	0.00677374678567995	0.00364485103338396	0.00163250440823228	0.000523704630675145	0.000159366349218097	0.000490137350652106	0.00159422603510783	0.00364232236364235	0.00681098324925494	0.0111661484851985	0.0165548130907063	0.022547345204559	0.0284613985385996	0.0334731934220528	0.0367917519680906	0.0378480311821516	0.0364433133113904	0.0328129043254785
22	0.238015302726721	0.216803779895676	0.186097366478176	0.14985095725792	0.112516782744642	0.0782249599363532	0.0501352325205621	0.0300923383176353	0.01860819351992	0.0150985746069287	0.0182511645410364	0.0264023855340123	0.0378378907416544	0.0509821134559469	0.0644850800734728	0.0772389367914638	0.0883616831578236	0.0971771666101552	0.103206052529863	0.106168689572604	0.105991629545897	0.102806628224192	0.0969336408997203	0.0888453842867029	0.0791174619715839	0.0683722209441699	0.0572251700630661	0.0462404478471637	0.0358982777208177	0.0265746245378515	0.0185324928237039	0.0119251099602208	0.00681201103484612	0.00318796446769839	0.00102095149453904	0.000290062122337921	0.0010098923527506	0.00322802982893226	0.00698848799943869	0.0122657940781285	0.0188880907375722	0.0264773944725063	0.0344358371605074	0.041996123375169	0.0483349643787386	0.0527264150926845	0.0546960200137872	0.0541329002721622	0.0513272986359849
23	0.224170890312663	0.202890977968381	0.172880708182929	0.137521318360661	0.100741518043704	0.0663702183693453	0.0375693838743163	0.0164594412875255	0.00398488029232088	4.58151249488243e-07	0.00351038776937395	0.0129746655667392	0.0266063281000457	0.0426102322943749	0.0593447564933341	0.0754122805187028	0.0896974883782565	0.101374692704751	0.109900065037634	0.11499653527364	0.116632223978239	0.114989964210195	0.110426148030563	0.103420494539134	0.094522154271584	0.0842997133385743	0.0733020242964861	0.0620336759572664	0.0509447792789501	0.0404313911791843	0.0308415362571706	0.022482479787424	0.0156266467536892	0.0105149645816299	0.00735650810030745	0.00632230862162437	0.00753028231101113	0.0110190415746665	0.0167118383078872	0.0243775425903466	0.0336012741943792	0.0437801050456432	0.0541566743269891	0.0638950261743428	0.0721904782389476	0.07839294412371	0.0821155440376843	0.0833008975424506	0.0822267588399167
24	0.224174034517128	0.206350363080893	0.180836914462703	0.150340732081456	0.118062529089404	0.0872100560460204	0.0605480293319133	0.0400702852054627	0.0268412083159176	0.0210081061831743	0.0219482527395912	0.0284933069710529	0.0391720892936266	0.0524261066579799	0.0667729077708736	0.0809122768170511	0.0937838982359759	0.104590559526135	0.112799579952962	0.118130225762135	0.120529907567358	0.120139390147295	0.117247792892159	0.112240903985093	0.105549403660354	0.0976051116360379	0.0888122763816639	0.0795373571422294	0.0701159199964595	0.0608708509673437	0.0521334942187854	0.0442591675488658	0.0376304903542752	0.0326451595954899	0.0296881985812655	0.0290915959657125	0.0310864703710859	0.0357545989809821	0.0429874640117144	0.0524616740480138	0.0636390792645197	0.0757973830039383	0.0880922245806623	0.0996451012676495	0.109644624093003	0.117443588564444	0.122633172057062	0.125079254699771	0.124913908328553
25	0.242002949264939	0.23123300819289	0.213889026874854	0.191905091666739	0.167605445300393	0.143366150527151	0.121295363622453	0.102990778741497	0.0894095239416703	0.0808565623686004	0.0770713152335363	0.0773756103514399	0.0808420153175856	0.0864486585914101	0.0932001880467808	0.100208960175987	0.106741338213579	0.112238906979686	0.116323875703562	0.118794183402535	0.119609701775786	0.118868697863511	0.116774256282872	0.113593080551696	0.109612413622324	0.105102957421623	0.100295410241562	0.0953753707991278	0.0904966894018102	0.0858083333205609	0.0814860050353919	0.0777581961614245	0.0749174312570565	0.0733107736123218	0.0733083380619849	0.0752535001529713	0.079402709340321	0.0858655586942859	0.0945565859707388	0.105169020728995	0.117177471662761	0.129871793875841	0.142418839658605	0.153943513655795	0.163616682198703	0.170736031729865	0.174787466904095	0.175478913958756	0.172744534892049
26	0.272759827143653	0.270113812508223	0.261640373226465	0.248519185826817	0.2322405315769	0.214392655831535	0.196456579122804	0.179644278130691	0.164802930967361	0.152390829308996	0.142514625469967	0.135006950003117	0.129520134286784	0.125615316515239	0.122834095332529	0.120748729845776	0.118993665559929	0.117284239770043	0.11542781936822	0.113329746479161	0.110993309827877	0.108511250508207	0.10604687199852	0.103805367085027	0.101999342251868	0.100815229778468	0.100388120908678	0.100791033397965	0.102041096029242	0.104120622204001	0.107006884233897	0.110701784434111	0.115252266645212	0.12075430253378	0.127337098336145	0.135128859722849	0.144209927201279	0.154562353712718	0.166026344646675	0.178273148656566	0.190801166083112	0.20295783279257	0.213985131101764	0.223082371578124	0.229477066479787	0.23249385315384	0.231612649087866	0.226510170365466	0.217082867082956
27	0.303810662912599	0.306896272092172	0.304301537999682	0.296631108044148	0.284779049744879	0.269806555590242	0.252815035083474	0.234835053222546	0.216745512359168	0.19922912824254	0.182762069969138	0.167629726670982	0.153958077611667	0.141751008612631	0.130927032798461	0.12135261172293	0.112872121447004	0.105335587662046	0.0986246080240478	0.092675122305961	0.0874939883079977	0.0831656767091096	0.0798463206819434	0.0777446920962891	0.0770926979105832	0.0781106889228821	0.080974329383259	0.0857894746840877	0.0925794890970427	0.101286271018213	0.111782827006285	0.123892480064166	0.137408422905699	0.152107644977383	0.167755132407153	0.184097139587115	0.20084551039279	0.217657705634318	0.234118743783127	0.249731344447923	0.263919187952308	0.276045710547172	0.285447826071929	0.291481086417658	0.293570693927747	0.29126188982696	0.284263703903067	0.272481688029289	0.256037631783377
28	0.322064163738933	0.326552005109341	0.325125547970138	0.318087689193427	0.306048243993725	0.289852595244448	0.270494429976655	0.249024623647062	0.226466982500921	0.203748693331201	0.181649879420028	0.160773502515685	0.141534568631216	0.124166352562569	0.108740925124333	0.0952011983935897	0.0834015522826154	0.0731536266091318	0.0642731095390742	0.0566226407399249	0.0501457090813111	0.0448870213373947	0.0409963762571448	0.038715414119555	0.0383492701966013	0.0402275474636229	0.0446605860091043	0.0518973946204097	0.062090775152513	0.0752733677457386	0.0913460507613728	0.110077902001347	0.131115259462187	0.153996618211688	0.17817022889966	0.203012150710542	0.227843813565215	0.251949445616042	0.274594642995601	0.295047646387919	0.312604471946254	0.326618042644822	0.336530157236194	0.341903880479411	0.342453098927354	0.338065826437968	0.328818465526333	0.314979542835819	0.297003164411799
29	0.321972752537924	0.324275167489043	0.320518457087554	0.310946360444882	0.296123599966137	0.276884929904256	0.254261719599081	0.229394485205561	0.203440867372899	0.177488422675745	0.152480437001706	0.129161068810777	0.108043801734009	0.0894047037246218	0.0732995641356093	0.0596017651281111	0.0480558665400557	0.0383404701225699	0.0301331141013841	0.0231698562925758	0.0172929080469711	0.0124811631201738	0.00886058330438527	0.00669389273778762	0.0063515467663163	0.00826811085099141	0.0128896983003217	0.0206187822274186	0.0317624850444732	0.0464894827696197	0.0647991852972649	0.0865051684828776	0.111233228346525	0.138433120413372	0.167402151356401	0.197318307729232	0.227280449792728	0.256353129459915	0.28361366984071	0.308199169533177	0.329351035878526	0.346454552256836	0.359070951531529	0.366959636518133	0.370088679648627	0.368632609049165	0.362957714240427	0.353596540383137	0.341214647512123
30	0.307925027700521	0.306887244753475	0.300050279318307	0.28771742397182	0.270496913918213	0.249256683133659	0.225056188794275	0.199062112085389	0.172456549137652	0.146347083623463	0.121687807006005	0.0992189906719494	0.0794309071412698	0.0625545278889216	0.0485788283746709	0.037291554176849	0.0283378671152459	0.0212895587269522	0.0157166654696703	0.011253415248103	0.00765143487847271	0.00481490181898609	0.00281459167357887	0.00188026080638849	0.00237320193387112	0.00474284055072328	0.00947269044143665	0.0170217404174706	0.0277673877836138	0.0419554463784309	0.059661686905183	0.0807679988995538	0.104954782375567	0.131709740747077	0.16035196784373	0.190069164144373	0.219965002179488	0.24911308322163	0.276613573059341	0.301648466597783	0.323531516840873	0.341749194900773	0.355989649215287	0.366157516445022	0.372373584312553	0.37495965165241	0.374410352905169	0.371355044428542	0.366513890378138
31	0.289620955014305	0.286178108995558	0.27753073882688	0.264026507128263	0.246273895820618	0.225101620012785	0.201498992748602	0.176542726699552	0.15131724625161	0.126836370245311	0.103974101315	0.0834112314384665	0.0656026721259255	0.0507680684684147	0.0389056533894243	0.0298267630221715	0.02320627066278	0.0186426532779266	0.0157206419155671	0.0140694815242956	0.0134106851388696	0.0135906656380206	0.0145955488417982	0.0165475615015738	0.0196843933861683	0.0243246341288762	0.0308236218391145	0.0395247244805584	0.0507111952415047	0.0645633544716673	0.0811250564843154	0.100282328997101	0.12175585981611	0.145107769789294	0.169761949113863	0.195036214301148	0.220183709527089	0.244440355277786	0.267074756053575	0.287436830555398	0.305001533447346	0.319404403952019	0.330466298345681	0.338205516354469	0.342836564021617	0.344755926003429	0.344516339099804	0.342792039145473	0.340338167028428
32	0.275318634949316	0.27100995717952	0.262123997673371	0.2489719381753	0.232073275635667	0.212124584018037	0.189954492945547	0.166468782725864	0.142590571135364	0.119201104993303	0.0970865934940724	0.0768958333665593	0.0591121599791153	0.0440416632998529	0.0318178302841555	0.0224210329828607	0.0157097819782021	0.0114595778691908	0.0094046307858816	0.00927771939505595	0.0108439936566899	0.0139254925103825	0.0184144045597613	0.0242744783546215	0.031531320975065	0.0402534636762049	0.0505269148887909	0.0624264057164898	0.0759866522803963	0.0911767466977236	0.107880309077903	0.125883368403916	0.144871175137287	0.164434359162207	0.184084094460682	0.203275260582854	0.221436028952587	0.238001866519444	0.252451651073205	0.26434343987714	0.273347433105192	0.279273830309562	0.282093590261772	0.281950560150755	0.279164013430042	0.27422128521595	0.267760864911934	0.26054693406051	0.253436859531991
33	0.269348466359869	0.265472932237116	0.257512579063882	0.245684312122714	0.230369394171304	0.212094139638835	0.191501184459142	0.169313630105351	0.14629500642011	0.123208341468216	0.100777627535305	0.0796546321013538	0.0603933645781937	0.0434336533254095	0.0290943176591812	0.0175754519025392	0.0089684840947544	0.00327202288497456	0.000411124214136197	0.000257519671939698	0.00264853812038477	0.00740287509539287	0.0143319498276772	0.0232462536924874	0.0339567522222156	0.0462719819757018	0.0599919292319055	0.0749000590865928	0.0907549746067952	0.107283140509333	0.124173933383331	0.141078017307748	0.157609726972524	0.173353802484169	0.187876485486047	0.200740671214128	0.211524524935159	0.219842719121153	0.225369233998193	0.227860494546018	0.227177499962318	0.223305547446817	0.216370171467169	0.206648020435139	0.194571577600805	0.180726897243102	0.16584385809295	0.150778813366185	0.136489915950217
34	0.2745677774355	0.272557056880537	0.266931586709698	0.257812777815953	0.245452687825994	0.23022436518921	0.212605606255876	0.193157242137465	0.17249746921688	0.151273992734627	0.130135844442827	0.109706658944923	0.0905609637431002	0.073204686285136	0.0580606505223002	0.0454593749492767	0.0356350429365003	0.0287261373795134	0.0247799473246451	0.0237599823932446	0.0255552748294459	0.0299905985943867	0.036836769301736	0.045820380644835	0.0566325530321816	0.0689364912892212	0.0823738486324331	0.0965700588356087	0.111138920059639	0.125686790984893	0.139816795866557	0.153133435306732	0.165247969421067	0.175784883922969	0.184389669914545	0.190738045910017	0.194546626552883	0.195584898473329	0.193688204113835	0.188771266885524	0.180841627055945	0.170012211609439	0.156512148827687	0.140694875065107	0.123042580364417	0.10416611024865	0.0847995868569336	0.0657892310940234	0.0480761501639446
35	0.29372380034206	0.295462277731752	0.294187102739163	0.289945638365251	0.282885001113175	0.273247729725746	0.261362788604583	0.247632398086656	0.232515447514525	0.216508451414766	0.200125138862301	0.183875813269176	0.168247584169603	0.153686461257933	0.140582127409307	0.129255989617398	0.119952865069572	0.112836414534391	0.107988205718235	0.105410090835962	0.105029426637458	0.106706558160229	0.110243931624027	0.115396195264458	0.121880684496861	0.129387762364649	0.137590589145457	0.146154016977279	0.154742436959349	0.163026538050424	0.17068906024798	0.177429730538016	0.182969651296028	0.18705546068887	0.189463598307984	0.190004984085522	0.188530354563034	0.184936400979033	0.179172724869623	0.171249478475926	0.161245401305093	0.149315814440375	0.13570000491263	0.120727337181185	0.104821379124972	0.0885013344933595	0.0723801372653821	0.0571586862748986	0.0436158768053175
36	0.325731052217745	0.332680892078239	0.337285554458844	0.339526187995771	0.339453081351626	0.337183925018243	0.332899005438612	0.326833565233669	0.319267732853247	0.310514568022388	0.300906875607702	0.29078350260651	0.280475846998856	0.270295273096767	0.260522049355309	0.251396308246366	0.243111383250938	0.235809716617002	0.2295813654387	0.22446497491991	0.220450947464829	0.217486423770716	0.215481614254732	0.214316979976374	0.213850762745873	0.213926402361847	0.214379450144544	0.215043685001442	0.215756252253345	0.216361766316723	0.216715435683545	0.216685372503673	0.216154330705133	0.215021169125319	0.213202355153866	0.21063380828914	0.207273333105838	0.203103811573423	0.198137222094145	0.192419435623319	0.186035617601716	0.17911594841551	0.171841274578322	0.164448226564819	0.157233294246251	0.150555342030899	0.144836075490344	0.140558039308134	0.138259830199487
37	0.361612839789651	0.37350355265671	0.383573340329432	0.391738044523118	0.397957550371418	0.402235971738764	0.404620063111368	0.405195962389944	0.404084462800013	0.401435093250914	0.397419349082546	0.392223454849517	0.386041054917557	0.37906621542686	0.37148708385029	0.36348049308696	0.355207720588134	0.346811525492286	0.338414495014518	0.330118642488292	0.322006120246616	0.314140846816665	0.306570804182311	0.299330739913394	0.292445011596812	0.285930336065946	0.279798250367474	0.274057150584757	0.268713842726484	0.263774610391983	0.259245870247102	0.255134542370901	0.251448303150318	0.248195909924408	0.245387787050954	0.243037042378712	0.241161042966335	0.239783622621285	0.238937926054384	0.238669820637925	0.239041732789549	0.240136697674701	0.242062353520651	0.244954569814766	0.248980375386939	0.254339850005315	0.2612666625555	0.270026979837859	0.280916531117471
38	0.38698847640484	0.401604959564057	0.414658684722915	0.426015291151945	0.435569228741423	0.443245606638693	0.449001091923307	0.452823867412239	0.454732702405853	0.454775230153497	0.453025558514088	0.449581363744955	0.444560630312955	0.438098201633758	0.430342298095621	0.421451140804133	0.411589794084948	0.400927309330587	0.389634220030917	0.377880405630828	0.36583331290266	0.353656500105447	0.341508453041232	0.329541614190529	0.317901566583507	0.306726322294508	0.296145680045797	0.286280635381035	0.277242847823359	0.269134189799762	0.262046419400634	0.256061031072237	0.251249343447248	0.247672880707339	0.2453840928938	0.244427441948962	0.244840855193583	0.246657518213033	0.249907946940427	0.254622246512682	0.26083243468945	0.268574682570234	0.277891307033661	0.288832339370551	0.301456494148973	0.315831372120251	0.332032751170459	0.350142849725354	0.370247487002735
39	0.390142515960497	0.404465294215386	0.417270918110632	0.42840312467761	0.437727346487514	0.445133490279105	0.450538171253911	0.453886355685617	0.455152385374045	0.454340378153845	0.451484018154485	0.446645766954802	0.439915541529619	0.431408916522484	0.421264916714246	0.409643470644065	0.396722598439731	0.382695406457246	0.367766958857107	0.352151092348374	0.336067235589232	0.319737289650782	0.303382620915632	0.287221213029547	0.271465020122428	0.256317559374437	0.241971776899958	0.228608216538222	0.216393516115231	0.205479249732717	0.196001127373684	0.188078554437911	0.181814543737624	0.177295961170798	0.174594074099013	0.173765358897051	0.174852511843519	0.177885596195193	0.18288324866861	0.189853861353408	0.19879665094585	0.209702526654365	0.222554671595812	0.237328760228129	0.253992746455516	0.272506173445133	0.292818976704847	0.31486977622831	0.338583680990479
40	0.368837245984153	0.380575795061145	0.390785004071135	0.399315122337127	0.406034776298204	0.410833834576214	0.41362591335504	0.414350459843921	0.412974362566921	0.409493049546545	0.403931048709986	0.396341998611324	0.386808111409197	0.375439103565563	0.362370622567996	0.347762209796923	0.331794850176431	0.314668168225889	0.296597337379392	0.277809774816059	0.258541697444786	0.23903461605217	0.219531843932631	0.200275093596802	0.181501230461928	0.163439245874825	0.146307503559645	0.130311303824775	0.115640798861745	0.102469280530305	0.0909518495000267	0.0812244619021222	0.0734033371569332	0.0675846988209444	0.0638448095811069	0.0622402523369729	0.0628084020424062	0.0655680279684593	0.0705199635725926	0.0776477814150109	0.0869184136623538	0.0982826646814561	0.1116755709739	0.12701657505962	0.144209493609387	0.163142275776486	0.183686564811976	0.205697094091062	0.229010966957678
41	0.33128036011873	0.3398610579218	0.347002924346423	0.352584381140118	0.356499744972259	0.358661609676415	0.359002965826293	0.357479003851944	0.354068553290197	0.348775118540693	0.341627480474892	0.33267984319299	0.322011515884421	0.309726130838665	0.295950409873197	0.280832502482319	0.264539929548518	0.247257176186241	0.229182985909287	0.210527415553163	0.19150871600043	0.172350107549373	0.153276520583428	0.134511371947799	0.116273445092394	0.098773937637677	0.0822137336757803	0.0667809500186818	0.0526487960038107	0.0399737756842324	0.0288942496402709	0.0195293616707191	0.0119783237035326	0.00632004087117599	0.00261304828447837	0.000895722049253632	0.00118671990023223	0.00348560181698389	0.00777357840120688	0.0140143348083382	0.0221548807099562	0.0321263820748353	0.0438449383341584	0.0572122784568171	0.0721163612007281	0.0884318778100572	0.106020669080943	0.124732082323687	0.14440330655543
42	0.290609100792078	0.297056272444935	0.302326424000928	0.306335916980804	0.309013907601836	0.310303980800577	0.310165585820741	0.30857523582167	0.305527438018697	0.301035325940779	0.295130971397174	0.287865360567418	0.279308026121528	0.269546335266139	0.258684441897091	0.246841919397722	0.234152098815006	0.220760144921861	0.206820909778422	0.192496609587753	0.17795437566584	0.163363733999983	0.148894069975879	0.134712135278589	0.120979652636257	0.107851070959468	0.0954715185819285	0.0839749958488972	0.0734828404182131	0.0641024895928151	0.0559265541127985	0.0490322074707803	0.0434808843867809	0.0393182720208624	0.0365745682502795	0.0352649733137072	0.0353903747116362	0.0369381807744581	0.0398832560152456	0.0441889114245157	0.0498079052818166	0.0566834147776923	0.0647499455608102	0.0739341549300165	0.0841555743497616	0.0953272277542238	0.10735615312187	0.120143845404685	0.133586648429806
43	0.255802754489055	0.261548988954208	0.266473187820282	0.270523959769242	0.273658771545245	0.275844871325146	0.277060074566283	0.277293391103046	0.276545474905607	0.274828881163479	0.272168119169569	0.268599493793532	0.264170733062097	0.258940404403611	0.25297712733933	0.246358595672212	0.239170427377331	0.231504865268048	0.22345935592475	0.215135038155372	0.206635175244103	0.198063567287939	0.189522980895214	0.181113633333245	0.172931766810222	0.165068345951411	0.157607907723572	0.150627588168619	0.144196344474982	0.138374384339921	0.133212807499792	0.128753457005917	0.125028970604694	0.122063015757775	0.119870685724713	0.118459029021282	0.117827680721889	0.117969561703893	0.118871611181144	0.120515518813429	0.122878425294322	0.125933564510433	0.129650825941811	0.133997222666112	0.138937257797025	0.144433190033921	0.150445206792073	0.156931520675288	0.16384841141135
44	0.226383902150061	0.232032978997749	0.23716317679009	0.241741107445443	0.245738456852445	0.249132455500538	0.251906273019127	0.254049326855253	0.25555749674145	0.256433238310625	0.256685591181941	0.25633007903908	0.25538850160714	0.253888620953133	0.251863747123254	0.249352230713896	0.246396872471155	0.243044262338137	0.239344062431238	0.235348250137508	0.231110338802246	0.226684594245992	0.222125265553956	0.217485848178034	0.212818396363429	0.208172900265258	0.203596740889543	0.199134233239824	0.194826264865261	0.190710033503792	0.186818883832147	0.183182239627167	0.179825624074565	0.176770757699014	0.174035720594991	0.171635163458598	0.169580550481408	0.167880416562451	0.166540621580671	0.165564585661892	0.164953491440242	0.164706442176381	0.164820568131115	0.165291077639975	0.166111253695278	0.167272401295336	0.168763755130451	0.170572361104777	0.172682948516069
45	0.196197827819205	0.201347254551139	0.206153270979931	0.210589365134938	0.214631484184066	0.218258312372306	0.221451520460708	0.224195982493886	0.226479956168042	0.228295223614919	0.229637190055133	0.230504938498723	0.230901239468625	0.230832515577253	0.230308761676235	0.2293434221994	0.227953228201069	0.226157997424792	0.223980401490049	0.221445704924545	0.218581481267913	0.215417311802977	0.211984472612457	0.208315615598751	0.204444448836865	0.200405421160349	0.196233415221909	0.191963452449526	0.187630412370858	0.183268767748054	0.178912335904006	0.17459404558722	0.170345717776304	0.166197858026715	0.16217945736862	0.158317798425137	0.1546382633746	0.151164140655164	0.147916427915981	0.144913629649894	0.142171549173116	0.139703076104436	0.137517972179302	0.135622660036185	0.13402002144486	0.132709213210503	0.131685510581147	0.13094018930677	0.130460458449193
46	0.161679720862184	0.165691246204579	0.169436924902921	0.172893546349407	0.176039014708593	0.178852566142062	0.181314984461191	0.183408813051781	0.185118560785251	0.186430899522563	0.187334850734244	0.18782195870762	0.187886447794559	0.187525361172566	0.186738678650724	0.185529411150104	0.183903669625111	0.181870706365587	0.179442926826333	0.176635870367067	0.173468158547339	0.169961409903068	0.166140120430021	0.162031509311086	0.157665329746245	0.153073645075466	0.148290570725571	0.143351982864472	0.138295195013088	0.133158604251487	0.127981309066455	0.122802701328603	0.117662035363353	0.112597977595992	0.107648140808628	0.102848607645882	0.0982334486426454	0.0938342407132109	0.0896795927240321	0.0857946854549375	0.0822008339135317	0.0789150805780187	0.0759498286738813	0.0733125250057458	0.071005402131308	0.0690252897426925	0.0673635049763837	0.0660058309728971	0.0649325923232265
47	0.125617726579741	0.128342853084036	0.13085077053822	0.133122298284333	0.135138775586683	0.13688224582535	0.138335650204467	0.139483029501519	0.140309732026745	0.14080262559906	0.140950310985763	0.14074333390754	0.140174392388071	0.139238535939329	0.137933352829836	0.136259141493644	0.13421906201215	0.131819263547531	0.12906898363311	0.125980615338544	0.122569738531077	0.118855111751278	0.114858621614134	0.110605187133544	0.106122616947778	0.101441418091089	0.096594555706074	0.0916171639144492	0.0865462089504762	0.0814201065995552	0.0762782969606203	0.0711607805496741	0.0661076207660372	0.0611584187342938	0.0563517674938208	0.0517246934134842	0.0473120935400426	0.0431461783230137	0.0392559297740326	0.0356665855931491	0.0323991601068345	0.0294700129926949	0.0268904766957619	0.0246665531549052	0.0227986899424696	0.0212816451664384	0.0201044494872222	0.0192504723603693	0.0186975981372296
48	0.0938286894513914	0.095662793787018	0.0973385896158967	0.0988415268503156	0.100157219053817	0.101271584672402	0.102171000431526	0.102842465848395	0.103273777436645	0.103453710798896	0.103372208420856	0.103020570608387	0.102391646656514	0.101480023017521	0.100282204954845	0.0987967879412323	0.0970246148937099	0.0949689152439697	0.0926354218292395	0.0900324616628194	0.0871710168108182	0.084064751866054	0.0807300048733295	0.0771857390219373	0.0734534529784892	0.0695570483807977	0.0655226537438777	0.0613784048320714	0.0571541824143424	0.0528813092282489	0.0485922089152413	0.0443200306372641	0.040098244022186	0.0359602099922841	0.0319387338840807	0.028065608047254	0.0243711517932834	0.0208837571298521	0.0176294491449211	0.0146314701766845	0.0119098970064054	0.00948130022729291	0.00735845466414518	0.00555010923915119	0.00406082399665584	0.00289088111581285	0.00203627566131266	0.00148879055986886	0.00123615885962842
49	0.0698759301817759	0.0713704761276523	0.072774894150823	0.0740785639252802	0.0752707051462691	0.0763404697205486	0.0772770454707248	0.0780697707688758	0.0787082592280771	0.079182533287151	0.0794831652305315	0.0796014238986521	0.0795294250721793	0.0792602832634211	0.0787882624280589	0.0781089229275315	0.0772192619341597	0.076117844384045	0.0748049215527569	0.0732825343607093	0.0715545986126032	0.0696269695407404	0.067507483256275	0.065205973014825	0.0627342585709289	0.0601061073254534	0.0573371664553907	0.0544448657489607	0.051448291441406	0.0483680319476873	0.0452259970055083	0.0420452123626857	0.0388495927529377	0.0356636964892667	0.0325124655495669	0.0294209555203251	0.0264140601871517	0.0235162359020713	0.0207512311048409	0.0181418265184136	0.0157095915682238	0.013474662484566	0.0114555473327459	0.00966896287525392	0.00812970770514126	0.00685057550413078	0.00584231157981231	0.00511361503349485	0.00467118801671659
50	0.0535176180249141	0.0550822898698671	0.056624215179863	0.0581360755384807	0.0596101478922813	0.0610383547317194	0.0624123241646809	0.0637234597427921	0.0649630197172714	0.0661222052122233	0.0671922566126193	0.0681645572757952	0.0690307434933102	0.0697828194587466	0.0704132758407727	0.0709152104237277	0.0712824491640669	0.0715096659238974	0.0715924990857186	0.0715276632280762	0.0713130540521746	0.070947844795953	0.0704325724552872	0.0697692122515925	0.0689612389400975	0.0680136737414262	0.0669331158980782	0.0657277581032166	0.0644073853174422	0.0629833567747439	0.0614685712758104	0.0598774161690492	0.0582257007203368	0.056530574864806	0.0548104346109174	0.0530848156217842	0.0513742767246315	0.04970027529022	0.0480850365744984	0.0465514192198952	0.0451227791696492	0.043822834252593	0.0426755316461724	0.041704920321784	0.0409350304196006	0.0403897612921213	0.0400927797002379	0.040067429347437	0.0403366526028626
51	0.0429083608771161	0.0447673808704274	0.0466715042126216	0.0486170534747991	0.0505998754623695	0.0526153623691391	0.0546584807495941	0.056723808445517	0.0588055794961669	0.0608977369487358	0.0629939933693936	0.0650878987368414	0.0671729152818828	0.0692424987201424	0.0712901852128016	0.073309683284133	0.0752949698267009	0.0772403892372563	0.0791407546503287	0.0809914501738743	0.082788532983396	0.0845288340987807	0.0862100566524822	0.08783087045907	0.0893910017147042	0.0908913166905806	0.0923338983362725	0.093722114776306	0.0950606787650534	0.0963556972596245	0.0976147103761447	0.0988467191096547	0.100062201319692	0.101273115610161	0.102492892860953	0.103736415297649	0.105019983112043	0.106361268768029	0.107779259242441	0.109294186556734	0.110927447051461	0.112701509939754	0.114639815747571	0.11676666530657	0.119107100009763	0.121686774070758	0.124531819544724	0.127668704874174	0.13112408771628
52	0.0365918278290383	0.0388834478927812	0.0412923107632796	0.0438192665118156	0.0464647942083673	0.0492290041527996	0.0521116453699221	0.0551121185707783	0.0582294947214944	0.0614625392951134	0.0648097422118213	0.068269353399672	0.0718394238322416	0.0755178518225792	0.0793024342753592	0.083190922522369	0.0871810822914106	0.0912707572864471	0.0954579357884121	0.0997408196225397	0.104117894780307	0.108588002933019	0.113150413030467	0.117804892142762	0.122551774676816	0.127392029081741	0.13232732114978	0.137360073021686	0.142493517017782	0.147731743438184	0.153079741507812	0.158543432683467	0.164129695591124	0.169846381921066	0.175702322676111	0.181707324243102	0.187872153839462	0.194208513973959	0.200729005653173	0.207447080161475	0.214376979341782	0.221533664405949	0.228932733406552	0.236590327604991	0.244523027073539	0.252747735970277	0.261281558024956	0.270141662870092	0.279345143944185
53	0.0340810639737435	0.0370120900728033	0.0401345140455786	0.0434541192633555	0.0469765007857937	0.0507070527833624	0.054650958431871	0.0588131824312134	0.0631984662690803	0.0678113263159507	0.0726560548005063	0.077736723675105	0.0830571913395712	0.0886211121487584	0.0944319485856723	0.100492985937931	0.106807349271572	0.11337802245326	0.120207868930448	0.127299653939502	0.134656067774933	0.142279749719105	0.150173312201832	0.158339364733448	0.166780537133942	0.175499501564796	0.184498992859805	0.193781826646653	0.203350914752546	0.213209277395137	0.223360051674225	0.233806495900506	0.244551989324823	0.255600026864895	0.266954208466174	0.27861822277905	0.290595824885733	0.302890807866447	0.315506968055537	0.328448063903265	0.3417177684278	0.355319615313574	0.369256938786147	0.383532807469218	0.398149952505677	0.413110690300935	0.428416840322279	0.444069638461963	0.460069646543346
[truncated: 71 more columns]
