# Supplementary material for: Reconstructing spruce budworm outbreak severity: a comparison of paleoecological and tree-ring signals
Source: PLoS One. 2025 Aug 12;20(8):e0329406. doi: 10.1371/journal.pone.0329406 (PMC12342301; doi:10.1371/journal.pone.0329406)
Supplement: S16 Dataset — (ZIP) [file pone.0329406.s016.zip › Lake 5 wavelet data/Lepidopteran_scales/WS_wavelet_wave.txt]

V1	V2	V3	V4	V5	V6	V7	V8	V9	V10	V11	V12	V13	V14	V15	V16	V17	V18	V19	V20	V21	V22	V23	V24	V25	V26	V27	V28	V29	V30	V31	V32	V33	V34	V35	V36	V37	V38	V39	V40	V41	V42	V43	V44	V45	V46	V47	V48	V49	V50
1	-0.105165586465577+0.025223576726177i	0.0748572967229278-0.0598865130066936i	-0.0373943238747331+0.066443420577363i	0.0123353185556326-0.054311728880591i	-0.0022854079592821+0.0390846878330279i	0.0003967909606788-0.0282903247267021i	-0.000874467922843+0.021958835056966i	0.0014909884030828-0.018164127977032i	-0.0018607588243646+0.0155803291431802i	0.0020872092218471-0.0135806976552827i	-0.0023283681533534+0.0119437695002154i	0.0026277003905992-0.0106473046639893i	-0.00293528364890282+0.00965250208516599i	0.00323657753403582-0.00892280794191936i	-0.00345279908318155+0.00845963015969921i	0.00349408504699959-0.0081473765244608i	-0.00339575922220011+0.00788914189219837i	0.0031333457861019-0.00764426485380587i	-0.00273564490840359+0.00725267980388332i	0.00238759835057633-0.00668465767047397i	-0.00213718814790444+0.00602171424749072i	0.00205366689882771-0.00525297531265307i	-0.00224577788624959+0.00454049445969929i	0.00257041048747647-0.00405055861761551i	-0.00290075035279148+0.00373458709846566i	0.00320635873101446-0.00358086195987419i	-0.00339791699110329+0.00355285583096814i	0.00347251860026488-0.00355132247312556i	-0.00345530423525432+0.00355723289753406i	0.00332890236869126-0.00351390348850487i	-0.00317208839330952+0.00334945673317356i	0.00307678830517702-0.00310084383092155i	-0.00306505604868086+0.00282466656756272i	0.00315253727768288-0.00256882678556336i	-0.00331816452332335+0.00242160037338959i	0.00343410345646532-0.00242437171365215i	-0.00340034278450754+0.00246018131955897i	0.003278311572777-0.00241332763217974i	-0.00313830312959741+0.00227267336297396i	0.00304225931241987-0.00201395069908861i	-0.00312065357583385+0.00169475404111795i	0.00338293416782292-0.00151487333765763i	-0.00363437973231551+0.00157788627124496i	0.00372189098942399-0.0017701480542791i	-0.00364721081608356+0.00199499660041102i	0.00335273223392671-0.00218103917483609i	-0.00290048074905015+0.00210897230125442i	0.00256769170451119-0.00176980429414891i	-0.00242345175117245+0.00135235496992797i
2	-0.123264669595243+0.034032036957665i	0.080013651479103-0.0782949222635707i	-0.0292695983921973+0.0813474744146798i	-0.0004412524774818-0.0597486024360774i	0.0080736516247366+0.0376223999498902i	-0.005994866098356-0.0245086801081639i	0.0028614097253772+0.0183234815451654i	-0.0009524390839927-0.0152178029706831i	6.060542578e-06+1.31886937785863e-02i	0.0005100007848243-0.0115293748267721i	-0.0009628075997959+0.0100929382418529i	0.0014525229440175-0.00895221834956953i	-0.00192214923985842+0.00809482636258969i	0.00237831733590765-0.00749845942812603i	-0.00272044890743012+0.00720008734179873i	0.00282787457729903-0.00705082672917955i	-0.00276806196326893+0.00694168777606414i	0.00249008157036229-0.00684898258779147i	-0.00201755304115953+0.00654428958299636i	0.00161400631520084-0.00599600954696493i	-0.00131946398406384+0.00532725318265741i	0.00122276175222174-0.00449237198962957i	-0.0014984450881388+0.00371846581934498i	0.00193122264414903-0.00324792247345833i	-0.00234080972595763+0.00298389441752535i	0.0027137975319677-0.00290445381128395i	-0.00293427935300509+0.00297013503434062i	0.00300920726669868-0.00304622317541305i	-0.00297954552849815+0.00312793760733602i	0.00280326711724339-0.00314563715293702i	-0.0025869307834151+0.00299008541003648i	0.00246200511415785-0.00271863348904365i	-0.00244811881052382+0.00240989338966434i	0.0025724149520799-0.00211824751057037i	-0.0028183637140518+0.00197827365815587i	0.00299176527606572-0.00206111201243672i	-0.00294084153713554+0.00218674422859278i	0.00276605821989345-0.00218665293774072i	-0.00256278212548724+0.00205723754130543i	0.00240577980251884-0.00174982354486187i	-0.00250151422424311+0.00132999672119594i	0.0028800484430625-0.00110442396931133i	-0.00324303942112858+0.00122926075766562i	0.003378612367076-0.00152047119647263i	-0.00331543393702695+0.001859570101726i	0.00294832723885775-0.0021714995383511i	-0.00234920705118552+0.00212390914667665i	0.00193077385402347-0.00170713740882235i	-0.00176973327859371+0.00121047235611299i
3	-0.136189968234382+0.043941309744882i	0.0768483519143548-0.0971408920101249i	-0.0117866433412914+0.0922417197640891i	-0.0193386137141739-0.057377596695505i	0.0200920490178881+0.0282126065678951i	-0.0114820542876262-0.0149922266055218i	0.0052004394262902+0.0111287282929051i	-0.00235297988885485-0.0099756430392316i	0.00123880751852188+0.00910460127855829i	-0.0007123554550178-0.0080856113975005i	0.00021456768902459+0.00703037964912607i	0.00035617591520978-0.00618606375005715i	-0.00089652670256884+0.00557000607339216i	0.0014451711228027-0.00517547183807475i	-0.00187111697213875+0.00510031959349827i	0.00201194084356116-0.00515007875255865i	-0.0019933798842023+0.00521600763191853i	0.00171303640295595-0.0053247722475296i	-0.00116973316748306+0.00515165160537602i	0.00073266035234368-0.00467187820825848i	-0.00039917808245729+0.00407139096955932i	0.00027077618150108-0.00322316852464462i	-0.00063042006179126+0.00243329338674251i	0.00115707488763674-0.00204888995817136i	-0.00160367340136478+0.00188232994973465i	0.00200895642680544-0.00189910535771353i	-0.00222644213480408+0.00207093217797375i	0.00228259674847996-0.00221985806179102i	-0.00224293365778403+0.00237998031379635i	0.00201410038220085-0.0024737074864484i	-0.00173322100419225+0.00233457204274533i	0.00158166199774129-0.00205118061137521i	-0.00156057800459107+0.00172513665942273i	0.00171690511163936-0.00139867218208957i	-0.00205916937667369+0.00126997999441834i	0.00230240229499376-0.00146167714611396i	-0.0022235531465159+0.00170300091843076i	0.00198904371529591-0.00176169429536489i	-0.00171528024659096+0.00166580772466105i	0.00146766373602082-0.00132076931960393i	-0.00156455973543467+0.00077789514363783i	0.00207845960295219-0.00049470467585866i	-0.00256083585517172+0.00069607692825919i	0.00273861377447733-0.00108106357427386i	-0.00271164358087714+0.00152674414896918i	0.00228969694326289-0.00199078544235273i	-0.00153492158852772+0.00197612392843325i	0.00105144890235061-0.00147635422588865i	-8.96843292386174e-04+9.30353526624371e-04i
4	-0.142982555030815+0.054421973168001i	0.064732537767488-0.114451224420294i	0.0138720625933458+0.0959240667227989i	-0.0406751220966142-0.0447358329146165i	0.0290829454463789+0.0108007406234045i	-0.0123579933093647-0.0017173329445591i	0.00403709045340426+0.00293173930097495i	-0.00168189594790013-0.00463363551556439i	0.00125660921064589+0.00500970905776408i	-0.00113672962628944-0.00456827914434584i	0.00080080675106747+0.00385653516668576i	-0.00028560991712401-0.00331909784303143i	-0.0001957733312283+0.00295044820882244i	0.00074253519880235-0.00273661996316546i	-0.0011836933465004+0.002867481063624i	0.00130071407983516-0.00307353968095581i	-0.00132692836808086+0.00326357030348796i	0.00106866681892368-0.00357073934962534i	-0.00046839396738932+0.0035274177220134i	4.5911422495e-05-3.13381079901254e-03i	0.00030919947741443+0.00267579824484089i	-0.00050036179767247-0.00186013497392001i	6.304602369279e-05+1.08711039612188e-03i	5.25240743641737e-04-8.52408010728939e-04i	-9.35568957575369e-04+8.06666613754064e-04i	0.0013218733628345-0.00090575093414861i	-0.00149598314372226+0.00116218527555646i	0.00151553722607978-0.00134015909551857i	-0.00148574028994297+0.00155264137184674i	0.00121665050252118-0.00172398500886233i	-0.00087879034450431+0.00159813812849785i	0.00071703345111572-0.00131462013709847i	-6.79779238951996e-04+9.96214709911362e-04i	8.46065388643643e-04-6.3071739512187e-04i	-0.00129224525726932+0.00050075344462239i	0.00161269591709495-0.00081675197837344i	-0.00148978603227056+0.00117766677975796i	0.00120405190470402-0.00128289139642007i	-0.00087635651941185+0.00124612696163797i	5.07190836816335e-04-8.914223421081e-04i	-5.75872161695782e-04+2.04930773906694e-04i	0.00123515982149213+0.00014618406138927i	-0.00181727263752953+0.00014730880838394i	0.00200091691598505-0.00058653550327214i	-0.00204486269306201+0.00108610658859453i	0.00160871293949257-0.00171369669434666i	-0.00070193578579272+0.00172850179926729i	0.00020306163074609-0.00113552038630647i	-9.3808892773619e-05+5.99680562137843e-04i
5	-0.144459485611542+0.064953607446835i	0.045171116774568-0.128443259692124i	0.0439339435274153+0.0902064826857061i	-0.0585353816675994-0.0218134016599304i	0.0296865863361284-0.0113055691983551i	-0.0059829950042228+0.0104691277297897i	-0.00090408961307014-0.0021706612496328i	0.00048266615544229-0.00182718960983669i	0.00055366814881323+0.00254357123228917i	-0.00099654787764096-0.0021595449690468i	0.00084724707288841+0.00155642668012504i	-0.00043101034939984-0.00124077196006685i	0.00010695886653306+0.00105010851484317i	3.65184552290066e-04-9.2046437159461e-04i	-0.00076476233117009+0.00118577379298424i	0.00079441257519826-0.00144241525791341i	-0.00088494512259705+0.00163746765456233i	0.00068985559623412-0.00210007175597942i	-5.076341619872e-05+2.13605144155517e-03i	-0.00027597458007637-0.00180523874676044i	0.00061859678240296+0.00156363288012829i	-9.18644648808604e-04-8.07965130157048e-04i	4.04361649912364e-04+5.5836711796753e-05i	2.08898715662532e-04-2.6344519423895e-05i	-4.89533048056973e-04+9.3908047601519e-05i	8.10535389742324e-04-2.21425891868421e-04i	-9.08205294344391e-04+5.15957309737594e-04i	8.81787198556414e-04-6.47288677266364e-04i	-9.06244662643828e-04+8.65046646563411e-04i	0.0006241818107292-0.00111047663184563i	-2.48930071286655e-04+9.8427106291444e-04i	1.13186660046266e-04-7.16093368336514e-04i	-4.6804461433783e-05+4.49557921927973e-04i	1.76153627807628e-04-3.7901825955697e-05i	-7.23115540998027e-04-1.25809860320704e-04i	0.00112070030283538-0.0003160434386034i	-9.26864880665474e-04+7.69829995476589e-04i	6.23057242935896e-04-8.70478394384051e-04i	-3.0063708750986e-04+9.23259434194273e-04i	-2.15921442152489e-04-6.15462545664445e-04i	2.16408742173689e-04-2.28892618803191e-04i	5.95688506030456e-04+6.47059154270145e-04i	-0.00122255385916119-0.00022905202609857i	0.00132930363941366-0.00018746908564511i	-0.00149189119884062+0.00063443316067136i	0.00110702027382396-0.00142995197929406i	-5.366016205033e-05+1.45787614783902e-03i	-3.78609446119265e-04-7.48965902275124e-04i	3.85628457116154e-04+3.21068920231458e-04i
6	-0.142483774077722+0.07516595471023i	0.020940293000903-0.137967901141371i	0.073362533797891+0.0746500644242447i	-0.0669527208271036+0.0083724198813411i	0.0186993370827041-0.0318599965743038i	0.0067200098441935+0.0156045868573131i	-0.00674219554782299-0.0009728756723159i	0.00174183966511732-0.0024673198879707i	0.00041276489573293+0.00181405981339407i	-8.96569566723754e-04-9.50639135075983e-04i	6.77827426266656e-04+3.19533280484653e-04i	-2.88741424352106e-04-2.02904333109974e-04i	1.74281549736905e-04+1.31359984595525e-04i	2.0381861086044e-04+2.646312873183e-05i	-5.45120743018581e-04+3.16469749078483e-04i	4.22355557927497e-04-5.1365309350693e-04i	-6.18573479286982e-04+5.72225144296424e-04i	0.00053531539659268-0.0011579072492817i	0.00014786444516133+0.00119531287738229i	-2.69592913431364e-04-8.65061489128533e-04i	5.52835115835455e-04+9.27561956337429e-04i	-0.00103430958914676-0.00023490011483351i	4.21471899414837e-04-5.33250446931752e-04i	1.94920363659125e-04+3.01438101962566e-04i	-2.46508982665629e-04-1.55695320516574e-04i	4.90271663194807e-04+8.0831047316139e-05i	-5.00887426546526e-04+2.14785134747846e-04i	4.24148763928965e-04-2.1796751183908e-04i	-5.67934945609165e-04+3.94000446091427e-04i	3.00326790821228e-04-7.22263237683604e-04i	9.4018369002714e-05+5.69551921685693e-04i	-1.43176829719587e-04-3.33739848075308e-04i	2.53319702636209e-04+1.92426798560915e-04i	-2.36643305085866e-04+2.72218242085714e-04i	-4.03287951829457e-04-5.20148588371434e-04i	8.72016889529516e-04-4.9651301163895e-05i	-5.5653456285524e-04+5.43298689710396e-04i	2.92816947071242e-04-5.38106407986044e-04i	-9.1051335785649e-05+7.18661299139387e-04i	-5.94541788561579e-04-5.52334611902925e-04i	7.14639975319237e-04-4.6466292641752e-04i	2.76934706221048e-04+9.33135796750473e-04i	-8.63466722717378e-04-3.15322904970566e-04i	7.53167382230626e-04+2.8425784696152e-05i	-0.00110495701701711+0.0002101137413138i	0.00085833279988758-0.00119995004320793i	0.00036452444495526+0.00121665224153764i	-6.19875929545479e-04-3.39915776762998e-04i	4.46622236390529e-04+1.60852698672735e-04i
7	-0.138851908394313+0.084884129498907i	-0.00520250710038-0.142633150473159i	0.0976360270394669+0.0505935857600843i	-0.0622854038450777+0.0405065321660166i	-0.0027365456554849-0.043853891880231i	0.0205428661357783+0.0098116756195043i	-0.00850422296558564+0.00605355688012615i	-0.00025902547285531-0.00434200070153452i	0.00134646910509338+0.00116307186069009i	-9.01245818346783e-04-1.44382076517086e-04i	4.11856697875657e-04-2.69935586120003e-04i	-2.84378667063001e-05+8.6205291949226e-05i	1.93319621450761e-04-6.5104573579092e-05i	1.22581672579579e-04+3.55015496382845e-04i	-4.36650051223289e-04+8.3456843671643e-05i	7.6763072018041e-05-1.5850852463048e-04i	-4.39625930119116e-04-4.4660813134239e-05i	5.07045463949357e-04-7.02171970725385e-04i	2.95808333545696e-04+6.58111080645254e-04i	-8.4321815232449e-05-2.24354228568124e-04i	2.56919625257142e-04+7.14818593910671e-04i	-1.04170062280929e-03-5.77846234168e-05i	2.67683423206247e-04-8.1665105101238e-04i	3.60037814135105e-04+2.45495956085428e-04i	-8.0125671858057e-05-7.82230218558287e-05i	2.97307670047743e-04+1.47867256431166e-04i	-2.37732881404643e-04+1.67920802400971e-04i	9.12909733985053e-05+1.84919780547376e-05i	-4.28864733643923e-04+8.671158113255e-05i	1.77506218345639e-04-5.3611883737594e-04i	2.43692905792795e-04+3.0573246722707e-04i	-1.15936284124821e-04-1.06069792987624e-04i	2.79689198937229e-04+1.96684362475867e-04i	-4.79336499874031e-04+3.3041239274046e-04i	-2.60816876337628e-04-7.29870842532443e-04i	8.00100999117483e-04-4.94979744398e-07i	-2.66814164326005e-04+4.75991150195104e-04i	1.12539561944938e-04-2.06706650884822e-04i	-2.04281177186291e-04+5.64279585130646e-04i	-6.85231230294142e-04-6.74354688035203e-04i	9.8959844755603e-04-5.60241882820567e-04i	0.00026520879339981+0.00105894538303739i	-7.17237776781415e-04-9.3881187081319e-05i	1.87555893440814e-04+6.2696807516963e-05i	-8.43623523703681e-04-2.25809504368368e-04i	0.00083735629953417-0.00105713497395059i	0.00065827196898868+0.00103683023390849i	-6.05963670255686e-04+1.21139994064097e-04i	1.45178279561753e-04+1.3368213127637e-04i
8	-0.134656508971991+0.094081497961985i	-0.031301434140922-0.142627880962254i	0.113851422839547+0.020568525436935i	-0.0443578832983904+0.0686225730300789i	-0.029165413734709-0.0423605794826167i	0.0281639261140975-0.0060448296374964i	-0.0025552516988026+0.0140326454703877i	-0.00506559289797892-0.00339129762911862i	0.00188000190997418-0.00094115247695865i	-3.42278479990663e-04+5.40254482247663e-04i	1.060072667297e-05-4.40219601115306e-04i	2.49771745235228e-04-3.196529841743e-05i	2.8687493637251e-04+7.2566601986302e-05i	6.5178384531677e-05+4.75357300968846e-04i	-4.377599006407e-04+1.76347624521674e-04i	-2.95817605449353e-04-1.21265132837146e-04i	-3.24719443682407e-04-4.62270739430594e-04i	5.71736457887041e-04-5.98502442057859e-04i	5.44546262584381e-04+3.89535456918556e-04i	1.55785975536661e-04+3.1549941233429e-04i	-1.51318377939083e-04+7.93860561075159e-04i	-0.00113962077569527-0.00010644753399712i	7.644799771894e-05-1.03244336516501e-03i	6.04458771315515e-04-1.3648632947536e-05i	1.35068269306344e-04+1.20425151857132e-04i	1.91511153416013e-04+1.95005540632969e-04i	-9.7959479665205e-05+2.56641430759192e-04i	-1.85078591052528e-04+1.60724868848745e-04i	-4.31001270599852e-04-1.40828022244143e-04i	1.53320539484382e-04-5.13479135247156e-04i	3.55883321408909e-04+1.09261399271747e-04i	7.93842274478902e-05+8.72722800196447e-05i	1.34753706823953e-04+3.77934941678288e-04i	-6.83534941351984e-04+2.35667220449173e-04i	-2.09858366960165e-04-8.80390178399103e-04i	8.49776465782263e-04-1.10690307361913e-04i	6.7694296385297e-05+5.39405764791024e-04i	-5.53080400117e-05+2.1371500347923e-04i	-5.54584634837542e-04+3.85993844882434e-04i	-6.20747454088968e-04-9.49304309927625e-04i	0.00120694133083156-0.00062730296912959i	0.00049838688226788+0.00116487365476284i	-7.41208493848754e-04+3.95826957176369e-04i	-4.80181462921804e-04-2.8778443758585e-05i	-6.74854517051839e-04-7.63422657137144e-04i	0.00102429705819166-0.00104709044502156i	9.94840107266054e-04+9.64190340395167e-04i	-4.82618414658312e-04+6.98688876522329e-04i	-4.20356677883688e-04+2.28522814160765e-04i
9	-0.130332439834646+0.102803598547004i	-0.056227697269132-0.138448048002987i	0.120822573321349-0.012460589257239i	-0.016029223802881+0.0877556903765363i	-0.0529792808978889-0.0264559769698587i	0.0239832232630456-0.0261662773247951i	0.0101352317398945+0.0161996381399019i	-0.00864222517680156+0.00274539174139222i	-0.00031121260726881-0.00354958335640545i	8.92875263197171e-04+1.15836174795033e-04i	-1.27651651081051e-04-1.6791781949738e-04i	4.0406234991564e-04-2.66548973970175e-04i	5.20703937355907e-04+2.66011116619905e-04i	3.9714121266434e-05+6.92818052717217e-04i	-6.10886888915721e-04+4.06299617016105e-04i	-7.34826066030949e-04-2.37484195998431e-04i	-2.99596602102764e-04-9.02285990154839e-04i	7.79581721864647e-04-7.75408178014963e-04i	0.00100483582697364+0.0003082392884231i	4.06968247124099e-04+9.3970021425854e-04i	-0.00065390405650072+0.00109753947478017i	-0.00146936934532295-0.00026573806319239i	-0.00011411331217348-0.00138034481002534i	9.14200742323904e-04-3.91480533275847e-04i	4.92791579436074e-04+3.08931819698215e-04i	1.89305210234112e-04+3.84866236467708e-04i	-9.911551511914e-05+4.47020120364384e-04i	-4.73114169118949e-04+2.6110710958217e-04i	-5.520906790411e-04-3.54955109906961e-04i	1.66485634014258e-04-6.60965148282901e-04i	5.69634148335905e-04-7.125036049109e-05i	3.60652902961104e-04+3.53302902850486e-04i	-1.16270344990378e-04+6.79625705588723e-04i	-9.61859145650652e-04+7.3922371767135e-05i	-0.00021041322005655-0.00111208795791935i	0.00104789454981753-0.00033542138684008i	5.10331982915494e-04+7.53385864710335e-04i	-3.06660639189935e-04+7.73624588067147e-04i	-0.0011030182603459+0.00015584858551836i	-0.00052092275669999-0.00140728401972684i	0.00155307826246435-0.00076168543527431i	0.00093596105891676+0.00141421945190507i	-0.0009350458879048+0.00112476617390896i	-0.00134904609144239-0.00018827316224303i	-0.00062301380129879-0.00151905951231879i	0.00146875537553079-0.00125270700671457i	0.00154077213684787+0.00107369495170062i	-0.00036751467044043+0.00148564534306914i	-0.0012107929168614+0.00044502574427339i
10	-0.12597711915223+0.111114170027786i	-0.079364529986773-0.130689044847125i	0.118633980480864-0.045671884392746i	0.0180914695154459+0.094921747756849i	-0.0672311718279034+0.0006377696598089i	0.0070869299684067-0.0422793397268762i	0.0236924363180799+0.0081533599071997i	-0.0060649904365658+0.0119171627161676i	-0.00544965007018905-0.00333242910218811i	0.00117387928355183-0.00225541202044652i	6.83145109390161e-04-9.8919334754174e-05i	5.79167085401428e-04-2.28665726981389e-04i	8.37904132716933e-04+4.58049606263993e-04i	6.308570428466e-05+1.14146579078342e-03i	-0.00102863851148697+0.00075373473227962i	-0.00134131378035334-0.00047232119102225i	-0.00038178278586667-0.00155765626666037i	0.00123580613898567-0.0012424399944114i	0.00179036878381277+0.00040451803819456i	0.00068701984612706+0.00181900296435408i	-0.00132368470049136+0.00165439987919551i	-0.00214668550956537-0.00049798131754514i	-0.00035376830855164-0.00200911068261119i	0.00134571935339099-0.00094169743353106i	0.00109765145143019+0.00045056363655898i	3.43138304115818e-04+8.23617988495734e-04i	-2.69609786894414e-04+8.06048553997096e-04i	-8.77375048777137e-04+3.4189358119815e-04i	-8.09481469597997e-04-6.36608059766234e-04i	0.00022132248052698-0.00102386447138583i	9.86375690053359e-04-2.4936748423036e-04i	7.04907212018677e-04+7.72125386933305e-04i	-0.00046748168503956+0.00110569948189804i	-0.00140864241439952-0.00012434455349845i	-0.0002456441735305-0.00155275551336326i	0.0014808021853796-0.00064709163679797i	0.00107430451628014+0.0011793745844968i	-0.00069936735935547+0.00150009494159783i	-0.00187720678830094-0.00013158081406202i	-0.00044778754939961-0.00213943341001705i	0.00219924597729779-0.00101461531915623i	0.00157878325663471+0.0019578161804428i	-0.00134658746981857+0.00211957776081605i	-0.00253085113764427-0.00039207519457634i	-0.00074194968475627-0.00263575627685784i	0.0022806286559121-0.00178454931859289i	0.00246254113809292+0.00144993324926817i	-0.00031647539940623+0.00262173940266815i	-0.00228729659661915+0.00081812669271214i
11	-0.121574338946978+0.119073814978774i	-0.100355998968106-0.119933303651767i	0.108154321601282-0.076698002547402i	0.0529589875841337+0.0893182190876174i	-0.0676805790950733+0.0328860561087036i	-0.0182862158560236-0.047176480148399i	0.03036925339057-0.0091365490992003i	0.0042895171149585+0.0181556970266716i	-0.0101122082681042+0.0022548166882026i	-0.0017095754705137-0.0051384791707875i	0.00206968564874783-0.00168225132234502i	1.54744241920979e-03+6.882502155678e-05i	0.00124707745008408+0.00098508411601041i	3.431232032764e-05+1.9017209770407e-03i	-0.00178268691174598+0.00126919284518023i	-0.00229068826625916-0.00088050328616408i	-0.00056297085680804-0.00265213072117592i	0.0020983278316024-0.00206417174584776i	0.00306221893724725+0.00071864154434103i	0.00104737816648924+0.00315705887094744i	-0.00229616202763454+0.0025762268831253i	-0.00332742818345109-0.00080610932571883i	-0.00075224619245741-0.00307669623099269i	0.0019958746243768-0.00183024160403164i	0.00211397986257898+0.00054723563699623i	0.00073903250003752+0.00162030096096776i	-0.00063847102418714+0.00148309197026119i	-0.00156869185981219+0.00043206449411995i	-0.00125691959046919-0.00111959967197011i	0.00038039018541642-0.00167311614511645i	0.00169149600034965-0.00041742380495598i	0.00113178334233836+0.00141907725705261i	-0.00096489910376515+0.00170507256947573i	-0.00211007144379776-0.0003899034242898i	-0.000281261615525-0.00230576222254407i	0.0022406860869589-0.00101788567699204i	0.0017582334825145+0.00189173908976551i	-0.00129163878573074+0.00242240733112298i	-0.00293996508258583-0.00051076262216449i	-0.00039133273814221-0.00325329873677874i	0.00328798424971391-0.00138990602132492i	0.00245424830214838+0.00292979718597235i	-0.0020617960768034+0.00346631417379116i	-0.00418012330006432-0.00066728484447273i	-0.00106940491495486-0.00429110820127053i	0.00359958985844056-0.00276029196518746i	0.00394760867896475+0.0021633599542904i	-0.00032292912834661+0.00430851423404014i	-0.00380257977925812+0.0014331178841619i
12	-0.117071253697436+0.126743515425594i	-0.119002711094944-0.106698536883138i	0.090678631270114-0.103750293185194i	0.0840516198974688+0.0719926426935733i	-0.0535315950793944+0.0633636124111627i	-0.044578510067238-0.0374242017351487i	0.0247465841842957-0.0294676046455677i	0.0186078459158552+0.0155879534788435i	-0.0093429347590887+0.0116383727000716i	-0.00762796765681365-0.00509681753868006i	0.00200016491230541-0.00541610992825129i	0.0038998096242634-0.00045396197438819i	0.00232567800346335+0.00227889955555291i	-0.00023858750205682+0.00333354598293625i	-0.00313007477124161+0.00199750003198803i	-0.00380484122397953-0.00162507833309348i	-0.00080593893230146-0.00447484487021415i	0.00359831947694667-0.00335362941870624i	0.00505962182991399+0.00133784523120312i	0.00156275561842209+0.00522896044475992i	-0.0037592476872982+0.00406128502613809i	-0.00526344690714582-0.00120430206396009i	-0.00147088916844668-0.00480664735158786i	0.00298733330429677-0.00331794401990448i	0.00379551150479077+0.00058178725995712i	0.00152573896884434+0.00293783565599544i	-0.00124967341678766+0.00270820035147817i	-0.00278596903880391+0.0005816922201568i	-0.0019919167905461-0.00198624469050302i	0.00073833534283914-0.00271689218746571i	0.00278620901657844-0.00055879002869943i	0.00167228350536485+0.0023833584093105i	-0.00168699834316554+0.00253005785727593i	-0.00312547031814572-0.00079368762162712i	-0.00025545207787098-0.00343081707496048i	0.00338679002811184-0.0014036160127451i	0.00254403138521606+0.00295448223249526i	-0.00215853210748073+0.00355122405477991i	-0.00433121628844832-0.00106723437095702i	-0.0002681280067182-0.00482080146916542i	0.0049235309211615-0.00183302155102887i	0.00357292559917208+0.00445641420666012i	-0.00320457339667184+0.0052662425222999i	-0.0064769748542181-0.00109790761655716i	-0.00160483789949166-0.00668849902620171i	0.00557976630653458-0.00429150974188684i	0.00620622053371724+0.00326734938881377i	-0.00032881134439291+0.00679266415814116i	-0.00595684068875119+0.00243398609956732i
13	-0.112397087524864+0.134202837911191i	-0.135234746234389-0.091420747989659i	0.067679772565608-0.125636653894259i	0.107927455261698+0.045263349319447i	-0.027044878518393+0.0859754408132252i	-0.0637412268305806-0.0142219084980549i	0.0064939684344523-0.0442791847625045i	0.0292675550979365+0.0026005029803304i	-0.0009184775206963+0.0190222726374491i	-0.0127964932824242+0.0000409419388178i	-0.00127079067151993-0.00920172762314606i	0.00668072339396201-0.00305580425165678i	0.00496406779204946+0.00399054325103746i	-0.00060050456820501+0.00609777864340734i	-0.00556795238075792+0.0031452129627674i	-0.0062180555044796-0.0030226207840758i	-0.00102460320837375-0.00742724818981066i	0.00607140415038251-0.0052702124880376i	0.00812164651004114+0.00240653931600936i	0.00233286165828304+0.00841071767972714i	-0.00596160360322291+0.00640946139848756i	-0.00833490708594307-0.00170467746420329i	-0.00273647121365338-0.00751503907304141i	0.00446109063496208-0.00577036359384144i	0.00650000907229675+0.00048257739472264i	0.00294491207489669+0.00500579578058248i	-0.00215898858545811+0.00479719132694448i	-0.00481604382110321+0.00087693782726466i	-0.00316893829584258-0.00342647751353652i	0.00137529511787319-0.00430885214045167i	0.00438807835884432-0.00067045001065185i	0.00235107224320651+0.00374683461143643i	-0.00269870867088978+0.00359530419998908i	-0.00444667347296601-0.00140086896969663i	-9.682219790747e-05-4.90591831600164e-03i	0.00490391126834722-0.00172892655581729i	0.00335561015278345+0.00438247463325855i	-0.00336373653046357+0.00481297541835164i	-0.00599039712324742-0.00191914324515352i	7.707242384457e-05-6.81762120695301e-03i	0.00714586891353156-0.00219593366519734i	0.00485333446700554+0.00665317859276941i	-0.00493934984442776+0.00754951502086765i	-0.00956231770676143-0.00183170104978992i	-0.0022943993939301-0.0100222956021568i	0.00837878611089189-0.00646312731297291i	0.00944187891466564+0.00480567801011345i	-0.0002396005412027+0.010314740068396i	-0.00892628642106048+0.00401670562665079i
14	-0.107483607335747+0.141569568772959i	-0.149106532384756-0.074463502360743i	0.040638439093873-0.141724852359434i	0.122450703841654+0.012100824367891i	0.007505244848347+0.0965697380914693i	-0.0697253139742953+0.0174901042764893i	-0.019545223008871-0.0463557692499412i	0.0289244396489037-0.0166387941150449i	0.0119326303256849+0.0178935916954312i	-0.0121414804617968+0.0079884349748167i	-0.0062760074502844-0.00957320531279041i	0.00782972523752926-0.00694589372187132i	0.00891377469405876+0.00504305966943279i	-0.0004857193343336+0.0103362179085854i	-0.00943129120908683+0.0051450311569367i	-0.0100244258527376-0.0053754206140676i	-0.0011402528689866-0.0120604863903586i	0.00998402050852013-0.00803830634783796i	0.0127046330727285+0.0041380719721018i	0.003482504289443+0.0131991213994256i	-0.0092208748781522+0.0100277629315398i	-0.0130539987101006-0.0023063541753886i	-0.004861148043812-0.011604145040916i	0.00655589272455388-0.00966746744530138i	0.0106739075997638+0.0000966559946934i	0.00534546519691388+0.00807790400203932i	-0.00337761202923219+0.00813560926052282i	-0.00794057113523429+0.00148627732605658i	-0.00501356077159271-0.0055567301312343i	0.00227157795607228-0.00662128866947683i	0.00656715456670305-0.00082374281396465i	0.00320527095514862+0.005495252029981i	-0.00395650038143761+0.00485685618510766i	-0.0059503953353629-0.00219305447776137i	0.00023412922702713-0.00656348395113176i	0.00662755110048124-0.00188459645602766i	0.00401461249649711+0.00606189797298425i	-0.00488715083602773+0.00597346681610417i	-0.00766408925160613-0.00316950312300123i	0.00086753497727083-0.00903559055483382i	0.00986511005237804-0.0021865672765113i	0.00602744244373936+0.009588756605893i	-0.0074642702673951+0.0101665531724103i	-0.0134465352707863-0.0030987907040276i	-0.0029933741402702-0.0144196297108249i	0.0121316465723078-0.0092834485608903i	0.0137900563027907+0.0068102654814247i	0.0000611056280623+0.0150330836320451i	-0.012774869233728+0.0063996536531886i
15	-0.102302733772091+0.14900431500323i	-0.160790590293692-0.056153557592208i	0.010948041565177-0.151882474784235i	0.126790477593353-0.024394558714236i	0.0450510080902494+0.0933821971204605i	-0.0598856701286364+0.0509210186651794i	-0.0455098773793735-0.0324968332417166i	0.0143015409514118-0.0340266075198404i	0.0216325936650834+0.0053788650083672i	-0.0035437822065737+0.0122577733347997i	-0.00794124038838567-0.00530677563100317i	0.00692761971495957-0.00856784119928319i	0.0120480362954773+0.0055403256862924i	-0.0001504976255483+0.0150894996476611i	-0.0145262393941545+0.0079108246669825i	-0.0154595326854369-0.0087939185993073i	-0.0011345757554644-0.0188621316688998i	0.0158384058643393-0.0119412046110926i	0.0193605825616728+0.0067814651777428i	0.005163031755522+0.0201905835200308i	-0.0139021573256071+0.0154103884660067i	-0.0200251115254544-0.0029742555724336i	-0.0082497674494163-0.0175057955271786i	0.0093466722272718-0.0155752194294226i	0.0167742889473975-0.0008550248667713i	0.0091865333863398+0.012313355370778i	-0.0047465644990047+0.013122819309034i	-0.0123224426790807+0.0027482251717818i	-0.00783778563394253-0.00827098828153761i	0.00315952738685619-0.0097796105029416i	0.00921881040967891-0.00127634446195705i	0.00433985901207778+0.00736448100205238i	-0.00516270994507141+0.0062102504239009i	-0.0073513197786718-0.0029534378847399i	0.00066970522005843-0.00801263156435583i	0.00814570759558319-0.00176267357245031i	0.00423540441335573+0.00764108866687421i	-0.00652025522316131+0.00659176624225752i	-0.00882245683222025-0.00482924038848003i	0.0023683213299621-0.0109766786392134i	0.0127591724675077-0.0013346012063984i	0.0065580631555411+0.0132143639295664i	-0.01098942469911+0.0126859136391975i	-0.0179178136634504-0.0052375606289959i	-0.0034084182594568-0.0198759107487372i	0.0169146612347688-0.0126124294341072i	0.0192411040072666+0.0092891105372604i	0.0006983827648853+0.0209403378086552i	-0.0173650439303399+0.0097756498051161i
16	-0.096914024481381+0.156680354692218i	-0.170548965176674-0.036844236516507i	-0.020096336051444-0.156399979603252i	0.12128477995196-0.061334882787699i	0.0807685305784246+0.0769605455856771i	-0.0352123483419285+0.0794530621394259i	-0.063572014503632-0.0043092722037051i	-0.0123430744755308-0.0413375563230912i	0.0203555315999323-0.0157117393781054i	0.00980764689773331+0.00604309198581726i	-8.76878235644005e-04+2.3250678464329e-04i	0.00728327323880341-0.0041333501562665i	0.0121632473713718+0.0084574079711331i	-0.0019384591492639+0.0195103248909972i	-0.0209327183565107+0.0099570592858561i	-0.0219342295857016-0.0137391652152978i	-0.0006676799084839-0.0279278873294314i	0.0240122847280763-0.0170443862733776i	0.0285359757854496+0.0105730743100884i	0.0075266123352765+0.0299368408887136i	-0.0203201157173932+0.0230603163358847i	-0.0298272664719664-0.0035891420085527i	-0.0133887389109865-0.0255425176024787i	0.012714550257968-0.0240592667070087i	0.0251096703394356-0.0028590538640191i	0.0150348769893817+0.0175752528648445i	-0.0057475106643997+0.0200716763886215i	-0.0178263195387341+0.0052899028446468i	-0.0120526952449755-0.0110285474093378i	0.0033335713593252-0.0137729932223336i	0.0119112366897453-0.0025999919754264i	0.00598335566565259+0.0086761730639383i	-0.00562646535704573+0.00749170132449555i	-0.00817574431824195-0.0031617302362204i	0.00095076313951246-0.00860155649443584i	0.00874792270146238-0.00133435757243354i	0.0036941298785076+0.00845557237021386i	-0.007765994884874+0.00605988334307097i	-0.00864781282223618-0.00671085396785073i	0.0048055700486749-0.0117886293196369i	0.0151820963381979+0.000978182313764i	0.0056179492174402+0.0172845498969368i	-0.0156999355996635+0.0143447295136558i	-0.0224930393549873-0.0087037498902632i	-0.0030609022466962-0.0262228103950159i	0.0227296322100813-0.0161187522804616i	0.0255981514054039+0.0122201701114715i	0.0017980313373778+0.0278154042285595i	-0.0223001807388799+0.0142708400864307i
17	-0.091492190457426+0.164699262017114i	-0.178647135264858-0.016991259676776i	-0.051224588581258-0.155867818267701i	0.107218006523421-0.096163030888466i	0.11071161967832+0.049778502379448i	0.0002681963428888+0.0981445291292252i	-0.0685325681143603+0.0326382471652219i	-0.0443285464251305-0.0338773111362338i	0.0044196004020353-0.0382559445237745i	0.0209915735279738-0.0131538348375288i	0.0162898927203321+0.0007589733424027i	0.0143234619599783+0.0067312948504214i	0.009764668460016+0.0182347125765271i	-0.0091755558314206+0.0248206043433164i	-0.0302974360405671+0.0091804736080192i	-0.0285375296703992-0.021856312414585i	0.0014724239228507-0.0392679292458807i	0.0349556210089694-0.0228081894173884i	0.0402821399097549+0.0158938473264287i	0.0105623902154782+0.0427267180460157i	-0.0285910242649735+0.0332963428647444i	-0.0427925442716854-0.0038833235763797i	-0.0208107513670975-0.0357013628608049i	0.016159419404678-0.035547494798831i	0.0356254096453148-0.006709768574602i	0.0235468373751791+0.0231940623090451i	-0.0053139945839338+0.0290787545269996i	-0.0238256272560144+0.0101131620044868i	-0.0181397227923297-0.0126701196967533i	0.0015374426608155-0.0183495245192951i	0.0137743781949194-0.0057026508337428i	0.0084524541475286+0.0082821092276026i	-0.00428012035086602+0.00844999782322461i	-0.00779577913359866-0.00204430922510591i	0.00064225144291488-0.00752264264320216i	0.007556293226488-0.00072171881973648i	0.00218854132999942+0.00761472090722105i	-0.00783076969999502+0.00379825415072772i	-0.00619408095784034-0.0083259409755866i	0.0082153419736964-0.0103423543983696i	0.0161621859435435+0.005374821024749i	0.0021934206829041+0.0213145862800382i	-0.0217112256777401+0.0141177661434977i	-0.0264742364189906-0.0140349371083893i	-0.0013274731535851-0.0331826907358887i	0.0295447205538675-0.019340142605659i	0.0325497594173275+0.0155607540739644i	0.0035070111012227+0.0352814753957919i	-0.0269480762788171+0.0199643341446832i
18	-0.086271939324042+0.172957115823537i	-0.185176095281156+0.002819999956402i	-0.081078662366301-0.150945495438157i	0.086486667642257-0.126556224608099i	0.131949895476798+0.015677796920182i	0.040477535883531+0.10436388287262i	-0.0591246326197732+0.07047811777144i	-0.0731060950473199-0.0124212901920084i	-0.0234107069257458-0.0543303427497831i	0.0236593829599564-0.0412843880703704i	0.0391616769683203-0.0082157320182389i	0.0309628856890355+0.0199822988975239i	0.0082889005466635+0.0367093179272512i	-0.0229777045650886+0.0339323927026239i	-0.0451411540000198+0.0050812663080799i	-0.0353910897154068-0.0352484162405299i	0.0068004556470466-0.053520664348868i	0.0495193211045526-0.0284263877679595i	0.0543855554113886+0.0234283487103649i	0.0139660686004199+0.0585859334307746i	-0.0385943976032133+0.0460880116018646i	-0.0588068999212076-0.0034405949926466i	-0.0310156899888542-0.047442803560667i	0.0186736969400522-0.0501766093162168i	0.0477238634361946-0.0135292132891422i	0.0353818893429492+0.0278333221841051i	-0.001805084870917+0.0398831614911208i	-0.0290953459255081+0.0184966396298959i	-0.0264784175227574-0.0114311632931744i	-0.0038658142103131-0.0228742708339092i	0.0135016513445673-0.0115479319231422i	0.0118816323902405+0.0047700641148344i	-5.244010212633e-05+8.62995352336638e-03i	-0.00555884758928795+0.00101639551439097i	-0.00058939524088205-0.0041727795394396i	0.00399276385197243-0.0001731900312436i	-0.00012277336806322+0.00440331899587948i	-0.00582593426356453-0.00034214013532564i	-0.00079988941131376-0.00885177641908838i	0.0122383171539304-0.0055351941273204i	0.0145553362819754+0.0122100386137336i	-0.0046531139572262+0.024614019005071i	-0.0290315389934108+0.0109452771597327i	-0.029150487373247-0.0217638204579069i	0.0024149900425244-0.0405436128191288i	0.0374116651069166-0.0218930702581188i	0.0399154064502324+0.019266744399938i	0.0060813202211885+0.0430249980367661i	-0.0305762314609375+0.0270403769417081i
19	-0.081333858294558+0.181041292187878i	-0.189809404975283+0.022015789258222i	-0.108195723983678-0.141977459090663i	0.0610702499642-0.150232491288427i	0.14227103216767-0.020865491530109i	0.0783813340250552+0.0975010947140076i	-0.037782947082602+0.100738037162401i	-0.0907633035284703+0.0170629380124886i	-0.054511458735116-0.0585728856641238i	0.0160453064492332-0.0689648919603941i	0.0596180314577247-0.0251774817726501i	0.0537676986792811+0.0300215179742983i	0.0106967275066315+0.0601365218404245i	-0.040393797062909+0.0479336170088377i	-0.0656899106465477-0.0004836148746413i	-0.0435478708883604-0.0539826470302978i	0.0154467918782352-0.0713605990580284i	0.0682248498781417-0.033768430331786i	0.0707583399928317+0.0335471810812256i	0.0175309529504617+0.0773552714476219i	-0.0499487889507997+0.0612309077171785i	-0.0773610459849334-0.0017008287492581i	-0.0444020982816188-0.0597424401672148i	0.0188601036548398-0.0677072147038784i	0.0602550965700695-0.0245559493532635i	0.0509596241720381+0.0296398755488109i	0.0066597490076785+0.051710907092816i	-0.0318713418790861+0.031539869962349i	-0.0369164084263446-0.0052903407087773i	-0.0142862483037922-0.0261098787045458i	0.0094897518984614-0.020437320944415i	0.0156257906654828-0.003000767017952i	0.00731692017184908+0.00712215566172318i	-0.00100503247311399+0.0056330015930962i	-0.00237246716950589+0.00121544062455822i	-0.00139283491882745+0.00010386510101137i	-0.00243611912830191-0.00097855417898809i	-0.00119850593122643-0.0055025908800482i	0.00728159304856789-0.00718806090897145i	0.0158926907515725+0.0032229099577549i	0.0093136262365675+0.0212185658834621i	-0.0154317499864501+0.0263746688854098i	-0.0375406074673515+0.0040425643562241i	-0.0300785517775554-0.0323209279008878i	0.0085999076655788-0.0484126188007156i	0.0466441377636633-0.0237730572655025i	0.0480232976519952+0.0233219283202214i	0.0100467338591719+0.0511565640538846i	-0.0325852542723888+0.0361045574659566i
20	-0.076237394817831+0.188347602555266i	-0.191672298317936+0.040454834706945i	-0.131303167047013-0.128549675617656i	0.032284185545651-0.164935185838689i	0.139726246132607-0.055738697123508i	0.107191501793174+0.078008227038861i	-0.009132069502916+0.115723905136942i	-0.0915428591532531+0.0455508756644209i	-0.0772364830700563-0.0497006887469482i	0.0022247143006142-0.0850234436847208i	0.0699210864230537-0.0419365080132314i	0.0731384688962872+0.0340246860886011i	0.015378166585258+0.0803235221966595i	-0.0563541510065298+0.0626714161170038i	-0.0874390819028056-0.0057357197672251i	-0.0524839969717696-0.0747191801114271i	0.0257186157464218-0.0912945338056816i	0.0896114639770587-0.0391708698444984i	0.0889241983539151+0.0452785880144596i	0.0216428258918913+0.0981749442110051i	-0.0616872615492976+0.0785120320833734i	-0.0976257145826503+0.0021281628009102i	-0.0612110516068844-0.0712662785830598i	0.015282016221351-0.087497209776734i	0.0716904114416878-0.0406816497356483i	0.0700493736673598+0.0267029124502543i	0.0215011688084891+0.0631120104863943i	-0.0300715679569846+0.0493892787988928i	-0.0481500361263639+0.0074083317838971i	-0.0300041113536721-0.0259639837789874i	0.0000721774169464-0.0310550039823655i	0.017523979349715-0.0152042767181042i	0.0162973366513672+0.0022713548388297i	0.00588753014095248+0.0094347962311766i	-0.00295024390213638+0.00688380038768629i	-0.00604268875445657+0.00013819222704794i	-0.00302219658188114-0.00665613754952269i	0.00585485547949793-0.00925521364330341i	0.0163106684006044-0.00198493641897i	0.0173493795490015+0.0156271783449088i	-0.0003645601149651+0.0312337198833939i	-0.0300157515730242+0.0256793454285767i	-0.046972799584588-0.0069662670653323i	-0.0292159158277833-0.0460318100378918i	0.0174267551681969-0.0574008889616961i	0.0580182871067222-0.0255242261336727i	0.0580291736285744+0.0278422589000976i	0.016302602706463+0.0606034786038665i	-0.0328295802956891+0.0485346316470707i
21	-0.069742676334166+0.194619650109754i	-0.189652284652464+0.059035477640867i	-0.150048230571281-0.109334524048843i	0.000053542829581-0.168934094854852i	0.122513317148213-0.086401041200882i	0.121778153869855+0.046350314442331i	0.02214470557998+0.109718857874157i	-0.0723535588425233+0.0641004117086883i	-0.0807401092204508-0.0299050029200172i	-0.0098582553289473-0.0804583165752854i	0.0661501938412294-0.0469253703889751i	0.0775608874001906+0.0342638948047351i	0.0152744101853505+0.0892137379748083i	-0.0679087359835562+0.0692967300534265i	-0.102781992535644-0.012328973170474i	-0.0578994520299368-0.0929119096281543i	0.03635628901995-0.108607205133023i	0.110111246493829-0.043526690182854i	0.106692588403804+0.056789271167131i	0.026546992657509+0.11882083332012i	-0.0721842255839653+0.09705249950011i	-0.118117339416353+0.008755346245737i	-0.0811119328892967-0.0804663539480952i	0.00691710418726-0.10827946060765i	0.0802743180033255-0.0618665325575917i	0.0913380477841519+0.0175764952729543i	0.042968542589159+0.0718869571345669i	-0.0216171386495861+0.0705989391232929i	-0.0573662051481837+0.0273724111327653i	-0.0495389159458885-0.0194831654940825i	-0.01620063761451-0.0399766741216292i	0.0136460204166095-0.030620088824493i	0.0231362030585307-0.0083317432113278i	0.0145205974305012+0.0077455897096564i	0.00096249366311415+0.00927141999805507i	-0.00513984636135227+0.00014757073262569i	0.00094590873142807-0.00896782436733918i	0.0144615149549857-0.0074401540119502i	0.0230467263276407+0.0085516502249388i	0.013772558813106+0.0306642802122013i	-0.0153361782198934+0.0402160435679308i	-0.0478994427147244+0.0212645829963189i	-0.0569016973846444-0.0224261370744752i	-0.0266174260333073-0.0633515826544962i	0.0292238912681155-0.0685518802724932i	0.0729588876108678-0.0279457484622415i	0.0718561199807354+0.0334051640003494i	0.0258470071676105+0.0733354510007882i	-0.032046098688669+0.0664597464186158i
22	-0.060112820720042+0.200816868977009i	-0.183371074656684+0.080000438645149i	-0.165878306741592-0.08270776016276i	-0.037214281274599-0.162110109333227i	0.089649391283096-0.112850184841423i	0.120143627728334+0.00263332912752i	0.0530837401880059+0.0802358039554846i	-0.0328907754626693+0.0668854615844626i	-0.0585294210615196-0.0031049333312105i	-0.0121941047485453-0.0513684011013396i	0.0493796457184608-0.0305134686347649i	0.0592745004171917+0.0368888140190833i	0.0013519423973531+0.0835678050519058i	-0.0769199678402823+0.0591213359553748i	-0.106027054507876-0.025751013937951i	-0.053199625907039-0.106907398225216i	0.049128195323911-0.117894985192831i	0.126773732526575-0.043228345393514i	0.120299988858162+0.0676845533163i	0.030773678509192+0.136576759277473i	-0.080324660033708+0.114522887178677i	-0.136624625542599+0.017699108407018i	-0.102442440573723-0.086028234950989i	-0.006177462218982-0.12792163260527i	0.0842800890800753-0.086620209507305i	0.112335800887428+0.00177189639607i	0.0698056886256264+0.0754435917841243i	-0.0049631871111074+0.0922605146188821i	-0.0608405288300486+0.0540902583621713i	-0.0699513958442045-0.0035848231260269i	-0.0401752880243596-0.0425124047985924i	-0.0007030417413988-0.0469153325958344i	0.0227697848430369-0.0271869409916692i	0.0236861933333002-0.0052447343055488i	0.0132211253089914+0.003699165217861i	0.00731666935558598+0.000126052138839i	0.0131847219296579-0.0035501285276963i	0.0238638271123431+0.0051436734170663i	0.0236880342093702+0.0270009263281874i	0.0014552611827849+0.0475638516707713i	-0.0372716797800201+0.0458020587164698i	-0.0690255724696544+0.0111161615533755i	-0.0667811582209005-0.0435616327504562i	-0.0216678365606877-0.08534388533785i	0.0452451604796985-0.0829227857179047i	0.0935998579987237-0.0311945983868102i	0.0914727906886733+0.0415978565164374i	0.0388910532283678+0.0920933182847206i	-0.0322086270948186+0.0918604604180745i
23	-0.046337394154367+0.209634483049883i	-0.174450789660578+0.106231542030841i	-0.182260131530122-0.048257481303772i	-0.081581468429648-0.147042325269828i	0.042346312243385-0.137554168896367i	0.104308592506672-0.052599319757871i	0.0829120084433863+0.0291646022490771i	0.02406327597839+0.0529653742182207i	-0.0107047190244994+0.0265476113780642i	-1.68212036438374e-04-2.56727996328553e-04i	0.0247482179255188+0.0104559916270541i	0.0182415191358269+0.0483227003200428i	-0.0318810492170519+0.0667410103593956i	-0.0888686320820353+0.0293910714053371i	-0.0976737864705251-0.0515968472287791i	-0.034374935997745-0.119685226763422i	0.068080565092955-0.11750972313198i	0.140192082288962-0.034506988835842i	0.127171919300413+0.080155054664782i	0.031380313398127+0.150534834348108i	-0.086952838668841+0.128144421538053i	-0.151429615835525+0.026705443907246i	-0.12235886254359-0.087943227181937i	-0.022229506913385-0.144121673416536i	0.082944210227404-0.112052660966222i	0.130195976529378-0.019560714062321i	0.0993689876636149+0.0720977494104559i	0.019812157597978+0.111188013137889i	-0.0558674568817908+0.0857556787785703i	-0.0881884117803379+0.023157330877677i	-0.0714730861697356-0.0351169550840081i	-0.0285362187595457-0.0617131011369636i	0.0112450759022712-0.0555579165707935i	0.0319806086277854-0.0337537562613331i	0.0363889611294656-0.0137288225556699i	0.0360518869995512-0.000497545391878i	0.0372490501520631+0.0126837133625517i	0.0343050414297011+0.0329982920219435i	0.015501919922735+0.0565328240213293i	-0.0233516723263908+0.066836986396709i	-0.0690595507940057+0.0462583537114387i	-0.094579135415736-0.0075368383279854i	-0.0760981241890753-0.0731075302839517i	-0.012484219491212-0.113939321093775i	0.068169712370016-0.100978297784807i	0.12235334579737-0.033892908652539i	0.117671976520846+0.055116361493868i	0.05394699744614+0.11923908715724i	-0.036066484150071+0.12492631407495i
24	-0.029778226400801+0.224707254607522i	-0.166965343752508+0.139346793626301i	-0.20341292894985-0.008397655320024i	-0.133498254722961-0.128980278712611i	-0.014838920706693-0.163827422571128i	0.079735639761517-0.116749907344096i	0.111871977334367-0.036906749020088i	0.0922377380479601+0.0260038953807771i	0.0558352731731571+0.0550849879168249i	0.0259668394507103+0.0643484682321932i	-0.0004813983325028+0.0709242515866558i	-0.0372803115898328+0.0716991535076825i	-0.0823195058772437+0.0469216126212566i	-0.108726198233049-0.013947693653649i	-0.0845001040168821-0.0903543327940803i	-0.004372842389721-0.136109357126958i	0.095116951015936-0.11156964598191i	0.15380951474847-0.017734472092785i	0.128667176498808+0.096426768526108i	0.026966455549663+0.16232049817147i	-0.094046967824031+0.137041243383243i	-0.162567715685896+0.033277121368674i	-0.138421984817194-0.087819341273994i	-0.038114112501428-0.155796763051926i	0.077568262882913-0.13481397349177i	0.143233084489503-0.043071054553686i	0.12805221583248+0.06291397123826i	0.049565116128527+0.125590804500899i	-0.043293992782443+0.119147021538954i	-0.102765231250368+0.058230099974472i	-0.107754789519441-0.018378348199702i	-0.0682846071642416-0.0740357752853457i	-0.0112324875467134-0.0921880665909124i	0.0388307548580854-0.0772939603876694i	0.0701501893629623-0.0433982391384009i	0.0816250648742942-0.0022506172565892i	0.0743357708659135+0.0399891182262417i	0.0466778441471687+0.0775631223317515i	-0.0019428293786451+0.0992413116605736i	-0.0627048328639263+0.0899565463280032i	-0.113518326356206+0.041224961471173i	-0.126489383306949-0.037053942947128i	-0.084574472021159-0.114182583958482i	0.003327465152399-0.151087128542941i	0.100895250932482-0.122271848092739i	0.160570069238088-0.033689928691361i	0.149326145073555+0.076216137232751i	0.068488120286927+0.154845762611714i	-0.045007152847047+0.163108221935358i
25	-0.014767626958298+0.248298943488383i	-0.166002657552488+0.177651692492827i	-0.231725603419522+0.03140207747738i	-0.189944399843339-0.113945426378425i	-0.074373667665248-0.193180091597426i	0.052998574584318-0.183967730356732i	0.139112325206274-0.107972777472774i	0.162071899588575-0.007956811483816i	0.129363751138553+0.078252471054035i	0.061958664760686+0.129741681637613i	-0.018828942188128+0.139102534668428i	-0.093319188655878+0.105230077929428i	-0.139832502418064+0.03339060141832i	-0.136901238756609-0.057961242590374i	-0.075595239427949-0.134584211148602i	0.026698236793621-0.157818301220793i	0.12564328699272-0.107253175023728i	0.169394749279011+0.000637086226972i	0.129103106314911+0.11433169975706i	0.020324526625223+0.173083280097321i	-0.101335525202367+0.142514963789382i	-0.170359939278746+0.03697904379318i	-0.149313853467156-0.086947495898707i	-0.050713420795135-0.162694018894669i	0.070909215092892-0.151642280271862i	0.151122651129988-0.063502402917452i	0.151417566770892+0.052098314135993i	0.077486860303546+0.135570806536427i	-0.028613097944511+0.149390978864385i	-0.114483592457351+0.093974764609799i	-0.144328677705738+0.001391448781605i	-0.112259563005224-0.085307928316132i	-0.038310188160513-0.132987638339038i	0.04588329035662-0.128985845007148i	0.111220023124702-0.079825486717964i	0.138653768207753-0.003799258834221i	0.120567001667214+0.075918945542208i	0.060350764861943+0.13531505732518i	-0.026990071367127+0.153120418986245i	-0.114880137229886+0.117004507045629i	-0.170173341212449+0.031600851599041i	-0.165114760743756-0.077072204626133i	-0.09230649402732-0.167003881648178i	0.026143272495471-0.196656328529617i	0.143297465007484-0.145931696371099i	0.206760294708115-0.030008934598565i	0.184291361133605+0.10355114349282i	0.081976512165876+0.195301745615234i	-0.055956203753978+0.202565427920815i
26	-0.006881865793871+0.27890119595335i	-0.174636034366277+0.215825023029344i	-0.265468834533742+0.064703548135656i	-0.24446831970406-0.105599727148653i	-0.128161057938538-0.223261322466138i	0.028603221023272-0.245682232612287i	0.161106574297383-0.17350629857694i	0.222181030769877-0.043564758422735i	0.196831231407375+0.091020437980259i	0.101929513809947+0.18192245395736i	-0.023962183479214+0.200232364627341i	-0.134444864709487+0.143001453299915i	-0.18938846897819+0.033032676162931i	-0.167869643495762-0.087548132162708i	-0.07734653868032-0.170495664746237i	0.045787266729566-0.179888066795969i	0.148248393209688-0.109443084905494i	0.182619392883221+0.0108508049295i	0.131141506284196+0.125458160697776i	0.017258496374657+0.17900082282493i	-0.103649908822722+0.144669049962217i	-0.171487068965427+0.039450678832608i	-0.152602554022677-0.083506945540386i	-0.057566506800031-0.162195632757326i	0.064585835063165-0.157907056943078i	0.152333817627556-0.07458206847137i	0.163239017365751+0.044712668369927i	0.094077751948187+0.141104744687704i	-0.020037604236059+0.169459074017644i	-0.125059153077327+0.118623326884493i	-0.174213116508148+0.013589822343714i	-0.147709631420287-0.09884894701526i	-0.058206649419181-0.171754871734404i	0.057541026221598-0.1764845910072i	0.154645581397185-0.111449338059369i	0.196365666431873-0.00038707032398i	0.165774991908092+0.116917064939797i	0.07085486642871+0.197698374166784i	-0.057363793606044+0.209966081875928i	-0.173531684999491+0.144075657141877i	-0.232591960303678+0.018626500286254i	-0.20690925673856-0.122896237652447i	-0.099723217213525-0.226090456715174i	0.052084392912491-0.246869943413435i	0.189757650469477-0.171680930328763i	0.2561850464269-0.026690509811673i	0.22154983777018+0.130412327590066i	0.09869064275814+0.234298629317755i	-0.060580494284772+0.241403337186608i
27	-0.009464547880122+0.311008047159319i	-0.191358947142139+0.247347184982692i	-0.298819619091086+0.087629024078957i	-0.289735044984601-0.10286531179948i	-0.170968651205523-0.24803323209282i	0.006721184794779-0.293145515224175i	0.1718580175838-0.225897295247635i	0.262050598842689-0.078514679413844i	0.247669417586101+0.087922253187307i	0.140907909452303+0.208886246924118i	-0.01155033598836+0.24105501948402i	-0.14807196016244+0.177463775303043i	-0.21611442539406+0.048543762748197i	-0.192186123132513-0.090754611755881i	-0.09058511025275-0.183076373102745i	0.042683168584912-0.191962703168679i	0.149162477616192-0.117130709247735i	0.183139510013706+0.005224413511503i	0.132054061128946+0.11828147107995i	0.02242531168247+0.170381805252514i	-0.092353682304437+0.139113534499818i	-0.157297360478851+0.041952497408301i	-0.14222222040676-0.072232471072941i	-0.056207416887396-0.147022748260608i	0.057172522081498-0.145940033704894i	0.141420952467596-0.069940752921324i	0.154618410942657+0.043558010433752i	0.08928571452363+0.139164149838087i	-0.024647834956696+0.169984890173082i	-0.134377227527944+0.119246536321184i	-0.188592872168712+0.007392565717076i	-0.160174558918196-0.11757986565284i	-0.057524298381872-0.201193949636367i	0.079337857598032-0.205372265150294i	0.195239717589934-0.123855208817414i	0.241731580625423+0.0152388744383i	0.196016707145117+0.159940762134737i	0.070287472644954+0.253812575636216i	-0.091706757074348+0.257287145134277i	-0.229890148868131+0.163501081157191i	-0.289993283572677+0.002689019337699i	-0.244899715262534-0.167307600861622i	-0.106939936959085-0.282006619211562i	0.074650142282889-0.295489193501118i	0.231522214901327-0.199874630946113i	0.303149977507783-0.030277826965468i	0.262002784898266+0.148125213782079i	0.125717046432126+0.26650924602589i	-0.049956716597579+0.281240182231348i
28	-0.020961650736748+0.337979270963736i	-0.210287504049865+0.268414638435216i	-0.324769618315462+0.101410376103665i	-0.321268892865917-0.100199163999793i	-0.202787943056763-0.260468881554802i	-0.016688396261228-0.320814749669136i	0.165087138136732-0.262782157777173i	0.27508296873997-0.113988446157131i	0.276531227720071+0.064520905715858i	0.176297429304789+0.20362452524886i	0.020023048745193+0.253524423313326i	-0.127809467790351+0.202255687741582i	-0.210360606942349+0.078365231643623i	-0.200695289776359-0.062691517162523i	-0.111044976299105-0.162436727739718i	0.01432032686609-0.183550678825998i	0.119285632464764-0.12436098569608i	0.160410518718678-0.017732971787902i	0.12519201234196+0.084918125024814i	0.036167523548881+0.13730304425589i	-0.060802663061066+0.118983914394399i	-0.118591897665333+0.043792320611185i	-0.11095806617194-0.047800291191566i	-0.044489786848968-0.108651247955749i	0.045154008929436-0.107773774785985i	0.110796752913321-0.045242701947444i	0.116694856518991+0.047785926814688i	0.056048330659612+0.123840217470192i	-0.045080750245173+0.141685723803552i	-0.139185563260478+0.086186398586805i	-0.178792837102371-0.023588944525094i	-0.138323882840485-0.141630522231617i	-0.026690512002959-0.21440747823074i	0.114840229633704-0.204062412650655i	0.22867658095708-0.105563556129266i	0.26428065447798+0.049368250067905i	0.199443322318338+0.203334803618219i	0.050858414039354+0.295158933288493i	-0.130466500574718+0.284159424877326i	-0.277602672366371+0.167293260927325i	-0.333142020383982-0.017824012549177i	-0.27195115569682-0.205750659158549i	-0.112148645773054-0.327479169185274i	0.090523836625897-0.336954964371911i	0.26331028180139-0.229339170370064i	0.344215061578147-0.043389905840044i	0.305844258472801+0.153406337054253i	0.165487568182905+0.291137078331527i	-0.022783961636098+0.324387765839091i
29	-0.035508672752217+0.35619274879661i	-0.224479572008793+0.280462732402507i	-0.339181016213997+0.111855346502745i	-0.339877980992692-0.090713677885902i	-0.228409979447138-0.256273180524037i	-0.047218919092129-0.328574349208824i	0.13734458890014-0.286921469159893i	0.260624372328741-0.152859718649959i	0.28386114274554+0.019630504524351i	0.207481475031878+0.166089606797858i	0.068615884336589+0.236587949106897i	-0.07551980345374+0.213771948107119i	-0.171126311146574+0.117104749326134i	-0.188469569703082-0.007696405189706i	-0.131510656933728-0.10897552892506i	-0.033215744936188-0.150386760407589i	0.06069107503411-0.124262561540134i	0.112057798478668-0.05197350478549i	0.105838509395945+0.028109756724842i	0.0543914861325496+0.0791351777060299i	-0.0107325887117873+0.082260545311784i	-0.0551930295046591+0.0438269940645224i	-0.0585944679763727-0.0096383265284499i	-0.0237734219322821-0.0458122768145159i	0.0255288304580652-0.0433125516274827i	0.0572957810311839-0.0027602038012811i	0.0480416125149668+0.0531193223454059i	-0.0042844386338331+0.0904832221995564i	-0.0775883198821975+0.0813660555959272i	-0.134724117711523+0.01872527022121i	-0.140552152971043-0.077672074294823i	-0.079369887141522-0.167709625678189i	0.035274642319955-0.207419186589063i	0.163247473135092-0.168647289771864i	0.252528991728855-0.053380121691706i	0.260290196180331+0.10380245454095i	0.171751271124825+0.246883260136956i	0.008815303930903+0.319283675678304i	-0.175623681387557+0.286399825601004i	-0.316112078594542+0.150751050047063i	-0.359017377213724-0.046657982567256i	-0.283451618178274-0.239858789710946i	-0.110416104729888-0.361533176822233i	0.103708639773808-0.367806877177552i	0.28710528380919-0.254662892833609i	0.378354771683168-0.059588870091728i	0.348274670772151+0.152149618498211i	0.20950005834298+0.31117366748393i	0.01050913650016+0.368349445607589i
30	-0.046627651889906+0.3672138489131i	-0.23006450725137+0.28918623707599i	-0.3430450417372+0.125841769694592i	-0.35086331302319-0.070164994709066i	-0.25419305580849-0.236117168334444i	-0.088314577973718-0.321114476463198i	0.090101359874907-0.303359533549753i	0.223540200167044-0.196489755880123i	0.27367870360778-0.042889364261335i	0.233460061363479+0.103042555025402i	0.127071313514605+0.194939455224637i	-0.001480075749092+0.210114657960574i	-0.1061205747624+0.155188606308662i	-0.155559536766623+0.060304869516031i	-0.142826489786341-0.034887659605119i	-0.0844499190388002-0.0972736705295404i	-0.010624658874399-0.111789401808672i	0.0487248484146878-0.0842573092884104i	0.0757977975695157-0.0353309897576272i	0.0699226296632323+0.0108792699795382i	0.0443293396750776+0.0379425478117558i	0.017070149105352+0.043024874895004i	0.0009458695062786+0.0353771015879115i	-0.0025752732321753+0.0288104912473232i	-0.0026518142568199+0.0323881573077597i	-0.012223443528972+0.0442837615000833i	-0.0387422167508306+0.0520978721242037i	-0.0774610010509774+0.0396750440599121i	-0.111120675458707-0.002845687449246i	-0.116842415048117-0.070831769723769i	-0.077481329834644-0.143334702753397i	0.007729747989728-0.189420982389186i	0.118561109625847-0.180681847019423i	0.218203148817428-0.104859167940281i	0.265902094585663+0.025481814321979i	0.23326321838103+0.173680867892893i	0.117663165692117+0.289888203146749i	-0.053122042090146+0.328676317044834i	-0.227785857431601+0.26683480729792i	-0.34808734910439+0.114290895159282i	-0.369413125693216-0.086594746541754i	-0.277682283820391-0.273795068747605i	-0.096055338397795-0.386239905343434i	0.121422242748027-0.384953267476947i	0.307259514318736-0.267001852525976i	0.402917004965909-0.067134424655432i	0.378215131087697+0.153486260339772i	0.240993079423926+0.327364483833647i	0.033928952494315+0.402417425378835i
31	-0.05104580783542+0.376214416968958i	-0.227918658052315+0.300803190428758i	-0.341134614943924+0.147488622731731i	-0.360417034900853-0.038785163014721i	-0.284181994991273-0.204474771124382i	-0.139234832142959-0.304377495171489i	0.028778807866355-0.315367822919841i	0.170659595340826-0.242362893118658i	0.249253127285738-0.114816145169372i	0.250045644736137+0.024556658491456i	0.183485385747765+0.134463844240377i	0.078895182980917+0.187853454723197i	-0.027160916366571+0.178640477786814i	-0.103464938622478+0.120673240507948i	-0.133210566738591+0.040225641622096i	-0.116854106185852-0.034492824675969i	-0.0686789754157669-0.0826610433469114i	-0.0093554893900683-0.0958688377775241i	0.0420507404693078-0.0778191711973672i	0.0735349997696971-0.0399364166021138i	0.0815749604437415+0.0044676151739002i	0.0690141297572632+0.0447331988897809i	0.0413834041525735+0.0745087149732322i	0.0039770942950914+0.0906632495439018i	-0.038856182408634+0.091033100513651i	-0.0822900178081456+0.0730383930589602i	-0.118956125195236+0.034499409029988i	-0.138271450816838-0.023500466813527i	-0.12855405501984-0.09334116939586i	-0.081794194869701-0.159507310017986i	0.000743230462984-0.200935312062256i	0.104896482190309-0.197247972906926i	0.204479256124629-0.137060359102879i	0.267563489600478-0.025084277825868i	0.266782542335443+0.11539837097269i	0.190220823762742+0.246748106063038i	0.048614195768916+0.327446236085311i	-0.124559538059216+0.325793976980105i	-0.281159671921482+0.232101412513778i	-0.372658410117198+0.064665625493723i	-0.366102282644584-0.13329261378184i	-0.25623696868859-0.305464658814088i	-0.069268533735702-0.399591496399428i	0.143549010404564-0.384339624687327i	0.320825725110308-0.260190257007631i	0.409785413275665-0.060492049604823i	0.382788733794778+0.157914271123203i	0.24625071694277+0.331612032836326i	0.039081601634852+0.409703922280055i
32	-0.049434072527759+0.388397817368049i	-0.221704092463305+0.318974651907077i	-0.338396644475635+0.177306425488762i	-0.372325637318837+0.000670772261814i	-0.318974726449548-0.165749296508465i	-0.196918167477559-0.281662153877i	-0.041527928094254-0.322554684404432i	0.105859519662467-0.285452416646514i	0.209806095332465-0.188083507183845i	0.250021627722305-0.062128932295613i	0.225420053227732+0.056950191691297i	0.152233348264331+0.140144131478669i	0.057360195790933+0.172114153180682i	-0.030513163865907+0.153594313579121i	-0.0890955451977486+0.0988840559186132i	-0.107664493314618+0.029871741669629i	-0.0881959818775163-0.0311227951092171i	-0.0428251418772112-0.0674289692088323i	0.0109534520991848-0.0715296593436353i	0.0555739539330538-0.0455778678781329i	0.0777022018503118+0.000520620366346i	0.0707763442050522+0.0523868462443567i	0.0357323472672572+0.0947432568233225i	-0.019686467739554+0.114579229774277i	-0.082561345315881+0.10363478867009i	-0.137085359257284+0.060171524792011i	-0.167428744501905-0.01004243622853i	-0.161107497211468-0.09382542425907i	-0.112499867807051-0.172200233295363i	-0.025718814056424-0.223842539127631i	0.084267895272828-0.230144204998943i	0.193288772660911-0.180916923451187i	0.272778906877292-0.079091748999127i	0.297082047734481+0.057435320440078i	0.251456415385715+0.198159390630127i	0.138284563013131+0.306692739454414i	-0.020923462693007+0.350509810124943i	-0.189131615461227+0.311043339589077i	-0.322680227572625+0.190897340480889i	-0.383336450531984+0.015453219179284i	-0.350008757106796-0.172316286877974i	-0.226368796146444-0.322886978887383i	-0.041608373146514-0.394128925849545i	0.156440850289639-0.364026768974571i	0.3142012357778-0.238149681355275i	0.387630344047784-0.049277859009553i	0.35533977998608+0.151069815257094i	0.225497438690951+0.306957095300683i	0.03424533028573+0.374085741968717i
33	-0.044246769853821+0.407257671847606i	-0.214989301086442+0.345226810690446i	-0.338102333594547+0.214776845031024i	-0.388479367678981+0.046438164134037i	-0.358780604689563-0.121685231859382i	-0.260493977463462-0.253549550209923i	-0.120107681580542-0.323864578608543i	0.028364228772528-0.323551719937875i	0.152299767164359-0.260678644360083i	0.228347839933874-0.15691327410784i	0.24723689102157-0.040780584987712i	0.214484742370927+0.060206525941535i	0.147197600128029+0.126335798238648i	0.068201520419693+0.149698808438178i	-0.000648361786366+0.134635392935244i	-0.0441118037760059+0.0948918885755512i	-0.056783795798638+0.0486146286340369i	-0.0433165248356351+0.012739729276472i	-0.0159150893912801-0.0016909714774353i	0.00996248861005386+0.00782275661315965i	0.0204375546421481+0.0351065301368871i	0.0073260565512594+0.0675178750598002i	-0.0294229402681059+0.0897984415093827i	-0.0814758962647604+0.0885729790939675i	-0.134065960505859+0.056417638269977i	-0.169704974768275-0.005460089339006i	-0.172848527922594-0.086609127430338i	-0.134469331784507-0.169068653991227i	-0.055426747680651-0.23124107414836i	0.052334165335036-0.25318670554599i	0.167335621079213-0.222182155139847i	0.262852100611122-0.137138330556336i	0.313188452887968-0.010543405718801i	0.300550471196478+0.132954405727484i	0.220715206852996+0.261420279107389i	0.085767223894957+0.343095806688528i	-0.077249257794245+0.35471417013618i	-0.231890886158231+0.28844207052444i	-0.341007747220012+0.15533577365251i	-0.376444643784963-0.01603394153306i	-0.327102657073252-0.185865466253496i	-0.202932152116271-0.312966859962555i	-0.033403495003293-0.365640341586091i	0.139499405296646-0.330592222765748i	0.272114899591477-0.217210955560991i	0.330899663921356-0.055737349970677i	0.301874278149312+0.110455132229573i	0.194923876650863+0.23653092127267i	0.04152528989235+0.288643723028833i
34	-0.038537919364864+0.43585461772077i	-0.21147611016694+0.381221996736082i	-0.344041719516778+0.260317201734585i	-0.412529106634186+0.097933636841978i	-0.407070087479528-0.073801018633622i	-0.333109364789541-0.222648112591336i	-0.209327009473373-0.323157518925128i	-0.062675699484079-0.361606293072326i	0.078108458154519-0.337906038612429i	0.188855372590986-0.264227309453137i	0.25464576240076-0.160929978503943i	0.271834818868257-0.051025566142885i	0.247170228265887+0.045326373568873i	0.194521275042548+0.11492019028329i	0.130304105694056+0.15331723260925i	0.068928198118792+0.164156771062352i	0.019463068116592+0.156426611536617i	-0.015705926964058+0.140655189775982i	-0.040062451836726+0.125195465177644i	-0.060414217847127+0.113656550931371i	-0.083494946250885+0.10415435463511i	-0.112781527207336+0.090512908944696i	-0.146496848825658+0.064997888347328i	-0.177419351476738+0.021740348426226i	-0.194613661193932-0.040187722926609i	-0.186659511000642-0.115009640754951i	-0.145519760019254-0.190427877206001i	-0.069961114061496-0.249886272881387i	0.03251360080418-0.276476671276639i	0.145941917343869-0.257568595709331i	0.248572533366409-0.188957894010434i	0.317486044920628-0.077340881450767i	0.334149903653728+0.059751422794663i	0.289534772039581+0.196833259282834i	0.187393683425467+0.305708010742167i	0.044653259485735+0.361948270189226i	-0.11146690975292+0.351043147939708i	-0.249153998867126+0.272584719206635i	-0.3392753610861+0.141243833029891i	-0.362455918421753-0.015960832822595i	-0.314105387610708-0.165642861226374i	-0.205959023370749-0.275915472645894i	-0.063539734956656-0.324187690789425i	0.079984920581958-0.302833422438823i	0.192074982341397-0.221142565154487i	0.24909178154244-0.102896409356156i	0.242349439737919+0.019924315442248i	0.180238941371082+0.115708035113283i	0.085737342068409+0.161778587539605i
35	-0.038026987851183+0.477285879587487i	-0.217832330566645+0.42796471692148i	-0.363182495741651+0.312582692012169i	-0.451019732011324+0.151262204167097i	-0.469008974375629-0.028616312023254i	-0.417311333835877-0.197782174661876i	-0.307810389417734-0.330519666243133i	-0.161102487276916-0.409047761246055i	-0.002040192356388-0.425994511094097i	0.145114518167518-0.384608887349165i	0.260868501532786-0.296888645517132i	0.33319679739187-0.180257414968084i	0.358374801380383-0.053690781060889i	0.340033706571601+0.065783712695916i	0.286940550892078+0.165492492669126i	0.210247945126263+0.238072537917265i	0.120985397452501+0.281041437337973i	0.028384190467711+0.2954010668981i	-0.06069497865042+0.283900693901886i	-0.14132960915811+0.249594147806171i	-0.209502942313384+0.195147919325982i	-0.261038504979592+0.123053130718059i	-0.291045753131925+0.03655708847582i	-0.294223882915102-0.059140824474427i	-0.266059300306876-0.156009116055143i	-0.204617556825614-0.243140359071544i	-0.112371729643124-0.307831739643643i	0.002593606035906-0.337734674400613i	0.126571019777609-0.323657800210362i	0.241704677717722-0.262333916700363i	0.328850868114805-0.158359866235915i	0.371315228286076-0.024632363251694i	0.358643968759967+0.11908021115596i	0.289524615539162+0.249339155920425i	0.172972186228888+0.343445283364296i	0.027328292039368+0.384122050082231i	-0.122890946383259+0.363377860842336i	-0.251719645109692+0.284566051294483i	-0.33702553570931+0.162036805343307i	-0.365132844228326+0.018334295396093i	-0.333661151698453-0.120500270989624i	-0.251847395039635-0.230460563344308i	-0.138218476200948-0.294631736808653i	-0.016144628710898-0.306538044863283i	0.09164402456224-0.270948680487347i	0.168205885985456-0.201943055781323i	0.205892083459663-0.118744553457532i	0.207309852018706-0.040426308691193i	0.18351345933516+0.019091174242904i
36	-0.052563997881755+0.530870504553673i	-0.243423077443791+0.48104432800279i	-0.403018517572223+0.363672298848113i	-0.508261285691771+0.195728231849871i	-0.544584949336798+0.001560776704804i	-0.507986773748895-0.191159912096493i	-0.405228278682774-0.355863800844348i	-0.252267679206431-0.471074021824277i	-0.071322201091038-0.523309375331i	0.112819852589856-0.508491619570792i	0.276538938244485-0.431768643259772i	0.400547216981027-0.305966059212102i	0.472033844139579-0.149102998418288i	0.485604008935961+0.018487342069423i	0.443075275319722+0.176914139522809i	0.35238947333539+0.308970782798053i	0.225998791562469+0.401655839864946i	0.079082206851673+0.446955828320923i	-0.072137643224614+0.44201589203901i	-0.211836824441118+0.388891929036911i	-0.32577751838478+0.294064251430123i	-0.402307873941746+0.167818619147066i	-0.433255980931987+0.023503117654136i	-0.414748133623967-0.123408278637853i	-0.347888772241104-0.256537896887308i	-0.239145132135423-0.360158272701434i	-0.100226072005572-0.421016545215829i	0.052736609905593-0.430231773735014i	0.200794707998768-0.384947495125903i	0.32450059400096-0.289363926668668i	0.406662852743248-0.15481097353552i	0.435101205152527+0.001337475835176i	0.404873535819872+0.157886997850837i	0.319476724966821+0.292908653965057i	0.190677570317005+0.387187099886816i	0.036886265657882+0.427395703812317i	-0.119710955240007+0.408363775699254i	-0.256762530388677+0.333948856840324i	-0.35542179668193+0.216298279457365i	-0.403353424447077+0.073621108709788i	-0.396478609117017-0.073084311147459i	-0.33913020532375-0.20367055231589i	-0.242640330422773-0.302094163687008i	-0.12273305280672-0.358626007531184i	0.003643481997563-0.370619966405901i	0.121305301243856-0.341793839850816i	0.218980508021499-0.280336766174484i	0.290202770181752-0.196432837795179i	0.332887498465382-0.099907503189762i
37	-0.091864925840203+0.587572139038867i	-0.294071508186798+0.528045451643188i	-0.464313891699958+0.399464077077723i	-0.579501539235573+0.217537355416576i	-0.623857880124515+0.005380492001582i	-0.591112730083726-0.209756789596818i	-0.485282447876702-0.400306018045825i	-0.319965511722852-0.542152468827191i	-0.116315258820502-0.617811356284069i	0.099955731447265-0.618577167769208i	0.30206367586619-0.545397786186173i	0.465622039219979-0.408430426768297i	0.57162464526223-0.225428002841555i	0.608588557957483-0.019252360094851i	0.573650334345786+0.185102974196289i	0.472565886255987+0.363577157061473i	0.318703434442498+0.495826273167824i	0.131223890348736+0.567436211480369i	-0.067293193073106+0.571368850932339i	-0.253494549347651+0.508544377292889i	-0.405889761865373+0.387551045159278i	-0.507223831621611+0.223547673074593i	-0.546364782976683+0.036484543156977i	-0.519527316239719-0.151181102596382i	-0.430703722341915-0.317055176152673i	-0.291235341990055-0.441406720439736i	-0.118534813572103-0.509519232571211i	0.065939801001431-0.513514493518041i	0.239260567342149-0.453402118385717i	0.379866531705595-0.337178939336822i	0.470309244211069-0.179911200667003i	0.499533977214773-0.001868888474206i	0.464360192060019+0.174074479818925i	0.369921124544749+0.325437594994926i	0.228968605189687+0.433102901205254i	0.060123094902449+0.48382929012229i	-0.114680682901346+0.471931206477525i	-0.273168658695623+0.399877984566527i	-0.395670648471448+0.277742888204064i	-0.467592215394868+0.121621010072785i	-0.481067915284146-0.048698710798493i	-0.435602457278975-0.212413152926668i	-0.337689010291451-0.350311851956814i	-0.199566499162368-0.4469387472622i	-0.037403885589978-0.492056371468738i	0.13074573755956-0.481316922567383i	0.286901984194997-0.416200119192221i	0.414795133256561-0.303394839197155i	0.501081716922173-0.153854517375627i
38	-0.157632839729088+0.631567134311905i	-0.365304150501341+0.553427552377752i	-0.536902614576597+0.407133480929756i	-0.650328634087093+0.208637105113941i	-0.690327290812291-0.019128383401489i	-0.650587894617686-0.249114729870794i	-0.534670578993341-0.453598920537764i	-0.3556338465773-0.607729253988669i	-0.134418897278535-0.692698981572991i	0.102783708200866-0.698127777157011i	0.327826142519133-0.623346722806592i	0.514115662895585-0.477435912707176i	0.63989132700682-0.278031842233002i	0.690852950678261-0.049080662552852i	0.661825632702553+0.182157552803316i	0.557274610291929+0.388464102745297i	0.390633621948094+0.54595534879928i	0.182555943448311+0.636914850103676i	-0.04167644534205+0.651832136636468i	-0.255256881959892+0.590420515196387i	-0.43309092474612+0.461512721842114i	-0.554779283433214+0.281866874268538i	-0.6069972007963+0.074041403505389i	-0.584996443330527-0.13639664884138i	-0.493061473265845-0.323991103033213i	-0.34387503994649-0.466469400753638i	-0.156877075721447-0.547401378449976i	0.044179731818757-0.558126605174048i	0.23417779239271-0.498720539062632i	0.38972441013398-0.377886078839843i	0.492003971048392-0.211788779070841i	0.529042033835115-0.021985034715756i	0.497104690611542+0.167294000003679i	0.401066580273011+0.332159568512945i	0.253712960073875+0.452004483402418i	0.074077377177431+0.511999409990824i	-0.11496224792209+0.504843731874206i	-0.289516902340061+0.431569917307451i	-0.427591449564091+0.301325693090073i	-0.511707205383966+0.130189029486817i	-0.530937920312055-0.060811934573848i	-0.482141182054401-0.24821414936907i	-0.370274745477226-0.408861889409206i	-0.207798970305136-0.522561652252442i	-0.013266609382547-0.574367174307852i	0.190721946076187-0.5562717620445i	0.37997183077511-0.468160135087639i	0.531309423494437-0.317949814686462i	0.625117970012595-0.120923426979746i
39	-0.239808388391607+0.648617542952254i	-0.442362278813848+0.547799578352968i	-0.603553265594246+0.383651623393405i	-0.703728697746052+0.172847357259233i	-0.729863472044616-0.061956925632227i	-0.677314709395727-0.294723819795902i	-0.55056804516546-0.499116118544923i	-0.362862289369074-0.651672487016146i	-0.13472409480807-0.734674969794165i	0.10841416789602-0.738342029474944i	0.339220954953252-0.662065387268652i	0.531723160171791-0.514530351390196i	0.664409087356728-0.312701244708076i	0.722791128019365-0.079797177810526i	0.70111171453656+0.157489920109319i	0.602984946862562+0.372189479781686i	0.440900240611138+0.540264027803753i	0.234656061501846+0.643444716079491i	0.008923370661631+0.671346830898837i	-0.209756419887448+0.622613416423452i	-0.396167965079608+0.50495698804038i	-0.529422195158794+0.334105535572811i	-0.595397769937198+0.131792696282099i	-0.588333551082433-0.076953159937632i	-0.511388502842226-0.266883832237866i	-0.376113043761257-0.41559274563265i	-0.200908695280041-0.506191532244304i	-0.008674746463267-0.529281292725399i	0.176063042973919-0.48398730555839i	0.330187285975064-0.377942091517524i	0.434817179093919-0.226230386442901i	0.477589097803201-0.049434971397957i	0.454118579099129+0.128970688625709i	0.368474388376038+0.285561107294134i	0.232615971136413+0.399870633223548i	0.064870252116957+0.45692753849887i	-0.11236253886698+0.44910817221086i	-0.275394844340747+0.377092745974671i	-0.402195091982557+0.249812296304838i	-0.475138331360585+0.083395390756607i	-0.4832390895011-0.100760760177097i	-0.423602725019336-0.278569979858497i	-0.301921562083093-0.426189211617274i	-0.131950138933802-0.522964823647643i	0.065991879136455-0.554052173205603i	0.267332066702903-0.512401140495787i	0.446123755183774-0.399866411170478i	0.578174689556147-0.227292979238478i	0.644074451584986-0.01353593939651i
40	-0.321044165206211+0.634833323999394i	-0.507743232698315+0.514184805062784i	-0.649294368194864+0.33854706352886i	-0.729616825942578+0.124742852586713i	-0.738870498408173-0.105791947509262i	-0.674729566531543-0.329311955538499i	-0.542810820363007-0.522392366981451i	-0.356185576677283-0.664577579510744i	-0.134015199323782-0.740731600054224i	0.100541617113544-0.742804173406302i	0.322910267394424-0.670793543331155i	0.509868078140384-0.532781946738704i	0.642170422006055-0.344031587788043i	0.706721535553471-0.125242985007192i	0.698029925578397+0.099820111417527i	0.61877403649539+0.307057447199434i	0.479411335629538+0.474785733534124i	0.296879784753912+0.58619070496614i	0.092550418784141+0.631186602587888i	-0.110320130515919+0.607464488230097i	-0.289328910403117+0.520609863323414i	-0.42552793430626+0.383283315177202i	-0.505576490099465+0.213571351957749i	-0.523190059456043+0.032714305608433i	-0.479718624664415-0.137507929359274i	-0.383794065829138-0.27741232960999i	-0.250099838260878-0.37175131584447i	-0.097422313190009-0.411472269528098i	0.053770767503428-0.394689492956031i	0.183923596829088-0.326757588307244i	0.276837454457313-0.219445511926232i	0.321667879207697-0.08932024584876i	0.314230310295978+0.044455077440666i	0.257456114345133+0.162633082965424i	0.160945179047612+0.248391437949981i	0.039671773703628+0.289527528241195i	-0.087996029619888+0.280064810259205i	-0.202718694157359+0.22106836346907i	-0.286749429906727+0.120562932180815i	-0.3263209157639-0.007444233318541i	-0.31355383175614-0.144723923125021i	-0.247641332901586-0.271159939714229i	-0.135148490068966-0.367376204582778i	0.010628886562779-0.417333026639959i	0.171187720273565-0.41056674065725i	0.325055802752564-0.343782979666594i	0.450485065615012-0.221585421547532i	0.528277151716899-0.056221512095045i	0.544391963489993+0.133656400123776i
41	-0.386947588009109+0.599211993140318i	-0.551625846646378+0.466551914736395i	-0.670506717066159+0.288705820643756i	-0.731335836567561+0.081549100237685i	-0.727373152647968-0.135808359388629i	-0.658201540703909-0.342938124658942i	-0.529870653413566-0.520189555951093i	-0.354346450009352-0.650736630216419i	-0.148315938984348-0.722346280664317i	0.068528447923069-0.728667216638995i	0.275538852574908-0.669890284068175i	0.453269729651293-0.552701854395373i	0.585502225879357-0.389532303110992i	0.660907862498508-0.197182810369212i	0.674164846804058+0.005014256529004i	0.626403257432636+0.197291966824932i	0.524933126114536+0.361563396422478i	0.3822928143751+0.483313632901559i	0.214734060964803+0.553055727506556i	0.040325150783105+0.567189420704863i	-0.12310301275171+0.528172803056579i	-0.259926774853236+0.443998834300662i	-0.358386900067171+0.327050961319608i	-0.411744255636206+0.192485012745783i	-0.41880749362342+0.056339314032349i	-0.383783313836278-0.066395009173664i	-0.315482401972157-0.163509842159242i	-0.225992021766581-0.226914980349068i	-0.128990033070003-0.253416811622662i	-0.037917077239354-0.244855856725405i	0.035761247917385-0.207598626302253i	0.083983994520777-0.151459774817702i	0.103038581041653-0.088201311893614i	0.0939034723146041-0.0298079730019265i	0.0619514834600549+0.0132347073898929i	0.0160570079841582+0.0334339755738207i	-0.0327731329628903+0.0273586765293387i	-0.0730638597388485-0.00385901385087i	-0.0946104855110411-0.054658849365091i	-0.090059694602602-0.115812765889091i	-0.056118377920931-0.175716814410002i	0.005778979559072-0.222050892478919i	0.089446242642427-0.243591527944057i	0.184585149679924-0.231938505264697i	0.278022757613774-0.182921629172996i	0.355401641003087-0.09748934004965i	0.403114689153851+0.018057517839385i	0.410238203137929+0.15254279790393i	0.370209164048084+0.291068912666797i
42	-0.43550931620085+0.556632951936451i	-0.578249208098342+0.419783366174842i	-0.677374412866132+0.246602185944183i	-0.723827225544873+0.051132485152554i	-0.713103854281134-0.150420397609755i	-0.645726162832681-0.341172311962467i	-0.527229117024004-0.505126126897864i	-0.367659724493076-0.628661853716156i	-0.180634727395733-0.701799001247497i	0.017948663731724-0.719101798366366i	0.211417469662036-0.680134988880169i	0.383888416593693-0.589425363506362i	0.521733242981172-0.455936801616957i	0.614794302075538-0.292118452792788i	0.657228814684523-0.11263092450073i	0.647901385684957+0.067111191920182i	0.590294335669356+0.232424242268654i	0.491958299311686+0.370711378548949i	0.363575330591667+0.472550157665663i	0.217747719159001+0.532405408280873i	0.067653190717674+0.548905235383991i	-0.074281933107179+0.524668681071274i	-0.197546804341809+0.465724542854502i	-0.294425966679556+0.380606171604166i	-0.360510854118617+0.279241442031496i	-0.394804795710373+0.171776565462395i	-0.399433060218863+0.067474872046484i	-0.379016458700214-0.026182925073661i	-0.339805704885865-0.104100134619753i	-0.288699487515849-0.163811176016091i	-0.232279027767279-0.205365231608652i	-0.175984756452355-0.230884295290589i	-0.123537738105237-0.243874599848934i	-0.076672657440084-0.248400603713512i	-0.035205231509592-0.248246205443712i	0.002589496856005-0.246186729793747i	0.039354392652139-0.243477693642657i	0.07788315427556-0.239634702094132i	0.120329320021079-0.232537146250667i	0.167515715462764-0.218842086285462i	0.218455763953731-0.194649856820903i	0.270169750756253-0.156325456037999i	0.317838926125076-0.101354730600714i	0.355293361499647-0.02910527098527i	0.375781805329396+0.058629690941845i	0.372929695712153+0.157400947030325i	0.34176065934146+0.26024408852245i	0.279641614665723+0.358200799702383i	0.187014442412078+0.4411788545958i
43	-0.476650875452313+0.514590921018372i	-0.600740363010415+0.377045018969966i	-0.684432895684131+0.209939350634548i	-0.7208840067766+0.025303096530986i	-0.706868890566632-0.163339308987855i	-0.643070101761008-0.342065566236033i	-0.534030975084135-0.497690861884669i	-0.387778448976496-0.618839156585763i	-0.215150087014754-0.696854330433059i	-0.028887822070331-0.726470501746253i	0.157417541408363-0.706184126226624i	0.330433940997035-0.638299282896166i	0.478147298630453-0.528648880907006i	0.590778545629912-0.386025131604959i	0.661480431166435-0.221379366916099i	0.686759389158897-0.046871429088475i	0.666595879580902+0.125139574344718i	0.604266572706259+0.28306939196358i	0.505900303824916+0.41696147544568i	0.379823897103527+0.519148501379681i	0.235771292338264+0.584675115775279i	0.084038275713063+0.611460877097907i	-0.065335125787723+0.600209601369807i	-0.203281470511967+0.554096305046276i	-0.322265091565025+0.478283008979615i	-0.416648178022814+0.37932777460557i	-0.482852076475489+0.26455633659447i	-0.51932545153694+0.141462418558383i	-0.526351021580699+0.017192109763868i	-0.505737179579374-0.101848747061853i	-0.460448423286331-0.210244998912015i	-0.394228584346252-0.303681762550273i	-0.311263770587463-0.37893289625845i	-0.215919036071528-0.433762211676477i	-0.112566110091264-0.466779311030596i	-0.005501540024776-0.477293063436813i	0.101062055263886-0.465200052150869i	0.202961878053897-0.430933859532324i	0.296045647349573-0.375485622339446i	0.376165537939127-0.300489244870302i	0.439237834591763-0.208348588322935i	0.481388867687861-0.102371330556545i	0.499191621509765+0.013132971868474i	0.489979265804123+0.132833501465593i	0.452204396621883+0.250473655394533i	0.385798613999598+0.359104350324867i	0.292478477104372+0.451459961143354i	0.175942450086203+0.52046085719013i	0.041909864296633+0.559805733418157i
44	-0.519234867114869+0.466394489255224i	-0.626023403420615+0.327687264959308i	-0.695090682998163+0.164840079392994i	-0.721135360814439-0.011739110731039i	-0.701760729433017-0.190544787418703i	-0.637674472507874-0.359791394581863i	-0.532657031043471-0.50825556237899i	-0.393301074560095-0.626077373424253i	-0.22854318569444-0.705458628783628i	-0.049025544240062-0.741204941343813i	0.133661331715724-0.73107176506538i	0.30779499843696-0.675890917084528i	0.462333367092512-0.579472244150775i	0.587661496994092-0.448293178339497i	0.676218584829694-0.29100540975895i	0.722962189898051-0.117801361174118i	0.725641239696246+0.060307504605765i	0.684865587674727+0.232243937700043i	0.603976316970999+0.387593481668434i	0.48873612452242+0.517257174491735i	0.346871702146254+0.613986113440638i	0.187509097176321+0.672767440477487i	0.020548028184824+0.691044709417599i	-0.143978069562595+0.668769254233437i	-0.296512587383724+0.608291829230978i	-0.428519514644805+0.514114381747809i	-0.53293169659204+0.392529596531074i	-0.604484679049047+0.251180431727459i	-0.63992721973404+0.098573240636286i	-0.638108688084316-0.056423421480048i	-0.599951123105881-0.205065957069692i	-0.528319202309253-0.339185722026832i	-0.427804643172202-0.451584563474373i	-0.304442767219155-0.536364267612055i	-0.165378516103635-0.589183138389737i	-0.018497701326157-0.607436568732819i	0.127962653850947-0.590360763641205i	0.2658127465884-0.539059866116439i	0.38730611635389-0.456456987938375i	0.485522479649561-0.347169577347044i	0.554725453159638-0.217309742362627i	0.590681780415399-0.07421112306565i	0.590926864654714+0.073913944799511i	0.554959954456099+0.218379745305893i	0.484351887893+0.350483027368901i	0.382749476313137+0.461991859185759i	0.255763837485993+0.54564417565784i	0.110735454891248+0.595627476444689i	-0.043623679101524+0.608007342877989i
45	-0.55846821936177+0.400389974878619i	-0.645501739172229+0.260614207756131i	-0.69693993043208+0.102146307500626i	-0.708874876226157-0.065818757557848i	-0.679800997361996-0.233312383068655i	-0.610751250993172-0.390225368035899i	-0.505265554701905-0.526958155238251i	-0.369192264618291-0.635043683973256i	-0.210335378717267-0.707700069335078i	-0.037971025196959-0.740275255325659i	0.137734087996676-0.73055345424358i	0.306362911371738-0.678902973592653i	0.457903860558788-0.58825617921181i	0.583378440302653-0.463923993929391i	0.675399419131164-0.313258610935012i	0.728623628935235-0.145188189707193i	0.740071190159038+0.030344502818213i	0.709292439950888+0.203001774600372i	0.638374325714888+0.362688268016748i	0.531788736381017+0.500164894273879i	0.39609541733152+0.607601131635539i	0.239521072527536+0.679032406878361i	0.071443448373367+0.710696282461224i	-0.098185769790423+0.701229569873317i	-0.259442744450106+0.651717647067879i	-0.403021170375451+0.565596535011972i	-0.520775045211866+0.448417089597688i	-0.606183669963197+0.307488478658536i	-0.654713583288849+0.151424539436706i	-0.664058859246387-0.010378624176399i	-0.634248626172399-0.168302488180188i	-0.567618342448095-0.313070957876898i	-0.468648878890405-0.436288411329723i	-0.343684450311774-0.530921361164524i	-0.200546619570395-0.591697782316438i	-0.048066742720494-0.61540292287849i	0.104436827745433-0.601056072039711i	0.247707821539548-0.549959041415146i	0.373097178884567-0.465613765368399i	0.473074125695435-0.353513187740729i	0.54167462459099-0.22081622341512i	0.574861534986473-0.075923807066799i	0.570775027051226+0.072021393772758i	0.529857203293347+0.213684385447183i	0.454841323046691+0.340105711257593i	0.350603269461997+0.443255101827451i	0.223880645359872+0.516537897376175i	0.082872763163211+0.555222700225394i	-0.063257625844886+0.556762088178628i
46	-0.579131785232164+0.315770803442633i	-0.643336852866316+0.17893615107886i	-0.674628639376761+0.029271912661714i	-0.670530802148965-0.125185404938425i	-0.630553347933503-0.275953534976803i	-0.556261035411866-0.414600090700151i	-0.45121725089057-0.533244138316791i	-0.320804884900935-0.625032284716555i	-0.171933674449568-0.684559080733433i	-0.01265086969785-0.708204760587262i	0.148321566096402-0.694368354146399i	0.302095138316344-0.643580692357731i	0.440137225593411-0.55848934886929i	0.554775482261064-0.44371562422428i	0.639653023227375-0.305591750453033i	0.69010618950233-0.151794043766515i	0.703441505342951+0.009105729073087i	0.679094727488663+0.168143397661876i	0.618662237477404+0.316489117384548i	0.525802959922049+0.445965643450895i	0.406016992537426+0.549526626475971i	0.266314700793132+0.621665983731388i	0.114796690829831+0.658733756003395i	-0.03982957613072+0.659139701648262i	-0.188767041489271+0.623432826646295i	-0.323648804368931+0.55425266071268i	-0.43702903763271+0.456155891187791i	-0.522815665996872+0.335329482595568i	-0.57661910360431+0.19920819097018i	-0.595996560188149+0.056020031197406i	-0.580577824415324-0.085712550353528i	-0.532065628558803-0.217685539153635i	-0.454111258890539-0.332309305112047i	-0.352073554974287-0.423157853088065i	-0.232676402437681-0.485344497879838i	-0.103585865657207-0.515801591169681i	0.027067118139667-0.51344774447083i	0.151189327974784-0.479232784550554i	0.261222470929304-0.416058052455659i	0.350604670894298-0.328577187596262i	0.4141680126452-0.222889787370861i	0.448447741189198-0.106146876163903i	0.45188402646324+0.013907433850602i	0.424903706058095+0.12942968614347i	0.36987674455517+0.232975485518504i	0.290949873434388+0.31797133403711i	0.193767543736682+0.379130083844433i	0.085097470076726+0.412783471015763i	-0.027615777145585+0.417110168983458i
47	-0.571549236661867+0.226294354309093i	-0.613436451888126+0.098848311601477i	-0.62635612382094-0.036020566886469i	-0.609097871515541-0.171616918917543i	-0.562020769958936-0.301083236863616i	-0.48706226345456-0.417771998373485i	-0.387658050428197-0.51561263903501i	-0.268576017954186-0.589451928154555i	-0.135672488095857-0.635347526012744i	0.004416197532578-0.650796973398141i	0.144629687184217-0.634887956721029i	0.277867097679975-0.588360196460676i	0.397375967625931-0.513574454681292i	0.497124136645958-0.414389636835594i	0.572132812446938-0.295954438089849i	0.618751224195154-0.164425116369963i	0.634856602405645-0.026625443647655i	0.61996757475672+0.110331586519322i	0.575264162270463+0.239438356324329i	0.503513091706688+0.354180543006464i	0.408902769971428+0.448895719722145i	0.296797649798071+0.51908171060745i	0.173426522279008+0.561636754931919i	0.045523205444567+0.575017606890555i	-0.080059083051804+0.559306611070823i	-0.196736850484049+0.516184249258614i	-0.298565984070604+0.448809318714412i	-0.38057021322731+0.361614429107232i	-0.439009214604991+0.260029557114511i	-0.471570912273344+0.150150665686826i	-0.477477171972919+0.038373618730524i	-0.457497379356069-0.068984394775391i	-0.413870002760527-0.166053090525267i	-0.350137826885924-0.247744910241298i	-0.270907761834905-0.310038494724512i	-0.181550661874672-0.350193206828116i	-0.087860151641841-0.366882449529693i	0.004308164710854-0.360238610708005i	0.089394689953714-0.331807976801964i	0.162468944298878-0.28441955011208i	0.219517452185217-0.221977031100363i	0.257669047319268-0.149187955203319i	0.275344307021231-0.07124780711505i	0.272320720202309+0.006500367298331i	0.249710602920048+0.078908941680614i	0.209854359471079+0.141349380599911i	0.156137090450833+0.18999610739026i	0.09274142639503+0.222052794649725i	0.024353501890058+0.235907166168761i
48	-0.541854776320876+0.147548145579519i	-0.566021265417996+0.034084801639184i	-0.565957257033867-0.082866856356056i	-0.54130190709147-0.198036490805739i	-0.49285933802849-0.306166923011069i	-0.422574024473308-0.402275169669503i	-0.333447032760142-0.481902802947003i	-0.229396774160758-0.541342114709986i	-0.115071041941245-0.5778257049147i	0.004380124758066-0.589668972050033i	0.123558937917042-0.576357462955539i	0.237088279385076-0.538574004915713i	0.33987972065985-0.478163828481673i	0.427386746380547-0.398039307626512i	0.495829525346631-0.302029297116699i	0.542379095965827-0.194681139609371i	0.565291055520593-0.081026064777631i	0.563981639645741+0.03367924771446i	0.539042289923931+0.144220843249984i	0.492192247787771+0.245690784758865i	0.426172181547386+0.333731256879126i	0.344585147289369+0.404746311404807i	0.251694110226327+0.456069974212388i	0.152187638861564+0.486081968728236i	0.050927090077646+0.494265340571114i	-0.047310470458931+0.481203612863354i	-0.13807927405297+0.448518563458155i	-0.217488183051027+0.398753088642715i	-0.282388283267421+0.33520670297576i	-0.330514884891694+0.261733839795407i	-0.360576857680275+0.18251710847751i	-0.372289387668577+0.101828917891586i	-0.366349597216856+0.023795321133052i	-0.344357814405371-0.047824445541337i	-0.308690409760203-0.109830435966599i	-0.262332850285488-0.1597360831008i	-0.208683790789927-0.195875999569301i	-0.151342504234764-0.217462513728325i	-0.093892663491091-0.224589144944807i	-0.039695392191995-0.218182453935614i	0.008296381478701-0.199906787920143i	0.047691841679208-0.172029186237039i	0.076776266673575-0.137253953042588i	0.0945795550368752-0.0985380061924926i	0.100896749555973-0.058898983598437i	0.0962610807570629-0.0212281858849532i	0.0818730180348291+0.0118802371932828i	0.0594914905988891+0.0382738340674375i	0.0312956544178874+0.0563521073452095i
49	-0.505481008280988+0.082491096862212i	-0.517349816327932-0.016599933876067i	-0.509451227881822-0.116867676723054i	-0.481840005424853-0.21429610962932i	-0.435400897226866-0.304949171790199i	-0.371816179813886-0.385144891757712i	-0.293496205700658-0.451619046454531i	-0.203476025545574-0.501670411429863i	-0.105282870886848-0.533280519021773i	-0.002780768386933-0.545202070612037i	0.100000272258636-0.537011689977156i	0.199042261888768-0.509124477250216i	0.290515822715522-0.462769734180275i	0.370946838189425-0.399929179841381i	0.437365152544063-0.32324085763146i	0.487428245765178-0.235873648380181i	0.519514111256883-0.141378758574132i	0.53277916135144-0.043525669123514i	0.527178793494869+0.053869250685315i	0.503450169312835+0.147112974828324i	0.463058685648778+0.232796571924251i	0.408111446767282+0.307938750248013i	0.341242681732035+0.370105470568527i	0.265477403407446+0.417500243928758i	0.184080604848776+0.449021340353593i	0.100399884612785+0.464283918316967i	0.0177095574186+0.463606943677034i	-0.060935962183167+0.447966597575164i	-0.132832396224274+0.418919575162865i	-0.195733400923464+0.378501159210319i	-0.247931216967986+0.329104136702169i	-0.288307035597753+0.273345452660718i	-0.31634964415346+0.213927925316025i	-0.33214264610883+0.153504365425602i	-0.336322214852491+0.094551059025769i	-0.330008845587887+0.039256819191777i	-0.314717834906424-0.010567258741908i	-0.292254177940818-0.053553522596782i	-0.26459818303125-0.088816636737541i	-0.233788339810337-0.115964828467362i	-0.201807837539173-0.135084272480127i	-0.170480637693605-0.146698812318778i	-0.141382199956126-0.151708466169885i	-0.115768903061428-0.151311161445115i	-0.094528963821673-0.146912840090178i	-0.07815632001655-0.140031445959685i	-0.066747589719865-0.132200339576405i	-0.060020932858947-0.124876397816958i	-0.057354494808301-0.119357479686257i
50	-0.473185028572673+0.019229227355198i	-0.475609839496978-0.068015540654357i	-0.461775221720601-0.15510046319968i	-0.431892899865635-0.238949191653151i	-0.386766144815093-0.316571429496377i	-0.327762451996621-0.385178422161171i	-0.256763374313431-0.44229067627352i	-0.176093591388058-0.485833341473378i	-0.088432216682551-0.514215226307664i	0.003289872304451-0.526388144145925i	0.096002285882851-0.521884161602649i	0.186612154707693-0.500829308913531i	0.272120957688496-0.46393336192652i	0.349736206805943-0.412456368511879i	0.416973324954072-0.348153617362513i	0.471743540896377-0.273201685447385i	0.512424301932634-0.190109007394679i	0.537909535865205-0.101615048165219i	0.547638037847751-0.010582600522417i	0.541599267952276+0.080112047917205i	0.520316872228099+0.167686334814471i	0.484811233810048+0.249551510217048i	0.436543273720513+0.323401500638492i	0.377342510572108+0.387287072972238i	0.309323018442115+0.439672583442453i	0.234791365394767+0.479473468463134i	0.156150853996244+0.506073570423292i	0.07580641283889+0.519322344857569i	-0.003925691526825+0.519512919175593i	-0.080899525508908+0.507342822680006i	-0.15320928755762+0.483859943414043i	-0.219244660648405+0.450396856639471i	-0.277729923519926+0.408497087968354i	-0.327745864757879+0.359837106241031i	-0.368734397885603+0.306147881931727i	-0.40048660238857+0.249139700808383i	-0.423115675266924+0.19043360371314i	-0.437016935314518+0.131502353858822i	-0.442817549390185+0.073623241944825i	-0.441319025739505+0.017844360690219i	-0.433435731720414-0.035034748899892i	-0.420132738657739-0.084467919082552i	-0.402366180159059-0.130153201823123i	-0.381029045134822-0.172010956494145i	-0.35690493287554-0.21015096686464i	-0.330631800166785-0.24483083610242i	-0.302677158675928-0.276408241606732i	-0.273325565864161-0.305289827693465i	-0.24267862587177-0.331879571498093i
51	-0.443627679301401-0.061720237259683i	-0.435559457542402-0.139980629360986i	-0.413733332425862-0.216873089209914i	-0.378453147194847-0.289963266563497i	-0.330458550235187-0.356893774745641i	-0.270905052665226-0.415463276423583i	-0.20132954468327-0.463700492484243i	-0.123602530787423-0.499930430543282i	-0.039868850678749-0.52283043537737i	0.047520913536227-0.531474064712697i	0.136085800269771-0.525361273173475i	0.223293819772279-0.504433924275044i	0.306642388085131-0.469076222186115i	0.383736932260498-0.4201002372414i	0.452364867395101-0.358717267229637i	0.510562369418602-0.286496306508399i	0.556671691588357-0.20531136509727i	0.589387182115532-0.117279771036139i	0.607788636561966-0.024693886131487i	0.611361140202984+0.07005114322401i	0.600001099372871+0.164530898354665i	0.574008703215639+0.256363794398097i	0.534067575052145+0.343279252080834i	0.4812128440714+0.423179648418125i	0.416789274074355+0.494194088210465i	0.342401410677401+0.55472243761915i	0.259857939836018+0.603468512017385i	0.171112581336323+0.639461791598974i	0.078203868274681+0.662067527900517i	-0.016803910531802+0.670985580646434i	-0.111876497306178+0.66623876651878i	-0.205060326764049+0.648151891031322i	-0.294526531445282+0.617322955980277i	-0.378607137115887+0.574588275812834i	-0.45582270590855+0.520983388554169i	-0.524901110931148+0.457701706781109i	-0.584787546730372+0.386052821967385i	-0.634646276087449+0.307422255979288i	-0.673854967650885+0.223234255058189i	-0.701992775803453+0.134918956139314i	-0.718823541878488+0.043884937408317i	-0.724275645837921-0.048502188831889i	-0.718420105033704-0.140934854849587i	-0.701448500811958-0.232172373505752i	-0.673652217416062-0.321043971593341i	-0.635404307409058-0.406446780527446i	-0.587145063367724-0.487339815770354i	-0.529372089283121-0.5627351869875i	-0.46263534139385-0.631687921712502i
52	-0.398840365727911-0.177984067127816i	-0.375737064229306-0.248031776642053i	-0.340698182563483-0.314928838046605i	-0.294196706455247-0.37666517985592i	-0.237043908675883-0.431311478984584i	-0.17037375238966-0.477076434483196i	-0.095617505550978-0.512360755724881i	-0.014469291062203-0.535806174548151i	0.071156407994221-0.546337953560451i	0.159174010742496-0.543199577159232i	0.24738137890064-0.525978569633282i	0.333517986167148-0.494622676180028i	0.415324966301863-0.449445956844406i	0.490605249235334-0.391124668547725i	0.557282015616651-0.320683134567818i	0.613453780850185-0.239470112316592i	0.657444555748991-0.149126457991485i	0.687847716263136-0.05154514073416i	0.703562441368449+0.051175129097986i	0.703821836750439+0.156781229642712i	0.688212142004012+0.262920377228738i	0.656682709741242+0.367196703508336i	0.609546735201247+0.46722806856006i	0.547472993985389+0.560701573101033i	0.471469103482399+0.64542633691481i	0.382857051666049+0.719382257932762i	0.283241928021521+0.780763649577802i	0.174474939941139+0.828016864290852i	0.058611900538104+0.85987123914541i	-0.062131570980521+0.875362935304818i	-0.185426886853391+0.873851477072756i	-0.308880152538184+0.855029019223401i	-0.430079514770677+0.818922574866091i	-0.546641167682783+0.765889613231114i	-0.656253125347892+0.69660758190535i	-0.756716024610387+0.612058017364946i	-0.845980387983776+0.513505979154302i	-0.922179944245614+0.402475576631135i	-0.983660765925477+0.280722354548921i	-1.02900613069187+0.15020326828883i	-1.05705714125919+0.01304491618018i	-1.06692924075318-0.12848938882647i	-1.058024833941-0.27203322584303i	-1.0300422674941-0.41515097603462i	-0.982981434414076-0.55537176769779i	-0.917146250562203-0.690223287190126i	-0.833144208183378-0.817265370787377i	-0.731883147166464-0.93412335631953i	-0.61456530551968-1.03852121206113i
53	-0.296100118344397-0.332074719654704i	-0.252218361017761-0.389048480722238i	-0.198333710588416-0.44019558913713i	-0.135237042897509-0.483839042443023i	-0.063993640889292-0.518413648502826i	0.014073589697041-0.542510407846975i	0.097408057826821-0.554918179921084i	0.184250101822458-0.554661478409288i	0.272673617867325-0.541033330418277i	0.360627869600435-0.513622254428467i	0.445983499373043-0.472332558889158i	0.526581642077398-0.417397332677593i	0.600284953122017-0.349383685230165i	0.665029305438059-0.269189992392991i	0.718874887622341-0.178035108063039i	0.760055446642784-0.077439705566191i	0.787024463082368+0.030799889356693i	0.798497122807674+0.144644825588849i	0.793487053437898+0.261853095248999i	0.771336923491586+0.380024276078474i	0.731742152391766+0.496648654766587i	0.674767145929627+0.609159640337185i	0.60085364933722+0.714988307461753i	0.510820993696842+0.811618869932142i	0.405858195974699+0.896643874441235i	0.287508053692304+0.967817923333689i	0.15764354770287+1.02310878036244i	0.01843702679214+1.06074478329774i	-0.12767720744567+1.07925757850678i	-0.2780461704306+1.07751930196368i	-0.42984646758356+1.05477345490938i	-0.58013663367663+1.01065885679684i	-0.72591253819035+0.945226199502138i	-0.864164814278352+0.858946871499858i	-0.991937247630214+0.752713865523615i	-1.10638505968057+0.62783472527176i	-1.20483203559139+0.48601662354023i	-1.28482547933615+0.32934379382768i	-1.34418802400672+0.16024765852826i	-1.38106538310045-0.01852989163791i	-1.39396919607661-0.20397951079786i	-1.38181419713896-0.39287305616642i	-1.343949018509-0.58181716237124i	-1.2801800272227-0.7673109309555i	-1.19078768687184-0.94580687123955i	-1.07653503221509-1.11377417431363i	-0.93866794500972-1.26776335562281i	-0.77890702382052-1.40447126318004i	-0.59943094918698-1.52080541796167i
[truncated: 71 more columns]
