# Supplementary material for: Reconstructing spruce budworm outbreak severity: a comparison of paleoecological and tree-ring signals
Source: PLoS One. 2025 Aug 12;20(8):e0329406. doi: 10.1371/journal.pone.0329406 (PMC12342301; doi:10.1371/journal.pone.0329406)
Supplement: S16 Dataset — (ZIP) [file pone.0329406.s016.zip › Lake 5 wavelet data/Percent_defoliation/PD_wavelet_phase.txt]

V1	V2	V3	V4	V5	V6	V7	V8	V9	V10	V11	V12	V13	V14	V15	V16	V17	V18	V19	V20	V21	V22	V23	V24	V25	V26	V27	V28	V29	V30	V31	V32	V33	V34	V35	V36	V37	V38	V39	V40	V41	V42	V43	V44	V45	V46	V47	V48	V49	V50
1	2.91773107541033	-0.657724469818891	2.10585165413891	-1.31886671791837	1.66659860088489	-1.50360129850174	1.68929756086324	-1.38187491757699	1.8187082438065	-1.28075917721804	1.88093600350097	-1.25708073542165	1.88958212481199	-1.23849986166571	1.94260751404409	-1.11482417401962	2.12788169807014	-0.920404399815005	2.29683693729785	-0.796148087171537	2.37571383372153	-0.752836333923595	2.3876541770342	-0.754222735603302	2.3916918014978	-0.732628926339346	2.45093321185532	-0.635182558735963	2.56198798523428	-0.530289572911717	2.64476062539832	-0.479254501552017	2.67626531990276	-0.446265121636088	2.72570427212974	-0.363612865124771	2.84394506639187	-0.236613047977712	2.95547818461091	-0.157492818386124	2.99204231615312	-0.143532966491648	3.01062414192202	-0.107238572075042	3.07683286550369	-0.0118120928891784	-3.11292125942031	0.0513745704183192	-3.07957780341814
2	2.88393931247306	-0.75853359277177	1.9360134163864	-1.55469789952441	1.38777406987822	-1.76855789630809	1.49223028622597	-1.51377430771081	1.7247749050046	-1.35449235420385	1.81059031243418	-1.33715088942172	1.79793120027071	-1.34369523875218	1.83130451174203	-1.20026704115365	2.08215416654844	-0.936672364303556	2.29810275832151	-0.792188193090366	2.37728775314052	-0.759342928525021	2.36672152680359	-0.787646200677412	2.34668266312137	-0.785024107245471	2.40686652432469	-0.662281006970461	2.54979188399048	-0.531329693019631	2.64432224729724	-0.489540170088178	2.65467698068889	-0.477077522510813	2.6900926787495	-0.389086053828378	2.83915121089494	-0.224908546668933	2.97826378756766	-0.137340600396374	2.9974362905919	-0.151307343527606	2.9943407826956	-0.126694360457875	3.06826169897433	7.68941186640855e-05	-3.09119722302204	0.0715834392282154	-3.0654765615824
3	2.84164105201071	-0.886419440745669	1.71500788208118	-1.87831386619783	0.96649811235838	-2.21093424736161	1.19314802020878	-1.66272303016832	1.6359809344045	-1.41726355739006	1.7455140878419	-1.42698916574623	1.68369654712409	-1.49009475757585	1.65457442092098	-1.33428102191205	2.03432424050944	-0.932116218500166	2.32761143004474	-0.766569031741814	2.39615275593174	-0.755278258190617	2.34398291963075	-0.83155789684844	2.28108781257669	-0.869505798436874	2.33729118927441	-0.696300851094711	2.54391281553633	-0.515652527632044	2.65907075522954	-0.496722536197784	2.62512754600314	-0.525708512553163	2.62647826865441	-0.435475862909052	2.83641125101877	-0.196313112724126	3.02825586415715	-0.0956905440634618	3.00717766607756	-0.166730630519968	2.96259596365639	-0.168693196541875	3.0474529902061	0.0264062083705589	-3.04725151622022	0.109043557064451	-3.03950657828244
4	2.79086797772568	-1.04141584519549	1.44249305477901	-2.2948525984926	0.360194325136839	-3.04164886447346	0.559066516490584	-1.72337416060377	1.61523904192094	-1.42528502450181	1.71362594459977	-1.51882513044882	1.54678410964095	-1.69458283648593	1.33678487424544	-1.61368960838182	2.01590241350031	-0.854864958240482	2.42715326948169	-0.698842473372777	2.44987324994997	-0.727710937634332	2.3193848413975	-0.890406435111776	2.18154310795408	-1.02402929180834	2.20568022759927	-0.737439437539429	2.56057307872272	-0.451984191359087	2.71336802558021	-0.495108392006883	2.58272920695163	-0.606892376210192	2.49659310671654	-0.541370174833455	2.84392552633166	-0.123873398568241	-3.13663223123196	-0.00728196219497549	3.02181273624064	-0.200275856790383	2.89820377582578	-0.270532068861686	2.98467151381042	0.0995706929239424	-2.94867739792273	0.180638804876678	-2.99015371961125
5	2.73331942089385	-1.21756525902635	1.13287217583358	-2.76984768304133	-0.350366599553068	2.09521836150864	-1.93603765671735	-0.799964152818883	1.79963935962752	-1.29294358967225	1.7668878216569	-1.6018089868068	1.40310847384486	-1.9424100558155	0.785083815789962	-2.71187224521145	2.47790771794273	-0.514490607369693	2.67907678394727	-0.571041276640191	2.57061263813059	-0.650306093132383	2.28862417046084	-0.966338998089685	2.03875330965122	-1.33604362982277	1.84952360572502	-0.761294815395402	2.65758376593142	-0.237525389299597	2.86331956194504	-0.478935066971895	2.5198473713994	-0.736413819779021	2.20892932605022	-0.90112341723094	2.92538138182199	0.0877941049014508	-2.82573077304551	0.174413004740012	3.0313038856327	-0.276574831796208	2.7765290580431	-0.5358959886529	2.68230766810975	0.418692586906699	-2.71205204827672	0.311477438342884	-2.89569251073086
6	2.67219276442348	-1.40389704522958	0.810656407791869	3.03534509863252	-1.01546363191244	1.20941161786851	-2.89633235339746	-0.768135303955942	1.65463227525231	-0.945446227088208	1.95671527742373	-1.69334167652183	1.30812870593642	-2.09898162021316	0.254426514964321	2.27785171302814	-2.29299786603666	0.128075780870148	3.06655718240893	-0.456106773561519	2.8447870112478	-0.472599214837845	2.22348237064625	-1.04360610357032	1.91095278851777	-1.84441669395086	0.512092754622597	0.267905675686422	3.10608573650311	0.460480974798703	-3.11071439899801	-0.472107129509402	2.42415088029363	-0.868938893230147	1.72943782971767	-2.2904213153344	-1.73676322749368	0.88960263517508	-2.0681726547236	0.463992988276754	2.98369037466496	-0.456851930360839	2.63571619435876	-1.02748584102025	0.994640571837978	1.84623381541256	-2.29750347346507	0.48049240566961	-2.71699410216331
7	2.61091106208816	-1.58947033701923	0.4957501931575	2.58383377756103	-1.60888619209605	0.484199449999205	2.5828839469101	-1.60607464356007	0.344181124454202	1.02413504547627	2.30743253465136	-1.92806712650422	1.47332595702687	-1.93075284180562	0.0530780184108009	1.88737622982074	-2.58711038069244	-0.210879096333602	-2.98575764799331	-0.824486404911449	-2.31262248882352	-0.159373384598631	2.00203172675763	-1.02982538687219	2.03387711783489	-2.19767033526424	-0.37866076655947	1.18778629394816	0.52061024237488	1.51366051453456	-2.77900892392036	-0.605023506866034	2.20094623685372	-0.745627507855282	1.43831021361132	-2.99862170954184	-1.35453941048252	3.09046129170934	-1.22512097399191	0.716572112777614	2.77017003023493	-1.06807608808961	2.86058182154395	-1.23670151389055	0.578410559745566	2.25968708162284	-2.17120492695584	0.340435112135348	-2.32908621562792
8	2.55178498623597	-1.767648435495	0.196743206027724	2.16177260004343	-2.15534848376807	-0.185078421446654	1.79839140825994	-2.48537672433835	-0.55448618562239	1.0840636259999	2.47754649649018	-2.46795442475236	-2.29397988293861	-1.45394469317524	0.0756635390438136	1.66116633562383	-3.06985718164616	-1.69095534562413	-2.49949609249889	-1.7619027417208	-1.13270665967934	0.0966246381609013	1.50044707302093	1.84740008618879	2.52418619759375	-2.24496505973481	-0.705858732563833	0.655956215106464	1.3208740183591	2.15329725439249	-2.62960684165067	-1.01052359805433	-0.00520555012645863	-0.0539583221616305	1.46882192512854	3.00510695563248	-2.00641197031431	-1.70998491512608	-0.694364545154885	0.829580964753859	2.41592272883883	-2.61151157610627	-2.35859356267237	-1.01855409634271	0.579240278739188	2.19421064413697	-2.51051627789005	-1.30721016414913	-1.44899216854825
9	2.4957916099107	-1.93602026945143	-0.084643703014574	1.76633718796694	-2.6663558099558	-0.813568824012694	1.05444428167463	2.97374207516125	-1.30856363496871	0.608138002515429	2.19785464137756	-2.87386565413525	-2.05090900110195	-1.096266279676	0.160854684674904	1.52205001698625	2.86514357193142	-2.23426178218472	-1.73653458535043	-1.74318663123277	-0.914975731997651	0.142280638074809	1.16863035380413	1.96609134625127	2.88723532184007	-2.17927312409914	-0.87481137217302	0.34937714346903	1.38932027392335	2.4393140650727	-2.61118974890396	-1.37165530328875	-0.41485313696989	0.431327327457373	1.58899526024984	2.83663349747209	-2.34802237098466	-1.45512637463362	-0.401589941388266	0.868746389114794	2.16956063503306	-2.96806810970123	-1.9626182447937	-0.759482412232875	0.632030874374847	2.0661800805743	-2.86132713461485	-1.76445492035238	-0.977422122500806
10	2.44316872898703	-2.09423085964433	-0.348725769237613	1.395622625279	3.13758271035913	-1.40586607059381	0.339988237309753	2.13163551309369	-2.1819951479574	0.00321926750618953	1.8114040141502	-3.11539681384771	-2.01081209585299	-0.939281326790817	0.218332756314721	1.4338915335882	2.63791739577445	-2.55115002379661	-1.78642389879198	-1.44990977919785	-0.782540593004915	0.138885625828867	1.09025304805315	2.03020919756326	3.04056647332139	-2.12233959649389	-0.942721723888257	0.230457782627759	1.36647079809527	2.49486969826943	-2.63893698374292	-1.5112133305357	-0.458404170522758	0.571487630151739	1.65949928675834	2.77618895024033	-2.42639022129705	-1.37604877052038	-0.278771310978381	0.889951444607574	2.08313915090417	-3.02859839509909	-1.86066778528905	-0.633551812219566	0.659946378003564	1.96726329171021	-3.06442688007553	-1.93475340632087	-0.937516855908856
11	2.39391610491015	-2.24251535615358	-0.596101159515395	1.04861294381249	2.68894970197811	-1.96217148918889	-0.341177190482386	1.27796896664603	2.97849991864243	-0.844925335624168	1.5781008928015	3.02330134136873	-2.04484893494875	-0.906260250490517	0.223967625163944	1.35915704945483	2.47242506550466	-2.77771021710332	-1.92392455475843	-1.297112386604	-0.643050903701154	0.185716084040383	1.10941164608302	2.08366228333423	3.11120951468263	-2.08851013752869	-0.964410437264258	0.178203972116005	1.3241065929421	2.46831973073412	-2.67711048872221	-1.55843290755586	-0.466562411545666	0.610981591385048	1.69167916063222	2.77631713459911	-2.42458249654275	-1.33791657816322	-0.229481014346604	0.909131586867413	2.07227400635949	-3.02948280659103	-1.82604264221448	-0.594941266981078	0.654706734378149	1.89644749306971	3.09691672346572	-2.05561692646478	-1.00731630035541
12	2.34796855155348	-2.38117804879603	-0.827172914788358	0.725200145011244	2.27224031329303	-2.4763808720963	-0.966524706237445	0.498360638939323	1.87551286596857	2.9208590735777	2.16073607990071	3.10964501457126	-2.04356477989276	-0.919121101162219	0.188731192382844	1.27858687546009	2.33727426365631	-2.94812544491404	-2.05382078554834	-1.27985314610688	-0.543079569341427	0.267145914317434	1.1677624668789	2.13529644940208	-3.12937516290698	-2.06867703682396	-0.974041797176177	0.145629381505802	1.28179964822411	2.42600778727531	-2.71469324625357	-1.58403708812119	-0.471036465021745	0.625900849125926	1.71287760214489	2.79588613264487	-2.40284639778804	-1.31029271182762	-0.20219579436452	0.92726416114211	2.08131795808061	-3.02187034046773	-1.81717633182414	-0.594849594249587	0.630203270137572	1.83796345585222	3.00855582343122	-2.15754314440143	-1.10677583049852
13	2.30517206534422	-2.51056243139596	-1.04222591646979	0.425720029102382	1.88966731422515	-2.9415274546477	-1.51677625876286	-0.146734142736078	1.11645547502917	2.15759197019074	2.81885502079068	-2.83353178170679	-1.928363921956	-0.903176291781567	0.150419843851835	1.19796785116933	2.22021158808026	-3.08455503391583	-2.16827833279303	-1.31804430978061	-0.501384711035669	0.337833005809351	1.2329250697673	2.18545668210792	-3.09723023085537	-2.05744753231015	-0.984514507823335	0.116941721353339	1.24225479304393	2.38474145785874	-2.74893306501785	-1.60462869998099	-0.475247475730331	0.635924283348447	1.73185750730782	2.81894725759625	-2.37859959306421	-1.28708732226139	-0.182796937365193	0.940493131295209	2.08781265559998	-3.02148763925708	-1.8235000705549	-0.611384053068542	0.597958962725628	1.78555889781839	2.93553348900449	-2.24685993870226	-1.20432208828412
14	2.26506333840981	-2.6314316997223	-1.2421627539021	0.14948261635982	1.54140933501261	2.92749080144237	-1.98861481095201	-0.663563126508498	0.585403287418156	1.71625332729781	2.70106053197484	-2.69778976543509	-1.804598856157	-0.854289534780535	0.134694165648084	1.1342491097291	2.12339611100256	3.08702834774246	-2.26785711689074	-1.37524846393027	-0.503639926565384	0.373296771027001	1.27885697703464	2.22344403265438	-3.0757692571235	-2.055460806086	-1.00147255133571	0.0846947096020778	1.20142092022742	2.34415319754145	-2.78061271523082	-1.62183604302576	-0.477028315610406	0.646760601718344	1.75071837674983	2.84111865435878	-2.35714996064256	-1.26957503271832	-0.171639257095503	0.943834529129515	2.08305481734851	-3.03352372702026	-1.84163554900172	-0.635539031469796	0.565650772630542	1.74161437387532	2.87775297678043	-2.31671027852892	-1.27813255972338
15	2.22640926547468	-2.74574573387791	-1.42981517983146	-0.107374679495997	1.22238373403744	2.55738607570071	-2.39404522093829	-1.08366504434714	0.179120024947638	1.36865262825057	2.47176508377208	-2.78584800947988	-1.8079824835427	-0.845264523139565	0.119147752878453	1.0858474092464	2.04793774312425	2.99765016614155	-2.35330744129764	-1.43850897867262	-0.534386967143244	0.371216920673321	1.29134232250832	2.23549635950743	-3.07454175813208	-2.07015428891674	-1.0327447499501	0.0401127756585135	1.15061729231127	2.29719292789561	-2.81378771834013	-1.63600899421323	-0.473616483813338	0.662171342762849	1.77173149058842	2.86218287480805	-2.340428368066	-1.26051065563717	-0.172455353004099	0.932274111187822	2.06177195970126	-3.06116599006875	-1.87056796042882	-0.661799837685857	0.541580958182332	1.71526038137206	2.845022413221	-2.35544342680672	-1.31625803294483
16	2.18661893148199	-2.85762051261798	-1.61150559388638	-0.35434789747711	0.918782586106951	2.21232477628962	-2.75781144309822	-1.43952677641687	-0.146039097480808	1.09057461481326	2.25398590052101	-2.93641697245494	-1.90011857088947	-0.90259586418673	0.0713733624038733	1.03137185954688	1.98149662909486	2.92253383134805	-2.42868857057546	-1.50454468693757	-0.58462691152613	0.336897517939131	1.26693633089033	2.21205524198428	-3.10538677760692	-2.11409049331888	-1.09184016698042	-0.0317941808066635	1.07383099983005	2.22931745636234	-2.85751970486537	-1.64863119509195	-0.460971442806193	0.687951156349448	1.79969458428267	2.88472383232602	-2.32826948449592	-1.26195998389453	-0.189309236128637	0.900078622773632	2.01735481063423	-3.11005409663388	-1.91174219561662	-0.684423843514364	0.538154232586909	1.72175169949428	2.85172947567587	-2.35223061294768	-1.31402835251967
17	2.14147422572489	-2.97379315968872	-1.79793660411615	-0.608422348822546	0.604181587548136	1.85416237960824	-3.12576658123461	-1.7699756764796	-0.407259073513307	0.89326162278965	2.10048522997006	-3.05931418477772	-1.99912377411081	-0.983881119453347	0.000208131250442321	0.963024073848342	1.91128116835451	2.84936653210508	-2.50288433912516	-1.57651543958776	-0.651873167665893	0.274447678835319	1.20638570902025	2.1482478881497	3.10472126748086	-2.20185698265499	-1.19770765065543	-0.155106616936907	0.941707863567498	2.11023280347457	-2.93164899447338	-1.66104003662003	-0.428112554669354	0.737383519542622	1.8452167466153	2.91544484757869	-2.31785076242394	-1.27481748333512	-0.226882529741995	0.838436665037878	1.9367622748615	3.08786188423638	-1.97458277126862	-0.696504242754035	0.577636040092162	1.78659589668863	2.91793533627032	-2.2951240833195	-1.26718053293514
18	2.08616682216537	-3.10200908693706	-2.0018722361891	-0.891529525399755	0.239238316184646	1.41215126851941	2.67444138019731	-2.1764086247187	-0.599965513442716	0.848126347067219	2.08898702720761	-3.07940801721869	-2.03451640315844	-1.03187709847419	-0.0569844673461513	0.898787191725491	1.84114747731515	2.77416712860369	-2.58225679352419	-1.65924066166051	-0.737714308997496	0.184553214552626	1.1099445624905	2.04117339929688	2.98158323594487	-2.34742213804629	-1.37233885146644	-0.363916859973523	0.701369412551407	1.86766185913345	-3.09292267543747	-1.66647053038661	-0.334530400203832	0.846550777826699	1.93225952098351	2.9684161368578	-2.3025344000187	-1.29885293421785	-0.291889626774481	0.731339714432368	1.79044266530728	2.92075251924883	-2.10197425055261	-0.686879673369358	0.71981259186953	1.964736634633	3.07815656918309	-2.16566333175787	-1.1671025635948
19	2.01891921678713	3.03813888179093	-2.22794091687899	-1.21277826577314	-0.198646120910599	0.817565711776723	1.84727494025926	2.9582294641291	-0.307099648512997	1.36132028753834	2.39901280707757	-2.90313310400447	-1.94401128888732	-0.998355240790894	-0.0626011219554013	0.865434106309943	1.78742746475047	2.70480078297769	-2.66439204408006	-1.75269457004322	-0.842326296179452	0.0676113334752746	0.978026418460223	1.8899459812809	2.80468757011934	-2.55900954184505	-1.6315572136717	-0.689895401726008	0.28052833130041	1.32348624094172	2.63065365439665	-1.55930333888579	0.00740489382257957	1.11257223574418	2.10842151087772	3.06767185082788	-2.27108145884263	-1.33201460203763	-0.392137393526697	0.555324767494928	1.52250630305959	2.54146996411531	-2.54274146855001	-0.586157351050057	1.22572900302184	2.37867271860713	-2.89998793600489	-1.94190125924377	-1.00358435710308
20	1.94661527971656	2.891620314541	-2.45643986529886	-1.53600751129854	-0.638778208271501	0.218761488594177	1.00153306932716	1.63463847284837	2.03792614756016	2.40860286413624	2.9950164189564	-2.54542724864306	-1.72814488686865	-0.875243771577316	-0.00428875081932094	0.876264383900671	1.76206854782577	2.65074807862873	-2.74229106401462	-1.85163335100001	-0.96124047905965	-0.0718594641922623	0.815704152678293	1.70050730392887	2.58133892566789	-2.82674183198228	-1.96028950886413	-1.10812118123194	-0.282965095101027	0.47959747152778	1.04468761298119	0.960581236793443	1.0187215351157	1.63840331510908	2.41007380526248	-3.05276959333914	-2.21360205662684	-1.36808544665647	-0.524115337272196	0.309831517465893	1.11870853099288	1.86334186532601	2.39933822917455	2.30859395388683	2.41633571952594	3.04415054595529	-2.4626103157103	-1.634515712819	-0.78310641434196
21	1.88649369147806	2.7676089538703	-2.64664429616494	-1.79446051663068	-0.965394351643721	-0.167899668007063	0.58837861216919	1.29700518250686	1.96446952859284	2.61739135052481	-2.99275066190462	-2.27926333503074	-1.52400008726615	-0.734774568805558	0.0794822331029753	0.911551180466128	1.75616105010783	2.60950155136873	-2.81449588074161	-1.95183455666235	-1.08785688305482	-0.224699987644857	0.635375034801513	1.48983646024114	2.33565869482034	-3.11426601756981	-2.29912642670798	-1.51062828835486	-0.762436491742888	-0.0758419074216531	0.523408686732263	1.0334973457442	1.5213738404463	2.07385729354111	2.71061824733284	-2.87520410324773	-2.14350692134523	-1.39724106117998	-0.652199821422269	0.0757988068509222	0.766999946026982	1.3956683761884	1.94055203885073	2.42544113664194	2.93608244602832	-2.74932725836848	-2.06799627477056	-1.32820115541656	-0.550676206344211
22	1.85754681966776	2.68988221122211	-2.77008850851422	-1.9581346942657	-1.15971026054772	-0.376825907771789	0.389463908390749	1.14002483878856	1.87848658521618	2.61123100226068	-2.93716104101813	-2.19334106698912	-1.43594459994447	-0.663169792354965	0.124703602051928	0.926213531793417	1.73938234325395	2.56205894828306	-2.89116297480681	-2.05622522825004	-1.21877709064424	-0.381483289654228	0.452767572871518	1.28085211086537	2.0993823263681	2.90462903894442	-2.59078120934104	-1.82519912293996	-1.08685490412374	-0.380144942376953	0.293489517080984	0.938888861331898	1.56870592112909	2.19939820667356	2.8435014688844	-2.77798310970601	-2.10163332146158	-1.41742634608869	-0.733546798361735	-0.0581966566823166	0.601674782488056	1.24255169543066	1.86747449099384	2.4876933074016	3.11919631741817	-2.50791165563808	-1.82144632040113	-1.10547013503006	-0.364335039524732
23	1.86866391765012	2.66453739835348	-2.82747320833219	-2.04166792741133	-1.26178098440532	-0.488098203077123	0.2795219921663	1.0417964431702	1.80008926733076	2.55635119726627	-2.97027570705661	-2.21102702462438	-1.44694023343761	-0.676336511030379	0.101895925382162	0.888302276021068	1.68290312160945	2.48522770609296	-2.98886913600515	-2.17448595221388	-1.35679801286526	-0.538281290125175	0.278206953861948	1.08959640568369	1.89279970407184	2.68489310260899	-2.81992320075951	-2.05745158706455	-1.31243621937079	-0.585561050495793	0.123694306612114	0.817308423513648	1.49864594006634	2.17187447236296	2.84098810333162	-2.77431367657906	-2.10634716263008	-1.43842415097675	-0.771551486807298	-0.106864869546541	0.555139242067479	1.21523390514547	1.87574869900825	2.54030858598361	-3.07016432617593	-2.3857456631159	-1.68740351253545	-0.974517640030794	-0.247870947615119
24	1.91580675627889	2.68204423595711	-2.83604037021793	-2.07223110466842	-1.30983434452177	-0.548901098004181	0.210629606679861	0.968971576095819	1.72652268884388	2.48387831596453	-3.04136325979959	-2.28189120320094	-1.51984278905347	-0.754121645132723	0.0163505101628273	0.792558032149403	1.57529736678664	2.36505399784815	-3.12133916838512	-2.31813478504673	-1.50992885625207	-0.698963190667677	0.111818655760985	0.919088188129033	1.71955996397215	2.5103936564676	-2.99373127062355	-2.22778860876726	-1.47555942988243	-0.736988708111109	-0.0114739785312582	0.702037829847343	1.40494572246267	2.09886552296317	2.78547874145726	-2.81679799196226	-2.14017015043662	-1.46659757108815	-0.794991797229765	-0.12428476520941	0.546695722650308	1.21930626178163	1.89508352725508	2.5756414418127	-3.02069607877011	-2.32636871218281	-1.62388481795678	-0.913209326957189	-0.194993501799529
25	1.98681172429192	2.72617780940535	-2.81631731875998	-2.07433686098429	-1.33115490366345	-0.586905735360184	0.158253586154515	0.90417984209274	1.6507916385708	2.39812329094434	-3.13680791135954	-2.38721621972556	-1.63562855803868	-0.881129466418984	-0.122552808022784	0.641484492545716	1.41250571773195	2.19202677990767	2.98130044166103	-2.50226028715178	-1.69283680802758	-0.875762232578877	-0.0548873336855666	0.764723850661066	1.57782066816467	2.38006749368853	-3.11448656634225	-2.34062648733813	-1.58145217321864	-0.836111324319611	-0.103372386955708	0.61812851665106	1.32975993427394	2.03284519857199	2.72865503895711	-2.86476534529218	-2.1798352281903	-1.4985291327242	-0.819617268145673	-0.141839459484417	0.53609395201031	1.21548303623263	1.89759584878235	2.58359957891545	-3.00871979885875	-2.31233270629611	-1.61020437050163	-0.902670695151214	-0.190703251643145
26	2.06621447940518	2.77934434010703	-2.78764790035563	-2.0684167053258	-1.34630020256882	-0.6215826201873	0.10533841099294	0.833995829226376	1.56392222558054	2.29473728515475	3.02624277887659	-2.52467105145371	-1.79120246645706	-1.0556781351234	-0.316744070386407	0.42751963981351	1.17967055882417	1.94294823399033	2.72119999810533	-2.76470678437652	-1.94523125577456	-1.10334035615428	-0.244270663407644	0.620580352738417	1.47701429656901	2.31371300060101	3.1254673628064	-2.37081256359253	-1.60585962660935	-0.85918018698679	-0.127341566197819	0.592498861853651	1.30258127383702	2.00465422035998	2.70011350220681	-2.89305356827147	-2.20741944466368	-1.5251460855198	-0.84518683229622	-0.166438671422351	0.512268252162473	1.19215864725324	1.87447539842883	2.56041302945247	-3.03217142863914	-2.33616448591489	-1.63449565719105	-0.927599580950482	-0.216764092597033
27	2.13742620016221	2.82398297200999	-2.76813317742701	-2.07256258701276	-1.37271591372269	-0.669062665642375	0.0376855589749315	0.746621097284877	1.45673296995828	2.16703577008401	2.87671304177211	-2.69793394714241	-1.99063483092478	-1.28417332554313	-0.577556825130529	0.130929884494782	0.843965852066735	1.56565632439712	2.30241270948208	3.06458073699701	-2.41404332140403	-1.54099799817867	-0.572791509997607	0.472617135277019	1.49965348706222	2.43392014433316	-3.00383262223844	-2.21835836016048	-1.47021769372321	-0.74551704719886	-0.0360715703899933	0.662978911862757	1.3545716786212	2.04052142894872	2.72199641690557	-2.88336552067339	-2.20851436575568	-1.53596123738146	-0.864942140302759	-0.194540461076866	0.476350639962822	1.14904354235091	1.82504591221685	2.50601193053947	-3.08955651196304	-2.39378600407588	-1.68890327574892	-0.974992084487634	-0.253696336052837
28	2.18298948800551	2.8421163413903	-2.77581180712003	-2.1042874787241	-1.42669348056989	-0.743663209196319	-0.0563249859320949	0.633720306567335	1.32452574756646	2.0140146060503	2.70023068213636	-2.90163634175945	-2.22639473030318	-1.5579595571654	-0.896702471950593	-0.242793738891166	0.403587327662819	1.04195805454706	1.67103380170387	2.28765981410226	2.88394414834008	-2.84581383999536	-2.4207169266011	-2.58113421458645	-3.09407733164947	-2.77646355558218	-2.24804384573735	-1.65925861070535	-1.04490766316045	-0.416850174204486	0.21967484409485	0.861822037653321	1.50774624434113	2.15608575505513	2.80577678396893	-2.82717547633794	-2.17693743307058	-1.52691779095835	-0.87698047040695	-0.226584371475049	0.425265542524523	1.0800782548275	1.73995328884081	2.40766617135906	3.08671891973692	-2.50195610876277	-1.7878061423919	-1.05120278729212	-0.293250165747099
29	2.18339134719928	2.81334455200854	-2.83141208911678	-2.18374544259433	-1.52650719336757	-0.860100006668175	-0.185967673491556	0.49324597286216	1.17384574863946	1.85159289044963	2.52241119661866	-3.10019712281374	-2.4521479749916	-1.81798896932399	-1.19849104224692	-0.59424379034574	-0.00605127981074945	0.5647138342414	1.11580605905686	1.64391314215495	2.14480426631378	2.61439415505789	3.05159536488333	-2.82028752180684	-2.41821520548537	-2.0036385023325	-1.56007845066199	-1.08146248289024	-0.569570481636169	-0.0294986575318188	0.533159302190781	1.1133689163057	1.70684618292955	2.30998224366973	2.9197520280937	-2.74951158748602	-2.13337312988179	-1.51638448711003	-0.899321383245987	-0.282346449790208	0.335031487436629	0.954054097215619	1.57692914869052	2.20727576903589	2.85100921635925	-2.7651224869555	-2.0576488989391	-1.28138828322568	-0.401824203753515
30	2.11360134461049	2.70897336497579	-2.96726993022385	-2.34607558361994	-1.70785125738245	-1.05043286909689	-0.373589684158307	0.319276469708547	1.0201854530302	1.71794657465379	2.40175254209943	3.06445500082183	-2.5798250149346	-1.9641970555311	-1.3697850001189	-0.794158514386327	-0.235087829344239	0.309292102516473	0.840536399218808	1.3600552716414	1.86933292213301	2.37015926802224	2.86482255466668	-2.92699111253644	-2.43554263590698	-1.94042345118163	-1.43820834179569	-0.926038392524893	-0.401914640018121	0.135154674464742	0.685132918945376	1.24702065338434	1.81898784320075	2.39857524533073	2.98296461203419	-2.71389791710298	-2.12827521295237	-1.54555460342956	-0.967435760373064	-0.3951672647506	0.170306762894881	0.728125574918691	1.27720064775652	1.81571892357419	2.34017035258154	2.84301077130321	-2.97741513043087	-2.60984690024251	-2.54145578888072
31	1.94129613089922	2.48496016772618	3.03932128121254	-2.67368423477625	-2.07945660022617	-1.44791197221874	-0.759058939463414	0.00882069608432617	0.851001318480654	1.70198147789995	2.48546231907647	-3.09907244563426	-2.46597036131781	-1.87700377670924	-1.31734532763498	-0.777666109045906	-0.252069906030687	0.263335637203562	0.771296209987901	1.27391806331607	1.77297494226418	2.27009844745165	2.76689616841013	-3.01816483219621	-2.51698603892593	-2.0109522489934	-1.49822831504508	-0.977025506139347	-0.445741148983789	0.0968238099734015	0.65116104689238	1.21669864238683	1.79150370094176	2.37222799052599	2.95445323499423	-2.7497843161572	-2.17845944747217	-1.61814264149274	-1.07116458252841	-0.539061878672453	-0.0230036940265939	0.475769805167142	0.955576591584733	1.41403776711564	1.84804005704638	2.25417650410326	2.63013959592619	2.9774273291807	-2.9787948907065
32	1.660316475866	2.12525828103084	2.58601724077243	3.04065928986086	-2.7976361291718	-2.3702452066234	-1.98017596995715	-1.6951219399911	-1.85373997574694	-2.61318606141555	-2.562548764245	-2.23518380875028	-1.8353318719973	-1.40787778966485	-0.967276049382052	-0.519425255499934	-0.0670746747974302	0.38842719791154	0.846458413555143	1.30683275795722	1.76966778772142	2.23532810190991	2.70440999424188	-3.10543176182263	-2.62670843794353	-2.14115491754917	-1.64691804302193	-1.14166931714722	-0.622571233596171	-0.0863830180492067	0.470090735154675	1.04890500862997	1.6490710408412	2.26451346794625	2.88386796953201	-2.7894736917217	-2.19978574678975	-1.63552695110924	-1.09732307931383	-0.583263097745614	-0.0906250368397871	0.383232165028344	0.840587959358728	1.28340153554853	1.71348975694129	2.13273847487075	2.5432798214999	2.94758071734083	-2.93478009702891
33	1.36949507622539	1.76741265695745	2.15355752170135	2.52476732864614	2.8771020043061	-3.07710157109968	-2.77550174559362	-2.50255969979861	-2.25338806179253	-2.01506432152107	-1.77016817703482	-1.50440193558051	-1.21129615083183	-0.891148990654743	-0.547613886872356	-0.185105811036976	0.192406018838297	0.581745590935107	0.980513278237028	1.38696246192323	1.79987264411009	2.21845215318494	2.64227830838349	3.07127722724818	-2.77743678293457	-2.3367361383042	-1.88841736745123	-1.43013049918892	-0.957950592381032	-0.465223403127941	0.0595877518748498	0.636478535369504	1.29644247109755	2.06448330160978	2.89382743238093	-2.61841752106976	-1.95775965498462	-1.38397361372075	-0.865572268719796	-0.381920061446633	0.0790207033219893	0.524345747287069	0.958448121709086	1.38423261452734	1.80377242930277	2.2186720697791	2.63027086928223	3.03975605006102	-2.83496267966758
34	1.18875268644365	1.558585438777	1.92166264949697	2.27755479056545	2.62602496880375	2.96714065707218	-2.98179571978663	-2.65341807777385	-2.32939270750529	-2.00776888864907	-1.68636683900559	-1.36304683595947	-1.03596747479646	-0.703761437200607	-0.365597231353087	-0.0211412822552379	0.329539124149309	0.686090262275145	1.04797508635458	1.41455160331024	1.78512379724347	2.15896754952728	2.53533490137294	2.9134381716446	-2.99077384626318	-2.61194523941478	-2.23455041348674	-1.86038568590199	-1.49221850917076	-1.13480304736515	-0.797383064326385	-0.500857399850029	-0.302163832010433	-0.375459073956336	-0.842726189639134	-1.00109855689378	-0.835091053595394	-0.551328301895044	-0.220006786522311	0.134153370287382	0.500708298750341	0.874578498230299	1.25303673957377	1.63451923093918	2.01809527123774	2.40320637991323	2.78952716932674	-3.10629945930061	-2.71796920073661
35	1.12416905199756	1.48172206730117	1.83615852034639	2.18752858561624	2.53595031722752	2.8816169221538	-3.05838577029414	-2.71734147176103	-2.37802596005794	-2.03998396656413	-1.70273893796447	-1.3658215472546	-1.02879921124421	-0.691303480608011	-0.353052811728512	-0.0138694020251809	0.326309870243388	0.667427149052636	1.00929983375685	1.35161675321434	1.69393149650697	2.0356500380497	2.37600968747935	2.71404620087962	3.04854575031381	-2.90520636856652	-2.58276856571724	-2.26974831651986	-1.96913207209542	-1.68443397123193	-1.41936367837938	-1.17687961193836	-0.95734194221677	-0.756170604308209	-0.562909255337763	-0.363926352912633	-0.147683175787277	0.091739409938497	0.354911535170695	0.639303258296944	0.941318015508139	1.25742095949772	1.58457275653688	1.92030708625255	2.26266848465999	2.61011344360823	2.96141467689123	-2.9676051488855	-2.6113977922431
36	1.13515744739537	1.48203654972032	1.82733700639103	2.1711043074983	2.51339869661309	2.85429427656968	-3.08930807774193	-2.75094222850195	-2.41369232759925	-2.0774562164148	-1.74213616101987	-1.40764490353114	-1.07391212276133	-0.740891077004358	-0.408565214234291	-0.0769545678466331	0.253878201675459	0.583822223095092	0.912713383422159	1.24032998463799	1.56638934008404	1.89054578704634	2.21239095952191	2.53145770909404	2.84722979658223	-3.12402495153933	-2.81648234493747	-2.51382583449285	-2.21643755086042	-1.92449651587702	-1.63788017588725	-1.35607361648948	-1.07811661005505	-0.802621969963117	-0.527885536720484	-0.252077442165518	0.0265305342552414	0.309363867249227	0.597420094825444	0.891235705419849	1.19092862358617	1.49628356510898	1.80684870134954	2.1220225327233	2.44112128438624	2.76342524753743	3.08820669007795	-2.8684419852829	-2.54086419006915
37	1.1917914022932	1.52697270899024	1.8612442425113	2.19462167274653	2.52712275859363	2.85876664971656	-3.09361228758368	-2.76362427355807	-2.43443714319599	-2.10603643522141	-1.77841211952203	-1.45156007988015	-1.12548360863907	-0.800194851579152	-0.475716129048601	-0.1520810456124	0.17066471536849	0.492463034036499	0.813243575325076	1.13292475231495	1.45141561314842	1.76861884296362	2.08443506454192	2.39876858270256	2.71153463153113	3.02266803314619	-2.95105235769521	-2.6432522012651	-2.3370637928194	-2.03237691987827	-1.72901959289569	-1.42675831347816	-1.12530432572874	-0.824326241019319	-0.523468394127957	-0.222373202040526	0.0792950387170203	0.381827799188189	0.685453986330576	0.990327377898367	1.29652047414647	1.60402436694146	1.91275346071473	2.22255350102494	2.53321135004806	2.84446518971726	-3.12717109942422	-2.81565808100212	-2.50453520559684
38	1.27872472477393	1.60162364524682	1.92400296117356	2.24587236486054	2.56724231272629	2.88812386975607	-3.07465676935698	-2.75471723462253	-2.43523101239612	-2.1161864033031	-1.79757200546712	-1.479376870093	-1.16159062570515	-0.844203559468131	-0.527206643776557	-0.210591496699209	0.105649733882574	0.421524570229633	0.737040492807448	1.05220531501775	1.3670276358037	1.6815173519834	1.99568620097917	2.30954829210852	2.62312057181133	2.93642315671134	-3.03370584674606	-2.72086926896029	-2.40822322694655	-2.09573680505534	-1.78337869648076	-1.47111894491909	-1.1589310295221	-0.846794181880036	-0.534695783355025	-0.22263366514489	0.0893818721118129	0.401326485116238	0.713160788832451	1.02483000636074	1.33626428384217	1.64737963177447	1.9580794118472	2.26825626389982	2.57779436239845	2.88657190386998	-3.08872155583246	-2.78184111417865	-2.47609550370559
39	1.38805149493269	1.6986905874848	2.0091154106508	2.31934387647229	2.62939570892913	2.93929255472811	-3.03412720872701	-2.72446712682279	-2.41488439308819	-2.1053485068243	-1.79582647633692	-1.48628273232947	-1.17667906867689	-0.866974623434086	-0.557125916120378	-0.247086960795888	0.0631905219545832	0.373756767558076	0.684663475021936	0.995963128224988	1.30770809962564	1.61994950780808	1.93273580676928	2.246111096157	2.56011315875027	2.87477125490314	-3.09308157386118	-2.77706975502147	-2.46038946572484	-2.14306963446444	-1.82515907859164	-1.50672772960098	-1.18786705788992	-0.868689537567268	-0.549327055696219	-0.229928257908198	0.0893450761700766	0.408322433284189	0.726829464514189	1.04469305086343	1.361746196228	1.67783244019802	1.99280955197246	2.3065523583649	2.61895465722312	2.92993025725913	-3.04377205228318	-2.73582760483018	-2.4294484689773
40	1.51304909452271	1.81155240574342	2.11008712145008	2.40868174873403	2.70736772795092	3.00617969164557	-2.97802956820467	-2.67884758373048	-2.37941375672201	-2.07967782791889	-1.77958488538212	-1.47907507952233	-1.17808336644155	-0.876539298876816	-0.574366889997839	-0.271484582577088	0.0321946352851761	0.336762916655178	0.642316982053329	0.948957211311135	1.25678631544789	1.56590749397275	1.87642197904117	2.18842587297169	2.50200620501643	2.81723617326656	3.13416960467181	-2.83035054174527	-2.50995752074491	-2.18787918013808	-1.86420263988051	-1.53906414625766	-1.21265145174744	-0.885203264497934	-0.55700520177292	-0.228382041119918	0.100313454492421	0.42871434286205	0.756454708540972	1.08318479409774	1.40858459941651	1.73237476434809	2.0543240033453	2.37425287950519	2.69203417441961	3.00759044819124	-2.96229574830659	-2.65124637231183	-2.34240599963991
41	1.64467800030207	1.93078583980556	2.21707830296869	2.50358980134446	2.79035850092896	3.07742675596928	-2.91834371063545	-2.63053003101474	-2.34225942122898	-2.05346726517712	-1.7640816549064	-1.47402253891433	-1.18320078224506	-0.891517138458148	-0.598861139233111	-0.305109916318464	-0.0101269841672195	0.286238968138192	0.5841551976209	0.88380582088188	1.18539234225376	1.48913354013824	1.79526435301218	2.10403328057113	2.41569767165577	2.73051612796495	3.0487371517762	-2.91260212744028	-2.58695592179754	-2.25740806218097	-1.92396132348791	-1.58675461469298	-1.24609137160177	-0.902457838254438	-0.556524003894006	-0.209121576623671	0.138802341063992	0.486251091333016	0.832253260646096	1.1759330243099	1.51656406081872	1.85360009323463	2.18668140870883	2.51562179205809	2.84038284410522	-3.1221426020305	-2.80542061923786	-2.492416020361	-2.18287411266
42	1.77108710664216	2.04387600442604	2.31685498396716	2.59005216713865	2.86349900454249	3.13723076160137	-2.8718982147028	-2.59747258663428	-2.32262705846291	-2.04730417852475	-1.77143848185834	-1.49495508452032	-1.21776797890945	-0.939777956827576	-0.66087006724832	-0.380910490515382	-0.0997426786161392	0.182817429113582	0.466987355098452	0.753025496604134	1.04124036734749	1.33200209484561	1.62575663776288	1.92304314838805	2.22451468491194	2.53096186760382	2.84333767643472	-3.12040660814529	-2.79257268765996	-2.45485319320746	-2.10568456036247	-1.74364517890726	-1.367840915274	-0.978471710301905	-0.577448926302812	-0.168724408419916	0.242083982043346	0.648856211426517	1.04640409510058	1.4314158415451	1.80257605602587	2.16009930250467	2.5051021420514	2.83908791941976	-3.11956543915349	-2.80303364220142	-2.49322591785395	-2.18905641626851	-1.88961610055717
43	1.88079039490642	2.13879371357779	2.39680127450603	2.65481500326572	2.91283679580648	-3.11231680231677	-2.85427338247831	-2.59621653322485	-2.33814463095985	-2.08005616918771	-1.82194978380795	-1.56382428240551	-1.30567867858645	-1.04751223281248	-0.789324501771509	-0.531115399176388	-0.272885272152179	-0.014634999285778	0.243633880650186	0.501918995681031	0.76021690231366	1.01852274874474	1.27682978578204	1.53512863547601	1.7934061615027	2.05164365969266	2.30981383504296	2.5678754939853	2.82576364656104	3.08336961094395	-2.94268834181313	-2.68643481329849	-2.43198640202411	-2.18218759346156	-1.95189693911631	2.26863201198971	1.81420161818715	2.04900622815527	2.29980926362355	2.55480908099058	2.81153863073025	3.06916083067771	-2.95587133926906	-2.69736833306257	-2.43861531122513	-2.17967098221777	-1.92057120100907	-1.66133812628109	-1.40198514038607
44	1.97094704363748	2.2131746051343	2.45511656011259	2.69674160374911	2.93801435230677	-3.10429056508967	-2.86384798168543	-2.62389486333034	-2.38449005485825	-2.14570074047072	-1.90760381184718	-1.67028749600992	-1.43385329745742	-1.19841832049033	-0.964118050768179	-0.731109689526931	-0.499576148393626	-0.269730824785449	-0.0418232823585589	0.183854051785475	0.406958108990363	0.627086369255765	0.843767301250268	1.0564507724219	1.26449993231242	1.46718739684743	1.66370066856998	1.85316479537169	2.03469409719043	2.20748809002345	2.37098598112045	2.52508261945123	2.67037869207837	2.80838945900263	2.94159369887748	3.07321910724324	-3.07641760788274	-2.93775009183077	-2.79153688247409	-2.63631854850011	-2.471541668774	-2.29734481327602	-2.11430873206449	-1.92324349582518	-1.72503752331872	-1.52056452889521	-1.31063376428471	-1.09596855128415	-0.877201498734577
45	2.05592539976027	2.28347930175506	2.51061486213611	2.73729611509492	2.96348398738587	-3.09404923199787	-2.86897888649485	-2.64454001268386	-2.42078631525789	-2.19777565301398	-1.97557017837975	-1.75423641898187	-1.53384527739033	-1.31447191899021	-1.09619551075962	-0.879098765696195	-0.663267239069857	-0.448788314237778	-0.235749808540633	-0.0242381255193096	0.185664119188566	0.393881061089058	0.600347179427137	0.805011519498512	1.00784248384655	1.20883304671589	1.40800613932748	1.60541983261235	1.80117182532519	1.99540265437019	2.18829701282836	2.38008262174791	2.57102627574065	2.76142696836422	2.95160636803544	-3.14128801246965	-2.95055414701695	-2.75905980207434	-2.56651255616299	-2.3726542197695	-2.17726722082833	-1.98017805370278	-1.78125793838892	-1.58042110629957	-1.37762128443256	-1.17284699392122	-0.966116235921571	-0.757471040299166	-0.546972232020787
46	2.16041875385933	2.37638179627698	2.59206152492025	2.80744253868409	3.02250903579668	-3.04594041628956	-2.83155155599462	-2.61752615301264	-2.40388063803614	-2.19063124218046	-1.9777938009065	-1.76538352783676	-1.55341475720166	-1.34190065439025	-1.13085289506465	-0.920281314555608	-0.710193530803178	-0.500594545937939	-0.291486333688044	-0.0828674220864334	0.125267516655691	0.332928054888204	0.540128360518096	0.746887492211913	0.953229619748851	1.15918415040606	1.36478574336939	1.57007419662327	1.77509419466296	1.97989491064198	2.18452946301588	2.38905423401073	2.59352806482678	2.79801134978032	3.00256505794775	-3.07593559147776	-2.87106092084114	-2.66593962369048	-2.46051845404481	-2.2547483522197	-2.04858513927624	-1.84199006954824	-1.63493023126843	-1.4273787930301	-1.21931510093549	-1.0107246373479	-0.801598856889126	-0.591934918576279	-0.381735334787247
47	2.29802506312296	2.50528783423438	2.71250787568431	2.91968655273774	3.12682554606415	-2.94925843495419	-2.74219240384073	-2.53515892176189	-2.32815485235219	-2.12117665494238	-1.91422037379317	-1.70728163124529	-1.50035562555865	-1.29343713424093	-1.08652052367483	-0.87959976583915	-0.672668462877607	-0.46571988019571	-0.25874698865757	-0.0517425163077403	0.155300990142713	0.362391094051277	0.569535388046007	0.776741404231415	0.984016516249003	1.19136783436926	1.39880209511716	1.60632554724239	1.81394383612247	2.02166188891439	2.22948380293203	2.43741273980821	2.64545082798984	2.85359907600494	3.06185729872944	-3.01296124860744	-2.80448868408069	-2.59591436703516	-2.38724367624435	-2.17848330598936	-1.96964123757499	-1.76072669459625	-1.55175008358246	-1.3427229220712	-1.13365775650329	-0.924568072571804	-0.71546820079561	-0.506373220121658	-0.297298862296149
48	2.4617874711892	2.66179453423225	2.86197170900482	3.06232907106944	-3.02030833360345	-2.81955929574557	-2.61859832935313	-2.41741449478571	-2.21599676675469	-2.01433410474712	-1.8124155336266	-1.6102302348834	-1.40776764888345	-1.20501758830483	-1.00197036274914	-0.798616914268188	-0.594948963253946	-0.390959163799363	-0.186641267252686	0.0180097077377717	0.222997300849657	0.428323434023402	0.633988236832909	0.8399898768799	1.04632439922704	1.25298557924016	1.45996479346355	1.66725091327216	1.87483022599936	2.08268638800117	2.29080041366795	2.49915070372075	2.70771311523577	2.9164610747426	3.12536573447459	-2.94878913671736	-2.7396656874645	-2.53048355486836	-2.32127833429821	-2.11208656235897	-1.90294537752704	-1.69389217381077	-1.48496425587034	-1.27619850392829	-1.06763105634623	-0.859297016965591	-0.65123019326384	-0.443462870128782	-0.236025622679291
49	2.63040506339413	2.82332488954792	3.0165825898285	-3.07298907058536	-2.87900080489416	-2.6846186823283	-2.48982294667031	-2.29459338523163	-2.09890940727656	-1.90275014131033	-1.70609455360949	-1.50892159047319	-1.31121034671391	-1.11294026286299	-0.914091353411909	-0.714644468113527	-0.514581587892954	-0.313886156228441	-0.112543445922778	0.0894590400377688	0.292131136370154	0.495479556805574	0.699507415650719	0.904213738829958	1.10959297621949	1.31563452971353	1.52232231396536	1.729634368901	1.93754254465111	2.14601228020754	2.35500249661134	2.56446562358763	2.77434777511026	2.98458908438123	-3.0880611049023	-2.87730235142178	-2.666394152658	-2.45541378121704	-2.24444055627776	-2.03355474081911	-1.82283640979264	-1.61236432908527	-1.4022148843939	-1.19246109590248	-0.983171749243249	-0.774410666171447	-0.566236130353014	-0.358700475363625	-0.151849834084862
50	2.7734008707983	2.95819879808358	-3.1397313440936	-2.95398951489937	-2.76772962042164	-2.58091818313964	-2.39351955150056	-2.20549581009576	-2.0168067022011	-1.82740957050377	-1.63725932332993	-1.44630843546326	-1.25450699472657	-1.06180280789466	-0.868141582199644	-0.67346720162196	-0.477722120216536	-0.280847897701024	-0.0827859051175081	0.116521769894821	0.317131188455157	0.519095168791041	0.722461615475324	0.927271557571498	1.13355689968215	1.34133791277813	1.55062052203063	1.76139348625912	1.97362560612941	2.18726314198014	2.40222766095291	2.61841455874004	2.83569250444511	3.0539040292062	-3.01031789213041	-2.79080536663631	-2.57096289448576	-2.35102053062876	-2.13121283993052	-1.91177223062354	-1.6929224416342	-1.47487263225522	-1.257812446407	-1.04190830629489	-0.827301053530388	-0.614104922690948	-0.402407721598336	-0.192272015625772	0.0162629267101415
51	2.85061730883825	3.02425072894481	-3.0849072982639	-2.91045298024235	-2.73553470026456	-2.56011129929694	-2.38413681639597	-2.20755983146707	-2.03032270218798	-1.85236067710856	-1.67360086401786	-1.49396102950293	-1.31334820236376	-1.13165705049359	-0.948767998531039	-0.764545052986379	-0.578833304229786	-0.391456083311878	-0.202211770252721	-0.0108702857796432	0.182830639322114	0.379189218822725	0.578543022874126	0.781271417948343	0.987796012497147	1.19857752487696	1.41410674506288	1.6348863836475	1.86139979615294	2.09406233103061	2.33315229070489	2.57872252168968	2.83050161571118	3.08780518612568	-2.93369665474636	-2.66921019202578	-2.40380865592851	-2.13949044498263	-1.87813348545197	-1.62129737526482	-1.37010620914379	-1.12522460523138	-0.886907508504848	-0.655089962360997	-0.429485787660181	-0.209675249482661	0.00482682962397449	0.214523269672593	0.419903932320986
52	2.82718621646462	2.9843957093252	3.14146069149713	-2.98481768792564	-2.82808411445984	-2.67154124242192	-2.51520881901168	-2.35910942151975	-2.20326898476525	-2.04771745239115	-1.89248958699352	-1.73762598579481	-1.58317436490213	-1.42919119820183	-1.27574382978885	-1.12291322638941	-0.970797606151946	-0.819517284666079	-0.669221238013848	-0.52009612914074	-0.372378934123984	-0.226374937033214	-0.0824839111918877	0.0587609077526965	0.196633319103022	0.330120735381626	0.457772956627245	0.577449264278818	0.685881370424198	0.777896916234642	0.845029221202008	0.87317479383016	0.839846072964372	0.71774080560278	0.507190901409716	0.284338576873531	0.139443510706336	0.0877680480276528	0.103890176076313	0.163331005653214	0.250258122277553	0.355149921382433	0.472226515999414	0.597865880847136	0.729715004319458	0.866191835146089	1.00619913381681	1.14895467646805	1.2938871326624
53	2.74372473779545	2.88366781946556	3.02295446605436	-3.12164441562997	-2.98380557732172	-2.8467655004538	-2.71057939275823	-2.57530670945725	-2.44101134432794	-2.30776178224201	-2.1756311926564	-2.04469743741738	-1.91504295883308	-1.78675450521175	-1.65992264104661	-1.53464097808684	-1.4110050523967	-1.28911076247597	-1.16905227670426	-1.05091931791822	-0.934793743162433	-0.820745363047363	-0.708826993893583	-0.599068812757993	-0.491472193991707	-0.386003344332637	-0.28258721095601	-0.181102290584456	-0.0813770819196272	0.0168110466314281	0.113733900439838	0.209706992717999	0.305080546611573	0.400227430576788	0.495528972865744	0.591359960064924	0.688074268137813	0.785992462908213	0.88539237108784	0.986503151621218	1.08950290413528	1.19451943756397	1.30163354906546	1.41088404592459	1.52227375863491	1.63577589928592	1.75134027023986	1.86889898657618	1.98837151741222
[truncated: 71 more columns]
