# Supplementary material for: Reconstructing spruce budworm outbreak severity: a comparison of paleoecological and tree-ring signals
Source: PLoS One. 2025 Aug 12;20(8):e0329406. doi: 10.1371/journal.pone.0329406 (PMC12342301; doi:10.1371/journal.pone.0329406)
Supplement: S16 Dataset — (ZIP) [file pone.0329406.s016.zip › Lake 5 wavelet data/Percent_defoliation/PD_wavelet_power.corr.txt]

V1	V2	V3	V4	V5	V6	V7	V8	V9	V10	V11	V12	V13	V14	V15	V16	V17	V18	V19	V20	V21	V22	V23	V24	V25	V26	V27	V28	V29	V30	V31	V32	V33	V34	V35	V36	V37	V38	V39	V40	V41	V42	V43	V44	V45	V46	V47	V48	V49	V50
1	543.775041595976	427.224946017409	269.208950969139	142.420120679915	69.3380332068834	35.5410394317767	21.2895754726992	14.9450930148745	11.6062168865487	9.55380905765218	8.08427846876002	6.73858051968464	5.46979728827371	4.3385928622275	3.34288029564498	2.65709270317784	2.30988724388611	2.15221788692098	2.11792117024579	2.12940302185715	2.13386574444943	2.12559922463962	2.05369615030467	1.91813369271357	1.74966247554356	1.55269474077943	1.38128359675232	1.27520770118576	1.21834540601349	1.19951058889275	1.20116981249171	1.18682011946249	1.1402111661616	1.07211641064405	0.990020422121834	0.917269871242338	0.887530908419764	0.89502369130664	0.930412940322115	0.983977584302601	1.01485166978235	1.0086462357989	0.980647739942937	0.938693277486626	0.90355475343238	0.90732266078652	0.948502736264701	0.996024036533435	1.03800949902774
2	712.670372815132	546.353494328666	324.627748354694	153.576938637847	62.4000036625525	25.8737752240625	13.5969804833001	9.38148177384796	7.47945058181902	6.37933238507883	5.60130201324373	4.74533067946074	3.82782656349462	2.96136423637752	2.14053309034723	1.58709406874632	1.36440661851845	1.30277096386278	1.33916953867936	1.40385495978438	1.45046968602701	1.48592317769405	1.45263495546739	1.35057834281906	1.21540255228434	1.04331209445293	0.893727473348587	0.81424688695229	0.782295150195763	0.786335147903936	0.811522222785164	0.816315432838007	0.783261252986072	0.726441420935987	0.651041511821505	0.581853699560659	0.558177902381897	0.571443020154019	0.612449250739877	0.67412062177308	0.708835265583333	0.701005405851333	0.67112815926113	0.625080935974122	0.584150374045404	0.587793808740604	0.633291067949531	0.68291808665789	0.726517567097428
3	837.184687864395	627.922843657837	353.057658284773	148.554463417423	47.6386610193	13.3000516096783	5.11084697753156	3.61415134096144	3.19019284095764	2.96276893046521	2.82131279251566	2.47900167047436	1.99448026143293	1.50278273252207	0.9684247703785	0.608370856940988	0.513746005046584	0.522755437733482	0.588118585830263	0.662897229533185	0.71675684755064	0.770129071260872	0.766671255048214	0.706278546519677	0.624102685060037	0.50404594204478	0.398221845756657	0.3541611433631	0.345224239710989	0.362303616490626	0.398394234613368	0.414812123959344	0.396783363328798	0.360150941632797	0.30498179789948	0.251254931009932	0.236653932982944	0.250186800208699	0.285100049050193	0.340270628899004	0.369691176138693	0.360265266940213	0.335379093897669	0.295777858237987	0.25733498241843	0.260185303140473	0.300462286285951	0.340156054092777	0.374846295163919
4	898.67264211211	665.411958880873	361.552829318372	140.520668226141	36.9513578761312	5.81947052719486	0.630908040426149	0.618264188207983	0.813400314859317	0.901957809799973	1.01543256058983	0.953867558809931	0.769678906733658	0.581813689935778	0.314252508801884	0.119961535385929	0.0970094558484146	0.123149738924202	0.170537288452645	0.216604396652297	0.247837967613384	0.29054135479568	0.297126149793535	0.268138002116149	0.234040643781563	0.169389598851805	0.108883270816821	0.0920180868644884	0.0937343755380622	0.108735558833689	0.138477220208869	0.153821866034401	0.145429429034602	0.128491347714876	0.0979947773626889	0.0649149958075842	0.0583453957635449	0.0671441351759388	0.0881572023375617	0.125839943461926	0.1437648760214	0.134112432728295	0.119285673428876	0.094483448627032	0.0666043449198394	0.0685742104762051	0.0962149527717421	0.118810552893143	0.13883795912008
5	906.075032683392	671.893938614063	365.74272048842	142.337152577431	37.4344259108461	5.82827558727452	0.367206966371105	0.0969436168713114	0.150419612520836	0.182450660325786	0.278753743166307	0.283230579635301	0.225848106730721	0.196974525743175	0.104250268981215	0.0121977628063467	0.00419230642852703	0.0164747380172047	0.0348273242686141	0.0495287932911584	0.0578768023012082	0.0817308845237529	0.0862341224597355	0.0734755742990689	0.0677097281904823	0.0429525447679035	0.0146334389018208	0.0102711550534299	0.0126686136931298	0.0195237992125413	0.035826324172831	0.0436469602450031	0.0391373584947017	0.0346950303581267	0.0234191861686813	0.00778695218826341	0.00558476746131182	0.00897710744753077	0.017801185765817	0.0376405995570672	0.0446498055031612	0.0364711370282061	0.0311225718802124	0.0214692088070307	0.00675528108103551	0.00789489075570593	0.0216366461529974	0.0292206567215038	0.0371392841647977
6	882.87779032015	665.156393075489	375.230714644123	156.391976756916	47.238390060152	10.2346899521382	1.70150064453432	0.283079498819685	0.0466871355406666	0.0226434093719999	0.0735050422007487	0.0733193165573955	0.0491019180452726	0.0717678125036861	0.0647185783014599	0.0234374087715397	0.00618769216479838	0.00354056039293457	0.00743638982571095	0.00838735426850103	0.0082207718546694	0.0197884774878625	0.0205527379778225	0.0139823443315647	0.018191227227823	0.0138661394303204	0.0023963616537635	0.000145173352659527	0.000541031651723298	0.00272364297412058	0.009462266488716	0.0112456892639472	0.00795941127284323	0.00844675273133853	0.00720252812099056	0.00164590450645909	0.000190082353809967	0.000485714765606446	0.00398886898683598	0.0128966059301292	0.013585482651115	0.00736260472374976	0.00686324206965902	0.00651080014826004	0.00189038573325395	0.00216008761505493	0.00576219151423883	0.00548002679998839	0.00771536175530598
7	849.599211821475	655.982814269483	390.105261262982	177.858159858832	61.861356348724	16.4530801890471	3.43755829844029	0.590991058501334	0.0713412016237866	0.0092442259710375	0.0311303108968641	0.0211787656551774	0.0039835473479458	0.033922442865709	0.0583652733858854	0.0393590535637896	0.0122073295447295	0.00099570589126094	0.00178170066391844	0.00109782731704091	0.000774951906591607	0.00651943275765794	0.00527891316917546	0.000979602749736869	0.00621346553643561	0.0093006428383405	0.00468832130785245	0.000990565989739454	4.38761542995234e-06	0.0015584752310855	0.00441212594525968	0.00359933727125629	0.000899426319494847	0.0022940969659606	0.0045172448915173	0.00303935920550711	0.000761733664715124	7.95344429387266e-05	0.00303464216071311	0.00754533399600765	0.00586064474098977	0.000959694192903783	0.00144370814348413	0.00467535556375027	0.00550176177724987	0.00507069969200837	0.0033381972201942	0.000669430695411402	0.00147729384746976
8	816.891551055292	647.863193730125	407.159562425886	202.387940365034	79.3031805557933	24.4314365548882	5.98851098157891	1.25919442647928	0.279369349978254	0.0876910805638339	0.0457048896517424	0.0178454944621772	0.00499299104621124	0.0346266948913558	0.0665953380784516	0.0555945688824599	0.021897891745894	0.00247547632141699	0.000394340858474906	0.00114428130774731	0.00244192507865307	0.00533232296835061	0.00344703276221438	0.000772347165811178	0.00528909885400383	0.0100143164307377	0.00776599013428336	0.00292621102966936	0.00101697730392176	0.00248656491720389	0.00395705225093096	0.00243550368752796	0.000251270307308075	0.00155970639238528	0.00447641933124366	0.00431997593457065	0.00169382821279275	0.00108443059216913	0.00448831482067682	0.00762780009959247	0.00548815310318976	0.00138426162585622	0.00164439422684642	0.00562339275855216	0.00849179210731315	0.00766895954391167	0.0038264945549603	0.000545756753496933	0.000790825742093176
9	788.052737569741	641.196917535535	424.368989846167	228.183852756679	99.3063457014015	34.7225428185695	9.70759940006513	2.26599792677323	0.564560255618984	0.219745699975268	0.11397289539414	0.0587729969189605	0.0455334588212616	0.0746760967281657	0.10395050086433	0.0903872781134237	0.0467265585738571	0.0127869574548635	0.00193500183921451	0.0029498384070061	0.0066425329634696	0.00904696113559498	0.00780816953624093	0.00716652356311058	0.0115925763521404	0.0160553865397122	0.0144303305016189	0.00919988482747917	0.00606188443429206	0.00609122061560962	0.00625866070761365	0.00460788567928116	0.00305791958556294	0.004349498651057	0.00718255069980138	0.00776247679094605	0.00607001609848	0.00618816121641196	0.00956552768505426	0.0120692547801297	0.0102953998455079	0.00712130839742859	0.00728841086189233	0.0108344465185694	0.0136951558803373	0.0124890419957626	0.00782513210577766	0.00366294097147162	0.0025936540531696
10	763.221829896509	635.684290844047	440.988341381082	254.62322072407	121.881557452425	47.8190793843345	15.001383153063	3.63491065903748	0.740787076680883	0.275268548903009	0.226816355203842	0.192128764449617	0.17598479636193	0.19336176582388	0.205792548865941	0.173414826184834	0.1057409921416	0.0442702378939708	0.0139107467391869	0.00960764751823116	0.0155704381268722	0.0207901746600316	0.0227668073058504	0.0252089969615524	0.0302509487338745	0.0337999196384932	0.0315509752304264	0.0252822440161177	0.0196924459564074	0.0165649753909536	0.0145456673913622	0.0125976241993214	0.0117522978686471	0.0133383904349394	0.0163243538270296	0.0181954449771306	0.0187385017525856	0.0203376244157213	0.0235755339962491	0.0256103944181907	0.0245216888495957	0.0224286059294276	0.0224795875981106	0.0247422555883195	0.0262492458898101	0.0241341904285547	0.0185524437854364	0.0126168847151968	0.00894385354122877
11	741.642934132808	630.860249695643	456.671919401997	281.407896354823	147.231227115241	64.7000721156144	23.1562259255488	6.23396608912288	1.02189638564026	0.110720236891658	0.241699402499697	0.404661992501852	0.468914394915167	0.483069922193821	0.45591427718863	0.372846597865634	0.250505613457208	0.13556464941315	0.0644402920793849	0.0401232950876248	0.0431931863629395	0.0538650564637463	0.0633518069494849	0.0712872093154771	0.0775800763739998	0.0791247110233826	0.0736606578663854	0.063282818838265	0.0523822251194219	0.0438092165773543	0.0380775176497647	0.0349752291620734	0.0346911919715979	0.0373142295717351	0.0418222264889599	0.046526420372636	0.05074336549609	0.0548997722878962	0.0586322218771063	0.0603413211450976	0.0593829692661639	0.0573127388918046	0.0561090333577215	0.0559351598768481	0.0549653620805502	0.0510181053058809	0.0435971730912021	0.0345456643239986	0.0263021720513099
12	722.338411805413	626.056980553009	470.912988262461	308.04577064136	175.378883233292	86.502808473476	36.2511162768473	12.1973398224823	2.79909234199947	0.232313463346081	0.158312995046351	0.613643220187278	0.949587983344538	1.06956651495911	1.0168958034911	0.844398183256345	0.612901158613457	0.392511489615364	0.236385554685272	0.158673775857378	0.140162727567801	0.15128353485484	0.170063541388597	0.185442629152846	0.192251955192645	0.187759722468093	0.172373528280201	0.150357966926765	0.127718711125186	0.109170189991795	0.0969120641544993	0.091281416893591	0.0917596187186011	0.0973397462579028	0.106418853991318	0.116967607101421	0.12709206853451	0.135240752919572	0.139978317929559	0.140305987290085	0.136592033434503	0.130728173953551	0.124912818188254	0.120143252643438	0.115573073966599	0.109109151774616	0.0990313572321991	0.085486657086879	0.070475278693843
13	704.129335868304	620.150226209383	482.455307935578	332.964593674077	204.963203880133	113.060380097797	55.8378755003882	24.3509390565591	9.09873988636173	2.93698444152567	1.26370582125171	1.38004783198146	1.88422692346613	2.19609426729576	2.18260851431655	1.90697279511634	1.49724858547921	1.08284179001938	0.756298846060064	0.554185208486011	0.463072440084777	0.443488779607194	0.454280308968616	0.465577557586392	0.460955779189042	0.435271338261893	0.392085260355946	0.340529559841452	0.29115114211034	0.252120680703315	0.227513497986469	0.217777514370135	0.221126844679703	0.23461725046323	0.254554188661426	0.276639029094723	0.296310409450521	0.309381698903156	0.312910816409456	0.306166804912018	0.291208756465664	0.272400110401063	0.254709444480917	0.241475496218784	0.23276999531146	0.225443197147994	0.215177625368204	0.199451521379338	0.179545467305554
14	685.527125714347	611.317378765745	488.818755167965	352.691253517175	231.90284424258	140.870162756962	80.2907287532695	43.5290694256438	22.7449123701698	11.8590528890534	6.8455429199475	5.06809206423371	4.76036914286536	4.81813699582964	4.69153416764368	4.24015381614498	3.55811703609433	2.82009113215385	2.17772805389623	1.71103246193083	1.42529101894142	1.27583201830156	1.20035356960355	1.14404476237177	1.07232285739547	0.973082179297681	0.852362740783241	0.726657390200267	0.614537252322636	0.530141364609624	0.48017576364168	0.46427839218644	0.477138181266575	0.510603587468543	0.554971130461132	0.599734082002302	0.634520553524219	0.650677341441771	0.643338588244005	0.613231930364034	0.567180220047751	0.516494548996186	0.473304444705729	0.446037536709101	0.436124245939665	0.437865593612124	0.441937650054852	0.440883887272353	0.433697897621106
15	664.884312023713	597.268013071619	486.562032053547	361.999115306542	249.112972486037	161.86329835403	102.145364762591	64.5040836109348	41.6844766459006	27.9609139656424	19.8178400088836	15.2223797911728	12.803524323435	11.4909394088334	10.510185796974	9.44501502134324	8.2042075597489	6.89610066574204	5.68502076190411	4.69053191657186	3.94876228612564	3.42292599669557	3.03787315661439	2.71633992848008	2.40390560700482	2.07877620246324	1.74848963803732	1.43852461863042	1.17855155381294	0.991223178197773	0.886250789560527	0.859820448192245	0.89740770858094	0.977610256532543	1.07556476915983	1.16586570149068	1.22566186700386	1.23838215018789	1.19762385965118	1.10978316421778	0.99368428108942	0.876177267192331	0.784341765461025	0.736865908584316	0.738240382710322	0.778655728225295	0.839919212956733	0.904614378898946	0.963978947147867
16	641.182781863551	576.467496729263	473.024818638785	356.159414560864	249.058494587365	165.696416389247	109.214742836103	75.0207331993057	55.6399638672712	44.4959776359093	37.4350620829924	32.4439361205498	28.6820662194986	25.7014304863068	23.1321124844777	20.6859901159126	18.231244075116	15.7973360456461	13.5035367370523	11.467720700756	9.7461204387084	8.32062963537026	7.12224873590845	6.06874684517658	5.09752788694954	4.18317278583859	3.33769156604073	2.59771900097361	2.00596443974784	1.59418400597276	1.37247916550697	1.32625133863027	1.41929858195846	1.60038375708905	1.81109767834964	1.99405075630894	2.10123161369797	2.102169235088	1.99053746122334	1.78688451829012	1.53522229643685	1.29278663999188	1.11501879452142	1.04045266833897	1.08110532455414	1.22218594334145	1.43097719105602	1.67056564281075	1.91199120694425
17	615.664112476386	550.586897028055	449.858077696063	335.809156800192	230.107443709957	147.388289523138	92.7082569314539	62.9976880161724	50.8204914192257	48.2212189836106	49.1543491984359	50.1708995212602	49.9121554161467	48.2091785994748	45.3510496646583	41.7029307139279	37.5905224876506	33.2951162152666	29.0559915107204	25.0539026535303	21.3922841278873	18.0962220462597	15.1340682122038	12.4524578723416	10.0103094493265	7.80009268437676	5.85126167522995	4.21770085818293	2.95594804971519	2.10264138587215	1.65816340254169	1.58007533801234	1.78642642773304	2.16676121510196	2.59798133995556	2.96252741743923	3.16666003495741	3.15634196147363	2.92754585217862	2.52758923290304	2.04528275410239	1.59058098783002	1.26824329102577	1.1529841595466	1.27388081885332	1.6126918068021	2.11534310466355	2.71071372700911	3.32856743723131
18	593.881504675262	527.41194339765	427.102432803	312.622748366381	204.306715346185	117.617942474182	60.0430884088609	31.0709340898443	24.5465577672522	31.9560789092092	45.2750301971823	58.6254223158306	68.6875766194224	74.2691286332649	75.5466025358711	73.3605564222883	68.731417244626	62.5985270432852	55.713482812573	48.6180538640323	41.6632186702714	35.0485912111285	28.8716637263575	23.1779631015035	18.0029329011335	13.3978618202052	9.43613201625507	6.20131984756118	3.76344672547929	2.15232218558294	1.33669818253874	1.21531799201588	1.62221861621077	2.34522981716812	3.15427193118932	3.83474986246325	4.22060947904099	4.22116998094948	3.83591624027867	3.15270558661677	2.32787422325353	1.55129475882681	1.00420980471771	0.820598653355515	1.06219560283973	1.71280593948902	2.69092476821792	3.8737619898487	5.12322171036451
19	586.70535480782	521.969730665411	424.54461117407	311.20565870803	200.421475396492	107.814453232265	42.9828168458017	8.45779382536018	0.690227585800427	12.3134713361872	34.7161018476662	60.1390100031535	82.8989857286536	99.7285909055508	109.474889073657	112.481162886133	109.9261903057	103.286681018185	93.9824637530339	83.1932489404875	71.8037489159138	60.4286935431465	49.476807429651	39.2237348454428	29.8741145261421	21.6016783699311	14.5636964243794	8.89251447097787	4.67194631803425	1.90913238034232	0.51261322730825	0.28495633437786	0.934221163482545	2.10405937766416	3.41828942214961	4.53282512858748	5.18599503869463	5.23768684246045	4.68873616848011	3.67497194714534	2.43535872069858	1.25989585440228	0.428555808612613	0.155401903374065	0.550623815938972	1.60770327383513	3.2152612325659	5.18636692456385	7.29480033054354
20	608.138781983341	552.997038107192	466.563475434078	362.240121999906	255.678521334995	161.329848752122	89.6467479515596	45.6035434434975	28.6962523850281	34.1322125788943	54.662331426621	82.4762401220468	110.716809429173	134.385894878499	150.624534086298	158.502602298329	158.523194510221	152.043074998842	140.758270831295	126.334207911696	110.197405355486	93.4636965918502	76.9582769325491	61.2808539031381	46.8778756686642	34.0971289985794	23.2137263794261	14.4281517322935	7.84525302451955	3.44725716102841	1.07410792113536	0.421432642251198	1.06146966591304	2.48670120840391	4.17083592086842	5.6378467221242	6.52736893695763	6.64423008035733	5.9816041555148	4.71151024688644	3.1427968473183	1.65415289494396	0.616018678808134	0.318308760891783	0.919202049120403	2.42415994354205	4.69585353910001	7.48788198548758	10.490770304604
21	668.698505532432	633.591022552255	569.477768319563	486.039957678554	395.266945813323	309.052723079839	237.046924787854	185.236066865735	155.464123756118	145.833564666013	151.736953473333	167.183867806847	186.097985154761	203.336276966459	215.294351918377	220.079151748524	217.326632294801	207.79956084276	192.912748465841	174.306673195643	153.541814284962	131.93394841897	110.509917861281	90.0411716558311	71.1085424962083	54.1612585168847	39.5493279322368	27.524984319404	18.2215273939963	11.6245919947589	7.5516258077349	5.65159346843307	5.43073528456957	6.30356260681772	7.6625374436906	8.95574907246149	9.75963211992267	9.83356473218655	9.14531799250983	7.8609652969803	6.29963913093578	4.86120890062254	3.94151849316158	3.85305967758311	4.7674375749186	6.68987095130311	9.4672036103567	12.8225360255143	16.4045051720367
22	766.126126810122	759.211381662019	726.36825001924	673.645319515686	609.109487528209	541.316111263211	477.85258665799	424.251809110814	383.436827699254	355.714965155006	339.227332959829	330.692585994998	326.259556494725	322.294298936618	315.966106607848	305.556937016406	290.488052621287	271.12066348979	248.428105787283	223.646396305728	197.989336486219	172.474798568335	147.865911706005	124.698163623624	103.348247255481	84.1027956552622	67.1994744967653	52.8315227607394	41.1228831418141	32.0904464660127	25.6117787072387	21.4126383967597	19.0814377252042	18.1102471054367	17.9557709342001	18.1096618140199	18.1656400766051	17.8710263080851	17.1524871378133	16.1100831757035	14.9797860348718	14.0714791050732	13.6953374631527	14.0924434063012	15.3842113810568	17.5497437072051	20.4323224988547	23.7686607941472	27.2300205333154
23	879.00304758572	900.85297550034	899.906594629036	879.219838939816	843.458797470665	797.997003293657	748.021332114306	697.817434386695	650.335338141558	607.061174672868	568.161105043245	532.824624002082	499.714114859871	467.422245096151	434.84785846666	401.425351586548	367.180269027925	332.627424134678	298.565214036786	265.839419746766	235.146126556894	206.919560498069	181.316774453487	158.279798829918	137.636896579797	119.201704215382	102.839772798485	88.489751498737	76.1438028137054	65.8034284171912	57.4306789824897	50.9117627975938	46.0431761952853	42.5427063055441	40.0811885691092	38.3267048384324	36.9910215643334	35.8681588296773	34.8567668438719	33.961297306046	33.2714890903889	32.9247002135723	33.0598710171538	33.7739881477558	35.0908802128347	36.9481086279824	39.2019632436213	41.6453124959473	44.0304011088807
24	969.961520080667	1011.41284757594	1032.57177636352	1034.58380917293	1019.84900808101	991.491185786479	952.819177730432	906.882612319718	856.183909926672	802.5639883954	747.242965648139	690.973568979028	634.253142522798	577.537694291586	521.407211994905	466.645690244325	414.221327724047	365.178586258867	320.477548377845	280.829741245528	246.578442542273	217.65579372279	193.624516758473	173.787346386825	157.330517810936	143.463184067428	131.5220068783	121.024962565363	111.674598288139	103.323386837517	95.919750327311	89.4528092604771	83.9089813826578	79.2468985696536	75.3909815479827	72.2396657302107	69.6820043292479	67.6159200681077	65.9623146236786	64.6712048599737	63.7186724850232	63.0961826851772	62.7960445257534	62.7977122746408	63.0588249932316	63.512546030932	64.0698113955804	64.6228845890842	65.0463551151103
25	1000.35419734631	1045.68773702924	1072.64164914885	1081.66719052758	1074.20303061218	1052.30579930238	1018.27488748571	974.346519366928	922.503794199241	864.415251357292	801.483822502293	734.96681645705	666.118077949233	596.305123451423	527.064906581807	460.07927911939	397.071964582467	339.648934587636	289.118970566117	246.336985199959	211.607500042575	184.670763578405	164.773620070636	150.807378759785	141.481182708948	135.49504016392	131.681823412292	129.099332038583	127.067593725722	125.158729243437	123.154214465628	120.986513697542	118.679831089905	116.300039711322	113.918651831172	111.591381200933	109.349054752494	107.19736906673	105.121919121337	103.095610036169	101.086573487967	99.0656745320068	97.0132950415097	94.9251125970226	92.8160671168647	90.7209224741063	88.6893455703282	86.7738624636536	85.0107818298154
26	949.266288994654	983.149433459051	1000.69578625385	1002.63496513317	990.447824135605	966.026100260376	931.339541444516	888.17865067455	838.017227962901	782.006580480363	721.08109495895	656.130377948936	588.18127155216	518.535255145698	448.82131563973	380.947100034496	316.956451263513	258.823478708305	208.227330336646	166.355021107433	133.771866896681	110.382757934231	95.4871369482198	87.9113154997256	86.188149471344	88.7486942512543	94.0934393778498	100.920071191697	108.197120356513	115.184850452303	121.41369835887	126.63522793738	130.761035432512	133.802463377543	135.819855435453	136.885803033117	137.06332515591	136.397573198515	134.918408500506	132.650749387971	129.629545425836	125.91629702637	121.614037152251	116.877647645095	111.916479737754	106.986772797613	102.37259355453	98.3560694403175	95.1803879072244
27	824.430794931816	838.147553335044	838.400850333145	826.678134492023	804.962683791788	775.373628833573	739.832937733278	699.824819317105	656.290662409235	609.671054431353	560.073259684095	507.515594401652	452.185419876736	394.64780291969	335.956382610678	277.642489405478	221.586877312093	169.803886006234	124.184930675231	86.2537723010525	56.9798237055021	36.6803003710601	25.0217129033877	21.1110404433492	23.65129784101	31.1278677689332	41.9915976232218	54.8110219894742	68.376619900119	81.751749628927	94.2751718463051	105.527132092268	115.274193539906	123.407741051527	129.88830558436	134.703798080145	137.845484638536	139.301837026797	139.067622600908	137.163802224041	133.662842387865	128.713730331218	122.56117861481	115.554191090585	108.140390332355	100.844341615013	94.2305257435134	88.8544105373434	85.2078295459063
28	657.307446056649	650.450210786009	633.818059967973	609.638782224961	580.376217126861	548.362096270596	515.472075858524	482.904869807294	451.103004890408	419.825079907173	388.34881806227	355.758431129899	321.25446490647	284.422454507646	245.408283615317	204.969965127143	164.402334324849	125.356774653747	89.5971758714358	58.7423450012942	34.0430871801898	16.2307052534505	5.45619460246385	1.32028793496614	2.97788306756265	9.28930157535912	18.9866833895658	30.8263400398529	43.7054427308059	56.7316387523907	69.2446061016154	80.7971588068658	91.1090698051503	100.008906841881	107.378230069771	113.109301666542	117.083019173714	119.169062709176	119.245991956117	117.235728359162	113.144753998166	107.103512088613	99.3958519043644	90.471802996895	80.9393172623563	71.5336444919124	63.0663805774253	56.3595220191536	52.1725763784669
29	486.532464223019	464.024891682916	435.46159816133	403.494293518137	370.805544644267	339.766997970454	312.148832475695	288.928242619197	270.227821570645	255.391539809923	243.181223844501	232.055092011327	220.476328591731	207.196488926656	191.466057579946	173.140758273032	152.673493310688	131.003473139166	109.371802663118	89.1033083872361	71.3962880012352	57.155641841563	46.8926327901823	40.6994371041652	38.2920169774639	39.1034615103581	42.4035570509034	47.419455021115	53.4362365476715	59.8634232803602	66.2621574081209	72.3360305246253	77.8949415507825	82.8050655018222	86.9388064075972	90.1368165774045	92.1904857418374	92.848606498134	91.8470774749268	88.9562590584406	84.0374986240764	77.0987214012387	68.33895146883	58.1731023859203	47.231108923326	36.3290735640868	26.4140855459057	18.4881923324338	13.5201244541147
30	342.985040672896	310.843896085715	275.464915552197	239.560020812149	205.766153653635	176.356761251714	152.999279544515	136.593840052599	127.216083191694	124.1704392413	126.142545362809	131.423897686213	138.17127698758	144.659801025715	149.49211051206	151.736184978206	150.978396623248	147.293738398547	141.148750203869	133.262122350424	124.451902497215	115.496506876823	107.030304580333	99.4851860329063	93.0793863640532	87.8459391384801	83.6870064592188	80.4377462638499	77.9243239464992	76.0044678590211	74.5844830921498	73.6125951108652	73.0537213535337	72.8543951870347	72.9081305052091	73.0309737717981	72.954657052548	72.3412022669368	70.8187182856789	68.034168857139	63.7156715842224	57.7348622460115	50.1592789133207	41.2856373941496	31.6471397755651	21.9912683760653	13.2284265130169	6.35577703387351	2.36416735320365
31	246.994037968935	210.443354292047	172.177007696303	134.708904095907	100.465015887347	71.5554759297529	49.57962104399	35.4883749374609	29.5206027306719	31.219697302165	39.5253854396264	52.9254602439773	69.6445585942223	87.8433959491362	105.802496159936	122.069060045311	135.553149996084	145.568312765453	151.820461076565	154.355817314462	153.482976430356	149.68526759985	143.537809069582	135.639696712735	126.566694170488	116.844720182829	106.94031872436	97.2617892147284	88.1639852537902	79.9508085843768	72.8716727744271	67.1110564641783	62.7730455110687	59.8649079247024	58.2848688050177	57.819193092131	58.1525027588914	58.8931981880747	59.6132930162537	59.8993384878929	59.4088317527033	57.9249351135086	55.401738568047	51.9928032241494	48.0573113135522	44.1406603037429	40.9294885118004	39.1845256632253	39.6578873659398
32	215.195432311341	179.49432581704	142.522268214711	106.440105601323	73.355566587364	45.1501945597799	23.3254233796127	8.8843284355038	2.26139196193225	3.30679695249803	11.3251649547368	25.1622545154378	43.3278627916058	64.1397371802004	85.8720955898531	106.893384485974	125.780826962084	141.403510353088	152.970473206894	160.04471689586	162.527665195375	160.620931949519	154.773207603345	145.619768715214	133.920871820911	120.503538571961	106.209404449933	91.8497446414464	78.1677335032456	65.8075129329084	55.2896751391125	46.9931396386528	41.1439036201763	37.8115498679931	36.9145316956115	38.2350172838838	41.4434495982255	46.1320285734288	51.8551830588542	58.1739492547776	64.7002057813251	71.1361188026448	77.3040735901031	83.1629032653692	88.8073879377982	94.4497199002067	100.383758946915	106.935205693584	114.403013534501
33	265.035256728437	236.436356085351	206.292327397474	176.288888791846	148.099809565228	123.261479481843	103.056680820693	88.4186136682037	79.864228387387	77.4628858118666	80.8426815837358	89.2329060594328	101.537547587822	116.431907586502	132.4725845969	148.21044862891	162.296746811288	173.573986714011	181.145453865041	184.419796017404	183.129707586995	177.32607938542	167.35082917057	153.792883771935	137.432426091261	119.17861196441	100.005617511153	80.8912356069706	62.7614358789556	46.4434488206386	32.6291103517527	21.8494519543514	14.4608564229439	10.6425123607924	10.4043742938806	13.6043531538537	19.973016783896	29.1436794071035	40.6854260206521	54.1363898398134	69.0345245878049	84.943236297694	101.469600822075	118.273514250488	135.06699613057	151.60394558811	167.661853740831	183.018179499309	197.425147775363
34	410.602034468756	395.644220968153	378.316738807758	359.725489394791	340.998778608061	323.205026749934	307.274000427033	293.928512241863	283.632660562677	276.561175189715	272.592460317062	271.325704020661	272.120200096247	274.153044106625	276.489825484745	278.1619856554	278.244217476393	275.925634093225	270.569353898947	261.756495007664	249.312175435786	233.312791476486	214.075425957802	192.13157976979	168.188425993444	143.081405227293	117.722208248267	93.046062145306	69.9618117554062	49.3076501369253	31.8145862201241	18.0789268177994	8.54426448484841	3.49275699226854	3.04489572100419	7.16650995531749	15.6814491217182	28.2882229240627	44.5788516410718	64.0582745660542	86.1628720987018	110.276964587236	135.746545471333	161.889970393889	188.005833348609	213.378781199411	237.284503178835	258.995525880988	277.789683958519
35	656.185451399755	660.321003175295	660.828188708877	658.193169565639	652.955839278987	645.665585674759	636.837439269185	626.912406672143	616.22544792665	604.983875425923	593.257997361475	580.984699158978	567.983469654017	553.98325744517	538.657600078046	521.664795179854	502.689536863605	481.482443418976	457.894235921853	431.901940068067	403.625297105658	373.332490345706	341.435223530845	308.474035757697	275.095430799744	242.022885953673	210.024062817217	179.87657186071	152.334469485213	128.097333212569	107.783321175518	91.9071331632587	80.8633061046229	74.9148427409645	74.1868222895013	78.6643967005506	88.1944430627122	102.490117610051	121.13762634115	143.604671936572	169.250233389236	197.335559122386	227.036482066233	257.457372797315	287.647212186725	316.618367111245	343.368672333867	366.907341864634	386.28504138938
36	995.775607823771	1023.03005641594	1045.26689609673	1062.41038481299	1074.4679741429	1081.51574879024	1083.68231188523	1081.13272239221	1074.05401700905	1062.64362425075	1047.1016270622	1027.62739018204	1004.42058686859	977.686187714223	947.642561329755	914.531524279107	878.628995182721	840.254869557426	799.780835561152	757.635078767821	714.303146084452	670.324615990005	626.285611785608	582.807555277347	540.532855098729	500.108431233727	462.168081652194	427.314697332685	396.103239062748	369.025223569011	346.495254485084	328.839905019565	316.289042795107	308.969508094845	306.90093315095	309.993432650553	318.04690631161	330.751767060612	347.691029916262	368.343848765695	392.090749160181	418.220952212009	445.942295581655	474.39431287115	502.665016945051	529.811835411152	554.886963411796	576.967132451774	595.187453850149
37	1416.54205700707	1470.01972464803	1517.38749596576	1558.13829618704	1591.87004667381	1618.29039100497	1637.21867341121	1648.58548699215	1652.43017086871	1648.89665071204	1638.2279901092	1620.75995984474	1596.91385072593	1567.18866719422	1532.15275773182	1492.43487621671	1448.71463473061	1401.71230725224	1352.17797462036	1300.88005884921	1248.593370126	1196.08687081857	1144.11143480279	1093.38793539011	1044.59602149316	998.363933497165	955.259666191874	915.783709383938	880.36349515673	849.349565361675	823.013357174997	801.546402398822	785.060660545981	773.589666973598	767.09018195059	765.444076423821	768.460282225585	775.876760499533	787.362589916119	802.520430287076	820.889760085975	841.951400420875	865.133906736056	889.822419302894	915.370504931044	941.115391100013	966.396791711117	990.579259090015	1013.0776841933
38	1896.94424916845	1978.27840124923	2052.90107062487	2120.0119298208	2178.92404445837	2229.0786895896	2270.05695465904	2301.58785458157	2323.55278214223	2335.98625396115	2339.07301477642	2333.1416698128	2318.65511037275	2296.19808200863	2266.46231663566	2230.22970883282	2188.35406144169	2141.74195535174	2091.33331182772	2038.0822115924	1982.93851196201	1926.83076089854	1870.65084489078	1815.2407271556	1761.38153610377	1709.78515509644	1661.08834837129	1615.84934096443	1574.54665963786	1537.57994468393	1505.27236615063	1477.8742286773	1455.56733130645	1438.46966474797	1426.64007846821	1420.08263075417	1418.7504409303	1422.54898608801	1431.33891496521	1444.93857765357	1463.12657985793	1485.64475324098	1512.20197917786	1542.47930460737	1576.13674132569	1612.82204346569	1652.18161552777	1693.87352274746	1737.58236818344
39	2395.94776856816	2502.5409462258	2601.9911274152	2693.29702474387	2775.56755968891	2848.04118862309	2910.10223557067	2961.29374892081	3001.32651818017	3030.08401924511	3047.62319705406	3054.17113697491	3050.11781498436	3036.00524591296	3012.51346352045	2980.44386136472	2940.70049562597	2894.26999756161	2842.20076254741	2785.58207437975	2725.52378858701	2663.1371390717	2599.51715177136	2535.72705149645	2472.78493881536	2411.65289853491	2353.22858599266	2298.33922804376	2247.73787794535	2202.10168229051	2162.03185770607	2128.05503793689	2100.6256394786	2080.12890581151	2066.88432467265	2061.14916632224	2063.12195874867	2072.94579251369	2090.71142710435	2116.46024562088	2150.18716899867	2191.84368902086	2241.34120652678	2298.55486435367	2363.32804234875	2435.47763490794	2514.80016261228	2601.07868324986	2694.09037013307
40	2845.59911194866	2967.57039376327	3081.49609772376	3186.22135449549	3280.69561907132	3363.99432672822	3435.33815722359	3494.10938531709	3539.86488629865	3572.34547124883	3591.48134384632	3597.39359377371	3590.39176601045	3570.96766540599	3539.78566701723	3497.6699003971	3445.58875666179	3384.63722795321	3316.0176280547	3241.01925968673	3160.99758875311	3077.35345990396	2991.51284353242	2904.90754480814	2818.95723424078	2735.05308060694	2654.54318505281	2578.71993390784	2508.80931101006	2445.96214145126	2391.24718023646	2345.64591327611	2310.04890540153	2285.25351086186	2271.96275534244	2270.78520351594	2282.2356404577	2306.73641643223	2344.61932982775	2396.12794955366	2461.42030332877	2540.57187960665	2633.57890652704	2740.36187999068	2860.76931417905	2994.58168178567	3141.5154988355	3301.22749186763	3473.3187656261
41	3167.4917592638	3288.49591992607	3399.74206102568	3499.96885569234	3588.01817318557	3662.85808898647	3723.60410791911	3769.53809029248	3800.12442978992	3815.02310469473	3814.09930831098	3797.42945695556	3765.30347119992	3718.22332453377	3656.89794973931	3582.23468362916	3495.32751237451	3397.44244986076	3290.00043834845	3174.55820281427	3052.78751699447	2926.45335031355	2797.39136114713	2667.48518440514	2538.64393187241	2412.78028412529	2291.78950542555	2177.52966017462	2071.80325370038	1976.34046364603	1892.78407313696	1822.67616503443	1767.44658942473	1728.40317514783	1706.7236213661	1703.44897726875	1719.47859701817	1755.56644269597	1812.31859979225	1890.1918670259	1989.49328421148	2110.38046769134	2252.86263174508	2416.80218566313	2601.9168092276	2807.78192371532	3033.83349089688	3279.37108865335	3543.5612286776
42	3318.39140772667	3422.75035584195	3515.35067793079	3594.91859314982	3660.28736425836	3710.42011061165	3744.43123268136	3761.60598373019	3761.41776116738	3743.54273885364	3707.8715206553	3654.51756295299	3583.82218739675	3496.35608257911	3392.91727199131	3274.52560316016	3142.41388686494	2998.01588362659	2842.95139534339	2679.00877145158	2508.12518013749	2332.36502515627	2153.89690738461	1974.96953743419	1797.8870019549	1624.98377249394	1458.59982308189	1301.05619246354	1154.63129062813	1021.53820867289	903.903247743766	803.745838497704	722.959978795063	663.297275593362	626.351638533551	613.545638536515	626.118515683025	665.115797319184	731.380470057817	825.545638249868	948.028596477655	1099.02624437577	1278.51177814285	1486.23260384628	1721.70943229637	1984.23653303159	2272.88314489278	2586.49606180044	2923.70343367942
43	3337.56189729494	3420.73181669834	3491.17058872784	3547.7401090938	3589.41204894956	3615.28806242038	3624.61878485327	3616.82123854035	3591.49428880168	3548.43182846047	3487.63341193286	3409.31211015419	3313.89941291936	3202.04706430902	3074.62577797987	2932.72084044821	2777.62467034333	2610.82645828973	2433.99906407436	2248.98339374419	2057.77051817659	1862.48182565929	1665.34752359308	1468.68381837918	1274.86910796859	1086.31951881735	905.464108760343	734.7200404713	576.468007791613	433.028170506828	306.636823437766	199.423994347612	113.392133487564	50.3960268912263	12.1240369527291	0.0807484077986139	15.571076419517	59.6858766807447	133.289085684111	237.006412740651	371.21560387152	536.038301041017	731.3335278094	956.69284362549	1211.43722274141	1494.61572906077	1805.00607396389	2141.11715905553	2501.19371858901
44	3343.77817858712	3417.59506453816	3479.90500217185	3529.84329675315	3566.64800699675	3589.67517707161	3598.41293807284	3592.49420373165	3571.70770716362	3536.00715354425	3485.51829703198	3420.54378814564	3341.56567911657	3249.24551833757	3144.42200971822	3028.10625729368	2901.47465860832	2765.85955104753	2622.73775236378	2473.71716921605	2320.5216748627	2164.97447865925	2008.9802253697	1854.50607138036	1703.56198781125	1558.1805375704	1420.39636511441	1292.22562476285	1175.64555671698	1072.57440041833	984.851813589411	914.219943298795	862.305273745669	830.601355170772	820.45250028056	833.038519596935	869.360555826409	930.228070099071	1016.24702996631	1127.80935035055	1265.08364396762	1428.00734662862	1616.28029460103	1829.35984500944	2066.457645069	2326.53817063046	2608.31916785485	2910.27414257355	3230.63704878092
45	3450.94324939714	3535.87876763904	3612.54516578824	3680.38110965898	3738.90691969217	3787.73394499292	3826.57295376805	3855.24137757513	3873.66926587508	3881.90382985345	3880.11247977188	3868.58428757268	3847.72983535089	3818.07943984824	3780.27977250316	3735.08892301016	3683.36998102521	3626.08323489075	3564.2771074131	3499.07796628573	3431.67896031806	3363.32804194737	3295.31534148036	3228.96005918428	3165.59703793711	3106.56317200863	3053.18379717366	3006.75919436514	2968.55132416161	2939.77089334175	2921.5648383339	2915.00429445198	2921.07310512128	2940.65691257796	2974.53286139962	3023.35993919658	3087.66997522148	3167.85931773324	3264.18121469393	3376.73892961407	3505.47963473658	3650.18913672901	3810.48750493962	3985.82568822738	4175.48322244351	4378.56714579037	4594.01225243239	4820.58282480522	5056.87599102255
46	3652.76456729221	3760.57953703345	3863.72092295954	3961.83537934521	4054.62279072838	4141.84109842548	4223.31042056108	4298.9163892706	4368.61264273753	4432.42242517279	4490.43926433543	4542.82671329362	4589.81716037109	4631.70972814484	4668.86729848831	4701.71271554486	4730.72423176075	4756.43027334821	4779.40361049554	4800.25502407897	4819.62656442889	4838.18449882737	4856.61204291964	4875.60196726506	4895.84916407591	4918.0432511229	4942.86128022571	4970.96060715423	5002.97196864464	5039.49280110939	5081.08082502315	5128.24790941054	5181.45422282147	5241.10267107356	5307.53361820762	5381.01988578927	5461.76202703368	5549.88387625575	5645.42838075037	5748.35373116161	5858.52981735773	5975.73504932802	6099.6535960977	6229.87310947007	6365.88301284495	6507.07344768059	6652.73498060684	6802.0591820193	6954.14019149476
47	3792.5314787895	3914.38292927512	4033.7364681871	4150.32209714802	4263.90097569337	4374.26812444724	4481.25471857392	4584.7299372184	4684.60234245432	4780.82076954036	4873.37471882935	4962.29424825393	5047.64937369978	5129.54899254897	5208.13935302004	5283.60209845598	5356.15192124999	5426.03386551903	5493.5203208393	5558.90775129472	5622.51320474678	5684.67064665144	5745.72716100665	5806.03905823894	5865.96792619547	5925.87665609879	5986.12547057416	6047.06797592089	6109.04725592984	6172.39202000737	6237.41281440287	6304.39830218379	6373.61161545876	6445.28678237978	6519.62523177266	6596.79237991337	6676.91430698754	6760.07453508321	6846.31092504824	6935.61271601133	7027.91773857567	7123.10984035414	7221.01657028755	7321.4071757033	7423.99097293977	7528.41615818501	7634.26912956652	7741.07439411245	7848.29513365476
48	3671.58301582678	3782.80743136494	3891.76824344455	3998.22178888503	4101.94738158078	4202.7496466995	4300.46062806449	4394.94164286914	4486.08486114714	4573.81459095557	4658.08825393874	4738.89703974561	4816.26623158861	4890.25519897891	4960.95705727576	5028.49799708159	5093.03628964274	5154.76097723476	5213.8902599908	5270.66959275632	5325.3695073224	5378.28317681733	5429.72374015106	5480.02140525048	5529.52035044771	5578.57544385099	5627.54880090419	5676.80620069901	5726.71338201141	5777.63224055905	5829.91694967704	5883.91002753476	5939.93837520059	5998.30931132397	6059.30663094377	6123.18671793055	6190.1747427852	6260.46097988808	6334.19728073819	6411.49374214303	6492.41561059891	6576.98046611249	6665.15573031859	6756.85654480748	6851.94406594503	6950.2242220198	7051.44697715787	7155.30614400686	7261.43978362026
49	3206.56678374006	3283.17833814767	3356.58833886014	3426.59311897957	3493.01375544315	3555.69847436138	3614.52488758553	3669.40203275051	3720.27219034412	3767.11245295671	3809.93602374715	3848.79322330068	3883.7721864259	3914.99923301759	3942.63889987168	3966.89362325126	3988.00306504165	4006.24307847091	4021.92431258443	4035.39045792472	4047.01613915527	4057.20446366052	4066.38423843091	4075.00687078331	4083.54297165514	4092.47868332569	4102.31175644447	4113.54740416368	4126.69396396216	4142.25840039135	4160.74168444637	4182.63408754592	4208.41043016459	4238.52532697471	4273.40847188935	4313.46000762352	4359.04602527033	4410.49423989139	4468.08988820716	4532.07189411256	4602.62934690014	4679.89833571967	4763.95918191261	4854.8341084126	4952.48538238551	5056.81396368933	5167.65868756981	5284.79600528572	5407.94030110477
50	2503.23817381939	2536.15449616667	2564.92662803316	2589.41990982761	2609.52769802785	2625.1735489818	2636.31324014867	2642.93660261815	2645.06913957737	2642.77340652708	2636.15013047428	2625.33904704451	2610.51943645172	2591.91034152471	2569.77045350038	2544.39765403638	2516.12820484615	2485.33557949445	2452.4289351817	2417.85122576375	2382.07696076544	2345.60961871973	2308.9787267638	2272.73662201193	2237.45491376612	2203.72066908026	2172.13234752466	2143.29551416617	2117.81836274747	2096.30708378054	2079.36111472775	2067.56831159586	2061.5000830806	2061.70652984394	2068.71163255483	2083.00853295414	2105.05495239647	2135.2687920587	2174.02395827803	2221.64645528349	2278.41078591365	2344.53669877508	2420.18631769941	2505.46168631959	2600.40275712838	2704.9858505339	2819.12260522042	2942.65943659855	3075.37751533131
51	1802.5926225873	1801.18556995948	1795.49412591248	1785.4589059598	1771.04803133235	1752.25877114453	1729.11903315773	1701.68868319867	1670.06067402986	1634.36196543515	1594.75421847161	1551.43424824713	1504.63422120293	1454.62158470281	1401.69871874356	1346.20230178952	1288.50238508024	1229.00117224572	1168.13150366523	1106.35504770056	1044.16020369695	982.059724447224	920.588068629263	860.298496523646	801.759925067856	745.553560974675	692.269333205597	642.502148514722	596.847996035639	555.899928944875	520.243953073764	490.454853931192	467.091994919504	450.695120554684	441.780199221976	440.835340394882	448.316821307542	464.645257790269	490.201953351271	525.325459614255	570.308379905346	625.394446131354	690.77589711663	766.591184283191	852.923027988084	949.796844996226	1057.1795644929	1174.97884675762	1303.04271516276
52	1346.75696284269	1332.73807618274	1315.24647124115	1294.28045045434	1269.86081595711	1242.03188117252	1210.86236068861	1176.44612583937	1138.90281401817	1098.37828049985	1055.04488242961	1009.10158564989	960.773886175067	910.313539381095	857.9980913459	804.130208245619	749.03680127151	693.067946169749	636.595598207986	580.012105123725	523.728522394617	468.172736973178	413.787407431078	361.027730243242	310.359043691647	262.254282564621	217.191298451674	175.650061968529	138.109764674712	105.045839750171	76.9269216620696	54.2117660634381	37.3461520083023	26.7597892311913	22.8632537122081	26.0449750234104	36.6682990214222	55.0686493102156	81.5508105442683	116.386356075398	159.811241668285	212.023586024096	273.18165766503	343.402086353477	422.758315658618	511.279311553285	608.948540039614	715.703224779796	831.433893566445
53	1253.87838467768	1250.18668112516	1244.38753642602	1236.50832186746	1226.5914278174	1214.69474736704	1200.89207792102	1185.27343412119	1167.94526591345	1149.03057606098	1128.66893196799	1107.01636730492	1084.2451696142	1060.5435508223	1036.11519838331	1011.17870562717	985.966880775345	960.725935011546	935.714550948838	911.202833807964	887.471148608434	864.808847664271	843.512893662226	823.886384572365	806.23698759044	790.875290228963	778.113077550449	768.26154536295	761.629459965888	758.521275735063	759.235222461516	764.061374902147	773.279717453885	787.158217221456	805.950919006064	829.896075894004	859.214329166662	894.106951183806	934.754164708902	981.313551847669	1033.9185653597	1092.67715457927	1157.67051754789	1228.95199022199	1306.54608277819	1390.44767210299	1480.62135852926	1577.00099377702	1679.48938587913
[truncated: 71 more columns]
