# Supplementary material for: Reconstructing spruce budworm outbreak severity: a comparison of paleoecological and tree-ring signals
Source: PLoS One. 2025 Aug 12;20(8):e0329406. doi: 10.1371/journal.pone.0329406 (PMC12342301; doi:10.1371/journal.pone.0329406)
Supplement: S16 Dataset — (ZIP) [file pone.0329406.s016.zip › Lake 5 wavelet data/Percent_defoliation/PD_wavelet_power.txt]

V1	V2	V3	V4	V5	V6	V7	V8	V9	V10	V11	V12	V13	V14	V15	V16	V17	V18	V19	V20	V21	V22	V23	V24	V25	V26	V27	V28	V29	V30	V31	V32	V33	V34	V35	V36	V37	V38	V39	V40	V41	V42	V43	V44	V45	V46	V47	V48	V49	V50
1	27.5364388492798	21.634412580554	13.6325782703877	7.21206867549353	3.51123601724499	1.79977671663738	1.07809121104658	0.756810460982247	0.58773179554163	0.483799105824356	0.409382966607284	0.341237637289563	0.276987222702316	0.21970371551443	0.169281434049127	0.134553565612684	0.11697129138792	0.108987010620394	0.10725024565471	0.10783167966802	0.108057669237903	0.107639057680132	0.103997929533301	0.0971331287642928	0.0886018483365447	0.0786275215125426	0.0699473649688834	0.0645757458466114	0.061696273649349	0.0607424899148835	0.0608265119932706	0.060099852227046	0.0577396030537261	0.0542913258658612	0.0501340347164213	0.0464499908705232	0.044944027800204	0.0453234577886967	0.0471155479305621	0.0498280290682087	0.0513914740625677	0.0510772346430515	0.0496594077660644	0.0475348591908082	0.0457554656091649	0.0459462701561013	0.0480316042436782	0.0504380541150214	0.0525641725134312
2	38.2351714320307	29.3121761686654	17.4164636042133	8.23949023393424	3.34779573896492	1.38814277823569	0.729485747644255	0.503321840772798	0.401276783940948	0.342254816068615	0.300513043460708	0.254589693849841	0.205365075426341	0.158878878047525	0.114840819525118	0.0851485007824451	0.0732011922369934	0.0698944042576142	0.0718472085288174	0.0753176182153237	0.0778185248295607	0.0797206248514803	0.0779346927683545	0.0724592973692626	0.0652070392121859	0.0559742881283865	0.0479489880041122	0.0436848092725388	0.0419705803961353	0.0421873285743244	0.0435386294880288	0.0437957879375323	0.0420224123611187	0.0389739960075771	0.0349287479364895	0.0312167823999526	0.0299465623957954	0.030658243519959	0.0328582511476626	0.0361669553310405	0.0380294157446028	0.0376093393101649	0.0360064080127953	0.0335359482553718	0.0313400002942239	0.0315354726408883	0.0339764265122683	0.0366389443330658	0.0389780812925106
3	47.5862461274343	35.6916358128378	20.068079203852	8.44395431734826	2.70781953051322	0.755985553223887	0.290504623075314	0.205431248021877	0.18133310836232	0.168406151698118	0.160365671868183	0.140908434365228	0.113367850598135	0.0854193704477272	0.0550460372091753	0.034580285276122	0.0292017331390714	0.0297138364867819	0.0334291300153004	0.0376796078320893	0.0407410315256427	0.0437747513376025	0.0435782063031027	0.0401454365284041	0.035474494947846	0.0286503738128121	0.0226352476821302	0.020130802176807	0.0196228214373463	0.020593626850919	0.0226450464023935	0.0235782523420572	0.0225534831923416	0.0204712670931477	0.0173354089122839	0.0142815308988389	0.0134515985124848	0.0142208174912234	0.0162053144326543	0.0193412542434694	0.0210135416400808	0.0204777654349069	0.0190632154882358	0.016812249632829	0.0146271258756537	0.0147891403813983	0.0170785162634637	0.0193347417199986	0.0213065627216971
4	54.1187209536459	40.0715927406639	21.7729746772921	8.46225697276948	2.22523768060492	0.350452753094865	0.0379937416443293	0.0372323196560446	0.0489835593081152	0.054316556144186	0.0611500882731354	0.057442599032107	0.0463506242712903	0.035037244105532	0.0189245149299991	0.00722417102123391	0.00584198007695714	0.00741616696007291	0.0102698797019891	0.0130440745054929	0.0149249828941763	0.0174966119684326	0.0178931531184873	0.0161474657551461	0.0140940980053179	0.0102007649984378	0.00655702986129257	0.00554139620185117	0.00564475235563676	0.00654813453809922	0.00833919904505723	0.00926326479119229	0.00875786612339073	0.00773784253139841	0.00590131685609321	0.00390922832096126	0.0035136022220908	0.00404346871706283	0.00530889092400503	0.00757817303643809	0.00865762552874847	0.00807634836438224	0.00718347012199324	0.00568986208255641	0.00401096215474589	0.00412958889307699	0.00579413452309429	0.00715485801733157	0.00836092300499334
5	57.809072215885	42.8679345723989	23.334985049232	9.08134363661179	2.38837773118121	0.371853535485912	0.0234284063365654	0.00618516165486375	0.0095970178288104	0.0116406511802592	0.0177849457140711	0.0180705752186921	0.0144094793928389	0.0125672975996854	0.0066513380356728	0.000778237260170402	0.000267476021671291	0.00105111528893343	0.00222204037315514	0.00316001819369711	0.00369263485160413	0.00521456439618369	0.00550187835767268	0.00468786207272385	0.00431999164030523	0.00274044275890716	0.000933637387332909	0.000655316527667486	0.000808278318510075	0.00124565039085524	0.00228577820448629	0.00278474760454957	0.00249702762127623	0.00221359980482556	0.00149418246351306	0.000496820313059284	0.000356317317919865	0.000572754169361826	0.00113574482945066	0.00240153194774549	0.00284873077576501	0.00232691832155994	0.00198567109838458	0.00136977071166824	0.000430998005425276	0.000503706970582209	0.00138045348878435	0.00186432579386531	0.00236954720402199
6	59.6785497540487	44.9615669729156	25.3639010049355	10.571391044549	3.19310174342891	0.69181880009062	0.115013756133298	0.0191348951575005	0.00315583942849819	0.00153059216986099	0.00496860875451418	0.00495605454013822	0.00331906781574086	0.00485117987585503	0.00437468349246209	0.00158426294195385	0.000418260034138758	0.00023932588619127	0.000502666354358358	0.000566947254201584	0.000555687035651523	0.0013376116731717	0.00138927222933837	0.000945143304111138	0.00122964477202351	0.000937288377804679	0.000161983220951748	9.81306274168702e-06	3.65712952572696e-05	0.000184105959539857	0.000639606463798501	0.00076015778583996	0.000538020241155985	0.000570962321925144	0.000486858359714318	0.000111255708384637	1.2848708319077e-05	3.28321236793251e-05	0.000269629521665678	0.000871752293576763	0.000918317247547172	0.000497678814829357	0.000463924155550114	0.000440100674008014	0.000127781534741553	0.000146012163429113	0.000389498112587203	0.000370425052733557	0.000521523596394407
7	60.8439783026957	46.9781557739256	27.9373564873785	12.7372976208482	4.43019599251699	1.17828599662737	0.246180457343106	0.0423237764821493	0.0051090943391765	0.000662024489407377	0.00222939467740817	0.00151671557608773	0.000285281418619189	0.00242935298076681	0.00417982429610342	0.00281869541276488	0.000874226910311032	7.1307396241414e-05	0.00012759634781786	7.86208138246006e-05	5.54981176232544e-05	0.000466888645532518	0.000378048936319655	7.0154171073755e-05	0.000444976827924453	0.000666064778760672	0.000335753748310893	7.09393026129126e-05	3.1421872137599e-07	0.000111610076640914	0.000315974039931842	0.000257766245294516	6.44123425572541e-05	0.000164291567222542	0.000323502124699704	0.000217663461760404	5.45514943087055e-05	5.69585264810453e-06	0.000217325650981974	0.000540358479094434	0.000419709595417466	6.8728421398925e-05	0.000103391041017151	0.000334825207603869	0.000394008221222234	0.000363137745124076	0.000239064721823558	4.79412246857505e-05	0.000105796278470469
8	61.9803093027883	49.155559365759	30.8925653376433	15.3558536953579	6.01699901681348	1.85369525786774	0.454368468399402	0.0955393159896327	0.0211966921423075	0.00665341720014223	0.00346778369002014	0.00135399768181967	0.000378835022825788	0.00262724379598124	0.00505281226974864	0.00421814691367374	0.00166146669253239	0.000187822713890168	2.99199671577303e-05	8.68204712020298e-05	0.000185277068263996	0.000404581276980747	0.000261537968538042	5.86005769851187e-05	0.000401301718056319	0.000759819867192023	0.000589231789634099	0.000222021472091173	7.71614882900412e-05	0.000188664042945068	0.000300234862416143	0.000184789855723268	1.90647232737837e-05	0.000118340169508048	0.000339640989505941	0.000327771102858631	0.000128516443093408	8.22793961245157e-05	0.000340543540295483	0.000578746846949063	0.000416404633390234	0.000105028585025409	0.000124765720326029	0.000426665720873065	0.000644300826304691	0.000581869752414715	0.000290329010938469	4.14084003465668e-05	6.00026087137538e-05
9	63.3476414509759	51.5426322314087	34.1129131720182	18.3425654149868	7.98274338935637	2.7911725800486	0.780345650522675	0.182152307010014	0.0453821920100337	0.0176642642665714	0.0091617143984842	0.00472446900863933	0.00366020836667265	0.00600284013362188	0.00835606393261234	0.00726578389070323	0.00375611572380683	0.00102787993427647	0.000155545177211813	0.000237122843226978	0.00053396019889966	0.000727240225071695	0.000627659927552056	0.000576081197974041	0.000931869575776281	0.00129061269809307	0.00115998252281274	0.000739533000340409	0.000487284750567599	0.000489642940327052	0.000503102616827257	0.000370405019793941	0.00024581095180196	0.000349634571270401	0.000577369539807236	0.000623986914937726	0.000487938414621817	0.000497435513246229	0.000768925211719824	0.000970187384603143	0.000827596005844658	0.000572446575610311	0.000585879111911204	0.000870927287803973	0.00110088549022527	0.0010039319917263	0.000629023464180853	0.000294445612907142	0.000208490953936338
10	64.9997647098743	54.1380339451626	37.5567591318173	21.6849791088642	10.3800392579899	4.072510490228	1.27759235529726	0.309567059436557	0.0630891096116867	0.0234432378763986	0.019316808224157	0.0163626405771404	0.0149877400094697	0.0164676491029381	0.0175263163753391	0.0147688685748761	0.00900542848771063	0.00377027350901173	0.00118470833716641	0.000818235018494051	0.00132605590541558	0.00177059461383918	0.00193893447502148	0.00214692348526644	0.00257632115975894	0.00287856916253643	0.0026870378781263	0.00215316156851555	0.0016771065810604	0.00141075564227879	0.00123878133584679	0.00107287629465517	0.00100088410254985	0.00113596362933835	0.00139026311385976	0.00154961453666141	0.00159586395098106	0.00173205318558424	0.00200780965983851	0.00218110848786282	0.00208838891011359	0.00191013156473913	0.00191447341705403	0.00210717346993392	0.00223551625466563	0.00205538761847531	0.00158001832967757	0.00107451661592358	0.000761703023953436
11	66.9178065742364	56.9219798660521	41.2051160524583	25.3911934032701	13.2845474882133	5.83783207782374	2.08936642710292	0.562485419523422	0.0922048354079522	0.00999019211965262	0.021808330021367	0.0365123049056581	0.0423097441297663	0.0435869852289442	0.0411367546446255	0.0336416291041838	0.0226029068916984	0.012231882177022	0.00581439234771079	0.00362029054174725	0.00389728420151379	0.00486019789801681	0.00571617926695549	0.00643218382410417	0.00699998382763551	0.0071393548887461	0.00664633805349664	0.00570995452878289	0.00472640329617416	0.00395286808000149	0.00343570179616615	0.00315578496368187	0.00313015653132263	0.00336683096680172	0.00377358366659901	0.00419803905059538	0.00457853039638758	0.00495355942037895	0.00529033514918826	0.00544454571193749	0.00535807444293049	0.00517127932983814	0.00506267001072382	0.00504698155550367	0.00495947753117872	0.0046033199340528	0.00393373557790565	0.00311702569635467	0.00237322245086833
12	69.0515412775972	59.8475710667725	45.016666863788	29.4474652035551	16.7652474198823	8.26918817041035	3.46540542637517	1.16599795949368	0.267577685520412	0.0222078771409776	0.0151338432700821	0.0586608845050513	0.090775338479839	0.102244619903628	0.0972095923492116	0.08071977767335	0.0585899475390008	0.037521918929057	0.022597146462114	0.0151683319123274	0.0133987784811807	0.0144618659078923	0.0162571302537521	0.0177272856493521	0.0183782194089657	0.017948786904286	0.0164779521740452	0.0143733867533214	0.0122091996065108	0.010436063979569	0.00926425521458253	0.00872599660144244	0.00877171004062696	0.00930513924889969	0.010173051535124	0.0111814537589361	0.0121492960543679	0.0129282650348032	0.0133811499437266	0.0134124733151602	0.0130574399488454	0.0124968875424145	0.0119409718218762	0.0114850278395107	0.0110481441345988	0.0104302290649305	0.00946684786512198	0.00817204974018272	0.00673704531870999
13	71.313366432613	62.8080639054771	48.8624893319372	33.7222508255311	20.7584250775202	11.4506183796221	5.65519241073429	2.46623361853996	0.921509357071446	0.297454227534949	0.127986595222336	0.139769573178292	0.190832221000471	0.222417767910631	0.221051947180211	0.19313589533584	0.151639523561849	0.109668905166367	0.076597031247298	0.0561272067944186	0.0468994159487574	0.0449160065314981	0.0460089595566271	0.0471531312156112	0.0466850430965242	0.0440837540234083	0.0397099203516493	0.0344884214377511	0.0294874350874536	0.025534477222233	0.0230422915560916	0.0220562429257539	0.0223954590434512	0.0237617510042583	0.0257809399612404	0.028017665855473	0.0300099594357687	0.0313338038021351	0.0316912285493942	0.0310082032319652	0.0294932701995896	0.0275883533035307	0.0257966640826228	0.0244563458290112	0.0235746632395223	0.0228326139943154	0.0217929293161169	0.0202002085485147	0.0181841474982523
14	73.5578415290587	65.5950511430932	52.4508092828695	37.8441732817904	24.8834393666892	15.1155289405239	8.61528666094917	4.6707187368879	2.4405550079056	1.27248988461064	0.734534553627117	0.543812051969662	0.510793031954538	0.516991588385683	0.503406960697713	0.454973334777698	0.381790011314491	0.302598991076124	0.233672701010863	0.183595732341929	0.152935349997763	0.136898228968157	0.128799305439199	0.12275730627727	0.115061464169036	0.104412826355985	0.0914594930820192	0.0779711657632397	0.0659405472437684	0.0568847723499172	0.0515234064461619	0.0498176003790211	0.0511974703969552	0.0547883466056023	0.0595490345113971	0.0643521502048968	0.0680847782273079	0.0698184199763773	0.0690309633980841	0.0658004847106116	0.060859083732412	0.0554204534883936	0.0507861060966541	0.0478603358066552	0.0467966284140559	0.046983477003022	0.0474204132981387	0.0473073433511493	0.0465362784754232
15	75.5851103749644	67.898381530536	55.313148816967	41.1526375209595	28.31956053209	18.4008782437761	11.6120481868071	7.3329272344067	4.73875787294956	3.17864135167411	2.25292370022324	1.73050444397369	1.45552509162054	1.30630834240186	1.19481470559548	1.07372439080194	0.932667417065816	0.783959736379504	0.646282238882425	0.533227158800422	0.448901602645512	0.389123693531127	0.345350271762242	0.308797860916844	0.273279828310906	0.236318598388632	0.198771094295001	0.163533775891536	0.13397962272023	0.112683833827064	0.100750405051583	0.0977457616370176	0.102018741422816	0.111136295153064	0.122271920576567	0.132537474769619	0.139335198356383	0.140781260462345	0.136147792905357	0.126161922371672	0.112963615934034	0.0996052309418982	0.0891652244487786	0.0837680932226712	0.083924345636276	0.0885188266555283	0.0954833574342535	0.102838007213228	0.109586666133754
16	77.2249881122499	69.4305849146921	56.9717981041373	42.8963586258337	29.9969678347619	19.9567177220693	13.153982695367	9.03560637210241	6.70135828620929	5.35916035360302	4.50873340038572	3.90759492003521	3.45450983009539	3.09551772117805	2.78606531889868	2.49145077812059	2.1957975896988	1.90265416171118	1.62638563213026	1.3811889836102	1.17383694058706	1.00214875204594	0.857814011106843	0.730928708991362	0.613953683109528	0.503827422999357	0.401996433467397	0.312873059981583	0.241601278753753	0.192005843563316	0.165303389670782	0.159735642872228	0.170942388379357	0.192752550617525	0.218131242193023	0.24016637736843	0.253075395938254	0.253188324424089	0.239743230991305	0.21521497392967	0.184904409390748	0.155705105827833	0.134294487605527	0.125313634764657	0.130209899888656	0.147201855095335	0.17234897706863	0.20120535915178	0.230283005725531
17	78.5607589991118	70.2566929742049	57.4033654219851	42.8503492447543	29.3624641470279	18.8072289059445	11.8298774972027	8.03871150753421	6.48486130293221	6.1531856193098	6.27225609367417	6.40197124728389	6.36895465126614	6.15164922682374	5.78694260532949	5.32143066808886	4.79667389727265	4.24856597587585	3.70763976703531	3.19696010935946	2.72972558210616	2.30913725546274	1.93115671581501	1.58897444569362	1.27734830115705	0.995317396499315	0.746640171147072	0.538192455813745	0.377188661222278	0.268303933637835	0.211587085893724	0.2016227928744	0.227953868375205	0.276485834042791	0.331510935583836	0.378028210112103	0.404076201287353	0.4027595812865	0.373564447709587	0.322528671967154	0.260984784193086	0.202963348230365	0.16183200144273	0.147124558427803	0.162551368474259	0.205784761214064	0.269924714593918	0.345895957726975	0.424736116576309
18	80.2874130788134	71.3013290175135	57.7403895886118	42.2637706989212	27.6204217855616	15.9008830188581	8.11728299948642	4.20050952989347	3.31847280578298	4.3201731112434	6.12077497443631	7.92562735383504	9.28593969337655	10.0405150903681	10.2132180186602	9.91768433736374	9.29186654975723	8.46275521174494	7.53195944547613	6.57272156640738	5.63249069257022	4.7382528303134	3.90318804950521	3.13345117368734	2.43383385251882	1.81126985410981	1.27567978307314	0.838362407846387	0.508783990526671	0.290974510962557	0.180709515784416	0.164300010825303	0.219309298435003	0.317053879626519	0.426429062883144	0.518423530346952	0.570588263854776	0.570664038648069	0.518581214088129	0.426217307250529	0.314707560155582	0.209721033789444	0.135760091490392	0.110937522948956	0.143599247432912	0.231555885989066	0.363788713285587	0.523697617453255	0.692613281464789
19	84.0337123229428	74.7616394303897	60.8074554481327	44.5739357632226	28.7063352478269	15.4422465602743	6.15642184965737	1.21140843079554	0.0988611845915596	1.76365649210905	4.97238160813506	8.61370059873914	11.8736082115141	14.2841098173965	15.6800705151483	16.1106586232191	15.7447103170417	14.7937344841803	13.4610929620896	11.9157554833735	10.2844392515987	8.65519192494741	7.08655506231543	5.61800914756096	4.27886455342611	3.09400487136534	2.08595586465348	1.27367339799811	0.669162109499617	0.273444719604872	0.0734215089798643	0.0408142493186431	0.133808344946523	0.301364081653791	0.489601036676358	0.649235804215041	0.742789223958289	0.75019303258474	0.671566917041854	0.526365632886466	0.348816032547359	0.18045467783465	0.0613819786033397	0.0222581892862586	0.0788657593928609	0.230271077819578	0.460521342180449	0.742842489110712	1.04483306212707
20	92.2830692951973	83.9154901801393	70.799480003021	54.9687526439217	38.7983785949327	24.481276400793	13.6036005240815	6.92018842471735	4.35456235618364	5.17945151983876	8.29482984530017	12.5154994351251	16.8009133760119	20.3926196071958	22.8567799463633	24.0522510070185	24.0553758077601	23.0720388859486	21.3596067967137	19.1708024688816	16.7220955082089	14.1828099846579	11.678166585337	9.29916896398013	7.11356416809065	5.17412770137949	3.52260698304062	2.18942479177283	1.19049146337772	0.523109988861498	0.162992360713101	0.0639510238128356	0.161074546857113	0.377348767633562	0.632910696879289	0.855524783400084	0.990506867462172	1.00824016340344	0.90768884855453	0.714956255840898	0.476909132971144	0.251012286588798	0.0934788178418527	0.0483023124143552	0.139485901751928	0.367858335432817	0.712580401689847	1.13626157813422	1.59194004997085
21	107.506696310469	101.862464298959	91.5549728132682	78.1406713079115	63.5470890895517	49.6864236560736	38.1100474184662	29.7804128789315	24.9939759122304	23.4456703861465	24.3947585364271	26.878159821831	29.9189835306918	32.6903846739257	34.612885055903	35.3821375934668	34.9396148862201	33.407947073523	31.0145934111545	28.0232936444379	24.6849261105328	21.2110283010515	17.7666857044163	14.4759242267706	11.4321243729012	8.70750857523058	6.3583476740519	4.42519327573563	2.92947598305084	1.86888630821539	1.2140753054563	0.908606999498665	0.873099616868296	1.01342411451271	1.23190657540132	1.43981628162796	1.56905660434071	1.58094275456885	1.47029328755654	1.26380783252492	1.0127933370747	0.781536828117868	0.633678149630421	0.619456620879124	0.766461206815176	1.07553092876337	1.52204285642542	2.06147983735573	2.63735321832289
22	130.494218142313	129.316430007725	123.722261325717	114.7419676724	103.749583203757	92.2023414098203	81.3926029945602	72.2627857059085	65.3107723214144	60.5889091039016	57.7805716813339	56.3268487325354	55.5717710783526	54.8963689915807	53.8184883642284	52.0454951196284	49.4788129264425	46.1799666741999	42.3147446547297	38.0936775355464	33.7235120447575	29.377622301094	25.1859920484839	21.239830879544	17.6033008796278	14.3252242399197	11.4460825406664	8.99879016609909	7.00445826810803	5.46596386009683	4.36245276159783	3.64721343936331	3.2501401660185	3.08471732484561	3.05840540767988	3.08461763219299	3.09415240636842	3.04397086049548	2.92158212586291	2.74402952027518	2.55150607472261	2.39679420876548	2.33272602500891	2.40036505696124	2.62039182016389	2.9892468139744	3.48023629010169	4.04851459580991	4.63808779670401
23	158.62338386675	162.566384420139	162.395602149651	158.662505663056	152.209129393182	144.005171911104	134.986647919345	125.926938555736	117.358400824066	109.549219431283	102.529379518042	96.1526186955531	90.1775529479269	84.350217459871	78.4718994622877	72.4405311374627	66.2607222151106	60.025375029178	53.8785669577521	47.9729261931746	42.4340670946037	37.3403493475641	32.7201144462603	28.5629012972239	24.8377185271092	21.5109353002367	18.5582891915885	15.9687089354359	13.7407801895188	11.8747739433183	10.3638419263605	9.18744948126938	8.30887268494583	7.67718388641495	7.23298261330929	6.9163714854372	6.67533637037847	6.47270648521683	6.2901924203967	6.1285975219152	6.00411591324825	5.9415349867326	5.96592767834268	6.09479603214923	6.33244011782541	6.66759237541241	7.07431911755316	7.51524173714676	7.94565074158044
24	185.445870929466	193.370904417294	197.416256625308	197.800934954248	194.983804619802	189.562103919103	182.16844544289	173.385884275526	163.692855402081	153.441321870411	142.864556677477	132.106472922659	121.262157281362	110.418793421405	99.6872685519097	89.2174737361168	79.1945178103121	69.8180902763388	61.2717482517523	53.6915278286941	47.1430598874481	41.6133706277444	37.018857346615	33.2262106692081	30.0798478034535	27.4285675925431	25.1455471242913	23.1386288244437	21.3509430132031	19.7542841265207	18.3387910453456	17.1023837306628	16.0424654062743	15.1511269462383	14.4139184327954	13.8114218447329	13.3224253884562	12.9274130222038	12.6112620250072	12.3644161763431	12.1823025644067	12.0632894276098	12.0059063446511	12.0062251997175	12.056147051778	12.1428934754798	12.2494364246037	12.35517787716	12.4361407389705
25	202.629323346649	211.811975346539	217.271694502844	219.099886304569	217.587964150374	213.152514011574	206.259294937196	197.361271086	186.86013423963	175.093859692593	162.346621884271	148.873098244597	134.927264524784	120.786121549378	106.760990920763	93.1925444618316	80.4299354335753	68.7984655569723	58.5632384288491	49.8974230914744	42.8627026931533	37.4064625960148	33.3761453981606	30.54717738461	28.6580857006923	27.4455471652682	26.6731512157073	26.1500480178686	25.7385040261058	25.351849059863	24.9458194014247	24.5067351840342	24.0394991418394	23.5574543640719	23.075086202814	22.6036799006253	22.1494796861666	21.7136394450624	21.2932413308839	20.8827970703331	20.4758514930358	20.0665030951539	19.6507780764423	19.2278008980857	18.800597753754	18.376210329378	17.9646990322482	17.5767034134794	17.2195780704879
26	203.714708391692	210.986108391863	214.751595678592	215.167747884248	212.552359659437	207.311402074254	199.867587523789	190.605162028367	179.840406428504	167.82039386615	154.745645862867	140.80707401119	126.225040965694	111.278847165942	96.318076914283	81.7521156032806	68.0195765830843	55.5441082247075	44.686059507744	35.7001665468236	28.7077474169347	23.6883913447064	20.4917571434728	18.8659686001527	18.4961732444638	19.0456719880837	20.1926664695221	21.6576772103209	23.2193485408518	24.7189313399959	26.0556562923233	27.1762084364129	28.0616161249563	28.7143134914376	29.1472504234172	29.3760052064917	29.4141018585029	29.2712299716213	28.9537978573539	28.4671530452527	27.8187957915785	27.0219242249242	26.0986494538276	25.0822094743759	24.0175315381179	22.9596051971004	21.9693918187584	21.1074365927474	20.4259281003895
27	187.445218678038	190.563904678432	190.621495092923	187.956180978205	183.018886750211	176.291424710686	168.210779669019	159.114406084337	149.216341126399	138.616758158587	127.340045134886	115.3903664928	102.810321294252	89.7283849340036	76.3841161585302	63.12568315116	50.3807001500764	38.6071538575311	28.2350824714898	19.61093315554	12.955114705046	8.33975024525633	5.68901656234529	4.79987358156821	5.37743461680636	7.07733143497061	9.5473437522139	12.4620090199729	15.5463266879823	18.5873389018345	21.4347041756268	23.9929857946867	26.2091088164766	28.0583781563852	29.5318200067889	30.6266857607901	31.3409896509112	31.6721105813375	31.6188588414119	31.1860001599321	30.3900107498939	29.2647648257688	27.865901016945	26.2727699538807	24.5871445346159	22.9282915954544	21.4245532951013	20.2022225710989	19.3731242701025
28	158.334132305569	156.682341498838	152.675940561274	146.851565705668	139.802713784639	132.091059097457	124.168415173827	116.323531713776	108.663005855561	101.128688174772	93.5465945329993	85.6961271947746	77.3847113027712	68.5125093483378	59.1146622177186	49.3737622657508	39.6017131868783	30.1963050357947	21.5824287154213	14.150027177043	8.20039800555314	3.90969956057829	1.31430404942802	0.318034803698784	0.717321147719575	2.23763402268301	4.5735676020143	7.42553858418618	10.5278943564812	13.6656823987334	16.6798424233814	19.4626549709552	21.946618130236	24.0904368003659	25.8655808459223	27.24609806644	28.2032987147822	28.7057909581312	28.724321899225	28.2400837482061	27.2546379273524	25.7994059783829	23.9427623412226	21.7931114451412	19.4968985138133	17.2312326586756	15.1916134622927	13.5760458360762	12.5674821738116
29	124.166274734861	118.422194655657	111.132654878702	102.974389145708	94.6320061150225	86.7107655050541	79.6624285971121	73.736381823991	68.9639117663551	65.1775953895281	62.0614427003479	59.2219809099813	56.2670045711599	52.8779024216828	48.863393208176	44.1866566784265	38.9632764699877	33.4329452465118	27.912401116754	22.7397484907054	18.2208007952107	14.5864945289524	11.9673073314133	10.3867631877357	9.77237378757178	9.97945975246078	10.8216657709081	12.1017558187653	13.63727791232	15.2775381052297	16.9105370068172	18.4606292484376	19.8792997883424	21.1323956130181	22.1873533943223	23.0035065568524	23.5276163921389	23.6955731239996	23.439976350927	22.7022205378935	21.4469206260499	19.6760991859005	17.4405484672478	14.8461571306748	12.0536886597513	9.2714177587822	6.74104781065475	4.71830789784184	3.45042440302525
30	92.7369565260867	84.0465718888082	74.4807349262478	64.7727002666337	55.6354493142918	47.6836810993141	41.368240165244	36.9325058079426	34.3969298288393	33.5734427459405	34.1066646010291	35.5346468239667	37.3590162475086	39.1133958859397	40.4199650408994	41.0267222213292	40.8218299450018	39.8255649506824	38.1640711958961	36.0316695525256	33.6495453236979	31.2281681910602	28.9390600924377	26.8989963936126	25.1669839296293	23.7519543793977	22.6274541437172	21.7489129079574	21.0693289362525	20.5502345460963	20.1662963272903	19.9035153812415	19.7524060173009	19.6985118241289	19.7130408830514	19.746255482297	19.7256208206178	19.5597537330261	19.1481015790296	18.3952097363048	17.2275661181727	15.6104633591126	13.5621625329156	11.1628902317768	8.55681466393907	5.94604153972315	3.57672746321362	1.71848724750055	0.639228126755344
31	70.7538315854038	60.2835346564908	49.3217694872259	38.5886687461455	28.7791756949708	20.49775830453	14.2025620790726	10.1659883137769	8.4564622331826	8.94318431015118	11.3224290259801	15.1610100854067	19.950357547639	25.1635905626873	30.3081485535977	34.96786314057	38.8305111514481	41.6994514129674	43.4904397796868	44.2167171009544	43.9666833858789	42.8787929525162	41.1177939862839	38.8553032956816	36.2562539456369	33.4713004469334	30.6340888344211	27.8615804267285	25.2554264703719	22.9026825595171	20.874795623516	19.2246113535024	17.9819461502615	17.1488820054548	16.6962645143938	16.5628672015116	16.6583469799778	16.8705263511216	17.0768044808184	17.1587449733604	17.0182345739253	16.5931580264787	15.8703639667415	14.893841459595	13.7664817300329	12.6445191587675	11.7246479342342	11.2247864455678	11.3603854845902
32	65.310404731075	54.4753526602828	43.2545752496579	32.3038751416583	22.2629341693772	13.7027884314931	7.0791132743104	2.69633551072343	0.686317654157807	1.00359122408635	3.43711341312268	7.6365794975238	13.1497226714283	19.4659902842319	26.0616187706289	32.4414423153415	38.173657442775	42.9150395636359	46.4255370559729	48.5725236975119	49.3260822495031	48.7474011935739	46.9726551420321	44.194646370916	40.6441077611161	36.5720349690093	32.2338588527094	27.8757961195936	23.7233953210573	19.9721493055463	16.7800543998572	14.2621101963909	12.4869053622029	11.4755578167432	11.2033186745824	11.604077404846	12.5778156052867	14.0007686261534	15.7377085405695	17.6554127094003	19.6360888350486	21.5893462983773	23.4612801921649	25.2393966383749	26.9524607796311	28.6648715874908	30.4658135855058	32.45413477803	34.7205655628552
33	85.219466234591	76.0237725077101	66.3312581356575	56.6839491144514	47.6200294118798	39.6335099653992	33.136856733166	28.4301309758475	25.6795529712645	24.9074250096555	25.9941649219825	28.691958642838	32.64839446274	37.4375286506261	42.5952497392896	47.6556043088505	52.1849142095083	55.8109991952284	58.2455295938942	59.2983619375535	58.8835467586525	57.0174474944743	53.8100044193177	49.4505811321237	44.1900377308007	38.3207042849886	32.1558174937209	26.0097769880702	20.180319145997	14.93343175336	10.4915678095426	7.0254752369645	4.64974539942448	3.42199462055364	3.34542367975554	4.37434524202265	6.42212606137211	9.37086195188806	13.0819964551339	17.4070208732408	22.1973687944448	27.3126577455516	32.6265468520455	38.0296790643342	43.4294571154002	48.7467497024914	53.9100112945941	58.8476860048038	63.4801042034212
34	139.875640787077	134.780113798572	128.877335763028	122.544042923805	116.164603828924	110.10298641297	104.675924858843	100.129652422731	96.6222688001968	94.2132974244477	92.8613154825374	92.4297824315397	92.7004353712386	93.3929437728099	94.1889914423414	94.7586293294788	94.7866424119501	93.9967940692392	92.1721242880016	89.169936814237	84.9306563719771	79.4803081134718	72.9269094376404	65.4515213752007	57.2950494247805	48.7420946824506	40.1032336210916	31.6970605908655	23.8331825670896	16.7971382984763	10.8379532012625	6.15876508418707	2.91068813484745	1.18984218633792	1.03727381832468	2.44134243880195	5.34204061411483	9.63666269542565	15.1862263588502	21.822084282252	29.3522338788556	37.5669377908725	46.2434022203551	55.1494182807543	64.0460450844308	72.6895905161524	80.8333109550342	88.2293853961548	94.6318010771912
35	236.82820447789	238.320793652852	238.503845317589	237.552823238196	235.66258393862	233.031410590301	229.84518624223	226.263077488786	222.40597696084	218.348707136926	214.116643408591	209.687006679952	204.994647480131	199.941738866174	194.410455127778	188.277470215514	181.428985009152	173.774993516392	165.261618499499	155.880568151341	145.675059072825	134.741883065568	123.229630833518	111.333391895088	99.2865001767385	87.3500706251514	75.8011650335285	64.9204359080765	54.9800347010382	46.2324505342578	38.9007869226757	33.1708075504172	29.1849073338218	27.0380083210311	26.7752536744972	28.3912844870105	31.8308361621159	36.9903820307791	43.7205769800138	51.8293060853857	61.0852142416938	71.2216737614379	81.9412290900766	92.9206327252712	103.816646102005	114.272816057905	123.927444549889	132.422940493723	139.416673401955
36	380.762475665716	391.183971469916	399.686845070465	406.242134388524	410.852688742083	413.547601231976	414.376046838848	413.40114044461	410.694400728332	406.33131996914	400.388405441201	392.941889792564	384.06812364235	373.845483192561	362.357467749878	349.696542597456	335.968212887437	321.294799560385	305.818427912479	289.702826596933	273.133657966705	256.317244847792	239.477707772401	222.852664637031	206.687758234859	191.230356399282	176.722809396942	163.395649347473	151.461080930025	141.107049223983	132.492089450249	125.741075950404	120.941904997856	118.143077499677	117.352100385406	118.534603507809	121.614072963376	126.472129531312	132.94932741625	140.846506632933	149.926793911061	159.918403190792	170.518429187888	181.397848663233	192.207937992009	202.588278426528	212.176450440528	220.619416667782	227.58646288639
37	573.862656376788	595.527270044611	614.716672110421	631.225438898381	644.890682258309	655.593964173077	663.262098252515	667.866966709352	669.4245064177	667.993023848272	663.670987744054	656.594423938802	646.934003723618	634.891881360631	620.698303433865	604.607987668671	586.896255219545	567.854899991715	547.787791101182	527.006227952099	505.824097894314	484.552919237415	463.496882368749	442.948023992324	423.181680183391	404.45236064361	386.990168670819	370.997860271108	356.648594659604	344.084381653124	333.415184565654	324.718595833086	318.039971950925	313.392898600603	310.759858711716	310.092996414479	311.314907098329	314.319434851102	318.972518426764	325.113189292965	332.554883199696	341.087272909166	350.47885757105	360.480548190481	370.830464884722	381.260108460754	391.501987012717	401.298671056903	410.413124051926
38	814.177115599276	849.086104289832	881.114494020955	909.918780593682	935.204128642522	956.730730873845	974.318788968396	987.851994892835	997.279441890039	1002.61594465065	1003.94079645809	1001.39503617219	995.177338849227	985.53867994481	972.775953948979	957.224753577916	939.25153490177	919.245406569345	897.609787070433	874.75417219873	851.086245042607	827.00454261849	802.891866671446	779.109591650755	755.992981429702	733.84757959076	712.946688246294	693.529900125484	675.802601095098	659.936318589661	646.069758666367	634.310353216995	624.736131218997	617.397734822707	612.320422487244	609.505936047882	608.934154105051	610.56450699567	614.337184523068	620.174221718856	627.980595142718	637.645497767883	649.043980154007	662.039146193843	676.485071401082	692.230570244459	709.12387792431	727.018234481621	745.778270111997
39	1089.50067411677	1137.97140475529	1183.19402641187	1224.71322728739	1262.12381046389	1295.07948195862	1323.3002776591	1346.57840960994	1364.78236616818	1377.85916074909	1385.83468771883	1388.81220878646	1386.96905631918	1380.551698763	1369.86936541309	1355.28647106718	1337.21411392648	1316.10094125873	1292.42368610612	1266.67767455465	1239.3675871997	1210.99873141974	1182.06904440389	1153.06200252959	1124.44056299071	1096.6422111362	1070.07513453518	1045.11549506737	1022.1057259202	1001.35374351794	983.13293692557	967.682780403593	955.209909123605	945.889503461828	939.866842922857	937.258915082816	938.15599585673	942.623152298877	950.701655142952	962.410322376645	977.746844415247	996.689163292532	1019.1969906322	1045.21355058765	1074.66762384255	1107.47594744698	1143.54599393976	1182.77911397251	1225.07398237048
40	1370.91240631118	1429.67400162909	1484.55951248737	1535.01256230723	1580.52703440566	1620.65750509531	1655.02852451585	1683.34249375671	1705.38593047596	1721.03396630977	1730.25297577577	1733.10129574489	1729.72805440981	1720.37018653999	1705.34776533342	1685.05782824481	1659.96691302003	1630.60254945267	1597.54397123553	1561.41232035856	1522.86061397237	1482.56373115676	1441.20865571588	1399.48518244979	1358.07726009406	1317.65510622331	1278.8681898996	1242.33913869031	1208.65858971169	1178.38097116453	1152.02117268651	1130.05204064786	1112.90261875006	1100.95704502146	1094.55401321199	1093.98670898377	1099.50313819378	1111.30677476603	1129.55746782503	1154.37256054757	1185.82818528814	1223.96070980391	1268.76831694151	1320.21270434288	1378.22089131758	1442.68711711147	1513.47480883321	1590.41858906039	1673.32628369057
41	1616.72932814151	1678.49143842883	1735.27292757787	1786.42999781469	1831.37152402318	1869.57079839764	1900.57636300219	1924.02166992183	1939.63333866932	1947.23781770185	1946.76629991417	1938.25778919642	1921.86026480991	1897.82994060598	1866.52866517267	1828.41955511671	1784.06099532495	1734.09917588529	1679.25936435984	1620.33613358947	1558.18277881057	1493.70016356082	1427.82523194549	1361.51941592205	1295.75715117899	1231.5146949628	1169.75941500463	1111.4396917391	1057.47554752121	1008.75008770724	966.101810345642	930.317814749593	902.127915152266	882.199644542682	871.134116016069	869.462694729519	877.644422840429	896.064132481692	925.031177634851	964.778714355865	1015.46345979219	1077.16586339173	1149.89062824362	1233.56752624551	1328.05245745622	1433.12871132811	1548.50839535284	1673.83400489651	1808.68011659793
42	1794.46613246539	1850.89967962819	1900.97458684285	1944.00203946913	1979.35110817815	2006.46108539452	2024.85307090265	2034.14055550103	2034.03877154223	2024.37260555458	2005.08290006304	1976.23100817746	1938.00150430935	1890.70299622243	1834.76702617679	1770.74509085328	1699.3038497623	1621.21862877134	1537.36535820043	1448.71111278611	1356.30344306602	1261.25870397458	1164.7495964834	1067.99214201329	972.232307344964	878.732490313392	788.758064297656	703.564163158687	624.382868667203	552.410940498028	488.798205457282	434.6366986534	390.950625672093	358.687192245433	338.708327096548	331.783305161666	338.58226268504	359.670583065619	395.504122994485	446.425242421534	512.659599174075	594.313669457705	691.372958745445	803.700873368363	931.038231056237	1073.00339828357	1229.09305305719	1398.68358321108	1581.03314180912
43	1912.15378580731	1959.80344179762	2000.15917713634	2032.56894985599	2056.44361046429	2071.2684792285	2076.61423064029	2072.14686549139	2057.63656596256	2032.96524926448	1998.13266011352	1953.26087097103	1898.59709068892	1834.51471606089	1761.51259578734	1680.2125115115	1591.35491487168	1495.79299198939	1394.48515660291	1288.48609940423	1178.93654342205	1067.05187305085	954.109817260394	841.437375511692	730.397178007905	622.373470342683	518.757906746839	420.935326483188	330.269675114918	248.09021707341	175.678168929143	114.253864799231	64.9645471758131	28.8728588637736	6.94609534499366	0.0462623251407485	8.92097094852566	34.1951935473659	76.3638960536541	135.78555943785	212.676601704069	307.106713887176	418.995127857244	548.10784012003	694.055823686846	856.294268869448	1034.12290286889	1226.6874465649	1432.98227425047
44	2029.62956814536	2074.43545129696	2112.25676750164	2142.56865837826	2164.90863554415	2178.88582624236	2184.18953275048	2180.59693851029	2167.97980728945	2146.31003873571	2115.66396397651	2076.22528791363	2028.28660993908	1972.24948126442	1908.62298418008	1838.02084559513	1761.15712341428	1678.84052898369	1591.96747134043	1501.5139287712	1408.52626976997	1314.1111585409	1219.42468951471	1125.66090085829	1034.03981872122	945.795182172585	862.161993754184	784.364032736767	713.601458030846	651.038615858382	597.792154366909	554.9195340139	523.408009409705	504.164145992642	498.003923971965	505.643472885033	527.690473244888	564.636257357728	616.848639592196	684.565507174135	767.889205814095	866.781759868689	981.060973882867	1110.39747073708	1254.31273061429	1412.17820391592	1583.21557935264	1766.49829495329	1960.95438391856
45	2219.23336049452	2273.85371265657	2323.15635721075	2366.7803112427	2404.41710231375	2435.81679671906	2460.79339521206	2479.22949163775	2491.08010218773	2496.37558744184	2495.22360562874	2487.81005319807	2474.39896737581	2455.33138437141	2431.02316579887	2401.96182414931	2368.7023953127	2331.86242173216	2292.1161233816	2250.18784505053	2206.84487714349	2162.88975319436	2119.15213049075	2076.48036063704	2035.73285469123	1997.76934292084	1963.44212255383	1933.58737854482	1909.01665278631	1890.50852686567	1878.80057291903	1874.58161688482	1878.48434901412	1891.07830831524	1912.86326109781	1944.26298926239	1985.61950168432	2037.18768209102	2099.13038923888	2171.51402984944	2254.30463143681	2347.36445050461	2450.44916116393	2563.20567948357	2685.17068921681	2815.7699442901	2954.31843189528	3100.0214865033	3251.97694894621
46	2488.70069606635	2562.15716589854	2632.42943070475	2699.27674905853	2762.49464636382	2821.91820325526	2877.42486265577	2928.93670347874	2976.42213850225	3019.89700446664	3059.42502368269	3095.11762808835	3127.13314844171	3155.67538286659	3180.99156995567	3203.36980178127	3223.13592118764	3240.64995539741	3256.30214406062	3270.50862426022	3283.70683757635	3296.35072507696	3308.9057750848	3321.84398587448	3335.63880124467	3350.76007141274	3367.66908516529	3386.81371198087	3408.62368526428	3433.50605025155	3461.84079292535	3493.97665976917	3530.22717271123	3570.86683944844	3616.12755672906	3666.19520327803	3721.20641996473	3781.2455775555	3846.34193689117	3916.46701243121	3991.53215757124	4071.38639865728	4155.81455380384	4244.53568203453	4337.20191742016	4433.39775128246	4532.63983264452	4634.37736243835	4737.99316005343
47	2737.57492986664	2825.53134575479	2911.6846862725	2995.8400576415	3077.82505689781	3157.4917231336	3234.71819298653	3309.41003562722	3381.50124812959	3450.95489808743	3517.7634065074	3581.94847020157	3643.56062895701	3702.67848851364	3759.40761568319	3813.87912665145	3866.24799350409	3916.69109720703	3965.4050575851	4012.60387224076	4058.51639682941	4103.38369868689	4147.45631454748	4190.99144108742	4234.2500844001	4277.49419139848	4320.98378271351	4364.9741030928	4409.71280178854	4455.43715214576	4502.37131674074	4550.72366214368	4600.68412583244	4652.42163708432	4706.08159390242	4761.78339923766	4819.61806194713	4879.64587104244	4941.8941557385	5006.35514848173	5072.98397334084	5141.69678767277	5212.36911058687	5284.83437715548	5358.88276227651	5434.26032229753	5510.66850567757	5587.7640858287	5665.15956960369
48	2807.86359443706	2892.92308672034	2976.25147563047	3057.66241839075	3136.98714407074	3214.0762386775	3288.8012567879	3361.05613995189	3430.75842460117	3497.85022490012	3562.29897881371	3624.0979485768	3683.26646966716	3739.84994524968	3793.91958581481	3845.57189632974	3894.92791561309	3942.13221479973	3987.35166365875	4030.77397515259	4072.60603997772	4113.07206391956	4152.41152170644	4190.8769416926	4228.73153617765	4266.24669252712	4303.69934054687	4341.3692118379	4379.5360071695	4418.47648831071	4458.46151129543	4499.75301880453	4542.60101025378	4587.24050929481	4633.88854976683	4682.74120266517	4733.97066838659	4787.72246032495	4844.11270776127	4903.22560784331	4965.1110581931	5029.78250321882	5097.21502843396	5167.34373789624	5240.0624501619	5315.22274780692	5392.63341450181	5472.06029176069	5553.22658475501
49	2598.05760551092	2660.13060913836	2719.60961691661	2776.32961175149	2830.14562475397	2880.93468411823	2928.59762725633	2973.06075370283	3014.27729735937	3052.22869794826	3086.92565306905	3118.40893398521	3146.7499501902	3172.05104989178	3194.44554578945	3214.09745787979	3231.20096748693	3245.97957925787	3258.68499046559	3269.59566960556	3279.01514893574	3287.27003827798	3294.70777005391	3301.69408815472	3308.61029582702	3315.85028028143	3323.817334182	3332.9207965386	3343.57253778533	3356.18331596884	3371.15903297479	3388.8969215677	3409.78169568881	3434.18169792592	3462.44507931227	3494.89604760464	3531.83122090365	3573.51612388586	3620.1818639883	3672.02202459287	3729.18981157607	3791.79548849216	3859.9041341267	3933.53375417415	4012.65377634853	4097.18395532469	4186.99371053352	4281.90191600866	4381.67715722625
50	2148.80246155013	2177.05813263439	2201.75639284206	2222.78164915279	2240.04235779526	2253.47289884186	2263.03531126056	2268.72086596606	2270.55145512663	2268.58077695421	2262.89529642957	2253.61496388715	2240.89367509648	2224.91945841802	2205.9143767671	2184.13413447338	2159.8673816562	2133.43471142715	2105.18734805593	2075.50552716923	2044.79657206759	2013.49267331215	1982.04838182326	1950.93782881354	1920.65168891715	1891.69390584335	1864.57820274133	1839.82440218328	1817.95458322065	1799.4891053134	1784.94253104219	1774.81948136062	1769.6104587006	1769.7876744837	1775.8009184914	1788.0735080883	1806.99835545661	1832.93419077507	1866.20197865113	1907.08156408601	1955.808582818	2012.57166905366	2077.50999136755	2150.71114494418	2232.20942536744	2321.98450585985	2419.96053626271	2526.00567816481	2639.93208646899
51	1639.37286382535	1638.09321590761	1632.91711632209	1623.79055768272	1610.68454775446	1593.59660292583	1572.55210398789	1547.6054960829	1518.84131535872	1486.37502574317	1450.35365033329	1410.95618317524	1368.39376868337	1322.909637605	1274.7787902675	1224.30741983472	1171.83207043358	1117.71852727174	1062.36043823348	1006.17766889183	949.6143953869	893.13694216931	837.231374167078	782.400855477987	729.162789189898	678.045755360927	629.586266522492	584.32536227331	542.805066585132	505.564733315407	473.137307093939	446.04552819714	424.798111223823	409.885928322144	401.778228372168	400.91892388935	407.722977470706	422.572919350562	445.81552706279	477.758697321242	518.668539033002	568.766714857212	628.228056926251	697.178480270152	775.693215147227	863.795376904876	961.454889198868	1068.5877734141	1185.05581398477
52	1297.64296094587	1284.13531992638	1267.28160492483	1247.08018028499	1223.55108952216	1196.73703002206	1166.70421046519	1133.54307885307	1097.36890960092	1058.32223888265	1016.56913826304	972.301317628942	925.736049527532	877.11590823205	826.708318173405	774.804907792226	721.720666368609	667.792902964513	613.380008253362	558.860021698744	504.629008264011	451.099250571294	398.697264165324	347.861645257468	299.040762011194	252.690302064279	209.270690548069	169.244394342732	133.073129683136	101.214991486463	74.1215238949386	52.2347525006871	35.9841995319602	25.7839039190523	22.0294686142506	25.0951578047177	35.3310667238518	53.060386630832	78.5767871872227	112.141937913279	153.983189656687	204.291436056832	263.21917384433	330.878779486784	407.341018187718	492.633799578781	586.741192629701	689.602710352014	801.112872808917
53	1279.99193841771	1276.22335061526	1270.30343162206	1262.2601227659	1252.13669724607	1239.99225384831	1225.90212689864	1209.95820570413	1192.26915716123	1172.96054571639	1152.17484543601	1130.07133958291	1106.8259037987	1082.63066975383	1057.69356694319	1032.23774117069	1006.50084917423	980.734229787133	955.201953004832	930.179749320254	905.953822697973	882.819551568496	861.080083230393	841.044828040344	823.027860740437	807.346237208696	794.318235813593	784.261533397191	777.491326695431	774.318410719536	775.047226261368	779.973889240067	789.384215070694	803.551751601272	822.735834427271	847.17967854744	877.108520368202	912.727823992837	954.221565544687	1001.75060896991	1055.45118634533	1115.43349518239	1181.7804245713	1254.54642125514	1333.75650586498	1419.40544859222	1511.45711252827	1609.84397177418	1714.466810221
[truncated: 71 more columns]
