# Supplementary material for: Reconstructing spruce budworm outbreak severity: a comparison of paleoecological and tree-ring signals
Source: PLoS One. 2025 Aug 12;20(8):e0329406. doi: 10.1371/journal.pone.0329406 (PMC12342301; doi:10.1371/journal.pone.0329406)
Supplement: S16 Dataset — (ZIP) [file pone.0329406.s016.zip › Lake 5 wavelet data/Percent_defoliation/PD_wavelet_significance.txt]

V1	V2	V3	V4	V5	V6	V7	V8	V9	V10	V11	V12	V13	V14	V15	V16	V17	V18	V19	V20	V21	V22	V23	V24	V25	V26	V27	V28	V29	V30	V31	V32	V33	V34	V35	V36	V37	V38	V39	V40	V41	V42	V43	V44	V45	V46	V47	V48	V49	V50
1	3.91750572059935	3.07784661299235	1.93945570278994	1.02603391993588	0.499530358998889	0.25604747301639	0.153375986986542	0.107668581494332	0.0836143948683719	0.0688282815022514	0.0582413769034594	0.0485465968741499	0.039405931733167	0.0312564223382582	0.024083033754238	0.0191424303592734	0.0166410662492058	0.0155051726155789	0.015258089587681	0.0153408080207274	0.0153729587079553	0.0153134044140522	0.0147953947896879	0.0138187653703733	0.0126050521497687	0.0111860421388508	0.00995114887245551	0.00918694879721841	0.00877729710380864	0.00864160587458199	0.00865355938006393	0.00855018022465842	0.00821439644051951	0.00772382299768574	0.00713238080179142	0.00660826572212409	0.00639401801292399	0.00644799809214277	0.00670295202503925	0.00708884652766214	0.00731127197427737	0.00726656631243305	0.00706485740839436	0.00676260586298528	0.0065094582220198	0.00653660326819774	0.00683327591574516	0.00717563249964922	0.00747810737790167
2	5.3536925463055	4.10429385282457	2.43865498410623	1.15369425057205	0.468758695802136	0.194367891308118	0.102142667693846	0.0704751747256643	0.0561868156131867	0.0479225537403688	0.0420778665450259	0.0356476745175064	0.0287552384990856	0.0222462364705354	0.016080023090682	0.011922501636443	0.01024963829328	0.00978662150809608	0.0100600533583944	0.0105459804714532	0.0108961576669039	0.0111624899031221	0.010912423513368	0.0101457580993446	0.0091302961833847	0.00783752544879811	0.00671382211890538	0.00611675138438752	0.00587672488484436	0.00590707398653622	0.00609628327627029	0.00613229062821256	0.00588398240179012	0.00545714283762069	0.00489072679618519	0.00437097700873028	0.00419312067609912	0.00429277033862396	0.00460081562774184	0.00506410072000223	0.0053248826142747	0.00526606346970968	0.00504162086836754	0.00469570684486754	0.00438822999066876	0.00441560004829245	0.00475738265466347	0.00513018866749771	0.00545771485962763
3	6.4748886605659	4.85643199051077	2.7305910646616	1.14893836999289	0.368443224666778	0.102864224108213	0.0395279149516251	0.0279522880367716	0.0246733411998106	0.0229144168901157	0.0218203778365427	0.0191729017961665	0.0154255540213205	0.0116227052586484	0.00748991549323529	0.0047052145364417	0.00397337437092013	0.00404305442406508	0.00454858099731183	0.00512692816393246	0.00554348503008016	0.00595627232910746	0.00592952915605353	0.00546244456970044	0.00482688641718028	0.00389835289854063	0.00307989640858918	0.00273912555307776	0.00267000644834922	0.00280210043506809	0.00308122968506891	0.00320820764715737	0.00306877100974281	0.00278545138471052	0.00235876648668257	0.00194323633397722	0.00183031043133195	0.00193497527985959	0.00220499861199191	0.00263169461711256	0.00285923672397532	0.00278633559060599	0.00259386288777969	0.00228758209283185	0.00199026019441233	0.00201230492311994	0.00232381203168366	0.00263080848156281	0.00289910704435284
4	7.07839561787642	5.24111770305494	2.8477710823189	1.10681112964035	0.29104739301985	0.0458370631838131	0.00496934756814187	0.0048697582583752	0.00640674807986558	0.00710427124318877	0.00799805518752115	0.00751313841316691	0.00606237638189478	0.00458265588633347	0.00247521007870231	0.00094487710718978	0.000764095038607318	0.000969988994318304	0.00134323705730116	0.00170608466334632	0.00195209590421595	0.00228844915960072	0.00234031430144802	0.00211198913845239	0.00184342127457545	0.00133419727945483	0.000857619149503039	0.000724780517737972	0.000738298866530123	0.000856455695977127	0.0010907159100765	0.00121157802235138	0.00114547498716488	0.00101206217924074	0.000771855924120031	0.000511303004372028	0.000459557545587796	0.000528860821976793	0.000694370258388922	0.000991178392012955	0.00113236413433344	0.00105633665880338	0.000939553680069698	0.000744198941175737	0.000524609163692898	0.000540124810958195	0.000757837134635645	0.00093581139287801	0.00109355727033235
5	7.20043545990654	5.33943521936056	2.90649974760724	1.13113091489277	0.297485481915808	0.0463163873795684	0.00291813587882751	0.000770395642030342	0.00119536095002288	0.00144990663786694	0.00221521205692212	0.0022507887706564	0.0017947793036969	0.00156532550693848	0.000828460454598395	9.6933698285711e-05	3.33155983532196e-05	0.000130922146105754	0.000276767256123059	0.00039359751304907	0.00045993782475324	0.000649502456051004	0.000685288978081764	0.000583898806982004	0.000538078536828796	0.000341337102650422	0.000116289632280227	8.16232501649318e-05	0.000100675476062637	0.000155152554800834	0.000284706150889271	0.000346855512986051	0.000311018418726031	0.000275715937269937	0.000186108580910483	6.18816815809568e-05	4.43812666867881e-05	7.13396578218908e-05	0.000141463217275694	0.000299123911383125	0.000354824966173892	0.00028983037700893	0.000247326172873452	0.000170612418192853	5.36831539143849e-05	6.27394523620398e-05	0.000171943016388061	0.000232211952906545	0.000295140036983227
6	7.02179506560878	5.29019070358758	2.98432377554489	1.24383286422269	0.375701255449406	0.0813995959484947	0.0135325511196615	0.00225141718342046	0.000371316960921606	0.000180089908184476	0.000584607913214603	0.000583130780795651	0.00039052245919245	0.000570791198094563	0.000514726498676127	0.000186404826429008	4.92125940720878e-05	2.81591515486902e-05	5.91438656138191e-05	6.67071744943509e-05	6.5382293990747e-05	0.000157383768290056	0.000163462163959399	0.000111205828835519	0.00014468035212368	0.00011028161598171	1.90589916524108e-05	1.15460774134198e-06	4.30298895731789e-06	2.16619593400632e-05	7.5256277673321e-05	8.94403803660295e-05	6.33036139469935e-05	6.71795884998113e-05	5.72838924870231e-05	1.30903781572383e-05	1.51178265970212e-06	3.86303697048707e-06	3.17246858808943e-05	0.000102570621750995	0.000108049467422802	5.8557030300317e-05	5.45854475298725e-05	5.17823699445867e-05	1.50348115666682e-05	1.71798325011384e-05	4.58284582366751e-05	4.35843166126184e-05	6.13626140523355e-05
7	6.71538857612287	5.18500892630756	3.08346380095434	1.40582363809586	0.488963548868003	0.130048174723092	0.0271710936237933	0.00467130212414152	0.000563893991102153	7.30680638790988e-05	0.00024605970822379	0.000167400862616439	3.14866915842442e-05	0.000268129233319523	0.000461329865522782	0.000311101205123081	9.64889800143425e-05	7.87024266773566e-06	1.40828900475282e-05	8.67742921701446e-06	6.12536253348531e-06	5.1530796703207e-05	4.17255015039662e-05	7.74296047264205e-06	4.91123754600194e-05	7.35139931842532e-05	3.70573547078118e-05	7.8296159398862e-06	3.46805200908234e-08	1.23184751320146e-05	3.48742557160447e-05	2.84498244074251e-05	7.10923120803119e-06	1.81329647478147e-05	3.57051352190036e-05	2.40236546872941e-05	6.02088311629817e-06	6.28654878779773e-07	2.3986370296864e-05	5.96397089531063e-05	4.632361494072e-05	7.58559957439289e-06	1.14113349437123e-05	3.6954871079516e-05	4.34869379272173e-05	4.00797438496423e-05	2.63857253695849e-05	5.29130345452385e-06	1.16768025309322e-05
8	6.37795515375421	5.05825086578602	3.17893535098972	1.58016226957096	0.619166801861913	0.190750665112855	0.0467558446759963	0.00983127512038437	0.0021812016334273	0.000684656094799692	0.000356845086877838	0.000139330322647236	3.89832321495955e-05	0.000270351072739702	0.00051994916481235	0.000434059657816964	0.000170969783365557	1.93275067440493e-05	3.07885215289202e-06	8.93408048432318e-06	1.90655523617024e-05	4.1632597024096e-05	2.69130221049828e-05	6.03017081068995e-06	4.12951208162586e-05	7.81876872251136e-05	6.06336749804435e-05	2.28466590131116e-05	7.94014288484157e-06	1.94140819651487e-05	3.08950456947394e-05	1.90154167658969e-05	1.96181579967457e-06	1.21775496524676e-05	3.4950051456877e-05	3.37286053949212e-05	1.32247179755989e-05	8.46679057370454e-06	3.50429265735783e-05	5.95547437039286e-05	4.28492549884533e-05	1.08077486654973e-05	1.28387576299083e-05	4.39051509097617e-05	6.63004399610706e-05	5.98760998125604e-05	2.98757045976224e-05	4.26104553800964e-06	6.17444397728049e-06
9	6.04531560464221	4.91875422345451	3.25542232662601	1.75044554765632	0.761799525194273	0.266363810347628	0.0744690035819278	0.0173829389503222	0.00433085853312222	0.00168571473174528	0.000874309662519859	0.000450859819993122	0.000349296583873799	0.000572855789114747	0.000797425800363892	0.000693379512296737	0.000358449098938341	9.80913963653878e-05	1.48437994767826e-05	2.262882076654e-05	5.0956244758758e-05	6.94011107635595e-05	5.98980840885054e-05	5.49758850666696e-05	8.89290517988951e-05	0.000123164192140752	0.000110698051034764	7.05742200452023e-05	4.65019697503689e-05	4.67270136671587e-05	4.80114812576861e-05	3.5348044456099e-05	2.34579338501552e-05	3.33659041001404e-05	5.50988325483743e-05	5.95475655851347e-05	4.65643494288643e-05	4.74706650737398e-05	7.33791420602457e-05	9.25857506487803e-05	7.89781424197791e-05	5.46290301753247e-05	5.59109077551325e-05	8.31132809821283e-05	0.000105058374401096	9.58060252374086e-05	6.00282074691201e-05	2.80991780854781e-05	1.98964568907193e-05
10	5.72579864316449	4.76899389852276	3.30835721388308	1.91021959099066	0.914372766804248	0.358745529976946	0.112542508532605	0.0272696163871035	0.00555748993593166	0.00206510377727066	0.0017016085337205	0.00144137729780037	0.00132026295469477	0.00145062744935426	0.00154388495049957	0.00130098267316118	0.000793283951814295	0.000332121616726082	0.000104360399145608	7.20779371986125e-05	0.000116811639824834	0.000155970845167916	0.000170799824211923	0.000189121478112814	0.000226946916911882	0.00025357180104688	0.000236699900459331	0.000189670987926629	0.000147735528415215	0.00012427279973168	0.000109123664118303	9.45091672199042e-05	8.81674089425473e-05	0.00010006650080322	0.000122467622560033	0.000136504814302751	0.000140578903415851	0.000152575748914986	0.000176867006786095	0.000192132818882379	0.000183965194971108	0.000168262589418074	0.000168645061142463	0.000185619917993749	0.000196925573421224	0.000181058126742037	0.000139183070102229	9.46536623474627e-05	6.70980604393531e-05
11	5.41907551483825	4.60960278197461	3.33683434824229	2.05620598624281	1.07579685743614	0.47275388259441	0.169199126903207	0.0455506705978383	0.00746684614288147	0.000809016437860693	0.00176606187931752	0.00295680548472637	0.00342628831084493	0.00352972066049049	0.00333129836835425	0.00272433508942807	0.00183040756371906	0.000990550895184397	0.000470855708191628	0.000293174998340969	0.000315606241028834	0.000393584021574183	0.000462902307917406	0.000520885122399715	0.000566866173692069	0.000578152591215386	0.000538227560837418	0.000462398221965635	0.000382749191683895	0.000320107482930693	0.000278226804389281	0.000255558840049717	0.000253483422199199	0.000272649571001014	0.000305588839469423	0.000339961690229322	0.000370774286175708	0.00040114453746317	0.000428416996012118	0.000440905132242296	0.00043390259643603	0.000418775728484565	0.000409980429713934	0.000408709961838469	0.00040162379240249	0.000372781769437084	0.000318558112457378	0.00025242007314598	0.000192186091163908
12	5.12217767715706	4.43943591813422	3.33929354571149	2.18438496988981	1.2436301130616	0.613400516063919	0.257060479590435	0.086492619994087	0.0198486582966784	0.00164735921087206	0.00112261410438289	0.0043514086372978	0.00673362829844118	0.00758440868936381	0.00721091513272585	0.00598771635873182	0.00434614660060367	0.00278334026998565	0.00167623483899325	0.00112517243907255	0.000993908648057106	0.00107276746257767	0.00120593846480036	0.00131499319420923	0.0013632788415838	0.00133142394669487	0.00122231882488826	0.00106620416301835	0.000905666818196193	0.000774137303302659	0.00068721364328208	0.00064728613114039	0.000650677110594356	0.000690246382074826	0.000754627290248284	0.000829429608412923	0.000901223229655059	0.00095900640797316	0.000992600979910135	0.000994924517820537	0.000968588480276166	0.000927007235745301	0.000885769936165341	0.000851948445069036	0.000819540827231552	0.000773704474882659	0.000702241773472215	0.000606194879669711	0.000499747616099737
13	4.83031327826829	4.25421825166013	3.30963384335985	2.28413050854326	1.40604351335219	0.775591965017335	0.383046718437338	0.16704695894846	0.0624171751549099	0.0201476550163537	0.00866899686928924	0.00946710075535353	0.0129257593229879	0.0150651631160437	0.0149726511180845	0.0130817955513639	0.0102710955997739	0.00742827320231501	0.00518819508344724	0.00380169953843611	0.00317666775434555	0.00304232423189408	0.0031163539092729	0.00319385281071982	0.00316214750258292	0.00298595274725106	0.00268969710937427	0.00233602602640698	0.00199729106014919	0.00172954286903199	0.00156073808365634	0.00149394942915299	0.00151692576864559	0.00160946968475021	0.00174623668535814	0.0018977382526971	0.00203268353177329	0.0021223523181608	0.00214656199425705	0.00210029820914619	0.00199768629348398	0.00186865935453383	0.00174730173720048	0.00165651711460602	0.00159679755104776	0.001546535860967	0.00147611424216626	0.00136823348071613	0.00123167834458911
14	4.53674662168543	4.04563429930377	3.23495125566894	2.33407372644037	1.53470870183358	0.932263963031319	0.531355622207487	0.288070816243949	0.150523444638858	0.0784819682733029	0.045303085101574	0.0335401017528574	0.0315036237324168	0.0318859253247931	0.031048081085632	0.0280608932590044	0.0235472453788629	0.0186630673488115	0.0144119758662623	0.0113234333844484	0.00943242648255977	0.00844332249119429	0.00794381403369316	0.00757116825295369	0.00709652020782633	0.00643975580827795	0.00564084722492839	0.00480894239841868	0.00406694308481135	0.00350841995114663	0.00317775284420233	0.00307254570718629	0.00315765044261758	0.00337912099109792	0.003672740737471	0.00396897725614917	0.00419919047636706	0.00430611440432376	0.00425754730533019	0.00405830460098808	0.00375353921189786	0.00341810675665923	0.00313227917613017	0.00295182963869048	0.00288622452005837	0.00289774857632671	0.00292469701879805	0.00291772332721936	0.00287016720135521
15	4.23441332817486	3.80378900405275	3.09874171529242	2.30544449751863	1.58651252833066	1.0308501727263	0.650527747670142	0.410803723932813	0.265473707674276	0.17807318449686	0.126212822820011	0.0969459599341291	0.0815411238652156	0.0731817341845757	0.0669356608593189	0.0601519644364254	0.0522497000002531	0.0439188292510234	0.036205889129625	0.0298723409540352	0.0251482721907993	0.0217994066030046	0.0193471410755949	0.0172994095198314	0.0153096256865998	0.0132389913535652	0.0111355128908754	0.00916145517029291	0.00750577854998135	0.00631275029513224	0.00564421823098565	0.00547589272272178	0.00571527270730139	0.00622605440549815	0.00684989209624076	0.00742498683752668	0.00780580749405876	0.00788681848451015	0.00762724332901137	0.00706781696750314	0.0063284241901211	0.00558006352526289	0.00499519565351681	0.0046928386908245	0.00470159223103162	0.00495898329082443	0.00534914878516081	0.0057611694449661	0.00613924141097394
16	3.92112823550222	3.52536443930185	2.89276478552191	2.17807897572606	1.52310748672914	1.01330995654165	0.667898490073444	0.458786360951404	0.340264023790816	0.272113411666081	0.228932658648089	0.1984096229524	0.175404054642494	0.157176093343851	0.141463529550925	0.126504363836904	0.111492460392492	0.0966079909916892	0.0825803509958652	0.0701303976159435	0.059602018519202	0.0508844852408249	0.0435558337007618	0.0371131840745546	0.0311737325052366	0.0255820296310247	0.0204115222853646	0.0158862489928588	0.012267397108275	0.00974916996404324	0.00839334267970593	0.00811063821171426	0.00867966499061407	0.00978708429961622	0.0110756970472432	0.0121945394429689	0.0128499997861053	0.0128557337730598	0.0121730540242248	0.0109276224135105	0.00938859193447926	0.00790598615549063	0.00681885384633428	0.00636284761682163	0.00661145734659349	0.00747423035525292	0.00875108506797596	0.0102162788779926	0.0116927074769399
17	3.60843632008533	3.227015699531	2.63663935179347	1.96819326229856	1.34867055035118	0.863849697087781	0.543367454272547	0.36923241246692	0.29786129047558	0.282626832477462	0.288095952554968	0.294054001808999	0.292537490439279	0.28255626321974	0.265804635104865	0.244422838350695	0.220319820315376	0.19514424212478	0.170298532850404	0.146842101826015	0.125381183428349	0.10606280854247	0.0887014856004937	0.0729844412729407	0.0586708945027693	0.0457167100890854	0.0342945198840592	0.0247201431032024	0.0173249505480747	0.0123236800572595	0.0097185736915877	0.00926089587262328	0.010470329314898	0.0126994893921579	0.0152268908257328	0.0173635125317562	0.0185599434041094	0.0184994686901255	0.0171584839324571	0.0148143193755081	0.0119874984186776	0.00932246998032256	0.00743323357867064	0.00675769438802652	0.00746627539442079	0.00945206253026797	0.0123981254285027	0.0158876206484566	0.0195088903039147
18	3.33028203167574	2.95754372641863	2.39504269193665	1.75308022455917	1.14568138207998	0.659560732807504	0.336700868574257	0.174235049740049	0.137648604356639	0.179198635681278	0.253886706964716	0.328751087549982	0.385176167996837	0.416475580816112	0.423639212534379	0.411380622167164	0.385422011056814	0.351030884411215	0.312421938168023	0.272633227207445	0.233632917386864	0.19654037485103	0.161902302354151	0.129973998920859	0.100954219799946	0.0751305742499955	0.0529145640247507	0.0347748564291455	0.0211041073149532	0.0120694782454007	0.007495740992164	0.00681508287380634	0.00909684081165436	0.0131512375091322	0.0176880658056575	0.021503950640651	0.023667717886679	0.0236708609874825	0.0215104912839447	0.0176792822871537	0.0130539133424292	0.00869912435474586	0.0056312611899114	0.00460163337125898	0.00595642548625323	0.00960482318294593	0.0150897752053881	0.0217227171552274	0.0287292550315192
19	3.14305370663734	2.79625690012289	2.27433839294112	1.66716749917714	1.07368282217401	0.577575462851788	0.230264306779956	0.0453094556150425	0.00369763520001276	0.0659648005726024	0.185978484256459	0.322172171695666	0.444100198226872	0.534258490628714	0.586470624593797	0.602575608078338	0.588888301539408	0.553319622805917	0.503475771334387	0.445676602926612	0.384661631824621	0.323724042522591	0.26505342368195	0.210126436010647	0.160039354719467	0.115722883239133	0.0780195368150005	0.0476383082927346	0.0250281986891327	0.010227460096153	0.00274613294554006	0.00152654659729412	0.00500473920451036	0.0112717083145058	0.0183122024549542	0.0242829091386296	0.0277820217514652	0.0280589411865745	0.0251181440104857	0.0196872827316309	0.0130465201848899	0.00674941911251721	0.00229582687753386	0.000832507364072627	0.00294976040608436	0.0086126668055649	0.0172245551400052	0.0277840139904147	0.0390791545197408
20	3.10816485358344	2.82633834397952	2.38458101879394	1.85138992794695	1.30675927497645	0.824548245533553	0.458179743630827	0.233077276321159	0.146665014195966	0.174447916587013	0.279376258164386	0.421531660860393	0.565867703168579	0.686839135495476	0.76983395370308	0.810098339820524	0.810203585516333	0.777084040588448	0.719408008846563	0.645687393189786	0.563213056672632	0.477687964390886	0.393329645535816	0.313203173259444	0.239590320302887	0.17426860628071	0.11864411642672	0.0737415133602054	0.040096669445674	0.0176187473428817	0.00548970825136415	0.00215391973938255	0.00542511480352564	0.012709397141418	0.0213169197613541	0.0288147336607075	0.0333610342199484	0.0339583052860691	0.0305716595537382	0.0240802773816056	0.0160626669309427	0.00845428715095326	0.0031484385856431	0.00162685908628441	0.00469799260803626	0.0123897520750265	0.0240002567838304	0.038270165140875	0.0536177670521928
21	3.25676293314508	3.08577892719934	2.77352808742502	2.36716084318831	1.92506896182956	1.50517975528084	1.15448985107336	0.902155383119291	0.757157061805706	0.710253341204231	0.739004621024	0.81423574180062	0.906353184537831	0.990308852658212	1.04854827585562	1.07185169077343	1.05844609280143	1.01204638813673	0.939543132423255	0.8489259472943	0.747794836258771	0.642558027690309	0.538216552389278	0.438527599328456	0.346319998498024	0.263781626085485	0.19261712741223	0.134054955895945	0.0887443212614995	0.0566152608511097	0.0367786899658623	0.0275249607542378	0.0264493149426539	0.030700246635511	0.0373188630062483	0.0436171927653971	0.0475323450947278	0.0478924191627562	0.04454045044727	0.0382852663586573	0.0306811381273931	0.0236755500824946	0.0191963810635613	0.0187655600144601	0.0232188555105496	0.0325816845132328	0.0461081302614809	0.0624496087419283	0.0798948762990538
22	3.55184100341272	3.51978352033556	3.36751932052944	3.12309029007424	2.82389541050934	2.50959821432785	2.21537466415021	1.96687584281443	1.77765331213961	1.64913185251312	1.57269346197833	1.53312548072483	1.51257349144081	1.49419014189677	1.46485197915274	1.41659397818846	1.34673305112007	1.25694380566943	1.15173873029149	1.03684812835139	0.917899310519821	0.799611239158522	0.685521860990599	0.578113753218114	0.479133303756694	0.389909373478443	0.311543805351196	0.2449324755385	0.190649995360157	0.148774672455536	0.118738889850247	0.0992712353584961	0.0884635447672753	0.0839610032865631	0.0832448355697241	0.0839582898142241	0.0842178109053243	0.0828519506029792	0.0795207277165394	0.0746880337185453	0.0694478577339959	0.0652368516293289	0.0634930195628951	0.0653340443265934	0.0713228160171451	0.0813624507992849	0.0947263881321341	0.110194002071651	0.126241228525509
23	3.8755693886753	3.97190683824757	3.96773419658845	3.87652523284213	3.71885297219906	3.51840959677437	3.29806430680846	3.07671275431986	2.86736176375933	2.67656376400219	2.50505136767094	2.34925101566672	2.20326508760031	2.06088858241856	1.91726644592782	1.76990490387956	1.61891658359855	1.46657132344534	1.31638929719571	1.17209959658678	1.0367712972697	0.912318924020861	0.7994349310339	0.697863727407717	0.60684811571704	0.525566409813853	0.453425817454021	0.390155839688991	0.335721920569731	0.290130681052823	0.253214800616114	0.2244725657821	0.20300671847492	0.187572967718399	0.176720010137409	0.168984401645247	0.163095305783428	0.158144546563571	0.153685267575967	0.149737096589733	0.14669569689038	0.145166686997849	0.145762661983422	0.148911240931915	0.15471748539219	0.162906100452506	0.172843460714096	0.18361631251952	0.194132290186436
24	4.06379255139194	4.23745881797393	4.3261071771328	4.33453687642993	4.27280331928981	4.1539941659075	3.9919722557265	3.79951444323817	3.58710497658946	3.3624566444506	3.13068130540724	2.89493261814361	2.65729427706238	2.41967679296704	2.18451010733984	1.95507887776448	1.73543951113924	1.52996792970014	1.34268653655243	1.17657637654326	1.03307566062392	0.911900085711047	0.811217612946654	0.728106949762519	0.659158712124523	0.601059533540772	0.551030263398187	0.507051394538525	0.467876705732908	0.43288811063347	0.40186951630729	0.374775341545074	0.351548681549111	0.33201621864493	0.315861302653883	0.30265841420705	0.291942725867835	0.283286570281095	0.27635855370632	0.270949264644691	0.266958493990242	0.264350483920191	0.263093012163421	0.263099999435974	0.264193968525381	0.266094897722308	0.268429640690069	0.270746819957086	0.272521010307705
25	3.97963350978116	4.15998050499323	4.26720921675896	4.3031148459951	4.27342074264599	4.18630864202897	4.05092603715432	3.87616912979164	3.6699271338436	3.43883787341823	3.18848252552832	2.92386294685291	2.64996721312309	2.37223561178296	2.09678248926915	1.83029862942199	1.57964139125812	1.35119969030178	1.15018015282044	0.979983813334113	0.841822126927027	0.734661743773415	0.655506441319048	0.599945598895639	0.56284389789698	0.539029679363468	0.523859847312886	0.513586117031354	0.505503406033173	0.497909514709997	0.489935105044118	0.481311504884559	0.472135003775118	0.462667659566813	0.453193964116971	0.443935559232983	0.435015081368495	0.426455192800729	0.41819858711799	0.410137474806072	0.402145076522734	0.394105486919015	0.385940660683631	0.377633402261902	0.369243146001915	0.360908190392913	0.352826121516289	0.345205899819851	0.338191969364537
26	3.58348648882497	3.71139558218977	3.77763317947652	3.78495359250923	3.73894705503023	3.64675488666261	3.51581289883314	3.35288025210066	3.16352055121229	2.95207998831547	2.72208587947346	2.47689649526876	2.22038817139427	1.95747400106451	1.69430342058706	1.43807780994355	1.19651268966016	0.977060335645305	0.786059542529135	0.62799129959416	0.504989677993135	0.416695637717712	0.360464570455691	0.331865794625169	0.325360831526514	0.33502690492364	0.355203352954521	0.380973932983245	0.408444841476423	0.434823568579795	0.458337510424044	0.478048818949926	0.493623769399241	0.505105179909768	0.512720848206428	0.516744807403452	0.517414954585408	0.514901736564405	0.509317880093869	0.500757452018798	0.489352387176813	0.47533485002901	0.459093790687647	0.441213889124216	0.422485447620646	0.403875771475322	0.386457214463134	0.371294809496067	0.359306590806976
27	2.95153756932592	3.0006448176303	3.00155164402578	2.95958325027787	2.88183995275598	2.77590843262488	2.64866951133858	2.50543679209847	2.34958053290435	2.18267807697978	2.00511344032115	1.81695219672033	1.61886511672333	1.41287519113806	1.20275454413643	0.993985478658903	0.793301265887752	0.607913425900577	0.444593397875673	0.308796385345716	0.203992974782397	0.131318826595138	0.0895800182832129	0.075579453580767	0.0846738071530082	0.111440610585894	0.150333756020366	0.196228466488156	0.24479454641843	0.292678732855752	0.337513728586569	0.377796774293597	0.412692144808734	0.441810988015494	0.465012001134711	0.482251904233299	0.493499429150055	0.498713303758519	0.497874794715019	0.491058943824787	0.478525187748838	0.46080691441432	0.43878021714654	0.41369456162192	0.387152477551392	0.361031956545565	0.337353891459519	0.3181069078369	0.305051814720556
28	2.23056694080221	2.20729697422605	2.15085591914336	2.06880375632428	1.96950150331851	1.86086187045076	1.74924988027234	1.63873335774095	1.53081401350558	1.42467265475018	1.31785824162816	1.20726305498389	1.09017415412592	0.965185056175216	0.832790816101847	0.695563743896159	0.557897851508766	0.425397093895299	0.304047215176141	0.199341622510377	0.115524911945748	0.0550787531488441	0.018515547596262	0.00448038530179937	0.0101054195626858	0.0315231618346099	0.0644311403108521	0.104608909287934	0.148314029109687	0.192518308833687	0.234980951647127	0.2741844359539	0.309177813721426	0.339379331126641	0.364387063606826	0.383835403825423	0.397320178654555	0.404399148739544	0.404660207451168	0.397838395909905	0.383955710995791	0.363454810594189	0.337298934677882	0.307015254505807	0.27466684940148	0.242748782956897	0.214015198574111	0.191255534026772	0.177047171433163
29	1.56427260545517	1.49190748754674	1.40007234629107	1.29729281439807	1.19219373441857	1.09240029442167	1.00360387717668	0.92894630493628	0.868821732563819	0.821120929777362	0.781862988790496	0.746090857409477	0.708863449673705	0.666166834503146	0.615591210804637	0.556672709367429	0.490867476945137	0.421195211666587	0.351646246234333	0.28648009046666	0.229549445646707	0.183763697912215	0.150766631757028	0.130854607248384	0.123114401545905	0.125723313688448	0.136333600625217	0.152460441819854	0.17180526915842	0.192469608900159	0.213042469380562	0.23257085448089	0.250443561594622	0.266230323940002	0.279520901922871	0.28980296955136	0.296405814481185	0.298521768391476	0.295301706977746	0.286007305496283	0.270192775601427	0.2478835980579	0.219719664213855	0.187034981482596	0.151854881733363	0.116803253095599	0.0849251251580816	0.0594422261959396	0.0434691657003627
30	1.0443674910717	0.946499763468098	0.838773032692973	0.729444926827796	0.626544764801176	0.536995047715906	0.465873011254952	0.415919498272322	0.387364828991442	0.378091038143507	0.384095975029988	0.400177354744502	0.420722692752402	0.440479833055579	0.455193906078809	0.462026969163394	0.459719552135881	0.448500003732143	0.429788908079252	0.405774631164552	0.378948075738591	0.351679469395662	0.325900425406034	0.302926022464859	0.283420772570161	0.267485260811674	0.254821577056677	0.244927787778232	0.23727457773028	0.231428738852396	0.22710497614418	0.224145639461082	0.222443904648902	0.221836969232701	0.222000589836427	0.222374639718809	0.222142260194461	0.220274329645427	0.215638463391366	0.207159688647301	0.194010140919891	0.175798959374272	0.152731793112312	0.125712122773731	0.0963635145782449	0.0669620043321346	0.0402797118530939	0.0193529341736162	0.00719873823737307
31	0.712009391612042	0.60664478337377	0.496334435873487	0.388325182416407	0.289610370470727	0.206272877281602	0.142923109019849	0.102302292218485	0.085099003049337	0.0899969807579822	0.113939777135994	0.152568155324628	0.200764278366906	0.253226043110994	0.304996717901936	0.351888320431633	0.390758888973452	0.419629585646748	0.437652645441509	0.444961313566897	0.442445176286918	0.431497525986678	0.413776255286828	0.391008377080837	0.364853644467363	0.336828122713305	0.308276717526702	0.28037643311288	0.254150205482042	0.230474091792501	0.210067076211764	0.19346095507581	0.180955776550333	0.172572492117154	0.168017715404401	0.166675312633275	0.167636143975602	0.169771345724759	0.171847162148228	0.172671745056827	0.171257761930045	0.166980135020601	0.15970651962476	0.149879586148096	0.138534748742301	0.127244223976672	0.117987383233697	0.112957181102438	0.114321740266431
32	0.587103476464526	0.489702506976895	0.388834085573927	0.290393505859252	0.200131144508483	0.123180291999625	0.0636372111112686	0.0242385261365142	0.00616960624228542	0.00902171559090093	0.0308976991056225	0.0686485161094202	0.118208544668023	0.174988206178724	0.234279163412521	0.291630156684636	0.343159517787454	0.385781852434841	0.417339232768919	0.4366394243136	0.443413488069833	0.438211473764468	0.42225751388637	0.397284791486517	0.365367464228809	0.32876184063014	0.289764099154145	0.250587588278147	0.213259861485868	0.179538288547394	0.150843166781549	0.128208277264545	0.112250193190805	0.103158752672282	0.100711477273355	0.104314070837582	0.113067424686775	0.1258589648531	0.141473069012502	0.15871214123977	0.176517295623771	0.194075971792944	0.210903595221092	0.22688785303464	0.242287327542255	0.257680928953387	0.273870375524715	0.291744254721541	0.312118181332717
33	0.684139538920242	0.610316761750506	0.532505522060034	0.455057189687001	0.382292290772269	0.318176731580055	0.266021777516043	0.228236312155678	0.206154747332925	0.199956125222473	0.208680443449238	0.230338257489134	0.262100415798648	0.300547453780654	0.341953497298504	0.382577885069981	0.418939060796345	0.448049171664526	0.467593514970381	0.476045624165346	0.472715499279921	0.457734505540065	0.431985240454198	0.396987909803839	0.354756411578494	0.307637563563964	0.258146021393738	0.208805776687837	0.162007048927064	0.119885180765116	0.0842260187832232	0.056400322622081	0.0373280286091204	0.0274716790110901	0.0268569695973032	0.0351171236946869	0.0515566519792562	0.0752290228784335	0.105021908941959	0.139743086414218	0.178199868214029	0.219265267694712	0.261925023778873	0.305301221070049	0.348650491246872	0.391337570379972	0.432788092907558	0.472427610131028	0.509616536447037
34	1.00256558736694	0.966043145150212	0.923734691047683	0.878340500754124	0.832615554886189	0.789168611652735	0.750269879006554	0.71768424601432	0.692544900079171	0.675278478358505	0.665588080787679	0.662495046258527	0.664434964616969	0.669398552904903	0.675104264027191	0.679187171813641	0.679387956970541	0.673726679830469	0.660648268745568	0.639129941243483	0.608744688581246	0.569679047327379	0.522707237541814	0.469127023135331	0.410665106208259	0.349361379221086	0.287441914434884	0.227190252643495	0.170825517186159	0.120394321195142	0.0776815666826465	0.0441432539600098	0.0208625014558285	0.00852825283735939	0.0074347114985665	0.0174984429193583	0.0382893408451354	0.069071257447917	0.108848030033509	0.156410870562591	0.210383590979092	0.269262888376796	0.33145187716759	0.395286188649211	0.459053202167955	0.521006242410881	0.579376762247056	0.63238849234207	0.678278124029953
35	1.51520995570344	1.52475943475582	1.52593058624697	1.51984601483383	1.50775239865457	1.49091833929351	1.47053310323623	1.44761502699782	1.42293757300547	1.39697945013864	1.36990300834202	1.34156250858532	1.31154112920198	1.27921298039046	1.24382422166253	1.20458582175265	1.16076970200862	1.11180001051319	1.05733204454321	0.997312753708225	0.932018634737561	0.862068954672318	0.788414386235137	0.712303098246129	0.635227944519546	0.558859519854967	0.484970445838279	0.415356317180996	0.351758339457878	0.295791920056607	0.248884459348418	0.212224460131002	0.186722954919913	0.172987248206931	0.17130616272468	0.181645412567163	0.203651418789123	0.236661825148205	0.279721132266575	0.33160020256417	0.390818842583982	0.45567118740398	0.524254137608222	0.59449957873889	0.664211494945417	0.731109324326147	0.792878948606846	0.847232525542984	0.89197792972086
36	2.17408951125164	2.23359449445633	2.28214446850021	2.31957406479825	2.34589955247558	2.36128704823071	2.36601733290856	2.360450781839	2.34499575461617	2.32008329942026	2.28615025988198	2.24363191156321	2.19296420362075	2.13459465094798	2.06900002050189	1.99670827345277	1.91832182642336	1.8345391113519	1.7461716397067	1.65415427448082	1.55954711639321	1.46352823397896	1.36737731767364	1.27245112558625	1.18015223663224	1.09189307941572	1.009057433081	0.932961597146368	0.86481722453632	0.805697449952666	0.756507482765945	0.71796033440352	0.690557877760708	0.674577044836051	0.670060698930985	0.676812592302155	0.69439584346645	0.722134527040638	0.759118234427574	0.804209795704579	0.856056704452646	0.913107108113376	0.973631468606065	1.03575111873309	1.09747490541742	1.15674489840307	1.21149174332593	1.25969965637312	1.29948031512054
37	2.92375181793478	3.0341300641794	3.13189744554069	3.21600735646068	3.28562990407228	3.34016166286235	3.37922975817366	3.40269093372223	3.41062638570397	3.40333317761977	3.38131299425974	3.34525886865943	3.29604034772537	3.23468737979944	3.16237303976485	3.080395079626	2.99015622304338	2.89314312009152	2.7909039423938	2.68502471787642	2.57710465969526	2.46873091106978	2.36145328045699	2.25675965495802	2.15605283425257	2.06062951049274	1.97166202853823	1.89018340253415	1.81707585502	1.75306290660731	1.69870480535475	1.65439687412045	1.6203701980512	1.59669399433746	1.58327901589919	1.57988144361914	1.58610691158358	1.60141456992585	1.62512139491641	1.65640727387873	1.69432168745234	1.73779304710117	1.7856418876266	1.83659913463691	1.88933054591451	1.94246815476043	1.99464912646616	2.04456189298901	2.09099878554085
38	3.70079673259189	3.85947359639567	4.00505685806702	4.13598513840136	4.25091827966599	4.34876625116399	4.42871178964924	4.49022622343407	4.53307815868928	4.55733493476607	4.5633569748679	4.55178536327687	4.52352316639589	4.47971117918009	4.42169891899814	4.35101180385028	4.26931553939328	4.17837879731848	4.08003529390247	3.97614636946824	3.86856512478767	3.75910308767204	3.64950026213305	3.54139925560281	3.43632399134448	3.33566330069467	3.24065946318332	3.15240153421656	3.07182308381263	2.99970378037178	2.93667410455162	2.88322238203271	2.83970328918616	2.80634701708575	2.78326837665062	2.77047528529598	2.76787628232078	2.77528696058104	2.79243545615899	2.81896738363313	2.85445081924794	2.89838209583474	2.9501932626716	3.00926206612762	3.07492521457765	3.14649550260977	3.22328309177978	3.30462089286792	3.38989358996786
39	4.41764137623882	4.61417756046731	4.79754350903274	4.96589305121612	5.11758321908473	5.25120988076157	5.36563785471199	5.46002461491379	5.53383691591869	5.58685991093064	5.61919859485794	5.6312716670271	5.62379816398519	5.59777745106618	5.55446337249561	5.4953335353342	5.42205483568066	5.33644642131565	5.24044132051777	5.13604795151404	5.02531266262978	4.91028434363247	4.79298200009193	4.67536600275436	4.55931352242252	4.44659844820444	4.33887587434416	4.23767103925915	4.14437242030725	4.0602285383647	3.98634791486151	3.92370155553165	3.87312731215943	3.83533549552914	3.81091517618095	3.80034070825623	3.80397813707002	3.82209129257491	3.8548475168434	3.90232311191278	3.96450871301876	4.04131488085527	4.13257825655311	4.23806862884661	4.35749722196346	4.49052642633493	4.63678106721302	4.79586114719197	4.96735581908734
40	4.95803496533621	5.17055185763648	5.3690505222287	5.55151877035537	5.71612618294717	5.8612618429198	5.98556790018268	6.08796806000132	6.16769024320361	6.22428285148822	6.25762427510345	6.26792549488549	6.2557258471116	6.22188222888627	6.16755221533961	6.09417173014837	6.00342805139541	5.8972290406989	5.7776695517408	5.64699600354134	5.50757009466769	5.36183258943099	5.21226803002801	5.06137112488935	4.91161543959795	4.76542487968853	4.62514831172896	4.49303752747138	4.37122862216207	4.26172673806443	4.16639402247181	4.08694056920649	4.02491805557748	3.98171575326062	3.95855858038117	3.95650687074127	3.97645756108526	4.01914653419097	4.08515189960422	4.17489804007246	4.28866029548883	4.4265701933024	4.58862116160534	4.77467467628075	4.98446679572781	5.2176150261311	5.47362543865352	5.75189993013471	6.05174348467512
41	5.21472316385082	5.41393542626079	5.5970828100494	5.76208876034372	5.90704661671393	6.03025749527935	6.13026522887906	6.20588752566635	6.25624260318415	6.28077067493352	6.27924980518322	6.25180580008145	6.19891596332291	6.12140670677648	6.02044516471809	5.8975251090827	5.75444759744563	5.59329690103337	5.4164123536418	5.22635683164518	5.02588261915028	4.81789543072272	4.60541735796674	4.39154947748923	4.17943480913152	3.9722222481283	3.77303201678748	3.58492309433001	3.41086299164482	3.25370014469303	3.11613910959292	3.00071865702752	2.90979278597537	2.84551460869833	2.8098230016225	2.80443187080808	2.83082184614758	2.89023419481086	2.98366673093126	3.11187149399036	3.27535397153317	3.47437365139861	3.70894570329223	3.97884360808947	4.2836025747532	4.62252360840964	4.99467811841236	5.3989129818093	5.83385600535978
42	5.16162742735466	5.32395367001171	5.46798983197945	5.59175459721349	5.69343315178686	5.77141266860432	5.82431563240218	5.85103028271897	5.85073750991935	5.82293361516952	5.76744843708263	5.68445845260012	5.57449457413522	5.43844448536649	5.27754948047352	5.09339589220595	4.88790130928348	4.66329588985199	4.42209917210868	4.1670928633224	3.90129015247946	3.62790213849329	3.3503019948051	3.07198750240073	2.7965425775172	2.52759839890528	2.26879470421238	2.02374177799299	1.79598359744757	1.58896253880701	1.40598597994365	1.25019506588405	1.12453583586898	1.03173284568555	0.974265359142228	0.954346129401729	0.973902745709584	1.03456148476513	1.13763357911663	1.28410379770201	1.47462122584506	1.70949213318956	1.98867482747583	2.31177640876822	2.67805136156746	3.08640194987467	3.53538041128421	4.02319297905849	4.54770579431711
43	4.904568278105	5.02678699972004	5.1302972198974	5.21342648719859	5.27466366589161	5.31268863104227	5.32640018656226	5.3149416430295	5.27772353049948	5.21444297317474	5.12509931626698	5.01000566886081	4.86979610793382	4.70542837552698	4.51818199085564	4.30965178930692	4.08173698821559	3.83662596260563	3.57677699049471	3.30489529494049	3.02390676716692	2.73692880065512	2.44723869925986	2.15824014290996	1.87342820240923	1.59635339083781	1.33058522401874	1.0796757377606	0.847123376692625	0.636337630266862	0.450604747840233	0.293054818657602	0.166630456004576	0.0740572796668025	0.0178163488410873	0.000118660295024806	0.0228817950986942	0.0877087725793267	0.195869152866872	0.348282419744001	0.54550367337351	0.787711667389863	1.07469923602488	1.40586617331011	1.78021464662235	2.19634724936472	2.65246782069427	3.14638518210591	3.67551995950387
44	4.64190015455941	4.74437424105817	4.8308741503478	4.9001994957968	4.95129253518031	4.98325931605532	4.99538925170771	4.98717274559223	4.9583165127686	4.90875628582986	4.83866663922929	4.74846771850742	4.63882871827213	4.5106680133147	4.3651499092797	4.20367804113523	4.02788550762511	3.83962188631845	3.6409373253373	3.43406395306167	3.22139488503842	3.00546113718342	2.78890677568533	2.57446264662487	2.36491903235756	2.16309757761374	1.97182281677134	1.79389361582797	1.63205481941913	1.4889693661384	1.36719110585574	1.26913852218903	1.19706953323343	1.15305751548794	1.13896867090335	1.15644083618754	1.20686381779177	1.29136132594565	1.41077457699793	1.56564763513046	1.75621457190835	1.9823885344656	2.2437528294685	2.53955414915776	2.8686980863334	3.22974710553352	3.62092115617598	4.04010112833818	4.48483536141684
45	4.52545744483907	4.63683918762091	4.73737706877382	4.82633497246323	4.90308386214034	4.96711407335729	5.0180463167207	5.05564117776984	5.07980692558798	5.09060547142539	5.08825635178561	5.07313864643866	5.04579077971219	5.00690819214911	4.95733890814854	4.8980770624742	4.83025448350658	4.75513046289857	4.67407986904158	4.58857978477809	4.50019486758641	4.41056164268297	4.32137194600343	4.23435573490704	4.15126347997628	4.07384834192371	4.00384832401847	3.94296857340529	3.89286398513244	3.85512224164183	3.83124739896199	3.82264410994591	3.83060255563449	3.85628413914608	3.90070798321328	3.9647382632721	4.04907240332427	4.1542301618965	4.28054364032821	4.42814825510952	4.59697472959655	4.78674217745155	4.99695236967682	5.22688529803279	5.47559616870218	5.74191397992603	6.02444185458106	6.32155931187485	6.63142667014266
46	4.52477348665359	4.65832666468147	4.78609055414589	4.90762745660232	5.02256561130333	5.13060517392732	5.23152332016527	5.32517837959966	5.41151292265509	5.49055574253391	5.56242269447852	5.62731637588409	5.6855246521486	5.73741805410717	5.78344609287651	5.82413255638043	5.86006986823368	5.89191260358631	5.92037026761289	5.94619945030546	5.97019547593378	5.99318366692895	6.01601034009575	6.03953364815702	6.06461437198169	6.09210675885215	6.12284949028381	6.1576568497883	6.197310147195	6.24254944236522	6.29406559800587	6.35249267945257	6.41840070933221	6.49228877745129	6.5745785015077	6.6656078325968	6.76562520114819	6.87478400391508	6.99313744081703	7.12063372152875	7.25711167528119	7.40229681282467	7.55579790620166	7.71710416908764	7.88558313710642	8.06047936278542	8.2409140527492	8.42588578443889	8.61427244523269
47	4.43755248566205	4.58012802129256	4.71978080894469	4.85619492982448	4.98909092228397	5.11822894474397	5.24341145920814	5.36448539525014	5.48134376348843	5.59392669725447	5.70222191115637	5.80626457527893	5.90613661357434	6.0019654443254	6.09392218915611	6.18221938469871	6.26710823750704	6.34887546797784	6.42783979279093	6.50434809764516	6.57877135283668	6.65150032354373	6.72294112464403	6.79351066664387	6.86363203503612	6.93372984036276	7.00422557070241	7.07553297252526	7.14805348016019	7.22217170880456	7.2982510213701	7.37662917576855	7.45761405673314	7.54147949513739	7.62846117814479	7.71875265547553	7.81250145060946	7.90980529079063	8.01070847611263	8.11519841553136	8.22320236608795	8.33458442058767	8.4491427980748	8.5666075002378	8.68663840491486	8.80882387468416	8.93267996365686	9.05765030861465	9.18310679115975
48	4.05788558330538	4.1808123836469	4.30123741736592	4.41889138446202	4.53353037952369	4.6449384715174	4.75293003289636	4.85735178945728	4.9580845659932	5.05504470669608	5.14818515336381	5.23749616867154	5.32300569598396	5.40477935132624	5.48292004711304	5.55756725098656	5.62889588657129	5.69711488606934	5.76246540736018	5.82521873061768	5.88567385141133	5.94415478883742	6.00100762845708	6.05659732075085	6.11130425648915	6.16552064093444	6.21964668920725	6.27408666554359	6.32924478962196	6.38552103371834	6.44330683522212	6.50298075006829	6.56490407395055	6.62941645979559	6.69683156190236	6.76743273935811	6.8414688537916	6.91915019914457	7.0006446038458	7.08607374844723	7.17550974430127	7.26897202108043	7.36642457271381	7.46777361248433	7.57286568843986	7.6814863097745	7.79335913329685	7.90814575640572	8.02544615904797
49	3.34746541979292	3.42744333587329	3.50407901990084	3.57715985572135	3.64649905827591	3.71193818463132	3.77334946882375	3.83063795154247	3.88374337704227	3.93264183134696	3.97734709777084	4.01791170801848	4.05442766959945	4.08702685298712	4.11588102483154	4.14120151657726	4.16323852100916	4.18228001252608	4.19865029029508	4.21270814684531	4.22484466809231	4.23548067422195	4.24506381428352	4.25406533072585	4.2629765134379	4.27230486610782	4.28257001087336	4.29429936028212	4.30802358849337	4.3242719364116	4.34356738802426	4.36642175759595	4.39333072952265	4.4247688945419	4.46118482759763	4.50299625393672	4.55058535093373	4.60429423366381	4.66442067233499	4.73121408931398	4.80487188260017	4.88553612118934	4.9732906557951	5.06815868584129	5.17010082048841	5.27901366770604	5.39472898105549	5.51701338891801	5.64556872541976
50	2.46836154387529	2.50081925608884	2.52919051719269	2.55334254375454	2.57317017807435	2.58859804155927	2.59958252780375	2.60611360957686	2.60821643473992	2.60595268723255	2.5994216906721	2.58876123380276	2.57414809899801	2.55579827724929	2.53396685555058	2.5089475652919	2.48107198318489	2.45070837933448	2.4182602103152	2.38416425848161	2.34888842220451	2.31292916524909	2.27680863705984	2.24107147925591	2.2062813371324	2.17301709836952	2.14186888443651	2.11343382330102	2.08831163498226	2.06710006417894	2.05039019662775	2.03876169796962	2.03277801568833	2.03298158611036	2.0398890894887	2.05398679681491	2.0757260521925	2.10551893434612	2.14373414012349	2.19069313166533	2.24666658727045	2.31187119387477	2.38646681650253	2.470554077053	2.56417237137663	2.66729834979993	2.77984488211055	2.90166052355258	3.03252949365187
51	1.67896100722196	1.67765045792335	1.67234936409329	1.66300241415667	1.64957991576393	1.63207932532846	1.61052663654546	1.58497760931732	1.55551882120008	1.52226852438445	1.48537729233211	1.44502844149941	1.40143821508909	1.35485571746877	1.30556258976892	1.2538724192119	1.20012987690869	1.14470958117478	1.08801468583981	1.03047519553602	0.972546012522702	0.914704722214729	0.857449127204255	0.801294542169873	0.746770864628311	0.694419438971902	0.644789733622388	0.598435853390002	0.555912911228991	0.517773285500454	0.484562790565598	0.456816790013981	0.435056283060643	0.419783995604292	0.411480508109384	0.41060045284446	0.417568813066973	0.43277735648376	0.456581234732622	0.489295779723838	0.531193526454496	0.582501490370361	0.643398725510663	0.714014187545168	0.794424923418507	0.88465460667549	0.984672434677915	1.09439240086601	1.21367295199665
52	1.18489149884185	1.17255752910203	1.15716822385377	1.13872208956211	1.11723742817264	1.0927532271194	1.06532994224816	1.03505016258478	1.00201914641582	0.966365218806617	0.928240021457728	0.887818606692476	0.845299368369452	0.800903803620645	0.754876100519587	0.707482548076833	0.659010766332289	0.609768755754517	0.560083766654261	0.510300990860178	0.46078207947522	0.41190349211793	0.364054684638867	0.317636143872942	0.273057279527779	0.230734184800339	0.191087278743011	0.154538844750614	0.121510480795806	0.092420478187808	0.0676811466540057	0.0476961044331161	0.0328575528101887	0.0235435551073085	0.0201153405602434	0.0229146537528554	0.0322611703419493	0.0484499996811967	0.0717492946415551	0.102397988426832	0.140603677498291	0.186540668855084	0.240348208873251	0.302128909692757	0.371947387768663	0.449829127680527	0.535759582636275	0.629683521327623	0.731504628909749
53	1.04209044983447	1.03902229819974	1.03420266546499	1.0276542997351	1.0194124313786	1.00952517497993	0.998053863098582	0.985073306338001	0.970671974579617	0.954952094647317	0.938029660134112	0.920034349643445	0.90110935026969	0.881411083762764	0.861108833486387	0.840384270984089	0.819430881706432	0.798453290221748	0.777666486024951	0.75729495186846	0.737571697358999	0.718737201387321	0.701038267777145	0.68472679934762	0.670058496372663	0.657291486183108	0.646684891386074	0.638497344862996	0.632985460345949	0.630402267954367	0.630995624594389	0.635006609574498	0.64266791616839	0.654202250153686	0.669820746568998	0.68972141605787	0.714087632203401	0.743086671199592	0.776868315053174	0.815563529262427	0.859283225577629	0.908117120012451	0.962132695749198	1.02137427996625	1.08586224291743	1.15559232681531	1.23053511121887	1.3106356207081	1.39581307964959
[truncated: 71 more columns]
