# Supplementary material for: Reconstructing spruce budworm outbreak severity: a comparison of paleoecological and tree-ring signals
Source: PLoS One. 2025 Aug 12;20(8):e0329406. doi: 10.1371/journal.pone.0329406 (PMC12342301; doi:10.1371/journal.pone.0329406)
Supplement: S16 Dataset — (ZIP) [file pone.0329406.s016.zip › Lake 5 wavelet data/Percent_defoliation/PD_wavelet_wave.txt]

V1	V2	V3	V4	V5	V6	V7	V8	V9	V10	V11	V12	V13	V14	V15	V16	V17	V18	V19	V20	V21	V22	V23	V24	V25	V26	V27	V28	V29	V30	V31	V32	V33	V34	V35	V36	V37	V38	V39	V40	V41	V42	V43	V44	V45	V46	V47	V48	V49	V50
1	-5.11657853446821+1.16493044852428i	3.68095544547217-2.84340985244878i	-1.88262721260799+3.17620733717677i	0.66943031508719-2.60075599177158i	-0.17924262475653+1.86523674066199i	0.09007817681595-1.33853002906132i	-0.12275345273831+1.03102997089677i	0.163375991706969-0.854469862731279i	-0.188117501026133+0.743198224802315i	0.198920743074798-0.666505546712798i	-0.195270903120555+0.609304719333247i	0.180267466531046-0.555644920610313i	-0.164948334626135+0.499779220862953i	0.152905202375601-0.443084319967325i	-0.149476938913636+0.383325030205616i	0.161521805395999-0.329339144339541i	-0.180825998766709+0.290298552455817i	0.199894270267377-0.262734259918015i	-0.217425742252548+0.244900576276657i	0.229688368880872-0.234680491027405i	-0.236933563851412+0.227859947245169i	0.239420083860097-0.224314692172752i	-0.23509263869317+0.220747323348627i	0.227140418113425-0.213401872586796i	-0.21781508257168+0.202875425177218i	0.208459053466088-0.187542913863908i	-0.203864724180721+0.168483053164412i	0.204555351687547-0.15077418194968i	-0.207820534815114+0.136040063799268i	0.212611269756637-0.124655276211455i	-0.216811960200954+0.117554608191642i	0.217533545671673-0.113044277761222i	-0.21474169491091+0.107822110536363i	0.21018573153677-0.100564825481946i	-0.20482003556606+0.090458762688527i	0.201431300657789-0.076651301266416i	-0.202678217183527+0.06217369282511i	0.206961331231643-0.049904560548338i	-0.213312653850607+0.040165403493219i	0.22045924839158-0.035010696463055i	-0.224166526109723+0.033776362066788i	0.223678703874551-0.032327574546388i	-0.22093544621575+0.029102171250813i	0.216772450608054-0.023335891844688i	-0.213456888059724+0.01384277967113i	0.214335857420462-0.002531872812067i	-0.219071063212635-0.006282794486834i	0.224287867912249+0.011532841037624i	-0.228828053453147-0.014208957255013i
2	-5.97934719736222+1.57562004475294i	3.92977967453635-3.72411168982167i	-1.49050406723405+3.89805864883689i	0.0462077543535-2.87007928067708i	0.33300907227726+1.79913887644783i	-0.2314858342175-1.155230317639i	0.067034193895148+0.851464717115796i	0.040432454038643-0.708298706361385i	-0.097154924837789+0.625969411809164i	0.125558869492436-0.571392847662969i	-0.130196668179251+0.532505277960445i	0.116820518362797-0.490859104366302i	-0.102048457417056+0.441532770884722i	0.089745512525089-0.388361456672948i	-0.087286314562484+0.327447581782515i	0.105664144350471-0.271999245184849i	-0.132400364572401+0.235947739336677i	0.1566350840597-0.212978531075846i	-0.178211276493221+0.20021975292032i	0.192736649245206-0.195371958717351i	-0.201370857333777+0.193050000378711i	0.204784062072519-0.194381359117996i	-0.199468561777712+0.195312533214552i	0.189912500988386-0.190768287033246i	-0.178838807128802+0.182273750926822i	0.167356151930747-0.167230997543276i	-0.162480798413479+0.146795702086371i	0.164822841982601-0.128523305409242i	-0.170026984243422+0.114286504125476i	0.177078501318698-0.104069846473646i	-0.183387983993006+0.099536309028463i	0.184694977032097-0.098405047617719i	-0.181169367946284+0.095917008288743i	0.175374729708892-0.090651531631352i	-0.168164544044617+0.081544062093788i	0.163476769440328-0.067023341108202i	-0.16519634887803+0.051543464310849i	0.170685102909357-0.039049189041277i	-0.178856033073725+0.029474914432331i	0.188385341294832-0.026036868403674i	-0.192988557968152+0.028014857450574i	0.191715583915974-0.029231390557449i	-0.187700036191096+0.027840697309091i	0.181660456087829-0.023139294486519i	-0.176555298809808+0.012970225765315i	0.177582297694417+0.000013655034298i	-0.184092937471547-0.009285304807343i	0.190922811436811+0.013690303361491i	-0.196857032755674-0.015012992611137i
3	-6.59027581014211+2.03826172845639i	3.77686168151074-4.62892553964456i	-0.64379349447859+4.43323912510019i	-0.8795815896392-2.76952893910066i	0.93497372305792+1.35412099448477i	-0.519342267668989-0.697330023902828i	0.198742838666283+0.501004897335527i	-0.041606683276362-0.451331510010787i	-0.027738055309381+0.424927886411298i	0.062758491513657-0.40554595724905i	-0.06961149166237+0.394360129953223i	0.053796134386585-0.371502907512564i	-0.03793296007894+0.334557829287829i	0.023560725107981-0.291314714149686i	-0.019632940557009+0.233796032588794i	0.043572945887099-0.180780761318349i	-0.076403865288468+0.152853467438763i	0.102760187970693-0.138398628082109i	-0.125537159900598+0.132926865228185i	0.139818133784538-0.1346495350794i	-0.148312927391898+0.136909850244927i	0.152332103454932-0.14342134288382i	-0.145797797353942+0.149402839965783i	0.134989802539837-0.148064816005221i	-0.12281239577508+0.142799196047566i	0.109209981332184-0.129319580072919i	-0.10435441948785+0.108376209637928i	0.108855520699641-0.091001526305974i	-0.115797439680737+0.078827497744965i	0.124845032748237-0.07076259357182i	-0.133301730457201+0.069826177465971i	0.134995211616598-0.073174757824314i	-0.130590458406935+0.074159391619727i	0.123757836563324-0.07180017397133i	-0.114578802531795+0.064862214907169i	0.108351853126414-0.050412367757435i	-0.110621828935881+0.034848378374974i	0.116960540698518-0.023260468841656i	-0.126483371409404+0.014396915974095i	0.138436600861928-0.013287655371228i	-0.14365292478059+0.019426241068793i	0.141116113229475-0.023748853065206i	-0.135863640833968+0.02458224130494i	0.127821508142864-0.021769512831316i	-0.120407137377585+0.011368691401784i	0.12156821332196+0.003210901914532i	-0.130103664882947-0.012310672097395i	0.13822355728636+0.01513241326104i	-0.145207731359076-0.014875398322315i
4	-6.90870566247124+2.52754960841203i	3.1967493033868-5.46373376290975i	0.59704136493919+4.62779821144393i	-1.92700254859497-2.1792012643347i	1.39599672806125+0.52576688355886i	-0.589036335306352-0.059067324162585i	0.165243405227553+0.103384518537022i	-0.029326829904898-0.190715119232256i	-0.009832926141078+0.221103760419445i	0.033793188104717-0.230596133059306i	-0.035199718461743+0.244767375467707i	0.012450426593559-0.239348252364093i	0.005169140308581+0.215229887004014i	-0.023111524681184-0.185750105067112i	0.031899102977766+0.133816897883686i	-0.0036446019496315-0.0849169470592452i	-0.0329084398800827+0.0689856119898644i	0.0565204556294233-0.064973879794232i	-0.0765586979856503+0.066397631469286i	0.0874382380749299-0.0734753634073679i	-0.0940876177654928+0.0779262669283653i	0.0987694245885862-0.0879841618410503i	-0.0910413678837837+0.0980031757257736i	0.0799409325557704-0.0987770877140034i	-0.0680826519840255+0.0972566219038066i	0.0525121554657463-0.0862742054543482i	-0.0480252704894299+0.065196650647941i	0.0551003546868283-0.0500534425912633i	-0.0628027370735163+0.0412379506245344i	0.0727946876468007-0.0353421559685307i	-0.0830734933745159+0.0379208879591642i	0.0846883855426485-0.0457290077015894i	-0.0793455215954366+0.0496201000214514i	0.0722565958566015-0.0501679866709256i	-0.061386888200456+0.0461840536674503i	0.0535831293258753-0.0322191957163393i	-0.0566688988019313+0.0173849972869503i	0.0631010296023377-0.0078567665224141i	-0.0728612400088099-0.0003614254883507i	0.0870503945767098-0.0006339088871615i	-0.0923796811969936+0.0111184545099712i	0.0880721905665716-0.0178784119313697i	-0.0822573475598868+0.0204254472265656i	0.0726876551931222-0.0201585432281746i	-0.0625540028565696+0.0098974179140913i	0.0639435840486223+0.0063880319421377i	-0.0747071624411371-0.0145936425572178i	0.0832100993439584+0.0151966241152485i	-0.0903915761257053-0.0137944180922635i
5	-6.97830143538518+3.01867210753109i	2.26493633730091-6.14312607394418i	2.04847894028258+4.37478217520035i	-2.80768758417986-1.09463878345966i	1.45154765032275-0.53045937641228i	-0.30533363340986+0.527849323002924i	-0.054670378676237-0.142966975319345i	0.0547950779805423-0.0564150785160318i	-0.0222233027219964+0.0954103906549853i	0.02959380367353-0.103753833492511i	-0.025983533692681+0.130804440639117i	-0.004168265636988-0.134362199968114i	0.020034961000138+0.118355733830524i	-0.040707131725975-0.104452032179032i	0.0576867389431641+0.0576504829622098i	-0.0253605808712819-0.0116223146593772i	-0.0128830436164586+0.0100748800909845i	0.02822381100043-0.0159540521982799i	-0.0421858081065763+0.0210332586051296i	0.0472950416781383-0.0303841607809114i	-0.0511276809363431+0.0328419715254067i	0.0574733766656643-0.0437192791664086i	-0.0487883803014407+0.05587103279191i	0.0389114149818889-0.0563361682831827i	-0.0296469129214679+0.0586604823925966i	0.01217656228858-0.0509133979394372i	-0.0084067986919929+0.0293762339840425i	0.0185323357704552-0.017659814794006i	-0.0251646418361923+0.0132294791948222i	0.0343028372584221-0.0083045618112844i	-0.0459706289140321+0.0131331443963219i	0.0468332740961723-0.024318553451683i	-0.0406189888087614+0.029105418214311i	0.0348576859091288-0.0315997078765942i	-0.0230264585418384+0.0310477804445674i	0.0138357309757032-0.0174754931669253i	-0.0184368756223986+0.0040495598778226i	0.0238401095390614+0.0020984152418861i	-0.0320336005738584-0.0104686801329088i	0.048261945316171+0.0085039156889294i	-0.0530492241648743+0.0058745715818207i	0.0464049169710134-0.0131720158849468i	-0.0416243554666504+0.0159086181163075i	0.0318219781687427-0.0188979474307741i	-0.0186090754508796+0.009203277475375i	0.0205047832483883+0.0091247375041052i	-0.0337792384032994-0.0154730908895867i	0.0411002003463607+0.0132325101683058i	-0.0472136926648368-0.0118496594454155i
6	-6.88963212890085+3.49449837351027i	1.11392787569794-6.61216542901482i	3.47009730945692+3.64997611880344i	-3.23303322117613+0.34480028323721i	0.94211348730856-1.51839517927982i	0.294083996489169+0.778031749416165i	-0.328987826004868-0.082345409549587i	0.099487210045473-0.096110302230658i	-0.0047041252257935+0.0559795555034i	0.0229017400515149-0.0317191184063149i	-0.0265325697374498+0.0653041460984028i	-0.0086055243236313-0.0698713066376578i	0.0149592250298283+0.055635325129344i	-0.0351014929674954-0.060158665770676i	0.0640121530047689+0.016647154716532i	-0.0258558143619671+0.0302611930636143i	-0.013519161093453-0.0153457589407635i	0.01534345283768+0.0019759405884689i	-0.0223571350706478+0.001680733706203i	0.0213765884889912-0.0104875506565601i	-0.0225422993035462+0.0068943293916714i	0.0325644978972828-0.0166482776847807i	-0.0226366978551483+0.0296116892384256i	0.0154671122423013-0.0265689996611689i	-0.0116993277643289+0.0330570794518559i	-0.0082727959866777-0.0294762484785206i	0.0110946218604272+0.0062363921241275i	0.00302083355413229+0.00082923300701038i	-0.00604360883024997+0.00021468014392175i	0.0121552479949552+0.0060295858664584i	-0.0252783863051227-0.0007808006195467i	0.0245550275677998-0.0125382776721747i	-0.0174774018153308+0.0152499398996015i	0.015427383762329-0.018247140931526i	-0.0034857396247795+0.0217877942661151i	-0.006952071590142-0.00793249071793833i	-0.00059218255683857-0.0035352550316i	0.003608257283846+0.00445113502973088i	-0.0078345240635652-0.014430861178845i	0.0264038047323989+0.0132133034942104i	-0.0299267503584887+0.0047651716157833i	0.0200208598954229-0.0098409340957657i	-0.0188411537760661+0.0104371969386777i	0.0108453492955617-0.017957702321435i	0.00615849508193238+0.00947915993468659i	-0.003286338262186+0.0116280756901392i	-0.0131126456611472-0.0147498012309454i	0.0170671069714662+0.008896005415808i	-0.0208090707711759-0.0094077717890369i
7	-6.72742590361904+3.94787525309643i	-0.1279853712883-6.85286622652608i	4.64926015222076+2.51430637042319i	-3.02803954545948+1.88898759444887i	-0.08015228107636-2.10327639751775i	0.960709595786295+0.505295031829427i	-0.420718950657284+0.263013349282767i	-0.007256212180909-0.205599425745635i	0.0672858970315118+0.0241185074132146i	0.0133753463008037+0.0219800955580488i	-0.031720024179768+0.0349747729577063i	-0.0136198052364423-0.0364858394642238i	0.0016436958978199+0.0168101065557206i	-0.0173610509952972-0.0461296747127649i	0.0645605113951212+0.0034299656709422i	-0.0165283178064949+0.0504530487012667i	-0.0251373484260063-0.0155672934198784i	0.00825730490843807-0.00176757231549336i	-0.0111589753044796-0.0017531736855984i	0.00601999891094815-0.00651002511030363i	-0.00503328463465167-0.00549219113012591i	0.0213337712915064-0.0034291176728449i	-0.0081272469417731+0.0176634309653333i	0.0043132779076915-0.00717981927103847i	-0.0094230395690307+0.0188728151902395i	-0.0151395210458201-0.0209011885131885i	0.0170255518679022-0.0067737974507853i	0.00314762464055678+0.00781228274802394i	4.86287853876897e-04+2.78824038683526e-04i	0.000603286755305+0.0105473277057171i	-0.0166199478715426-0.0063048689660491i	0.0132051390081684-0.0091318425889558i	-0.00472928889259879+0.00648430174556951i	0.00941662780561085-0.00869590064301213i	0.0023759521294849+0.0178285438602849i	-0.0146028936372263-0.0021021320558568i	0.00158483088717719-0.00721386202860539i	-0.0023834794506575+0.00012197686829039i	0.0049950531810278-0.0138699349205639i	0.0175286235004599+0.0152678039440372i	-0.0190898593841237+0.007435513708672i	0.00399433873298818-0.0072645495032435i	-0.00976929937193119+0.0028198990759841i	0.0060002487318257-0.0172864751398338i	0.0166207518251139+0.0108516740639501i	-0.0121136528948532+0.0147104438637007i	-0.0087355561248719-0.0127575382034612i	0.00652659045707793+0.00231189136668006i	-0.0070733011735233-0.00746757584354543i
8	-6.54263670647435+4.3788370864743i	-1.37125393747754-6.87569792855324i	5.45088329712663+1.08647900060204i	-2.18336454069713+3.25403948620547i	-1.35360544810597-2.04566647029063i	1.33825275644371-0.25054903260348i	-0.152093654537967+0.656685608680964i	-0.244897506651989-0.188585596547753i	0.123777119947044-0.076654528371926i	0.0381528853181453+0.0720955930833687i	-0.0463745087594327+0.0362930933834723i	-0.0287587314562818-0.0229550222575613i	-0.0128805749376591-0.0145919776624396i	0.0059758019297681-0.0509071074338095i	0.0708797589278844+0.0053732712637307i	-0.0058612991333333+0.0646822393408216i	-0.0406562600019934-0.0029215090591505i	-0.0016428006071162-0.0136060251379831i	-0.00438053712017763-0.00327579939808228i	-0.00176986272606239-0.00914811768250304i	0.0057742031128482-0.0123262178577036i	0.0200203825430244+0.0019405050403729i	0.00113675948641+0.0161321339694443i	-0.00209053228788265+0.00736411920995572i	-0.0163341665644597+0.0115972721232541i	-0.0172072936029322-0.0215343658846624i	0.018473917701321-0.0157463060556728i	0.0118080347384967+0.0090880024045787i	0.00217257501796617+0.00851125173410765i	-0.0075560946085286+0.0114703738915535i	-0.0151054668839283-0.0084888004237754i	0.0072239496447338-0.0115153987014614i	4.36625774174001e-03-2.272897884145e-05i	0.0108625943630121-0.000586696866112i	0.0018760666564342+0.0183336129392588i	-0.0179360834421289+0.0024633338416912i	-0.0047836512995441-0.0102777975917887i	-0.00125847900092628-0.00898307445859953i	0.0141810328349566-0.0118085497851924i	0.016243030243857+0.0177457266812664i	-0.0152648066814047+0.0135421678607813i	-0.00884192485722985-0.00518159722908966i	-0.00791720790560613-0.00787931083949837i	0.0108360267320719-0.0175853986458905i	0.0212425616141632+0.0138944018357456i	-0.0140826657864341+0.0195843885981236i	-0.013757202910628-0.0100532770286249i	0.00167658731090565-0.00621268503430497i	0.00094118016430322-0.00768874428057507i
9	-6.35629841687186+4.79010562374654i	-2.56415490228471-6.70579912228945i	5.81971583534105-0.49378210568914i	-0.83213999368929+4.20120321406732i	-2.51227923588817-1.29274762822506i	1.14760564101929-1.21415562130614i	0.436130415522103+0.768203040334515i	-0.420794957115465+0.071301550307183i	0.055225627620472-0.205748200633587i	0.109078519418105+0.075935109587894i	-0.0561633183864054+0.0775073936235212i	-0.066286075113713-0.018183103548584i	-0.0279435274835006-0.0536597394556803i	0.0354012832201183-0.0689172640199163i	0.0902314552813174+0.0146406424185536i	0.0041534690017402+0.0851383144415886i	-0.0589601270267748+0.0167277955748332i	-0.0197445271544072-0.0252593266285019i	-0.0020575999360837-0.0123008723151995i	-0.0026414738024376-0.0151705457837882i	0.0140912282301556-0.018313860485035i	0.026694891080549+0.0038240051345831i	0.0098061109790042+0.0230542862613335i	-0.0092425827646596+0.0221507530755155i	-0.0295443537753442+0.0076811936425003i	-0.0205354439125217-0.0294772495563739i	0.0218363324560032-0.0261372742971344i	0.0255514391158472+0.0093089719867213i	0.003984045614764+0.0217120273375629i	-0.0168918082679486+0.0142936962947278i	-0.0193481485365951-0.0113468834942952i	0.0038073682382592-0.0188655497373449i	0.014348450735532-0.0063192494247316i	0.0169859510225229+0.0078174189558225i	-0.0004372692097651+0.0240245361130122i	-0.0238271457740619+0.0075002692751214i	-0.0154913490035802-0.0157466352174391i	0.0025740683471284-0.0221542250009009i	0.0255233604617369-0.0108389705442939i	0.0201147775676379+0.0237819912540475i	-0.0162142651254065+0.0237632828600698i	-0.0235665458088914-0.004130919298139i	-0.0092432103632319-0.0223705649032886i	0.0214015016778868-0.0203200151017508i	0.0267702711101934+0.019601991605753i	-0.0150620222509729+0.0278759300730486i	-0.0241017561503416-0.0069374933982183i	-0.0033023363954683-0.0168386515861071i	0.0080738552320018-0.0119709571726331i
10	-6.17452191086147+5.18411457070211i	-3.67788100809298-6.37269371894426i	5.75948430512869-2.09406295769579i	0.81156819808334+4.58544830618817i	-3.22178092854575+0.01291922787071i	0.33132995795969-1.99066093275234i	1.06560598137696+0.37693003031186i	-0.29594085524678+0.471153976564309i	-0.144136949828282-0.205702817933752i	0.15311105420232+0.000492907144411i	-0.033119113217275+0.134981230413189i	-0.127872650480985-0.003350497889602i	-0.052147141029051-0.110762880478823i	0.075759794881603-0.103576554212021i	0.129244118845976+0.028675322475369i	0.01658573644385+0.120390123853625i	-0.0831121246694106+0.0458017818501308i	-0.0510067529373873-0.0341845676262851i	-0.0073644335070571-0.0336225141279849i	0.0034495204631301-0.0283960530191873i	0.0258228044598912-0.0256756436188423i	0.0416732559724462+0.005825319776129i	0.0203548925459193+0.0390462907901065i	-0.0205459133935517+0.0415305782296745i	-0.050498671433727+0.0051191154692408i	-0.0281139269451655-0.0456965674231482i	0.0304585856609766-0.0419441585642059i	0.0451753880975604+0.0105993338823886i	0.0083095376257757+0.040100600562912i	-0.0299752583356944+0.0226327092940101i	-0.030842760905176-0.0169559852439468i	0.0019504740023285-0.0326966656682514i	0.0283705684440298-0.0139998195957116i	0.0283483924979975+0.0182299827788681i	-0.0033030636492711+0.0371396403373622i	-0.036766240492235+0.0140662040625235i	-0.0301593631259996-0.0261968846776702i	0.0080538572927333-0.0408312205094646i	0.0430787207440394-0.0123301856796878i	0.0293967760615036+0.0362896410157586i	-0.0224025388616997+0.0398310828708388i	-0.0434263421164805-0.0049279179296663i	-0.0125063631145393-0.0419292773453266i	0.0369953725281702-0.0271756486847292i	0.0373533716879881+0.0289869259874971i	-0.0175071782390105+0.0418196882889247i	-0.0396311579490604-0.0030642534644177i	-0.0116687927039472-0.0306325952664134i	0.0163328342190354-0.0222472818637905i
11	-5.99839621485779+5.56210836138744i	-4.6952904985138-5.90560979075134i	5.31202036079131-3.60382515377714i	2.51330463042521+4.36743554479666i	-3.27774569291819+1.59402969256209i	-0.92166851730104-2.23346350362836i	1.36214961073283-0.48364745950259i	0.216492478433479+0.718064360837628i	-0.299622972156182+0.049304259088321i	0.0663461530341878-0.0747554686776609i	-0.001078702688376+0.147672497174921i	-0.189746601687458+0.022550655283592i	-0.093898125449138-0.183010617634345i	0.12875026648361-0.164348270782943i	0.197756279157284+0.045046739043927i	0.038529008295541+0.179324132854298i	-0.117919485689648+0.093262542247073i	-0.103356124574307-0.039362338472229i	-0.026370643645212-0.0715470579510299i	0.0162624424465967-0.0579294701116658i	0.0499594441689361-0.0374344512427357i	0.0685163177259945+0.0128729213190862i	0.0336586572618928+0.0676998822619502i	-0.0393526941776449+0.0698823961027734i	-0.0836272915071565+0.0025416417553587i	-0.0418159928623509-0.0734219151866929i	0.0464612572551087-0.0669902203890333i	0.0743675791458+0.0133946892750848i	0.0167881408056517+0.0666675455110189i	-0.0491522623040518+0.0392036119559816i	-0.0524048296837247-0.0262571061235993i	0.0006945143660102-0.056172080373414i	0.0499680926136066-0.0251663714484362i	0.0475269329550623+0.0332869585676843i	-0.0074077003964513+0.0609812236793869i	-0.0605176303269725+0.0231442318991855i	-0.0510039841206344-0.0444648625344739i	0.0162426833324693-0.0684816373821485i	0.0708279197537558-0.0165451180879372i	0.0453371313924876+0.0582158932684006i	-0.0351882921681822+0.064186124179741i	-0.0714601661284908-0.0080451219211787i	-0.0179648354898203-0.0688471836500776i	0.0588357563277918-0.0398162697002166i	0.0558618352640217+0.0428827808346663i	-0.0217062519396356+0.0642818680561313i	-0.0626569174554068+0.0028011199353106i	-0.0260197050365186-0.0493963626815501i	0.0260206038479791-0.0411843492877436i
12	-5.82733065137781+5.92399854465798i	-5.60520907077084-5.33190419453696i	4.54202162948625-4.93828982351857i	4.06105062740887+3.59935174790921i	-2.64229361783014+3.12786378492677i	-2.26249750110347-1.77490654061302i	1.05766916957571-1.53190774986753i	0.94847321606899+0.516136142789312i	-0.155195521439098+0.49344912163835i	-0.145407343562639+0.032627926367364i	-0.068437199941564+0.102226185169165i	-0.24207650142872+0.007736404919747i	-0.137193002569152-0.268241343804231i	0.193938828813131-0.254228933408885i	0.306248192732962+0.058494758713978i	0.081843855390316+0.272068669655657i	-0.167888960989888+0.174365261209728i	-0.190091886082018-0.037242365322818i	-0.069819200920427-0.133125601012529i	0.035329109492812-0.117983837599784i	0.0990986881614959-0.0598182955779524i	0.115991753749161+0.031745534647983i	0.050008245660174+0.117287278166662i	-0.071231103809685+0.112487401514151i	-0.135556173899735-0.001656238699742i	-0.063980803210643-0.11770829930301i	0.072136940681089-0.106180101540817i	0.118620006797843+0.017397722281983i	0.031490112782445+0.105913041706202i	-0.0770989169523553+0.0670210488155986i	-0.0876128515363051-0.0398527723033152i	-0.0012368236667845-0.093404854631115i	0.0834579670668674-0.0425026796060276i	0.0781771808397165+0.0565107745908155i	-0.0142823704799317+0.0998452073391508i	-0.0994862794720518+0.0358320241647731i	-0.0814899616542134-0.0742204971956047i	0.029286042831099-0.109866249276555i	0.113320347819001-0.023230340374334i	0.0694902171849178+0.0926476283061426i	-0.0558356153801644+0.099698666008948i	-0.110989271709746-0.013351745494682i	-0.026651553820313-0.105974838998883i	0.088760235977633-0.0600553773504558i	0.0849193052535435+0.0619423581231317i	-0.0269619355585023+0.0985052440018786i	-0.0964379707081922+0.0129060323418096i	-0.0500500636936757-0.0752797506932756i	0.0367344436802045-0.0734004493597681i
13	-5.65901174222779+6.26809002280128i	-6.39892876706056-4.67565765850772i	3.52513875018451-6.03621455250596i	5.28875511180399+2.39819102510585i	-1.42832602793658+4.32646620643674i	-3.31638016381828-0.6724886531792i	0.12840075432934-2.3745958934147i	1.55354863918471-0.22960889405093i	0.421294606455363+0.86256606219064i	-0.30198202902643+0.454159753478916i	-0.339281647465192+0.113466113512545i	-0.356257714733448-0.11335790167074i	-0.152893780271421-0.409213529779729i	0.291983764953489-0.370355570923695i	0.464852670749617+0.070455245916531i	0.160078242495645+0.409280895737079i	-0.235483842299641+0.310140103143155i	-0.330624420071812-0.018878506788021i	-0.155695745141572-0.22881404282104i	0.059244414290895-0.229384624963722i	0.189907724492609-0.104088770416394i	0.199954424469405+0.070244107700269i	0.071101346137745+0.202369854805571i	-0.125224979433438+0.177403031940005i	-0.215854641001778-0.009582121608381i	-0.098192294207764-0.185585633553959i	0.1102515600198-0.165995523628951i	0.184442201480235+0.021667850628884i	0.055407371737865+0.162534483247573i	-0.116171315532829+0.109721022004013i	-0.140244320865708-0.058084610879372i	-0.005023603757734-0.148428455260571i	0.133066714124908-0.068474145744589i	0.124016003706447+0.091552071680223i	-0.02574903601493+0.158486362522276i	-0.158747719688572+0.053073791546783i	-0.125208350168816-0.119719791529103i	0.04954933719741-0.169937244256321i	0.17505432718291-0.032360640969128i	0.10378649809354+0.142255284771585i	-0.084887178129331+0.149289775901864i	-0.164900865080834-0.019901205971581i	-0.040157002642656-0.155512312121518i	0.128056741334375-0.089765343133261i	0.126899068683643+0.086436621907304i	-0.032202736073631+0.147633322064118i	-0.144501266626081+0.030204523826326i	-0.088933022443991-0.110865351068272i	0.048319766548914-0.125894192316051i
14	-5.48749144800884+6.59130329578973i	-7.06778865594966-3.95492283842839i	2.33745030215006-6.85471628645914i	6.08315896990185+0.91616059110454i	0.14657092362557+4.98617652425551i	-3.79910013834614+0.82605513093389i	-1.19100119307439-2.68268574735181i	1.70258683988576-1.33113364826216i	1.30210000706068+0.86318629479283i	-0.16350433335962+1.11613449798099i	-0.775222972880694+0.365463946163141i	-0.665997248145156-0.316638149048313i	-0.165579957829424-0.695252694723109i	0.472220412628012-0.542217179996275i	0.703085335918366+0.095278387445796i	0.28519461810677+0.611258835993911i	-0.324332429997393+0.525926312487289i	-0.549271306266141+0.030000386477693i	-0.310324889478631-0.370636161189027i	0.083255512699017-0.420314467925092i	0.342511052272974-0.188736665935962i	0.344515915154273+0.134933365679401i	0.103291057757142+0.343700833322541i	-0.212775338770052+0.278359410634092i	-0.338472531672318-0.022311644322357i	-0.150549862126898-0.285915311533953i	0.163024773591544-0.254720270644966i	0.278232276213983+0.023621308939719i	0.092709281840476+0.239469280502514i	-0.166605780787679+0.170667179498711i	-0.212358588118235-0.08017004739048i	-0.011387046051893-0.22290790825189i	0.201008694977029-0.103889243623134i	0.186796523305239+0.141051074035888i	-0.043669282843528+0.240087542882443i	-0.242311577697618+0.075081619046129i	-0.184682002555114-0.184329422934974i	0.078394055876037-0.252334682474847i	0.258876806727517-0.044874963360964i	0.150494656230626+0.207730217244958i	-0.120917491593698+0.215030332648908i	-0.234042132418813-0.025391607693264i	-0.060292243055436-0.217142698527946i	0.176055601770638-0.129864394241969i	0.182630454928321+0.115942853797594i	-0.036846160433654+0.213602053979636i	-0.210226785739932+0.056790068283068i	-0.147606636976647-0.159748627761223i	0.062236803837108-0.20654989402942i
15	-5.30023710157638+6.89148728809955i	-7.60284728919052-3.17727786442804i	1.04504652704773-7.36349282428336i	6.37808718408886-0.68748919491217i	1.81683157932025+5.00186800550301i	-3.57819005443667+2.36588972230461i	-2.49902559510541-2.31666123156045i	1.26756617279293-2.39294864800684i	2.14204077966966+0.38783910476092i	0.35794742071684+1.74657235626706i	-1.17665683927534+0.93188109907317i	-1.23312036452261-0.4581687577447i	-0.2834780820085-1.17267440862386i	0.758377852001204-0.855085595713028i	1.08532622062195+0.12992959795966i	0.483041412204291+0.916730813760299i	-0.443511371094167+0.857884071874509i	-0.876258183311506+0.127009182971638i	-0.56681150428138-0.57009381464519i	0.096317901804921-0.723843920049288i	0.576590310590975-0.341240701526232i	0.581308808421796+0.226282484479816i	0.162096179356141+0.564867329910647i	-0.342766002905094+0.437389218167651i	-0.521587050069245-0.035025383809021i	-0.232787322354445-0.426765346460651i	0.228475606358796-0.382844605021386i	0.404067798096898+0.016216979763821i	0.149313318787188+0.334193290706121i	-0.222954734764632+0.25094824182109i	-0.300510283159777-0.102195766873256i	-0.020373848312395-0.311978633790779i	0.28424523657087-0.145682486626178i	0.262916151882227+0.204966807636032i	-0.069789957420477+0.342638705373189i	-0.349938248132658+0.100402675579213i	-0.259752165423564-0.26807463683488i	0.114562601489701-0.357290737078722i	0.363508768630269-0.06331799139473i	0.211698268389476+0.285211790661904i	-0.15846689637389+0.29639814217984i	-0.314582783469276-0.025355537592818i	-0.088178801007435-0.28528884223129i	0.228325468548564-0.177863918867065i	0.2482398386214+0.149336292164688i	-0.042831763979892+0.294421919445375i	-0.295514077396305+0.090303862015221i	-0.226587214497623-0.226927833108758i	0.083355100286694-0.320372585265889i
16	-5.07608426298782+7.17344803196464i	-7.9987861584917-2.33452455660969i	-0.30718731993795-7.54171293902165i	6.14262815135586-2.27254879375652i	3.32334834561682+4.35342665132282i	-2.67332136675791+3.57911589531618i	-3.363009064378-1.35799584987526i	0.39345463007886-2.98006708417309i	2.56114208687619-0.37670876952995i	1.06946757662701+2.05314379821448i	-1.34042460862518+1.64681367160275i	-1.93530153773592-0.40274418440519i	-0.60108460722039-1.75875158139463i	1.09008448511421-1.38102626205707i	1.66490142310128+0.11903180354009i	0.81074991150912+1.35430253603416i	-0.59161979931885+1.35859618825931i	-1.34640375045766+0.29975173471512i	-0.96471938683027-0.834087607391509i	0.07780462826669-1.17266168327889i	0.903498131927041-0.597936506822763i	0.944798200008484+0.330915568244635i	0.277118980205212+0.883752839835248i	-0.511431364988166+0.68510339942063i	-0.78303845629679-0.028362987675292i	-0.366941382314243-0.607603032369548i	0.292195524505135-0.562688376391912i	0.559067878319442-0.017781097069099i	0.234341696815781+0.432070882943127i	-0.268146209301815+0.346559452331608i	-0.390280429210563-0.113949884800296i	-0.031076815634459-0.398459376100312i	0.370296031022248-0.183910950703125i	0.339176578179392+0.278768361605193i	-0.105974735987659+0.454863273440897i	-0.473988705462966+0.124503351207796i	-0.345650458581003-0.365514919560059i	0.152941141959516-0.479371809267303i	0.480888205307048-0.092139920706886i	0.288344173766137+0.363417956882697i	-0.185703760513992+0.387838268768968i	-0.394398631244893-0.012442889535291i	-0.122537115493761-0.345368126688024i	0.274270748413831-0.223806146763608i	0.309842729778726+0.184952379524903i	-0.057697174482523+0.379305801632493i	-0.39783055425979+0.118658447512086i	-0.315919506497294-0.318434019172396i	0.121867839038424-0.464145705068609i
17	-4.78805956365897+7.45890371394924i	-8.26419961874198-1.39989200861703i	-1.70616874190004-7.38189363552119i	5.37134004067637-3.74153115878796i	4.45942465977104+3.0783105513989i	-1.21250223684043+4.16378040146229i	-3.43902817368972-0.05443085311755i	-0.56099906772333-2.77920700084534i	2.3382574869416-1.00866903773922i	1.55499996046549+1.93265639529176i	-1.265409296464+2.16124857573039i	-2.521652084784-0.2079471341192i	-1.04820980240203-2.29569398252782i	1.37355132019398-2.06518909488141i	2.40560644217776+0.00050068188411i	1.31728816256106+1.89372188160389i	-0.73138141996997+2.0644018784615i	-1.97382006710429+0.59380158182028i	-1.54593806458447-1.14791779649247i	-0.0102257436928-1.78797526367827i	1.31340494142106-1.00234377433938i	1.46271416286619+0.4118307094103i	0.49527321572893+1.29840716171644i	-0.6881196845018+1.05615611795547i	-1.12943018114404+0.04166253806462i	-0.588618473137344-0.80550958379201i	0.314952671879888-0.80463966197472i	0.724809001772294-0.113332990623188i	0.361374795108703+0.496585258221003i	-0.266062082720472+0.444426486357732i	-0.44988589360921-0.095863280901328i	-0.040466637251791-0.447197097647035i	0.434356176508784-0.19821347154993i	0.38922730103271+0.353536337840373i	-0.156027350643504+0.554225947998652i	-0.599184551782864+0.13786255117642i	-0.431925334664558-0.46638686362532i	0.185107509701459-0.607037718052696i	0.595535605050272-0.137483783869204i	0.379723533188113+0.422301681633273i	-0.182814385357706+0.477036355741751i	-0.449864376904352+0.024194847030389i	-0.158058423373952-0.369931799448589i	0.294231147722887-0.246074358959799i	0.337763539976435+0.220152582398768i	-0.097136202918839+0.443113212730758i	-0.506602431997051+0.11523320046146i	-0.389713299080597-0.44047644913967i	0.194845749619122-0.621909358694393i
18	-4.41616087700084+7.79646946939835i	-8.43739700639347-0.33415681051871i	-3.17510965903815-6.90355475401582i	4.08411322126929-5.05804210092943i	5.10582985843412+1.24536068762596i	0.62996134278451+3.9375159333589i	-2.54381890288717+1.28306990799423i	-1.16671805108974-1.68501588098001i	1.50352261161275-1.02853904259982i	1.37470006431191+1.55896531212988i	-1.22540482022554+2.14922265040278i	-2.80980764458143-0.17495243435514i	-1.3629843395948-2.72547489135304i	1.62619271148532-2.71956105934029i	3.19062521112204-0.18201313362667i	1.9605866025341+2.46450492215526i	-0.81409735288737+2.93753502954076i	-2.7149155152898+1.04498275420394i	-2.32620981044329-1.45626486714249i	-0.22645206526348-2.55371122653782i	1.75625091507001-1.59626859139869i	2.13978793546984+0.39945014899373i	0.87859307725658+1.76953729943792i	-0.80227428021388+1.5779122767108i	-1.54014621486051+0.24856284792716i	-0.943263825875526-0.959960003804574i	0.22268129510066-1.10729075851171i	0.855657135692898-0.325903780254559i	0.544925239888165+0.460261309974558i	-0.157793607498152+0.515825249862079i	-0.424596037394926-0.020681412256984i	-0.038721385921257-0.40348564422745i	0.44234404594048-0.153756441998406i	0.373077160679864+0.421743182287005i	-0.23093447781033+0.610817755015041i	-0.709246613014593+0.124067611705392i	-0.504712843575317-0.562008193343205i	0.202909599871755-0.727661825938364i	0.689665821533708-0.207225164244992i	0.485905791664896+0.436019344613332i	-0.122230578895552+0.547510041678178i	-0.446831133828459+0.100314364031368i	-0.186641316923475-0.317687126442768i	0.25754140670905-0.211210669189033i	0.284939779717681+0.249817071809256i	-0.184699914116961+0.444344267110822i	-0.601935827455265+0.038235754358103i	-0.40554340979249-0.599359791967342i	0.326916342992118-0.765335864930848i
19	-3.97182344605517+8.26186001069428i	-8.60025231167158+0.8929163488129i	-4.76342257336557-6.17391778659904i	2.33952508584215-6.25304390964416i	5.25246577210611-1.05732613732978i	2.68788516562204+2.8666216870566i	-0.67729616891477+2.38698381838477i	-1.08218890186482+0.20068784586056i	0.299711544943526-0.095048274151214i	0.27615985128457+1.29899662380144i	-1.64281455985898+1.50782688994805i	-2.85186147035062-0.69324364596347i	-1.25638016260894-3.20860048907882i	2.04726411491002-3.17691980717145i	3.95205036757719-0.24772647674663i	2.60219081305355+3.05602054896212i	-0.85287630904043+3.87521771240266i	-3.48515018886447+1.62710253064713i	-3.25905787330188-1.68512158034923i	-0.62444146557418-3.39497103661358i	2.13494960680354-2.39299591057071i	2.93524901215896+0.19875905405096i	1.48718693157379+2.20790173985881i	-0.74368288252474+2.25054324948459i	-1.95225291959997+0.68379316415089i	-1.4688247721563-0.96775960861431i	-0.08770198063052-1.44161861365861i	0.87048132883347-0.718286610031415i	0.786046188225971+0.226480682344075i	0.128008988130024+0.507009288438387i	-0.236358060848764+0.132500475665849i	0.002321823996577-0.202012025513265i	0.365788201068465+0.00270867229836i	0.242838625031193+0.492334727443383i	-0.358322386347909+0.601004246339656i	-0.803551275094903+0.059507583620882i	-0.555408365540418-0.659022587963425i	0.204857901035891-0.84156180579201i	0.75728779058572-0.313180649580482i	0.616487587546212+0.38250318598401i	0.028509318399545+0.589918003888466i	-0.350572786469912+0.239902895400143i	-0.204640665612249-0.139657354196317i	0.124287565833172-0.082527512173357i	0.094993728036733+0.26427627783542i	-0.346857148435271+0.331603975245971i	-0.658906979825149-0.162366665661859i	-0.312557917803362-0.803212323815527i	0.549194674900578-0.862101079449457i
20	-3.52588255606452+8.93595106835513i	-8.87582352771133+2.26610831273912i	-6.51533636494183-5.32445978993997i	0.25787543749759-7.40960544851459i	5.00066281745918-3.71372454296411i	4.82993339622803+1.07378759016584i	1.98803981309231+3.10665386318485i	-0.16783068977116+2.62526594544025i	-0.93972062932864+1.86319282281728i	-1.69135319234894+1.52275273717364i	-2.84919136233203+0.42064049509379i	-2.92744889475221-1.98633894482768i	-0.64229664418695-4.04825498170238i	2.89378065550801-3.46679291637148i	4.78083251488898-0.02050392507761i	3.13888494251928+3.76824260427115i	-0.93240935431672+4.81518313293926i	-4.23623064602428+2.26415299828286i	-4.25807329350639-1.79678007108309i	-1.21353041289118-4.20691649618456i	2.3411184410915-3.35279882381723i	3.75628792965284-0.27039041070692i	2.34208914570856+2.48853069478582i	-0.39443939777027+3.02383639198068i	-2.25937708311036+1.41731413751728i	-2.16285396103767-0.70440786807299i	-0.71268089580217-1.73628710868889i	0.66044143819417-1.32410041102964i	1.04770550172749-0.30463854816434i	0.64166537774795+0.333729728764277i	0.202738486096122+0.349126720502103i	0.144914394707753+0.20724584922097i	0.210485225809664+0.341717012413734i	-0.041498477999049+0.612883874773455i	-0.592022115829059+0.531432508648627i	-0.921299528808718-0.082048532082658i	-0.596591468324437-0.796608741719964i	0.202153216074803-0.983551849489416i	0.824839654574267-0.476789673542049i	0.805289915849676+0.257806918587766i	0.301678754319395+0.621207744770976i	-0.144486910318057+0.4797247328787i	-0.225316292870325+0.206667331741199i	-0.147835759264318+0.162625030967246i	-0.279484509355201+0.247738391821717i	-0.603636127436094+0.059006449535387i	-0.656923775243926-0.530124094160146i	-0.06787609037748-1.0637924677724i	0.894213810739393-0.890124547832371i
21	-3.21921968879545+9.85613113273868i	-9.3950804120736+3.68713009665109i	-8.42015924731883-4.54487525275i	-1.96068573475719-8.61953495018329i	4.53660337703941-6.55486986056827i	6.94973819547169-1.17794850077388i	5.13523606951289+3.42628048017671i	1.47552044184247+5.25387973831116i	-1.91768501357258+4.61697521121238i	-4.19189867362739+2.42356264540189i	-4.88449564891793-0.73243483814533i	-3.3733456632958-3.93683868830747i	0.25587381929089-5.46383675811176i	4.24231907847637-3.83315972929921i	5.864697845149+0.46712336808139i	3.64344782483966+4.70185341553073i	-1.08942220710865+5.80971377443662i	-4.9808700402632+2.93238481709536i	-5.27379752445636-1.78931637286214i	-1.96864583516028-4.91403370156779i	2.30724430808303-4.40017611162909i	4.48976445383699-1.02617905363216i	3.39248326898743+2.50154811547904i	0.307693555326+3.7922617133818i	-2.34123053501703+2.4394187739716i	-2.9497470916641-0.08062673532887i	-1.67842264198837-1.88181962709307i	0.12649399389125-2.09980774006695i	1.23773180305809-1.18215733586921i	1.36314235457635-0.10358199349037i	0.95433553868602+0.550744028616888i	0.48786887528569+0.818896183912308i	0.046161474697129+0.93325705736527i	-0.485334698646237+0.881971850345962i	-1.00842145531636+0.46367310021064i	-1.15759962407094-0.315878761519i	-0.67880989812742-1.05274580338511i	0.21712678996822-1.2384662739239i	0.963679978387471-0.735944418289629i	1.12096412603811+0.0851308443547i	0.724586817350288+0.698403380001045i	0.154030938454322+0.870523577002225i	-0.287678688981202+0.742239261651173i	-0.593705828456067+0.516691407066558i	-0.857055020920116+0.17865580855599i	-0.958307233102011-0.396457028879212i	-0.5884386813215-1.08433517638691i	0.34490812881303-1.39374252286225i	1.38391953640188-0.84977640299557i
22	-3.2309609139764+10.9569662641933i	-10.2311733636647+4.963821270993i	-10.3642627189267-4.0378607725851i	-4.04610571074331-9.91821537626052i	4.07027969474687-9.33715194319382i	8.92848831422074-3.53333239770108i	8.34616818433542+3.42550428891095i	3.54967548513519+7.72415624234381i	-2.44755082074709+7.70196515840436i	-6.71456987750814+3.93744339184222i	-7.44306673810048-1.54315560249648i	-4.3762692658674-6.09713998897515i	1.00222806295592-7.38696893104176i	5.83878824068697-4.56124115477314i	7.27914054396932+0.91246989285697i	4.33479414391992+5.76671959171468i	-1.18024463201282+6.93439510952812i	-5.68598842415991+3.72149194739413i	-6.30206233609971-1.6120654349756i	-2.87978315894639-5.45898584839667i	2.00228549136035-5.45108841020262i	5.03047945122596-2.01789464340619i	4.51289343708952+2.19540084584985i	1.31761282683397+4.41630244866751i	-2.11590941088275+3.62301369643638i	-3.6791006232274+0.88850596176251i	-2.88283016688678-1.77069838469287i	-0.75495166663025-2.90324613960844i	1.23138489434755-2.34267998456484i	2.17103656545736-0.8675045196101i	1.99933837204946+0.60423409010783i	1.12807119548354+1.54099604713434i	0.00376861092638+1.80281057340758i	-1.03275116737383+1.42061337144685i	-1.67170430890029+0.51362448470073i	-1.64147910115212-0.6246310852606i	-0.89051339926256-1.51695032618153i	0.26653648542179-1.72421842074445i	1.26964865482005-1.1443663832779i	1.65370686303872-0.09634900836956i	1.31683205136229+0.90413462671639i	0.49909818761813+1.46550169153153i	-0.44650641494394+1.4606019466038i	-1.22971602949888+0.94242429072831i	-1.61835646944248+0.03625131690818i	-1.39327527172753-1.02373376967206i	-0.46271656435222-1.80724366679642i	0.90285456567149-1.79815689778619i	2.01226023246913-0.76739595615777i
23	-3.6962864463328+12.0399688692873i	-11.3266092564205+5.8544262889294i	-12.119901106012-3.9374610258566i	-5.7144009673917-11.2253341708356i	3.7520310776594-11.7529312167417i	10.598905898035-5.6274652976009i	11.167436416801+3.2054659249559i	5.66326608779448+9.68784577574254i	-2.4622693560141+10.5496744235308i	-8.72471537442229+5.78174377386287i	-9.97745049020467-1.72622745707398i	-5.85776003273494-7.86379463709768i	1.17315571865047-9.42344197242836i	7.16252110186815-5.74878325606075i	8.81248880487444+0.9010774252251i	5.36827255508407+6.60470899523922i	-0.91064674564924+8.0889705599507i	-6.13777404771298+4.72790701774041i	-7.25476519188165-1.11666869232306i	-3.93191940912159-5.70201157078338i	1.38340019764717-6.36555347065386i	5.24657098191129-3.13270526531472i	5.50020673411308+1.57093613118975i	2.47363157529245+4.73751497379588i	-1.57719397943404+4.72759745307764i	-4.16265404670304+2.04529865489211i	-4.08697482724887-1.36195666341576i	-1.86885820966331-3.53214919384925i	0.94708473014541-3.58382626580086i	2.87188660661403-1.90447926270391i	3.1946954940826+0.39719343706668i	2.07382492425155+2.21058808121786i	0.20779392691785+2.87501206412806i	-1.56696082114874+2.28512968371597i	-2.56882058323786+0.79633122784604i	-2.45450588473438-0.94433698817821i	-1.31848370175308-2.22192193800546i	0.33579220446193-2.52189414540726i	1.7978273937824-1.74871640998828i	2.46147808151702-0.26405146492014i	2.08235653101395+1.29147481237219i	0.84854599624275+2.28506119808486i	-0.73336258110886+2.3298298227493i	-2.03576728178068+1.39658426404587i	-2.51001730645631-0.17959186817675i	-1.87902013635598-1.77112272374931i	-0.30944465821847-2.64169701537728i	1.53947712726501-2.26831477352122i	2.73265188175744-0.69156665239725i
24	-4.6056456804518+12.8153774347696i	-12.4631014737573+6.1678202042636i	-13.3996843660702-4.2266671876315i	-6.7604250111986-12.3327851121395i	3.6027651103075-13.4908816679916i	11.745591219277-7.1835360950404i	13.1986887732177+2.821889457549i	7.4548088486701+10.8541102493625i	-1.9843590446119+12.6394293614921i	-9.80308055971156+7.57237963986333i	-11.8926089951074-1.1959966417047i	-7.50155853799395-8.70821981944122i	0.5608530007122-10.997617978133i	7.65902476563256-7.19431254956525i	9.98301660891272+0.16324196176985i	6.63098584650231+6.72662623010992i	-0.04005520554479+8.89904002636356i	-5.96050053911321+5.85581109664322i	-7.82602183696602-0.15852589404669i	-4.98038683285962-5.37468834666464i	0.41766293786449-6.85336541837531i	4.93818265093056-4.15062919733777i	6.04631468207314+0.67892275846502i	3.4962596678502+4.58283525824049i	-0.81288957566343+5.42393384373659i	-4.22812256909058+3.09055773822299i	-4.95981704262568-0.73875708319522i	-2.93781036187161-3.80892361463491i	0.43939696739689-4.59976883313124i	3.29119170863578-2.9870288354028i	4.28209957957706-0.04913487490155i	3.15757135993718+2.67060420833325i	0.6612410458484+3.95034500842137i	-1.96127252146125+3.3622220394851i	-3.55836521953764+1.32361451985851i	-3.52206634791815-1.18594708380914i	-1.9677268803125-3.07416270111909i	0.37396604989842-3.57597013630248i	2.48689577706269-2.53507621562645i	3.48918444286174-0.43589918563212i	2.98159146846306+1.81450127572151i	1.19582135555877+3.26087422529593i	-1.10404945509494+3.28435399208972i	-2.92473349798451+1.85799869899976i	-3.44685239898882-0.4187548105551i	-2.38945396283007-2.5364154302865i	-0.18571817848444-3.4949885812094i	2.14839489645282-2.78200956972751i	3.4596604909379-0.68329351410203i
25	-5.7525491851686+13.0206567122732i	-13.3159492992652+5.8734546568386i	-13.9672068910253-4.7105016894318i	-7.1424148271516-12.9647906555198i	3.5011809756381-14.3293299189531i	12.1565966396042-8.0851513377017i	14.1822662303844+2.2633204606717i	8.6866343524322+11.0409988095799i	-1.0923443624163+13.6259648478017i	-9.74062647362167+8.95622998777799i	-12.7413855285964-0.0609647106484i	-8.89111285161414-8.3559087180545i	-0.7525520524064-11.5914162177537i	6.99289386563378-8.47853507000822i	10.2550250487366-1.2631120973796i	7.73456773871265+5.77659124026421i	1.41367274578753+8.8561540637792i	-4.82768963983302+6.74476673417408i	-7.55456030396987+1.22141599896668i	-5.66866781429386-4.21469195821751i	-0.79701243402674-6.49826698998741i	3.91681020104006-4.69734610658437i	5.76850905408825-0.3169364148572i	3.98810113304041+3.8265162664298i	-0.03760327115569+5.35319266369993i	-3.79179803132365+3.61494327132782i	-5.16270841562768-0.13997510819571i	-3.55921139600559-3.67179278505916i	-0.05405942031745-5.07302489696047i	3.37527115128134-3.73622720336852i	4.96791709423403-0.51538252419155i	4.03442254419924+2.86882727240436i	1.17039333329499+4.76126859011525i	-2.16365369408562+4.34465845103405i	-4.39988668960111+1.92771453319338i	-4.57332289910359-1.29938353120241i	-2.69239080677869-3.86011805904174i	0.3364568830309-4.64762694403537i	3.14937353653174-3.37263808587247i	4.52387862697925-0.64600250672382i	3.89021095361651+2.31130054934401i	1.55836947583896+4.19976043030162i	-1.42302748701709+4.19830571155033i	-3.71983978698807+2.32176503058044i	-4.29774572899488-0.57443833669093i	-2.89536270091423-3.16118413882088i	-0.16698691206071-4.23518764678127i	2.59729361443229-3.29101341442247i	4.07441971212273-0.78656346212727i
26	-6.7853144481009+12.5568394204945i	-13.5827003329218+5.1474615159232i	-13.7460191974918-5.079227490552i	-7.0018476558117-12.8896034574013i	3.2455454782619-14.2133315661027i	11.7052215811052-8.3844612117585i	14.0590899925318+1.4864642968071i	9.2765399041348+10.2250168427911i	0.092184125426+13.4101420020641i	-8.58034818429682+9.70556638751104i	-12.3570133526787+1.4317356126699i	-9.67883608546267-6.86492578561021i	-2.4562608220523-10.9632031696829i	5.19677553829072-9.17999842976923i	9.3259670807126-3.05686357624083i	8.22790811684614+3.74881896388955i	3.1441507136924+7.62455853624798i	-2.70999073973927+6.94262619008362i	-6.10271261467351+2.72817855912123i	-5.55561030090972-2.19894536795471i	-1.95965642738044-4.98673180585855i	2.19318373130835-4.34492076630067i	4.39240002361469-1.09479640848081i	3.53361361503059+2.52577580553444i	0.4027390835519+4.28181906145549i	-2.95207055392828+3.21417974492922i	-4.493040877451+0.07245787104546i	-3.33847076080068-3.24226621201897i	-0.16892300845779-4.81568412149981i	3.246885377955-3.76519145362065i	5.06314328518167-0.64825640455235i	4.32449955891853+2.91117021167198i	1.40384707825531+5.10791831432633i	-2.25260717630554+4.86210596354033i	-4.88118403577055+2.30679275886585i	-5.25342340334205-1.33324707076737i	-3.22416731505732-4.3610603049051i	0.24689523697042-5.40465287632634i	3.57070194682213-4.02540500624652i	5.26173124994386-0.88393285865894i	4.59731012443981+2.58525345204328i	1.92156334300748+4.83006403101803i	-1.52766476690685+4.87492459570187i	-4.1859435857931+2.74956101422273i	-4.87145926345702-0.53517864549761i	-3.31964525236329-3.45536692632812i	-0.29836655876873-4.67764569151693i	2.75545102886667-3.67626525433965i	4.4137421340099-0.97201258986455i
27	-7.3492489108144+11.5513531296092i	-13.1140518260307+4.3110960767085i	-12.8548977923765-5.03717161118i	-6.5940259983015-12.0197754601294i	2.6622312595833-13.2639138820602i	10.4148988721025-8.2353692202939i	12.9604012114784+0.4886513138518i	9.25856412722827+8.56699459474199i	1.3903117891463+12.1360361838353i	-6.61126429650056+9.74207075320253i	-10.890946541588+2.9542052337571i	-9.70202885349567-4.61096547576938i	-4.13300919544558-9.2589716645324i	2.67801608603392-9.08606706870179i	7.3221968965743-4.77174483457863i	7.87716396243511+1.03729024871225i	4.71661020787127+5.30417649565707i	0.03193708708017+6.2133834486534i	-3.54992038586056+3.95387755570926i	-4.4152976905468+0.34070435775328i	-2.68799641457395-2.39369797181758i	0.08604074347874-2.88658054377805i	2.00447272570648-1.29271251801942i	1.95069909215965+0.9973197247702i	0.16483610908368+2.31306369863619i	-2.02151999985897+1.72938958165613i	-3.06060438619972-0.42431656035198i	-2.12954531384282-2.81550098139976i	0.395901504179-3.92295662568057i	3.1676754116915-2.92458054907016i	4.62675116350986-0.16696660320844i	3.86062670378875+3.01472175311088i	1.09835298429915+5.00027294638581i	-2.39764754762175+4.72331074499324i	-4.96291062083788+2.21389660471383i	-5.35064959283046-1.41323554142024i	-3.33302511093309-4.49799213658724i	0.1960052001882-5.62438374782844i	3.64759308097281-4.2794770191054i	5.47910116545353-1.07956036360081i	4.89900637030139+2.52779495482532i	2.21451289665343+4.93565572708677i	-1.32772358264539+5.10911451281259i	-4.1247872424423+3.04284409039733i	-4.95183082468084-0.25790699555557i	-3.51073257746984-3.25623223449225i	-0.54540760332162-4.59642076417512i	2.5223049109069-3.72024199582686i	4.26060520499558-1.10470247454555i
28	-7.2310445772951+10.2978700043621i	-11.9601515044723+3.6928468000864i	-11.5387824523063-4.4195520225045i	-6.1626357257348-10.4342458576346i	1.6979552944039-11.7012675212066i	8.45883825218979-7.780688563408i	11.1254171505993-0.6273024780576i	8.69115083652855+6.38650364835758i	2.5412918548389+10.1096410205353i	-4.31262390904542+9.08460033209504i	-8.74509282734631+4.13157911386136i	-8.991985719093-2.20007273116189i	-5.36286108547402-6.97312213292436i	0.10624995556619-8.27654639902901i	4.7991481068484-6.00689933878137i	6.82055578799978-1.68931376852659i	5.78739849492898+2.4713825781882i	2.77245470375798+4.74444938337473i	-0.46489274163442+4.62236989586477i	-2.47149345021951+2.83579747206408i	-2.76911039640591+0.72967500852765i	-1.89143277322636-0.5763519974317i	-0.861231071070464-0.756693525577454i	-0.477668534799991-0.299779209687418i	-0.845992237557968-0.040227872318054i	-1.39726094196889-0.53413096028148i	-1.34014831953466-1.66660435726742i	-0.24074404062492-2.71432881042253i	1.62876609680578-2.80624577654512i	3.38015839740601-1.49673364603693i	3.985948733623+0.88997478408695i	2.87222924223969+3.34857494331222i	0.29517643380718+4.6754132441059i	-2.71148978071656+4.09124186151779i	-4.80173652299847+1.67597947768607i	-4.9638891334086-1.61428087322746i	-3.02549456728657-4.36459406338111i	0.23501604728613-5.35262163950051i	3.4272738394736-4.12045093751702i	5.1783073775923-1.19382429669496i	4.75559473878381+2.15382371790361i	2.39367304275504+4.47992581889151i	-0.82376601168687+4.82329471411525i	-3.46645404332511+3.12678873777175i	-4.40888305407323+0.24217499730407i	-3.33044197687639-2.47777902512215i	-0.83920340616958-3.80622530932761i	1.8294891338321-3.1982831871594i	3.39372363549885-1.02475463388464i
29	-6.40713728974052+9.1167355169094i	-10.3011803358572+3.5082585913535i	-10.0388695530859-3.2177248134089i	-5.83775077966734-8.30030451129364i	0.43069935056378-9.71835913024655i	6.07470160289061-7.05753256746948i	8.77148785209804-1.65028162978583i	7.56342493060274+4.06583142089388i	3.21056592629509+7.65873215351392i	-2.2372718863863+7.75707482856222i	-6.41540463350508+4.57209209101801i	-7.6889893139893-0.3184717245528i	-5.78786998918994-4.77153702274166i	-1.77926541232111-7.05068202475481i	2.54279429440479-6.51134320893305i	5.50777118212339-3.72170838242299i	6.24194278495388-0.03777220340293i	4.88440081218848+3.09444242997092i	2.32172938107787+4.74573216667289i	-0.34835581570033+4.75588022519209i	-2.31784907712794+3.58446320261038i	-3.3006520711303+1.92150733391671i	-3.44537942662426+0.31091467962702i	-3.05791777514067-1.01779274325099i	-2.3432292798056-2.06921490663331i	-1.32506248996408-2.86769404751465i	0.03525717221983-3.28944109275651i	1.63514840103049-3.07051225781184i	3.10988526202967-1.99145463652343i	3.90694866786371-0.1152831813736i	3.54148626843245+2.0900746439593i	1.89754940527721+3.85485868780812i	-0.60472515424775+4.41742088510507i	-3.09693592148013+3.39726117795852i	-4.59491418805746+1.03639615915466i	-4.43224180338843-1.83268632153689i	-2.58711437809995-4.10298130470606i	0.26473581460259-4.86060573102431i	3.01208823263979-3.79042224952839i	4.57602388265006-1.32748859253474i	4.37359365576772+1.52269470356939i	2.56556639677045+3.61855886364486i	-0.02561165831354+4.17610973397566i	-2.29014188006432+3.09861377068041i	-3.32629178822128+0.99472187035518i	-2.831660240891-1.11942754966069i	-1.21469452059173-2.29468190220326i	0.61990363750942-2.08183269693903i	1.7095776933832-0.72647678098602i
30	-4.97428030989634+8.2458166317633i	-8.32307897577854+3.84355671894686i	-8.49942454133811-1.49683579338124i	-5.6330245845841-5.74819400299823i	-1.01908398439478-7.38897267196475i	3.43330269705567-5.99133655286567i	5.98816905365358-2.34735415949736i	5.7700865364532+1.90751334720994i	3.06855665804568+4.99808862118339i	-0.84955303056588+5.73164046274685i	-4.31335326219774+3.93721325768838i	-5.94336831973349+0.45936895841471i	-5.17284747841872-3.25586627681876i	-2.39738263849781-5.77632689263419i	1.26937486925626-6.22965909839375i	4.48931743275488-4.56867061729036i	6.21345438998163-1.48822528154168i	6.01130033200535+1.92089387242367i	4.12092204213458+4.60239858318957i	1.25565964824923+5.86983716982714i	-1.7061487194257+5.54424042325907i	-4.00626033002369+3.89590122553673i	-5.17477606619321+1.46994991655895i	-5.06745454914146-1.10449118873721i	-3.81733859792283-3.25498232843711i	-1.76067374113672-4.54444521989971i	0.62885253903908-4.71508203829597i	2.8028306125936-3.72733865714743i	4.22436313176599-1.79557374318872i	4.49189580824371+0.6108245197918i	3.47729816867747+2.8416005654213i	1.41936639580353+4.22952886450787i	-1.09176472265729+4.30818474623152i	-3.26850033298353+3.00256846673236i	-4.38419332520612+0.70134853694118i	-4.04340881666117-1.84312251997628i	-2.34969133722609-3.76889525463132i	0.11162322733686-4.42123217985043i	2.4829161157361-3.60322482524301i	3.95842265843781-1.6510904861548i	4.09056271096833+0.70346487176555i	2.94912351787896+2.62928390163668i	1.06575371759698+3.52510021791492i	-0.81015190508308+3.24137997193588i	-2.03502216862526+2.10130898183556i	-2.33056044554115+0.71730715136695i	-1.86579273226211-0.3091034510508i	-1.12990449752752-0.6646826866766i	-0.659808420165919-0.451531809990723i
31	-3.04565817253378+7.84077788752379i	-6.14969084972585+4.73970854687173i	-6.98624990991987+0.71699489772979i	-5.54427462107203-2.8017294073986i	-2.61261181952025-4.68544930347922i	0.55495300927379-4.49330451472277i	2.73407982899874-2.59371732610452i	3.18829066630202+0.02812367238417i	1.91704222225304+2.18664385561109i	-0.39118697567886+2.96481990350348i	-2.66619387459553+2.052763807419i	-3.89019485093451-0.16551165266915i	-3.4853542691425-2.79332475129713i	-1.51214670175262-4.78299100093926i	1.38042894067898-5.32940564165776i	4.21358448504967-4.14892382768336i	6.03448965024503-1.5541704580044i	6.23490194578727+1.680907236996i	4.72847107840199+4.59695562741286i	1.94524027691486+6.35867575569179i	-1.33147897125907+6.49567911268512i	-4.21496361223178+5.01127475799105i	-5.96742130769346+2.3468440346069i	-6.18598131730791-0.76742324541222i	-4.88445125758974-3.52113474008975i	-2.46506277337505-5.23400095245061i	0.40129751167976-5.52023995325753i	2.95321798037013-4.37493816952276i	4.53444526177072-2.16661778779205i	4.76325975140087+0.46264359954681i	3.63400998947532+2.76925387422489i	1.52033030759448+4.11256697323121i	-0.92833254007711+4.13764967648247i	-2.97478578856846+2.88089075072033i	-4.01476475331827+0.76021608106322i	-3.76134474669997-1.55407622013339i	-2.33031372817199-3.35081854302362i	-0.19439640393628-4.10277179346576i	1.97984680532477-3.62725944871106i	3.55489294098853-2.12637747153942i	4.12422485130852-0.09488914466116i	3.6210720578348+1.86574252737263i	2.29918067345354+3.25332632816925i	0.60249645745862+3.81193382397239i	-1.01553590348932+3.56863679277634i	-2.245266791285+2.75740751335747i	-2.98595625831092+1.67592158458803i	-3.30529627076515+0.54754269973568i	-3.3259510579778-0.54629208719015i
32	-0.722489877781+8.04912499018241i	-3.88585688635113+6.274987563261i	-5.58764803140661+3.46882757236154i	-5.65472316227973+0.57269634155927i	-4.44199676884095-1.59109989472182i	-2.65403520529288-2.58048165282357i	-1.05905005151103-2.44080442942586i	-0.20362363871025-1.6293780790479i	-0.231287555371305-0.795502181573485i	-0.865160817103502-0.505062357174989i	-1.55172675768774-1.01452327849024i	-1.7038712319168-2.17563837127638i	-0.94812415590636-3.50011189198505i	0.71562555979244-4.35360429327284i	2.8973470610925-4.20321291135812i	4.94449728073369-2.82725820472038i	6.16459010028151-0.41410908983768i	6.06294933954151+2.48106526915133i	4.5149811018067+5.10298762552892i	1.81837808139692+6.72800303586489i	-1.38753605744667+6.88482577403296i	-4.30569309256803+5.49621762543895i	-6.20906015270813+2.9017627680574i	-6.64355945179305-0.24034180120664i	-5.54871735754259-3.13940176581807i	-3.26524045420853-5.09021018674174i	-0.43176279764544-5.66104581674435i	2.19678462332146-4.80103462165521i	3.95684103781271-2.84021202070172i	4.45235745854349-0.38556759057059i	3.65200426484948+1.85551050909942i	1.8826733588422+3.27378240271048i	-0.27631555071393+3.52286177398951i	-2.16600407139585+2.60460825834516i	-3.23658807804365+0.85312149641659i	-3.19746813311634-1.17485102994017i	-2.0865175492484-2.86779708521457i	-0.24203735955037-3.73392374624004i	1.80890899870693-3.53065953824021i	3.50714492225167-2.31416231144762i	4.41307836624187-0.40103387445017i	4.30938564772277+1.73739507239381i	3.23085816895228+3.60871662565505i	1.42404380671308+4.8178310342868i	-0.7382923685709+5.13881164843985i	-2.85275340001842+4.53063677932519i	-4.56076143478388+3.10890152955892i	-5.58997237271575+1.09833676543426i	-5.7668509061093-1.2099571023642i
33	1.845775221503+9.04503068354533i	-1.70330539313909+8.55117086985247i	-4.48211994396234+6.80013668565512i	-6.14144548712509+4.35506560721216i	-6.66075933678223+1.80397185935595i	-6.28242776693502-0.4057232044672i	-5.37500333582246-2.06062996995176i	-4.27984489202021-3.1801035637375i	-3.19661007437554-3.93207794984603i	-2.14500271031037-4.50626102022693i	-1.00976616465112-4.997453072787i	0.35537949594321-5.34468559006993i	2.0101786551588-5.34860507395002i	3.84566839617547-4.7590296529107i	5.5721283433968-3.398034058688i	6.78537322108743-1.27055679109594i	7.09060977057991+1.38136428608281i	6.24178524743971+4.10501109865399i	4.24787309751601+6.34043403414104i	1.40766058001346+7.57078949839643i	-1.74249752700719+7.47310170725826i	-4.55565251054416+6.02191644724891i	-6.43994327697117+3.51242580116812i	-7.01473358924757+0.49405850261438i	-6.21164338242177-2.36759883012653i	-4.29125652895846-4.46159407472934i	-1.77097391230729-5.38697214543086i	0.71502915835175-5.049604963834i	2.58393217051137-3.67472634140195i	3.45367884634067-1.73364765154255i	3.23332019258028+0.1928946391044i	2.13156492346262+1.57540668210728i	0.58420287833877+2.07568118851744i	-0.87660554028973+1.62897432370403i	-1.77319604885563+0.44855261907421i	-1.81172940125212-1.04497933886813i	-0.95634813669032-2.34681151838426i	0.56857813603912-3.00791968893891i	2.34449346985957-2.75415083554255i	3.87157025652533-1.55498058574028i	4.69670636238788+0.37191146789259i	4.52402666154787+2.61645571549675i	3.28318381388541+4.67410428812691i	1.14384250792605+6.05981050705348i	-1.52148501823199+6.41206210627251i	-4.21352675532349+5.5671304982607i	-6.40324680043849+3.59283198984705i	-7.63148094874904+0.77986186833588i	-7.59580868905402-2.40495209156289i
34	4.4092770990581+10.9742387549569i	0.1417585835688+11.6086182770628i	-3.9019554879325+10.6607729144383i	-7.18852393388573+8.41838265795499i	-9.37697241977481+5.31384908213492i	-10.3337322408286+1.8212535210206i	-10.1007768241704-1.627953441332i	-8.83762833438132-4.69318419051196i	-6.76185812693671-7.13439159784328i	-4.10771361767474-8.7943155651601i	-1.11121282274999-9.57217433737463i	1.98297579244196-9.407315740323i	4.90738619210057-8.28359801854359i	7.3679668953326-6.25347963953611i	9.06369517551915-3.46964280692009i	9.73222908218293-0.20578246133137i	9.21197290526382+3.15058686670204i	7.50145118573055+6.14207002380639i	4.79384954478282+8.31812063088695i	1.46942058536512+9.32795475747724i	-1.96010797072182+9.00492271566446i	-4.9464988908791+7.4170382792597i	-7.01782748497175+4.86590246807471i	-7.88055745338898+1.82984578558851i	-7.48342500352076-1.13727729312641i	-6.02497810208795-3.52728416091068i	-3.90144558948442-4.98818162594188i	-1.60769959241881-5.39558732775237i	0.38321629469064-4.86686016221682i	1.7308124500625-3.71502712792045i	2.29980374013448-2.35560097599869i	2.17686338070081-1.19165049655967i	1.62877987078792-0.507704901851i	1.01481314682119-0.39999557919656i	0.677718415336947-0.760244413223707i	0.84276644899555-1.31570785178526i	1.55112722591423-1.71348911380915i	2.64433209932067-1.62609053989253i	3.80301867716483-0.85045593653385i	4.62943839485049+0.62480751478847i	4.75269970691058+2.60078437683473i	3.93077241734664+4.70276152849572i	2.12466399690808+6.4598146351577i	-0.47290300299186+7.411192955963i	-3.46149886572248+7.21554368617035i	-6.30531818728622+5.73868914241136i	-8.43926517314619+3.10034099614156i	-9.38720041614886-0.3314419152875i	-8.86799552329938-3.99880688155022i
35	6.6470074338683+13.8796792705016i	1.3732788724967+15.3764397306791i	-4.0502120784645+14.903007328625i	-8.9143103034705+12.5733008812974i	-12.6208700681461+8.7393490982792i	-14.7523923141239+3.9240707945295i	-15.1081947449355-1.2600149964713i	-13.7085248356451-6.1918837456211i	-10.7729705852647-10.3125691139435i	-6.6814271946513-13.1798041631695i	-1.9250830097872-14.5055402799765i	2.9474116450739-14.1774388122268i	7.385721628574-12.265633432699i	10.8937355044601-9.0148913263023i	13.0831250393677-4.8210262737356i	13.7201040602718-0.1903018413696i	12.7587915193987+4.31766418028i	10.3536579390073+8.1594583642803i	6.8449093104648+10.8815823771643i	2.7146463131311+12.1865197470789i	-1.4824384741173+11.978206678935i	-5.2037009985279+10.3760965195727i	-8.00349896854719+7.69244012612266i	-9.60168264439934+4.37505226155394i	-9.92115833427453+0.92580639606423i	-9.08621600219577-2.18877805786539i	-7.38196357306336-4.61603496948346i	-5.18420797189104-6.16801618125779i	-2.87610941998046-6.83432727525818i	-0.77101098479852-6.75558972966667i	0.9408872384827-6.16567256081087i	2.21050831234561-5.318313694346i	3.11008265168246-4.41727214845605i	3.78269866271865-3.5678003234623i	4.37609052015013-2.76135572390617i	4.97937493386702-1.89660479673214i	5.5804684369805-0.83018563344606i	6.05639653077053+0.55717420332405i	6.20006602696482+2.29777245202618i	5.77748790740169+4.29533928406278i	4.60128523563252+6.31770436329875i	2.60159253484859+8.02828686857028i	-0.12470221887685+9.05128048657668i	-3.30094485036021+9.05673207178791i	-6.50040677632289+7.84610462868935i	-9.21527120923926+5.41771101094096i	-10.9520591502966+1.9949548662298i	-11.3337798653769-1.9920779244047i	-10.1864171614655-5.9710617828453i
36	8.2343423173275+17.6906213081052i	1.7532196457652+19.7005124893648i	-5.0727324995965+19.337896215928i	-11.3857454380687+16.6315042978085i	-16.3998551932942+11.912071120551i	-19.5023617454725+5.7624202884472i	-20.3284113608652-1.0638319332936i	-18.8004674757543-7.7423228515552i	-15.1297465040988-13.4827731364895i	-9.781696092907-17.6252586226457i	-3.4117095432654-19.7167097517206i	3.2197830959057-19.5595216354563i	9.341984091096-17.227752519817i	14.2667287970177-13.050131517533i	17.4688959475598-7.5627469958479i	18.6448309857717-1.4376439439114i	17.7418976436667+4.603616066647i	14.9556846623615+9.8803995789841i	10.6954780740893+13.8356487624959i	5.5229343931418+16.0996901301231i	0.0728329575215+16.5265953337947i	-5.0323749319106+15.1984356889935i	-9.2614212407854+12.3977330336288i	-12.2347568329715+8.5535600702332i	-13.7582596815241+4.1710968306439i	-13.826472585707-0.2429243420821i	-12.5973286115408-4.246189026621i	-10.3455092031105-7.5077352561094i	-7.40522523813849-9.82973652253515i	-4.1144924119682-11.1435183589313i	-0.7715910129039-11.4846304580972i	2.3893191854154-10.9559221328289i	5.20162541252-9.68942712783793i	7.55228890172316-7.81703331479316i	9.35827651217236-5.45662543218146i	10.5432796465484-2.7154848190491i	11.0239962191238+0.2925411494484i	10.7121071669091+3.4238705547913i	9.5331861307012+6.48596096300745i	7.45838295781399+9.23141540000899i	4.5402163620856+11.3715974821707i	0.9414080981131+12.61079513685i	-3.0538894877134+12.6961485571303i	-7.0538358220337+11.4735020311598i	-10.5994903720464+8.936371850192i	-13.2276625165366+5.2552091086026i	-14.5455253898536+0.7772654460679i	-14.3025889813069-4.0069146608808i	-12.4447790761292-8.5272467205263i
37	8.8634181685106+22.2553920375918i	1.0691041957457+24.3799976674168i	-7.1003918586168+23.7550227860238i	-14.6761575819144+20.3920532936043i	-20.7494789681769+14.6406900386387i	-24.5873155346079+7.1454796182417i	-25.7242368910328-1.2352063093035i	-24.0190187345937-9.5369652267685i	-19.6691712322966-16.8091703975032i	-13.1824659101878-22.2309607614023i	-5.3102175382254-25.2085814246018i	3.0480867526379-25.4421616826714i	10.9558307917642-22.9543846658073i	17.5514391041507-18.0786854260458i	22.1475113003995-11.4099100185996i	24.3049727644725-3.7250888025552i	23.873989505982+4.1144720545662i	20.9980464642858+11.2666296946074i	16.0825496199694+17.0040991770339i	9.7338992383052+20.7908016577192i	2.6785629764702+22.3304589804016i	-4.3262342312388+21.5832485185588i	-10.5782566751211+18.7509297925198i	-15.5019141673626+14.2351213953394i	-18.6981823498668+8.5766926606077i	-19.9689529197587+2.3860594988533i	-19.3160416740967-3.7256815101907i	-16.9186867378849-9.2062967221585i	-13.0959163710227-13.6068206816576i	-8.2612818440368-16.6082992490656i	-2.877063537814-18.0315748054637i	2.5865921106744-17.8333434073951i	7.6845647798889-16.0930865931497i	12.0211891041568-12.9955342761545i	15.2677758834341-8.8122005359016i	17.1758563647671-3.883677967001i	17.5886767713548+1.3976253185793i	16.4523003132094+6.6061523790382i	13.8258394449471+11.3056924630607i	9.8884339670307+15.0775350429916i	4.9392429588045+17.5544513498314i	-0.6135607410835+18.4583535594637i	-6.2777689528829+17.6371333993161i	-11.5168073822658+15.0944922375769i	-15.8017644302391+11.0061212866275i	-18.6702869415622+5.7166855764932i	-19.7843515838869-0.2853408801207i	-18.977770445107-6.414273145862i	-16.2849113672585-12.0505097739664i
38	8.2159253343991+27.3253670880897i	-0.8981374932739+29.1252373953073i	-10.2677931417984+27.8511564933701i	-18.8517307273992+23.548482523834i	-25.6742290237416+16.6143941411953i	-29.9427672875928+7.7563791832859i	-31.1441801051444-2.0877822076841i	-29.1071909365982-11.8584750568212i	-24.0236004020795-20.4974648581536i	-16.4258089118585-27.0704404515656i	-7.1239637214981-30.8737742647844i	2.8889248675504-31.5126823561853i	12.5517173184266-28.9418681361024i	20.8554037035612-23.4646716641485i	26.9543357714093-15.6920278189628i	30.2555262215808-6.4674482319653i	30.4763298828618+3.2318495900573i	27.6651181803591+12.4051055068511i	22.1843091882692+20.1361916188168i	14.6596690467999+25.6875120561924i	5.9035688333557+28.5698113412119i	-3.1775788522966+28.5815943441916i	-11.6804093345828+25.8158847310728i	-18.795344907673+20.6360025550581i	-23.8818180988081+13.6254080938937i	-26.5214561722749+5.5190526445088i	-26.5458178796412-2.8751071888218i	-24.0383826882715-10.7557453418018i	-19.313182974448-17.4012518081484i	-12.8744508542687-22.2302684147242i	-5.3627920390207-24.8457284097807i	2.5062715410465-25.0605059043016i	10.0058705543316-22.904556002441i	16.4586843136575-18.6147641802433i	21.2912780879913-12.609595547323i	24.0788531323799-5.4511253771271i	24.5780847125323+2.2027042399374i	22.74626804234+9.652553918093i	18.745465449699+16.2155699744785i	12.9308921243079+21.2830037961837i	5.8235332333065+24.3734908419638i	-1.9319645236802+25.17762917447i	-9.6217547779654+23.5895276584061i	-16.5257587454191+19.7215223571114i	-21.9838996676529+13.8993966345181i	-25.4593496968556+6.637174342872i	-26.5921693873023-1.4072687026046i	-25.2372032648385-9.4921971034553i	-21.4814839805067-16.8619131805151i
39	5.9984480130083+32.4579619747144i	-4.302611455667+33.4583164462418i	-14.5989570964098+31.1458581212504i	-23.817347176218+25.6407332339558i	-30.967277892486+17.4112466639651i	-35.253326485314+7.2306606668054i	-36.1673396843894-3.9017711123398i	-33.5493602122281-14.8667023566123i	-27.6098953306943-24.5453874688562i	-18.9107553512864-31.9412349916669i	-8.3066301469263-36.2882154882409i	3.1458007961497-37.1337601938909i	14.3006902571883-34.386906148811i	24.044839424049-28.3266199154559i	31.4147665001655-19.5699210819351i	35.6961313313322-9.0040368193087i	36.4949539656639+2.3092095986631i	33.7735472840717+13.2456953426122i	27.8482455432829+22.7354108444765i	19.3503239954876+29.8704307940864i	9.1554541623698+33.9933117874744i	-1.7098128653593+34.7573772224717i	-12.174006167239+32.1537341259754i	-21.2278359492044+26.503603216228i	-28.0216146240104+18.4181887506388i	-31.9437557569181+8.7314763516009i	-32.6735194754249-1.5862722415177i	-30.2040849227968-11.5251355325588i	-24.8350963425212-20.1326529691914i	-17.136730012929-26.6023726006143i	-7.8898059916023-30.3460689108235i	1.9916570899204-31.0437768713757i	11.5478683164032-28.6680422503982i	19.862632894259-23.4811694336064i	26.1468329748844-16.0065601647061i	29.8089902636728-6.9773214447292i	30.5071636040783+2.7329406672536i	28.1780887796492+12.1909173168013i	23.0413744882008+20.4889413303235i	15.5786077875928+26.8275474424517i	6.4892690491214+30.5881714331433i	-3.3727225514599+31.3897101911344i	-13.0763569013051+29.1239743308137i	-21.6980494207055+23.9668145969437i	-28.4058868621932+16.3637775411069i	-32.5360797745554+6.9913847234112i	-33.6546937099575-3.3026633538269i	-31.5989850638936-13.5750969390404i	-26.4944868786553-22.8717324968452i
40	2.1369512945299+36.9641156457988i	-9.0155473353301+36.7204834918266i	-19.786208057503+33.0615408472226i	-29.1191859592799+26.2123171691498i	-36.0663572126144+16.7255765765417i	-39.8888610902456+5.4347277777641i	-40.1390729631043-6.6244506321987i	-36.7136023513048-18.3154005183337i	-29.8709983908913-28.5150729546205i	-20.2116930427209-36.2287376354269i	-8.6218717538629-40.69295151787i	3.8130527787034-41.455541538517i	15.9163370162828-38.4239283571307i	26.537812040753-31.8765543719777i	34.6693764257925-22.4361784531173i	39.5459723374306-11.0079017134051i	40.721578563948+1.3114695117457i	38.1125046815583+13.3431456692515i	32.0038050775993+23.9436929438747i	23.0185433785316+32.1178919153984i	12.0534922965578+37.1156831734132i	0.1882392319657+38.5036140790486i	-11.4227594353737+36.2039945668632i	-21.6641133070012+30.4983831878217i	-29.5680117963471+21.9956799964253i	-34.4067176519885+11.5686164531309i	-35.7602813668991+0.2654551935988i	-33.5533594638675-10.7940357317734i	-28.0581680420714-20.5279759312644i	-19.8639305873629-27.9965217979834i	-9.8163605473963-32.4909254760469i	1.0665377991307-33.5993234719226i	11.6939968146229-31.2434482291832i	21.0077516461356-25.6832905951661i	28.0831301282095-17.4897631606046i	32.2166315414734-7.4883483562605i	32.9920616509482+3.3206936344411i	30.3193676009935+13.8579480097833i	24.4428675469854+23.0673729303003i	15.9183652976283+30.0162990190136i	5.5614352778118+33.9837994188239i	-5.6282809066301+34.5294535699593i	-16.5598227887238+31.5363375512689i	-26.1522864086321+25.2244052445991i	-33.4356825208973+16.1330724190818i	-37.642211191329+5.0745496094581i	-38.2797557192957-6.9379471678769i	-35.1809794229886-18.7807687781847i	-28.5235590783999-29.321201564595i
41	-2.9679748127942+40.0988834464518i	-14.4320605870966+38.3432792760244i	-25.0865407888703+33.2556521335279i	-33.9518666300036+25.1734135578219i	-40.1818699840793+14.7237511730445i	-43.14955206306+2.7725358708088i	-42.5137006569321-9.6520267019401i	-38.259002503864-21.4539133337291i	-30.7049058613748-31.5728062533793i	-20.4816388198005-39.0863184369811i	-8.4751671611458-43.3005524387946i	4.2538818588185-43.8196563008844i	16.5695482813018-40.5870710271574i	27.3683718448192-33.8939841737393i	35.6850146725383-24.3538168054495i	40.785105866578-12.8450260633732i	42.2359803456973-0.4277377266773i	39.9481895165029+11.7576073347795i	34.1835978858509+22.5995796407432i	25.5292387347014+31.1222445080057i	14.8395335269853+36.5782862298392i	3.1526306828478+38.5196194599374i	-8.4108292480404+36.8386099534957i	-18.7565152200718+31.7759744574618i	-26.9220798798974+23.8947434830218i	-32.1693918773331+14.0230139843538i	-34.0544055079273+3.171258505117i	-32.4680009028686-7.5676025999276i	-27.6440071679498-17.1255486107612i	-20.133834059417-24.5637703493396i	-10.7503680504649-29.1638714358225i	-0.4867248622682-30.4972279667848i	9.5821829463555-28.4659390348332i	18.4057230304755-23.3115637456629i	25.061063997732-15.5909328559149i	28.8442463852944-6.1214495990698i	29.340142409521+4.0988371801593i	26.4646716690877+13.9887556962397i	20.4752673037994+22.4898778670052i	11.948564645255+28.6707257891046i	1.7273366725801+31.8194872336395i	-9.1584498064069+31.5164823629677i	-19.5891912852889+27.6794908376578i	-28.4628281171552+20.5775348819723i	-34.801751614886+10.811592944243i	-37.8495260293051-0.736268079617i	-37.1483877962717-12.9809737497095i	-32.5901668001435-24.7328735256406i	-24.4356153908462-34.807769492867i
42	-8.4279310935893+41.5142880216812i	-19.60214664011+38.2969388688942i	-29.5935976913371+32.0186439832504i	-37.5529748146115+23.1035954353924i	-42.7806202750609+12.2135022437957i	-44.7931123109784+0.1953839568589i	-43.3717823743138-11.9892270216983i	-38.5880376440391-23.3474603818757i	-30.8024870000556-32.9430655245324i	-20.6373504543924-39.9809000871313i	-8.9242250049045-43.8798485426383i	3.3682775986419-44.3270314164613i	15.2204646664327-41.3078559071664i	25.6530858224904-35.1087194868507i	33.8158070798924-26.2917899297915i	39.064186598601-15.6439897801986i	41.0177295880952-4.1048397289298i	39.5933692609671+7.320091484131i	35.0110625460284+17.6519363696598i	27.7708739366027+26.0286318039083i	18.6036832125293+31.7837444929617i	8.4002189699752+34.5064490382746i	-1.8747648516898+34.0768961795858i	-11.2748979311986+30.6735850310058i	-18.962267334258+24.7520650631235i	-24.286455710403+16.9970750230746i	-26.8449116895825+8.2528044128146i	-26.5188313594178-0.5619132401406i	-23.481106496833-8.5452037045111i	-18.1756059622739-14.9016203280779i	-11.269838168487-19.0207505927972i	-3.5856260063247-20.537282799732i	3.9854373891536-19.3666443786534i	10.5734975160456-15.7126809464079i	15.4199634822998-10.0465443462461i	17.9562638464445-3.0587405641109i	17.8640524765271+4.4111100418065i	15.1108335494525+11.4600738438441i	9.9573052093523+17.214999156616i	2.9354133477071+20.9238760964511i	-5.2010915007948+22.0365207411341i	-13.5491516612556+20.2665773804557i	-21.1452615681794+15.6285275044938i	-27.0623557680861+8.4456955693361i	-30.5055169774421-0.6720602616062i	-30.8972697971999-10.8794355259181i	-27.9440584250548-21.1712694894359i	-21.677128752658-30.4759851727843i	-12.4633060412299-37.758431433678i
43	-13.3394121464793+41.6438935426752i	-23.8146446532567+37.3184423822423i	-32.8817634448094+30.3141684678294i	-39.8472773603274+21.0894152793558i	-44.1666787669603+10.2833893809597i	-45.4916888336708-1.3321885335716i	-43.7018363526191-12.9137031888295i	-38.9172337479169-23.6134661348431i	-31.4910510914358-32.6488938115695i	-21.9820070228682-39.3669482753115i	-11.10902486786-43.2980626194613i	0.3081319625603-44.194636842774i	11.417092024711-42.0505303223182i	21.4039441168698-37.0996750969979i	29.5607860936393-29.7938336122333i	35.3436676271116-20.7614467264631i	38.4156858510056-10.7512787829418i	38.6713413411785-0.5659954623924i	36.2399900123053+9.0082340395285i	31.4681724268865+17.2696329872979i	24.8825809062091+23.6599600774813i	17.1372467883231+27.8094704294591i	8.9500187425973+29.5636090788583i	1.0344126220261+28.9890904658819i	-5.9666563618005+26.3589868900171i	-11.5389421547074+22.1184602604476i	-15.3412226408861+16.834630813582i	-17.231763196815+11.1356034237971i	-17.2744562908588+5.6447174393523i	-15.7241902908411+0.9165461094933i	-12.9930367177279-2.6190009127371i	-9.60073459647352-4.69891051280056i	-6.1145094889233-5.2514113232235i	-3.0843402047891-4.39996640497347i	-0.98027063745741-2.44645965066512i	-0.138206341119388+0.164806954996262i	-0.71984534135702+2.89875725666229i	-2.69104092818346+5.19167528551308i	-5.8211058145598+6.51756266938433i	-9.70350985529463+6.45193427787745i	-13.7962925310317+4.7264060450059i	-17.4785106466194+1.2682190123119i	-20.1173650956713-3.7797816689211i	-21.1394636234865-10.061357653484i	-20.0991006345768-17.0317931342534i	-16.7365356524174-24.0038047655951i	-11.0200318144697-30.2106239868852i	-3.1668138970147-34.8806355490632i	6.3599978818293-37.3166544748267i
44	-17.5500993202748+41.4924521087131i	-27.2866529078611+36.4674378642492i	-35.5487937590869+29.1297104306847i	-41.7829095619566+19.9187631873974i	-45.5677359152414+9.406916556607i	-46.6460655428906-1.7408031510528i	-44.9442418374829-12.8142365517552i	-40.5777427817065-23.1093861721153i	-33.8423016160782-31.9793437802566i	-25.1912171028822-38.8807487017825i	-15.2006722813751-43.4120205262407i	-4.5259011000594-45.3402856976675i	6.1481765072125-44.6148689965043i	16.1577620281133-41.3663656550498i	24.9082290487331-35.8915464954623i	31.9154794434665-28.6255658020728i	36.8372793554243-20.1040287779517i	39.4921580510855-10.9183323567189i	39.8645763286684-1.6682402333584i	38.0963067697261+7.0841611555724i	34.4652016597937+14.8551723086515i	29.3536411610274+21.2714576164997i	23.2098498685932+26.0907561904993i	16.5058601134984+29.2098867298714i	9.6961297088073+30.6598252994241i	3.1806687899153+30.5888628134726i	-2.7239900673325+29.2359688032953i	-7.8034818804312+26.8973921278355i	-11.9525365853296+23.8901303304776i	-15.1699263151829+20.5161388046168i	-17.5424349720888+17.0310049502942i	-19.2199664698105+13.6202945237341i	-20.3848060627746+10.3859371841338i	-21.2186410536568+7.3439374880722i	-21.8711718779664+4.4334822269202i	-22.4339764729433+1.5362852913636i	-22.9227426099847-1.4961097824964i	-23.2701047048833-4.8102478503189i	-23.330196893712-8.5176612102633i	-22.8947718158916-12.6647120248505i	-21.7194589209115-17.2091344929642i	-19.5575751620417-22.0064311883999i	-16.1979739055097-26.808331078963i	-11.5028236314832-31.2743108515611i	-5.4410150894967-34.9958295431064i	1.886864969631-37.5315593134937i	10.2353937933598-38.4506475010173i	19.2153744751341-37.3800438567648i	28.3101536960486-34.0512787076296i
45	-21.9678673247344+41.6730868270805i	-31.1795666340994+36.0789181817626i	-38.9184405584172+28.4343338538412i	-44.7274065801768+19.1373825758451i	-48.259150932654+8.6874307809086i	-49.2982259295656-2.345573899192i	-47.7744422263996-13.3564989862038i	-43.7666375104912-23.7425974287357i	-37.4966171461491-32.9406102673106i	-29.3137921287166-40.4608104031077i	-19.6717258828423-45.9156488184481i	-9.0983877985979-49.0410990156664i	1.8376500286149-49.7093754713146i	12.5625810667636-47.9323788405333i	22.5317535130886-43.8559374477879i	31.2606891100392-37.7456108774886i	38.3506827796224-29.9654388529432i	43.5074340956567-20.9515059159061i	46.5517731678535-11.182510376043i	47.4222115512481-1.1496506596355i	46.1697136444758+8.6719328370669i	42.9456870375056+17.8481852878938i	37.9846791619156+26.0060815859884i	31.5836013680658+32.8474730422319i	24.079454210072+38.1564246180938i	15.8274906754376+41.8002378203734i	7.1815369162229+43.7249088057912i	-1.5221805457656+43.9462210540441i	-9.9768348893802+42.5379761904155i	-17.9121031897074+39.6189990558436i	-25.0967978908045+35.3405052106947i	-31.3377412551668+29.8752002488525i	-36.4759861943689+23.4091174579976i	-40.3817296508081+16.1367350701523i	-42.949337509765+8.259398801977i	-44.0937955819491-0.0134327836928i	-43.749630865431-8.4610460832479i	-41.8729401636746-16.8476872044905i	-38.4466633402341-24.9195599327432i	-33.4887009801273-32.4040265478391i	-27.0619613741558-39.0122401051326i	-19.28498929432-44.4460756245428i	-10.3415319919352-48.4097291587518i	-0.4872768870991-50.6257665691974i	9.9479256774979-50.854788013832i	20.5637585302363-48.9172952993134i	30.8999870157932-44.7158722862374i	40.4541767617855-38.2554710993019i	48.7061802841428-29.6594833244747i
46	-27.7394615057839+41.4635137372062i	-36.5073634034064+35.0623670511586i	-43.7532208375405+26.7971098636805i	-49.0809253494781+17.0393519799754i	-52.1872090804416+6.2441856761387i	-52.8789006129773-5.0734675733797i	-51.0840559285305-16.3659430692683i	-46.8563315602588-27.0817447036529i	-40.3723928456911-36.6945777249915i	-31.9225837924566-44.7308131882288i	-21.8954959829661-50.7938212713181i	-10.7574338066239-54.5838368565682i	0.9719419114635-55.9123284916882i	12.7463179988528-54.7102070946429i	24.020218421367-51.0296058866369i	34.2757340833116-45.0393589522696i	43.0470649327475-37.014674412501i	49.9416500114515-27.3218145358448i	54.6569319434137-16.3988394282543i	56.9921167425226-4.7336300517573i	56.8546219063278+7.1595255055666i	54.2612298310964+18.7635194538204i	49.3342562371897+29.5810232515393i	42.2932853912619+39.1551017964166i	33.4432020546997+47.0870580687857i	23.159357533579+53.050958804197i	11.8707441255064+56.8045290366186i	0.0420253276187+58.1963224426828i	-11.8448094646569+57.1692589947627i	-23.3085112972745+53.7607603308992i	-33.8858363306075+48.0998013415922i	-43.1476173129861+40.4012348818854i	-50.7133648227582+30.9577421829348i	-56.2642067745294+20.1297261650881i	-59.5540240331925+8.3334133572618i	-60.418651784914-3.972621272074i	-58.7829951530168-16.3023280793002i	-54.6658633571144-28.1582840559719i	-48.1822736027244-39.0488213312948i	-39.5429304330774-48.5059137136495i	-29.0505654900006-56.1034473297535i	-17.0928418100443-61.4753703324679i	-4.1315974365875-64.3330743585741i	9.3116687522324-64.4812260048088i	22.6739812706165-61.8311611629596i	35.3724210896304-56.4108994569342i	46.8284193173088-48.3708484201675i	56.4939440103034-37.9843606317001i	63.8784467947084-25.6424880842136i
47	-34.7836639176003+39.0854404393i	-42.7529931690735+31.5865940050513i	-49.0683846376413+22.4494613593509i	-53.3921675062433+12.0464312817846i	-55.4721004846271+0.8192220219517i	-55.1554309102044-10.7410504255065i	-52.3982338139504-22.1165839623826i	-47.269506873706-32.7872498929673i	-39.9497715075557-42.255378410608i	-30.7242168707296-50.0697253414457i	-19.9707057721976-55.8474199714518i	-8.1432236874033-59.2928020773052i	4.2484201288313-60.2122209801794i	16.6616487249697-58.5240800891339i	28.5458131478295-54.263654202536i	39.3673432847828-47.5824695591718i	48.6341640004218-38.7423035645038i	55.9182407428072-28.1041180156305i	60.875226919497-16.1124735867849i	63.2603395495426-3.2761734260169i	62.9397799572984+9.8539583800759i	59.8972313223693+22.709147465316i	54.2351930274292+34.7275128943173i	46.1711415452002+45.3785977031079i	36.028728621227+54.1865370580006i	24.2244307373244+60.7508942061848i	11.2502420633203+64.7643098954217i	-2.3468489625497+66.0262554067681i	-15.9877450160368+64.4523452722299i	-29.0855538565884+60.078845769549i	-41.0703540249022+53.0622025269395i	-51.4134264801981+43.6735988866151i	-59.649990338023+32.2887407389356i	-65.3995355917004+19.373238796707i	-68.3829289130216+5.464121812245i	-68.435578010645-8.851839446498i	-65.5160732447504-22.9621908479055i	-59.7098798143002-36.2543255847391i	-51.2278271131393-48.1414985745646i	-40.3993305086228-58.0882883457311i	-27.6604807272538-65.6344557323215i	-13.5373420736624-70.4161711345726i	1.3749935131179-72.1836442930513i	16.4368516636114-70.8142943518038i	30.9909938397337-66.3207438370688i	44.3911272610686-58.853106483763i	56.0307058306007-48.6952616771104i	65.3707475102641-36.2550611056996i	71.9653734690933-22.0486868329526i
48	-41.2095074451432+33.3112607171471i	-47.7128337916071+24.8275769718838i	-52.436120927347+15.0567160338205i	-55.1225198335459+4.3783816177992i	-55.5973761777226-6.7763490334796i	-53.7784625857825-17.943054382883i	-49.6822094007129-28.6440102962488i	-43.4255478657499-38.4093469420055i	-35.2231825789751-46.7983528941923i	-25.3803248324372-53.4199338852089i	-14.2811345194911-57.951256894479i	-2.3733250349667-60.1536804930106i	9.8504271615483-59.8851864353965i	21.8734680793531-57.1086800708194i	33.1776244348352-51.895711023897i	43.2661323985656-44.4253720704682i	51.6860010557761-34.9783534557503i	58.048789009439-23.9263517765949i	62.048833952798-11.7172466371945i	63.4780807576832+1.1433452993934i	62.2367987931025+14.1133594854167i	58.339657177226+26.6375010908175i	51.9168294303991+38.1713812116i	43.2100174666943+48.2055114299244i	32.5635093606593+56.2880928287316i	20.4106060028449+62.0455788523546i	7.25595900582+65.2000797503556i	-6.3454529259998+65.5828059707864i	-19.8118274692533+63.1429132959356i	-32.5595228741869+57.9513067886826i	-44.0284485122978+50.199175619679i	-53.7067577742792+40.1912576088312i	-61.1537568441732+28.334061376681i	-66.0200072491273+15.1194957627557i	-68.0637090835286+1.1045612520912i	-67.1626013967016-13.112062244092i	-63.32080069221-26.9155506739879i	-56.6702105910227-39.7015074259667i	-47.4663669780492-50.9024234557298i	-36.0788239316662-60.0128658835015i	-22.9764263478807-66.6122728217069i	-8.708045078556-70.3843196609064i	6.1204405789325-71.1319565002518i	20.8719496860762-68.7873931341939i	34.905692998723-63.416520295904i	47.6051569608507-55.21749522153i	58.4053410607993-44.5134760502202i	66.8180247753571-31.739751997778i	72.4539096634032-17.4257728449105i
49	-44.4552045864979+24.9357652917158i	-48.9862276172741+16.1393963011931i	-51.7429203552079+6.5022926749894i	-52.5669424367463-3.6119488649885i	-51.3754697058851-13.8096610115403i	-48.16691143954-23.682975456934i	-43.0232576363564-32.8267715380607i	-36.108856456394-40.855981680953i	-27.6655779479198-47.4224956551946i	-18.0044822104239-52.2309038623954i	-7.494270699288-55.0523528993525i	3.4530490222843-55.7358536889399i	14.3987193556165-54.2164811760076i	24.8953311840117-50.5200310285946i	34.5057022242463-44.7638476876272i	42.8217212067859-37.1537030559282i	49.4823282896344-27.9767788446735i	54.1898236828416-17.5909803160714i	56.7237548594233-6.4109769234993i	56.9517259211415+5.1084815952238i	54.8365970183151+16.4912939573173i	50.4396920622011+27.2599982198882i	43.9198029323106+36.9561724268208i	35.527960608126+45.1603598655078i	25.5981301311605+51.5106399651101i	14.5341687189089+55.7190112971482i	2.7935564728167+57.5848363409603i	-9.131440838192+57.0047154607161i	-20.7343944620272+53.9783051241736i	-31.5162483064849+48.609766597391i	-41.0068423603416+41.104718860599i	-48.7854862644434+31.7627651741706i	-54.4996742641869+20.965857978779i	-57.8811021937062+9.1629529502041i	-58.7582545542559-3.1484283459428i	-57.0649708615254-15.4429643584998i	-52.8445693981449-27.1897536956166i	-46.2492961509897-37.8750409824718i	-37.5350688565456-47.0244667159839i	-27.0516918782167-54.2238692009238i	-15.2289179789631-59.137719509346i	-2.5589189436382-61.524364461017i	10.4241100027845-61.2473841463989i	23.1663544674369-58.2825340463438i	35.1178404419283-52.7199303778353i	45.7559411651441-44.7613427347367i	54.6079129565792-34.7126713616252i	61.2714763817568-22.9718980062265i	65.4325377299052-10.0129997228993i
50	-43.248439415247+16.6845722059586i	-45.8765048022707+8.5090798422406i	-46.9227957918665-0.0873379462554i	-46.3191587362692-8.793018999018i	-44.0597562688537-17.2852606380254i	-40.2028261735885-25.2429330011012i	-34.8698603043958-32.3593595983061i	-28.242167368058-38.3549325161792i	-20.5548942207489-42.9889262333971i	-12.0886909863548-46.069993783271i	-3.1593108839659-47.4648717597343i	5.8944686487315-47.104885131335i	14.7241356100954-44.9899267128987i	22.9854129096688-41.1896862307793i	30.352335206327-35.8420161861727i	36.5308430201897-29.1484415142155i	41.2713115896998-21.3669422548504i	44.3794649282477-12.8022577739078i	45.7251830422624-3.7940721932409i	45.2487902968552+5.2964614451964i	42.9645124060615+14.1013207103796i	38.9609045078833+22.2607410757087i	33.3981785214844+29.4382413413288i	26.5024891718815+35.3349104499763i	18.5573690658821+39.7023392543788i	9.8926282808116+42.3536280800244i	0.8711475179044+43.1719736025976i	-8.1259091762098+42.1164338737656i	-16.7148603030352+39.2245844881837i	-24.525598565255+34.6119072044486i	-31.2173317593874+28.4678894347041i	-36.4933015293561+21.0489530582429i	-40.1138427326522+12.6684679389675i	-41.9072082011536+3.6842333352903i	-41.7776712791459-5.5160765932885i	-39.7105282089664-14.5309138547162i	-35.7737497153033-22.9616459942105i	-30.116170693654-30.4294339994316i	-22.962252820527-36.5914870435369i	-14.6036009150763-41.1560008309747i	-5.3875536690129-43.8951346766531i	4.2967031887982-44.6554589133403i	14.033943742252-43.3654057332208i	23.3999845713807-40.0393789537666i	31.9793392400048-34.7783163356153i	39.3827102781623-27.7666461245534i	45.2635851496578-19.2657311219269i	49.3332347388696-9.6040422929309i	51.3734749791303+0.8355567231862i
51	-38.7871879362876+11.6158045705176i	-40.1950423991264+4.7383311872475i	-40.344464258723-2.2893929323554i	-39.2246429653667-9.2313564508273i	-36.8698936967291-15.8523022475084i	-33.3590420582076-21.926488909184i	-28.8130863943507-27.2462503185223i	-23.3911924731598-31.6300112356365i	-17.2851438496478-34.9294305343746i	-10.7124364218776-37.0353713583433i	-3.9082647502197-37.8824381075913i	2.8833020054062-37.451872486177i	9.418617483746-35.7726629338416i	15.4638656154062-32.9207912698595i	20.8042031748115-29.0166145600871i	25.2522657795327-24.2204560822988i	28.6556845665684-18.7265536726574i	30.9032945782159-12.755583541483i	31.9297635566486-6.5460398295456i	31.7184296661919-0.3448019760183i	30.3022063746914+5.6027389920032i	27.76248960434+11.0625997459107i	24.226083224563+15.8217655703662i	19.8602406896665+19.6969971119077i	14.8659997123238+22.5425118774081i	9.4700599511094+24.2562099241271i	3.9155176116532+24.784168098916i	-1.5481772141733+24.1231944316424i	-6.6756370885732+22.3213112528542i	-11.2359028748561+19.4761192207844i	-15.0223296415563+15.7310813116695i	-17.8615776423596+11.2698523647429i	-19.6213242928804+6.3088623552462i	-20.2163605503265+1.0884366868803i	-19.6127972130983-4.1371987926677i	-17.8301809980598-9.1106294769229i	-14.9414038814932-13.582246777349i	-11.0703787364125-17.3210748506826i	-6.3875461058743-20.1249790511225i	-1.1033672244371-21.8298254250757i	4.5399566338728-22.3171981394519i	10.2782223316676-21.5203359768852i	15.836040495109-19.4280178701667i	20.9382995164739-16.0862081805683i	25.3218169534165-11.5973618260747i	28.746704021171-6.1173838218692i	31.0069748463722+0.1496665470647i	31.9399573409717+6.958943775531i	31.4341060823595+14.0339869170434i
52	-34.25697729962+11.1401286904233i	-35.3929897511647+5.609955115715i	-35.5988986185865+0.0046977051857i	-34.8809296773923-5.5137033947978i	-33.274313376178-10.7875464710965i	-30.842007267994-15.6686827047797i	-27.6724268293411-20.0235112764958i	-23.8762585205738-23.7374673862187i	-19.5824648987342-26.7188318998187i	-14.9336239601416-28.901714729402i	-10.0807723110827-30.2480936238162i	-5.1779430539756-30.7488247476018i	-0.3766034665312-30.4235799891553i	4.1797960598271-29.3197069073056i	8.3609521722937-27.510049017514i	12.0543182526156-25.089805086068i	15.1690122481612-22.1725445942441i	17.6388668242308-18.8855309727199i	19.4244981819915-15.3645331406838i	20.5143074339222-11.7483280599951i	20.9243699510534-8.1731114280588i	20.6972119924465-4.7670395751476i	19.8995184712454-1.6451227242631i	18.618859120441+1.0953220123043i	16.9595608275329+3.3784698531148i	15.03788983041+5.1528799241523i	12.9767372846521+6.3933543616157i	10.9000241253737+7.1016806749532i	8.92705513447682+7.3062176472609i	7.16705699226354+7.06033183045312i	5.71413050559551+6.43973885029209i	4.64283320660181+5.53884936754581i	4.00458553238102+4.46626177533347i	3.82506262425871+3.33958078799591i	4.10269556589038+2.27977141570685i	4.80836205612364+1.40528009377068i	5.88629877611636+0.82616792611602i	7.25621793415681+0.63850444231268i	8.81656063795155+0.91926367520205i	10.4487718643233+1.7219478623362i	12.0224378299912+3.0731381811895i	13.4010883421983+4.9701375535723i	14.4484358447117+7.3798289604557i	15.0348007179728+10.2388254627975i	15.0434599538167+13.4549370420537i	14.3766542396609+16.9099264472682i	12.9609969818269+20.4634735533041i	10.7520476797774+23.9582174012135i	7.7378407227756+27.2256991417644i
53	-32.982405858552+13.8619205811989i	-34.5425589349851+9.1123527608595i	-35.3907843049088+4.2185089670971i	-35.5212316149645-0.7086799855698i	-34.9459640459762-5.5602422738052i	-33.6941440469946-10.2321508388357i	-31.8107076657856-14.6280895779515i	-29.3545790066972-18.6619103267511i	-26.3964923563107-22.2597023440221i	-23.0165031142909-25.3614102546807i	-19.3012793180357-27.9219530499422i	-15.3412728260252-29.9118151849794i	-11.2278728199304-31.3171003724509i	-7.0506440300936-32.1390586127648i	-2.8947479592525-32.3931165712038i	1.1613624992102-32.1074598546213i	5.0478960073942-31.3212323364322i	8.7052586732811-30.0824317703605i	12.0851252165182-28.4455919521093i	15.1510165807897-26.46934917766i	17.8783751692725-24.2139943835113i	20.2541492713548-21.7391119612135i	22.2759182226876-19.1014017958507i	23.9506085985392-16.3527727251351i	25.2928685217102-13.5387836486119i	26.3231812785592-10.697493378582i	27.0658102843355-7.8587625912706i	27.5466745481623-5.0440315953433i	27.7912568273432-2.2665768577479i	27.8226454567039+0.4677718568817i	27.6598053852156+3.1594924138805i	27.3161644130424+5.8138671295191i	26.7985873275325+8.4391902644333i	26.1067940724337+11.0447750027247i	25.2332588755633+13.6388592245127i	24.1636061474306+16.2265158459631i	22.8774967767522+18.8076756032715i	21.3499760755107+21.3753677294206i	19.5532329762116+23.9142770269703i	17.4587000545952+26.3997045698164i	15.0394063910663+28.7970040412139i	12.272480959476+31.061547068388i	9.141693794129+33.1392495259878i	5.6399161444261+34.967667453506i	1.771379526383+36.47764685994i	-2.4463828143887+37.5954872254328i	-6.9810200287438+38.2455549297765i	-11.7843682334482+38.3532611014067i	-16.7920529762162+37.8482993946221i
[truncated: 71 more columns]
